# Supplementary material for: Metabolic profiling stratifies colorectal cancer and reveals adenosylhomocysteinase as a therapeutic target
Source: Nat Metab. 2023 Aug 14;5(8):1303–18. doi: 10.1038/s42255-023-00857-0 (PMC10447251; doi:10.1038/s42255-023-00857-0)
Supplement: Supplementary file 2 — Supplementary Table 1: Pathway analysis of ions detected by REIMS (m/z 600–1,500; negative polarity), and found to discriminate between genotypes in epithelial extracts of WT, KRAS, APC, APC KRAS and APC KRAS PTEN mice. Supplementary Table 2: Tentative identification of ions detected by REIMS (m/z 600–1,500; negative polarity) and found to discriminate between genotypes in epithelial extracts of WT, KRAS, APC, APC KRAS and APC KRAS PTEN mice. Pvalues (obtained from two-tailed t-tests) in bold are significant after Benjamini–Hochberg FDR correction (q = 0.05). Supplementary Table 3: List of ions (m/z values) driving the classification of human colorectal samples analysed by REIMS (negative polarity). Supplementary Table 4: List of ions (m/z values) used to construct volcano plot (Extended Data Fig. 4a) showing metabolic differences between tumour epithelial regions of APC and APC KRAS tumours analysed by DESI-MSI (negative polarity). P values obtained from two-tailed t-tests. Supplementary Table 5: List of molecules (neutral mass) used to construct volcano plot (Extended Data Fig. 4c) showing metabolic differences between bulk tissue extracts from APC and APC KRAS tumours analysed by LC–MS (polarity switching). Pvalues obtained from two-tailed t-tests. Supplementary Table 6: Summary of sample sizes for in vivo experiments. Supplementary Table 7: DESI analysis of metabolite standards [file 42255_2023_857_MOESM2_ESM.xlsx]

## Sheet: Table S1
APC KRAS PTEN to APC			APC KRAS PTEN to APC KRAS			APC KRAS PTEN to WT			APC KRAS PTEN to KRAS			APC to APC KRAS			APC to WT			APC to KRAS			APC KRAS to WT			APC KRAS to KRAS			WT to KRAS
Pathway	Matches	Match m/z	Pathway	Matches	Match m/z	Pathway	Matches	Match m/z	Pathway	Matches	Match m/z	Pathway	Matches	Match m/z	Pathway	Matches	Match m/z	Pathway	Matches	Match m/z	Pathway	Matches	Match m/z	Pathway	Matches	Match m/z	Pathway	Matches	Match m/z
Phosphatidylcholine Biosynthesis PC(36:0)	11	659.518	Phosphatidylcholine Biosynthesis PC(44:9)	31	719.542	Phosphatidylcholine Biosynthesis PC(40:2)	7	657.578	Phospholipid Biosynthesis	9	716.52	Phosphatidylcholine Biosynthesis PC(44:9)	32	884.658	Phosphatidylcholine Biosynthesis PC(44:3)	5	880.656	Phosphatidylcholine Biosynthesis PC(44:9)	26	884.658	Phosphatidylcholine Biosynthesis PC(44:9)	32	717.518	Phosphatidylcholine Biosynthesis PC(37:5)	5	609.488	Phosphatidylcholine Biosynthesis PC(44:9)	26	717.518
		728.53			866.506			675.586			649.458			717.518			882.662			717.518			836.57			780.586			884.658
		772.58			850.618			800.6			629.482			884.646			852.632			884.646			884.658			629.544			884.646
		756.562			884.658			800.588			714.51			850.618			854.634			719.542			882.588			766.536			882.588
		746.558			717.518			862.652			703.506			850.606			878.65			850.618			884.646			752.54			850.57
		760.6			884.646			677.586			732.57			836.57	De Novo Triacylglycerol Biosynthesis TG(54:2)	4	739.592			850.606			890.588	De Novo Triacylglycerol Biosynthesis TG(50:3)	3	701.504			890.588
		824.6			840.542			798.596			757.458			719.542			739.582			840.554			850.57			601.512			836.57
		782.586			836.57	Phosphatidylethanolamine Biosynthesis PE(40:2)	6	657.578			647.482			840.554			759.596			856.552			836.546			619.52			850.606
		810.594			850.606			675.586			672.47			753.534			757.564			868.604			850.606	Phosphatidylethanolamine Biosynthesis PE(37:5)	3	609.488			850.582
		826.578			864.566			800.6	Phosphatidylcholine Biosynthesis PC(32:0)	9	716.52			856.552	Phosphatidylethanolamine Biosynthesis PE(40:0)	3	880.656			890.588			840.554			629.544			840.554
		810.584			840.554			800.588			718.538			890.588			661.584			850.582			850.582			752.54			856.552
Phosphatidylethanolamine Biosynthesis PE(40:1)	8	659.58			842.55			677.586			686.486			850.582			784.584			882.588			842.55	Sphingolipid Metabolism	2	600.51			870.56
		713.574			836.546			798.596			714.51			884.572	Bile Acid Biosynthesis	2	739.592			870.56			864.566			680.576			842.55
		800.6			876.554	Sphingolipid Metabolism	5	712.622			732.57			882.588			739.582			836.57			882.566	Cardiolipin Biosynthesis CL(70:3)	1	701.504			850.558
		800.588			890.588			600.51			704.508			842.55	Cardiolipin Biosynthesis CL(70:3)	2	683.522			850.57			753.534	Alpha Linolenic Acid and Linoleic Acid Metabolism	1	780.586			836.546
		826.602			884.572			744.552			720.538			870.56			757.564			842.55			850.558	Phospholipid Biosynthesis	1	757.458			868.604
		677.586			870.56			730.566			672.47			864.566	Ubiquinone Biosynthesis	1	611.402			822.568			884.572	Arachidonic Acid Metabolism	1	752.54			822.568
		782.586			884.562			734.522			720.526			836.546	Phosphatidylinositol Phosphate Metabolism	1	629.482			850.558			890.576	Inositol Phosphate Metabolism	1	818.756			864.566
		826.578			856.552	De Novo Triacylglycerol Biosynthesis TG(52:3)	4	629.544	De Novo Triacylglycerol Biosynthesis TG(55:5)	6	875.77			868.604	Glycerolipid Metabolism	1	629.482			884.572			870.56						890.576
Sphingolipid Metabolism	8	712.622			842.538			647.556			627.474			850.57	Phospholipid Biosynthesis	1	629.482			864.566			856.552						882.566
		730.566			850.558			763.494			709.456			850.558						753.534			886.554						884.572
		744.552			850.57			727.524			707.44			882.566						836.546			854.54						884.562
		712.568			868.604	Phospholipid Biosynthesis	4	726.514			609.488			822.568						884.562			884.562						868.544
		804.516			850.582			714.58			629.544			890.576						890.576			822.568						719.542
		600.51			882.566			734.522	Phosphatidylethanolamine Biosynthesis PE(44:4)	5	852.632			876.554						882.566			876.554						886.554
		698.584			882.588			732.526			876.624			854.54						868.544			840.542						850.618
		700.598			753.534	Bile Acid Biosynthesis	2	685.602			850.618			884.562				Phospholipid Biosynthesis	22	716.52			868.544				Phospholipid Biosynthesis	23	716.52
De Novo Triacylglycerol Biosynthesis TG(54:2)	7	659.58			854.54			703.614			892.654			840.542						629.482			842.538						672.47
		713.574			868.544	Cardiolipin Biosynthesis CL(68:4)	2	707.44			894.602			868.544						714.58			868.604						629.482
		759.596			890.576			727.524	Cardiolipin Biosynthesis CL(64:0)	5	649.458			886.554						603.472			850.618						714.58
		739.592			886.554	Steroid Biosynthesis	1	687.608			629.482			866.506						732.57			719.542						809.558
		757.564	Phospholipid Biosynthesis	21	757.458	Ubiquinone Biosynthesis	1	611.402			703.506			842.538						672.47			866.506						690.516
		739.582			721.478	Mitochondrial Electron Transport Chain	1	731.562			757.458	Phospholipid Biosynthesis	28	716.52						647.482	Phospholipid Biosynthesis	28	716.52						811.564
		677.586			716.52	Arachidonic Acid Metabolism	1	734.522			647.482			714.58						649.458			714.58						714.51
Phospholipid Biosynthesis	7	714.58			647.474	Retinol Metabolism	1	685.542	Glycerolipid Metabolism	3	649.458			629.482						732.582			672.47						732.526
		629.482			732.57						629.482			732.57						768.55			732.526						647.482
		603.472			647.482						647.482			647.482						690.516			647.474						647.474
		716.52			690.516				Sphingolipid Metabolism	3	712.622			603.472						714.51			811.564						649.458
		726.514			649.458						892.654			732.582						647.474			690.516						726.514
		803.51			732.582						742.54			647.474						811.564			734.522						791.534
		811.564			703.506				Inositol Phosphate Metabolism	2	820.772			672.47						803.51			809.558						732.582
Cardiolipin Biosynthesis CL(70:3)	5	757.564			672.47						818.756			690.516						801.504			647.482						603.472
		683.522			629.482				Phosphatidylinositol Phosphate Metabolism	2	817.514			811.564						791.534			803.51						803.51
		737.472			768.55						629.482			803.51						703.506			732.582						768.55
		701.504			811.564				Ubiquinone Biosynthesis	1	611.402			768.55						726.514			721.478						732.57
		811.564			723.494				Bile Acid Biosynthesis	1	739.592			649.458						723.494			629.482						734.522
Bile Acid Biosynthesis	4	685.602			714.51									723.494						732.526			603.472						801.504
		739.592			603.472									801.504						809.558			732.57						723.494
		739.582			783.468									732.526				Phosphatidylethanolamine Biosynthesis PE(MonoMe/DiMe)	19	659.518			723.494						703.506
		703.614			809.558									791.534						825.59			757.458				Phosphatidylethanolamine Biosynthesis PE(42:3)	18	703.614
Mitochondrial Electron Transport Chain	2	731.562			811.494									714.51						639.474			791.534						701.602
		711.562			803.51									809.558						825.578			801.504						826.602
Glycerolipid Metabolism	2	629.482	Phosphatidylethanolamine Biosynthesis PE(42:7)	21	842.528									703.506						639.484			649.458						860.62
		603.472			860.62									734.522						859.54			768.55						683.592
Steroid Biosynthesis	1	687.608			894.602									811.494						762.492			783.468						850.57
Retinol Metabolism	1	685.542			816.536									726.514						805.508			811.494						824.6
Phosphatidylinositol Phosphate Metabolism	1	629.482			798.528									809.488						693.468			714.51						850.606
Arachidonic Acid Metabolism	1	754.546			695.54									757.458						805.52			726.514						850.582
					860.608									721.478						823.566			703.506						860.608
					894.578									783.468						825.566			809.488						850.558
					818.546							Phosphatidylethanolamine Biosynthesis PE(MonoMe/DiMe)	24	659.518						858.46	Phosphatidylethanolamine Biosynthesis PE(MonoMe/DiMe)	23	659.518						868.64
					695.55									825.59						805.498			805.508						866.65
					894.59									639.484						859.55			825.566						868.604
					693.558									825.578						693.478			805.52						860.572
					729.536									639.474						858.472			824.496						806.588
					840.554									805.508						782.464			780.45						860.56
					842.55									805.52						823.556			693.468						850.618
					842.538									805.498				Sphingolipid Metabolism	16	730.566			823.566				Sphingolipid Metabolism	15	712.622
					852.53									858.46						712.568			805.498						744.552
					862.556									825.566						744.552			825.578						730.566
					860.55									693.468						892.654			825.59						700.598
					860.572									823.566						698.584			859.55						892.654
					860.56									859.55						700.598			823.498						712.568
			Sphingolipid Metabolism	15	680.576									859.54						732.582			822.486						698.584
					892.654									858.472						892.63			823.556						840.554
					892.63									823.498						742.54			858.46						804.516
					732.582									822.486						840.554			859.54						892.63
					840.542									780.45						804.516			639.484						732.582
					698.584									823.556						712.622			858.472						734.522
					730.566									693.478						806.588			780.472						806.588
					840.554									782.464						680.576			639.474						742.54
					712.568									780.472						724.5			693.478						724.5
					806.588									824.496						804.578			782.464				Cardiolipin Biosynthesis CL(72:7)	11	825.59
					700.598									762.492				Cardiolipin Biosynthesis CL(70:3)	11	683.522	Sphingolipid Metabolism	18	712.622						825.6
					724.5							Sphingolipid Metabolism	19	730.566						757.564			744.552						825.578
					804.578									712.568						737.472			730.566						825.566
					804.516									744.552						701.504			712.568						805.52
					744.552									698.584						757.554			700.598						805.508
			Cardiolipin Biosynthesis CL(70:3)	13	701.504									892.654						811.564			804.516						859.54
					703.506									732.582						703.506			698.584						823.566
					857.524									680.576						777.556			734.522						859.55
					837.542									892.63						857.534			892.654						823.556
					857.534									804.516						775.536			806.588						885.548
					683.522									712.622						855.558			840.554				De Novo Triacylglycerol Biosynthesis TG(54:2)	9	713.574
					811.564									700.598				De Novo Triacylglycerol Biosynthesis TG(56:9)	10	881.664			892.63						659.58
					855.546									806.588						731.44			732.582						759.596
					757.554									840.554						615.478			600.51						739.592
					737.472									804.578						617.512			724.5						739.582
					811.494									724.5						617.492			840.542						757.564
					777.556									840.542						697.48			680.576						757.554
					855.558									734.522						695.464			804.578						677.586
			Phosphatidylinositol Phosphate Metabolism	9	817.514									600.51						617.502	Cardiolipin Biosynthesis CL(70:3)	15	701.504						793.546
					629.482									742.54						677.486			737.472				Phosphatidylinositol Phosphate Metabolism	6	629.482
					835.528							Cardiolipin Biosynthesis CL(70:3)	15	683.522						651.474			811.564						835.54
					837.588									757.564				Phosphatidylinositol Phosphate Metabolism	7	629.482			857.534						837.588
					837.576									701.504						837.588			855.546						835.528
					837.542									737.472						837.576			757.564						837.552
					837.552									811.564						835.54			837.542						837.576
					835.54									777.556						837.552			683.522				Glycerolipid Metabolism	5	629.482
					871.552									857.534						817.514			855.558						647.482
			De Novo Triacylglycerol Biosynthesis TG(56:9)	8	881.664									775.536						835.528			775.536						647.474
					651.474									757.554				Glycerolipid Metabolism	5	629.482			857.524						649.458
					731.44									855.546						603.472			757.554						603.472
					695.464									855.558						647.482			777.556				Bile Acid Biosynthesis	4	685.602
					677.486									703.506						649.458			811.494						703.614
					617.492									837.542						647.474			703.506						739.592
					617.502									857.524				Bile Acid Biosynthesis	4	739.592	De Novo Triacylglycerol Biosynthesis TG(54:2)	9	713.574						739.582
					615.478									811.494						739.582			659.58				Mitochondrial Electron Transport Chain	3	863.65
			Glycerolipid Metabolism	5	647.474							De Novo Triacylglycerol Biosynthesis TG(56:9)	10	881.664						685.602			759.596						731.562
					647.482									615.478						703.614			739.592						711.562
					649.458									731.44				Mitochondrial Electron Transport Chain	3	711.562			739.582				Retinol Metabolism	2	685.542
					629.482									617.512						731.562			677.586						864.662
					603.472									617.502						863.65			793.546				Inositol Phosphate Metabolism	2	818.756
			Mitochondrial Electron Transport Chain	3	863.65									617.492				Retinol Metabolism	2	685.542			757.564						820.772
					711.562									651.474						864.662			757.554				Arachidonic Acid Metabolism	2	754.546
					731.562									695.464				Arachidonic Acid Metabolism	2	754.546	Phosphatidylinositol Phosphate Metabolism	9	837.588						734.522
			Retinol Metabolism	2	864.662									677.486						788.496			835.54				Steroid Biosynthesis	1	687.608
					685.542									697.48				Steroid Biosynthesis	1	687.608			837.576				Citric Acid Cycle	1	863.65
			Inositol Phosphate Metabolism	2	818.756							Phosphatidylinositol Phosphate Metabolism	9	629.482				Ubiquinone Biosynthesis	1	611.402			837.552				Warburg Effect	1	863.65
					820.772									837.588				Citric Acid Cycle	1	863.65			629.482				Alpha Linolenic Acid and Linoleic Acid Metabolism	1	814.52
			Bile Acid Biosynthesis	2	739.592									837.576				Warburg Effect	1	863.65			835.528
					739.582									837.552				Alpha Linolenic Acid and Linoleic Acid Metabolism	1	814.52			871.552
			Alpha Linolenic Acid and Linoleic Acid Metabolism	2	780.586									835.54				Inositol Phosphate Metabolism	1	818.756			837.542
					814.52									835.528									817.514
			Arachidonic Acid Metabolism	2	752.54									871.552							Glycerolipid Metabolism	5	647.474
					754.546									837.542									647.482
			Ubiquinone Biosynthesis	1	611.402									817.514									629.482
			Citric Acid Cycle	1	863.65							Glycerolipid Metabolism	5	629.482									603.472
			Warburg Effect	1	863.65									647.482									649.458
														603.472							Bile Acid Biosynthesis	4	685.602
														647.474									703.614
														649.458									739.592
												Bile Acid Biosynthesis	4	739.592									739.582
														739.582							Arachidonic Acid Metabolism	4	754.546
														685.602									734.522
														703.614									752.54
												Arachidonic Acid Metabolism	4	754.546									788.496
														752.54							Mitochondrial Electron Transport Chain	3	863.65
														734.522									731.562
														788.496									711.562
												Mitochondrial Electron Transport Chain	3	731.562							Alpha Linolenic Acid and Linoleic Acid Metabolism	3	780.586
														711.562									814.52
														863.65									778.568
												Alpha Linolenic Acid and Linoleic Acid Metabolism	3	814.52							Retinol Metabolism	2	864.662
														780.586									685.542
														778.568							Inositol Phosphate Metabolism	2	818.756
												Retinol Metabolism	2	685.542									820.772
														864.662							Steroid Biosynthesis	1	687.608
												Inositol Phosphate Metabolism	2	818.756							Citric Acid Cycle	1	863.65
														820.772							Warburg Effect	1	863.65
												Steroid Biosynthesis	1	687.608
												Citric Acid Cycle	1	863.65
												Warburg Effect	1	863.65
												Ubiquinone Biosynthesis	1	611.402

## Sheet: Table S2
m/z	Tentative metabolite ID	Adduct	Pathways	p-value APC KRAS PTEN to APC	p-value APC KRAS PTEN to APC KRAS	p-value APC KRAS PTEN to WT	p-value APC KRAS PTEN to KRAS	p-value APC to APC KRAS	p-value APC to WT	p-value APC to KRAS	p-value APC KRAS to WT	p-value APC KRAS to KRAS	p-value WT to KRAS
600.51	Ceramide (d36:1)	[M+Cl]-	1	5.41867e-07	0.216312	4.97893e-06	0.000345818	8.36059e-12	0.110701	0.305879	1.27649e-07	2.71045e-06	0.011001
601.512	DG(36:2)	[M-H3O]-	1	2.29058e-07	0.188422	4.54104e-06	0.00068346	1.32867e-12	0.130062	0.161149	8.61915e-08	3.99995e-06	0.00719915
603.472	DG(32:0)	[M+Cl]-	2	2.08566e-08	3.87293e-05	0.0606331	0.0121302	1.22042e-27	0.0123236	3.26647e-20	2.62434e-07	0.0382674	3.86119e-05
609.488	DG(37:5)	[M-H3O]-	3	0.771576	3.97789e-12	0.27108	2.20932e-05	9.71341e-26	0.133343	3.916e-08	2.8001e-08	1.1048e-06	0.00712968
611.402	3-Hexaprenyl-4-hydroxy-5-methoxybenzoic acid	[M+Cl]-	1	0.8362	1.13256e-08	3.36523e-07	5.00766e-19	5.06058e-15	9.89691e-13	3.87258e-36	0.251287	2.48388e-06	0.0148263
	2-Hexaprenyl-3-methyl-5-hydroxy-6-methoxy-1,4-benzoquinone	[M+Cl]-	1
615.478	DG(36:4)	[M-H]-	1	1.64901e-11	0.000392326	0.0158162	0.0347378	6.53513e-29	0.00353355	1.29042e-23	2.4251e-07	0.0655743	9.40229e-06
619.52	DG(36:2)	[M-H]-	1	6.01943e-06	0.06059	1.08914e-06	0.019661	2.21844e-13	0.0326122	0.0297787	5.5419e-10	1.30866e-05	3.33108e-05
627.474	DG(37:5)	[M-H]-	3	0.0581621	1.91936e-06	0.045749	1.80269e-10	8.59484e-16	7.1866e-05	4.44082e-24	0.0508002	0.0114881	0.000262625
629.482	DG(34:1)	[M+Cl]-	1	8.30355e-10	4.09007e-06	0.172256	3.48675e-06	2.15239e-33	0.00023599	1.32676e-32	2.00699e-07	0.843613	1.88163e-07
	PA(32:0)	[M-H3O]-	3
629.544	DG(38:2)	[M-H3O]-	1	1.00285e-16	0.559869	8.46063e-10	2.2982e-05	3.73509e-19	0.093876	0.000135753	9.79013e-10	4.38624e-06	1.01156e-05
639.474	DG(11M3/9D3/0:0)	[M-H3O]-	1	0.000299735	1.93292e-06	0.734087	1.05172e-05	3.25256e-23	0.00445458	8.75576e-21	6.35897e-06	0.394675	1.81647e-05
639.484	DG(11M3/9D3/0:0)	[M-H3O]-	1	3.24563e-07	0.00013121	0.122781	0.0265559	1.09122e-24	0.00789977	2.55374e-17	1.96205e-06	0.0383972	0.000227545
647.474	PA(32:1)	[M-H]-	3	0.011883	7.20601e-09	0.439995	0.000145185	2.33874e-25	0.166933	4.01738e-14	1.91954e-08	0.000526934	1.82363e-05
647.482	PA(32:1)	[M-H]-	3	0.000330945	2.72415e-08	0.415618	5.17745e-05	7.17739e-28	0.0244433	1.3539e-19	4.29894e-08	0.00799972	8.47759e-06
647.556	DG(38:2)	[M-H]-	1	9.6106e-09	0.0956639	5.39134e-07	0.0652101	3.03085e-16	0.151746	4.64193e-05	1.36769e-09	0.000290159	6.46767e-06
651.474	DG(36:4)	[M+Cl]-	1	0.307662	1.19425e-10	0.16389	3.25234e-06	1.9773e-14	0.530503	1.27974e-05	6.63392e-06	0.00483032	0.00904208
657.578	DG(40:2)	[M-H3O]-	2	1.31749e-20	0.35929	3.9998e-09	0.00484956	8.65006e-27	0.928179	6.55559e-13	9.41267e-11	0.000129915	3.96681e-07
659.518	DG(36:0)	[M+Cl]-	1	2.31488e-22	0.0353896	0.000137129	0.0146437	1.62122e-39	4.91203e-05	5.00533e-39	5.41184e-09	0.593344	3.18322e-09
659.58	DG(40:1)	[M-H3O]-	2	4.30691e-39	0.476834	2.46235e-11	4.85504e-05	2.0447e-38	0.0102021	8.51473e-31	8.0083e-11	0.000376104	2.93271e-08
661.584	DG(40:0)	[M-H3O]-	1	1.02414e-40	0.393443	3.67644e-10	0.000285458	3.20329e-39	2.55973e-05	3.7103e-36	2.44808e-09	0.00325726	2.50677e-07
672.47	PE(32:0)	[M-H3O]-	1	0.000162427	2.13749e-06	0.0305015	0.000112464	1.7918e-24	0.446107	9.39911e-20	3.41811e-09	0.146002	1.96491e-08
	PE(32:0)	[M-H3O]-	1
675.586	DG(40:2)	[M-H]-	2	2.96598e-09	0.0388836	0.000198567	0.90649	1.2858e-19	0.571028	1.33193e-11	4.89086e-08	0.0303663	1.16492e-05
677.486	PA(36:4)	[M-H3O]-	1	0.379649	1.348e-06	0.954034	0.000300038	3.96748e-14	0.471926	2.29705e-08	1.23756e-05	0.0928886	0.000867608
677.586	DG(40:1)	[M-H]-	2	5.23162e-07	0.0288506	0.00103698	0.797434	1.49629e-16	0.681523	4.17896e-09	3.09401e-07	0.031781	7.51465e-05
680.576	Galactosylceramide (d34:1)	[M-H3O]-	1	0.0160207	2.81533e-09	0.635087	0.00289364	3.31792e-26	0.0105356	1.33255e-10	2.93224e-06	2.02851e-05	0.065852
683.522	DG(38:2)	[M+Cl]-	1	5.94565e-12	2.2332e-05	0.182911	2.77199e-05	1.27807e-34	4.86501e-06	2.42445e-34	8.1595e-07	0.97045	7.86608e-07
	PA(36:1)	[M-H3O]-	1
683.592	DG(42:3)	[M-H3O]-	1	4.14768e-10	1.27551e-05	0.00534007	0.062817	4.64554e-30	0.100082	1.53064e-20	5.7794e-09	0.00132303	4.1265e-06
685.542	DG(38:1)	[M+Cl]-	1	6.02102e-17	0.000135157	0.00204556	0.00102997	6.6518e-38	0.000317496	8.33743e-36	2.46661e-09	0.511039	9.53035e-09
685.602	CE(22:2)	[M-H3O]-	1	6.09124e-26	0.064361	6.74556e-09	0.218076	1.50099e-36	0.297651	5.1169e-27	5.71105e-12	0.00113887	1.45951e-09
686.486	PE-NMe(32:0)	[M-H3O]-	1	0.0251428	8.54435e-05	0.684104	7.53766e-06	4.88511e-14	0.122446	1.08155e-15	9.75854e-05	0.737415	7.87649e-06
687.608	CE(18:0)	[M+Cl]-	1	1.83695e-38	0.791794	1.00319e-10	0.0235563	1.22364e-44	0.00284725	2.28324e-39	2.27787e-12	0.00614056	2.00381e-10
690.516	PE(32:0)	[M-H]-	1	0.00489941	6.90003e-08	0.263768	0.000117231	2.90723e-24	0.233446	1.43989e-15	2.04899e-08	0.0114455	3.75376e-06
693.468	DG(11M3/9D3/0:0)	[M+Cl]-	1	0.00251902	5.78338e-06	0.110304	0.00523847	2.28798e-20	0.418547	4.66021e-12	8.83875e-08	0.013205	1.47038e-05
693.478	DG(11M3/9D3/0:0)	[M+Cl]-	1	0.0391472	7.24812e-05	0.794635	0.00378493	4.36687e-14	0.125346	2.9281e-09	0.000153851	0.132173	0.00367868
693.558	DG(42:7)	[M-H]-	1	0.000272084	6.11893e-06	0.769387	0.0124391	3.44376e-23	0.0034605	4.12244e-13	1.6124e-05	0.0107071	0.00941648
695.464	PA(36:4)	[M-H]-	1	0.355763	1.00029e-06	0.835592	4.93228e-05	2.5945e-14	0.551236	1.08874e-09	4.71833e-06	0.145825	8.19053e-05
698.584	Galactosylceramide (34:1)	[M-H]-	1	8.61266e-06	7.75742e-07	0.10932	0.00042368	2.25438e-28	0.044344	1.09191e-20	1.58696e-08	0.0467966	2.07746e-06
701.504	PA(36:1)	[M-H]-	1	6.08347e-07	2.85869e-08	0.0129175	0.0364485	8.68495e-29	0.16735	2.29557e-16	3.31264e-09	9.71001e-07	5.0277e-06
701.602	DG(42:3)	[M-H]-	1	8.35449e-06	2.63333e-05	0.011306	0.00154955	4.23474e-24	0.401329	1.10852e-18	7.06663e-09	0.165984	1.33386e-07
703.506	PG(32:0)	[M-H3O]-	2	0.442897	7.43598e-07	0.588371	1.5276e-05	4.43634e-14	0.186609	1.83039e-10	9.58423e-05	0.326536	0.000945822
703.614	CE(22:2)	[M-H]-	1	2.9237e-09	0.000961656	0.00193965	0.00933801	6.62214e-26	0.165557	6.89866e-22	8.53432e-09	0.420575	7.22381e-08
704.508	PE-NMe(32:0)	[M-H]-	1	0.378865	1.87272e-06	0.748448	5.41948e-05	1.23271e-13	0.245917	9.71996e-10	8.40301e-05	0.273739	0.00108878
707.44	PA(34:2)	[M+Cl]-	1	2.59524e-10	3.60051e-09	0.000484798	2.1062e-06	4.9585e-40	0.332324	3.38592e-33	2.9254e-13	0.10908	2.33388e-11
	PA(37:5)	[M-H]-	1
711.562	DG(40:2)	[M+Cl]-	2	3.20758e-15	8.47727e-06	0.00610158	0.00522957	1.98763e-38	0.000221715	4.46049e-31	1.36486e-09	0.0369528	3.07934e-07
	Ubiquinol 8	[M-H3O]-	1
712.568	SM(d36:1)	[M-H3O]-	1	2.43311e-13	1.06614e-05	0.00661973	0.0107514	1.51789e-36	0.00151763	9.29107e-28	1.41114e-09	0.0218565	6.53051e-07
712.622	SM(d36:1)	[M-H3O]-	1	1.70463e-28	0.0544421	4.93806e-13	1.20471e-06	1.08474e-24	0.0699724	1.87257e-12	2.0953e-12	0.000434646	1.35421e-10
713.574	DG(40:1)	[M+Cl]-	2	3.91202e-29	0.000780098	4.61378e-07	0.760027	8.53939e-47	0.000180941	5.27452e-36	1.53764e-12	0.000843735	8.55976e-09
714.51	PC(32:0)	[M-H3O]-	1	0.0366284	3.11349e-05	0.572105	9.82086e-06	1.39375e-14	0.222835	6.84294e-15	2.46481e-05	0.974613	5.94774e-06
714.58	PC(32:0)	[M-H3O]-	1	1.95514e-16	0.000364454	0.00079665	0.199805	2.05372e-37	0.00163859	1.82784e-26	8.09111e-10	0.00900281	1.61547e-06
716.52	PS(32:0)	[M-H3O]-	1	3.73977e-08	1.93288e-09	0.00196296	4.49219e-07	1.0392e-37	0.306536	2.323e-33	9.00929e-13	0.0529183	2.8788e-12
717.518	DG(44:9)	[M-H]-	1	4.19357e-07	1.07659e-07	0.0052362	6.88328e-05	1.69209e-32	0.287124	9.32268e-26	3.07181e-11	0.0321545	6.09058e-10
718.538	PE-NMe2(32:0)	[M-H]-	1	0.0258503	4.46478e-09	0.648687	1.00825e-06	8.66919e-25	0.144982	4.82106e-18	3.81905e-08	0.0248148	1.41779e-06
721.478	PG(32:0)	[M-H]-	2	0.00732773	1.49417e-10	0.570681	0.000182757	5.44985e-08	0.0597928	0.451456	1.0465e-07	5.30595e-05	0.00480983
724.5	PC(33:2)	[M-H3O]-	1	0.000747363	2.73379e-05	0.0773977	0.0744456	1.00912e-19	0.352906	1.30553e-09	2.64332e-07	0.00192445	0.000216576
726.514	PE(32:0)	[M+Cl]-	1	4.48484e-08	0.802022	0.000755652	0.896405	7.50199e-11	0.468681	4.28633e-10	8.77025e-05	0.660487	2.98174e-05
727.524	PA(38:2)	[M-H]-	1	3.79312e-15	0.00376561	0.00280692	0.876788	6.48574e-26	0.000344444	7.32345e-20	1.81132e-06	0.000856426	0.00037962
	PG(34:2)	[M-H3O]-	1
728.53	PE(36:0)	[M-H3O]-	1	5.77266e-17	0.00280665	0.00185648	0.640895	7.30989e-30	0.000149428	3.55463e-24	3.61513e-07	0.00385762	5.03974e-05
729.536	DG(42:7)	[M+Cl]-	1	2.911e-11	7.70583e-06	0.00606386	0.104677	5.82444e-29	0.0102846	3.70744e-21	2.8581e-08	0.00019752	7.57859e-06
730.566	SM(d36:1)	[M-H]-	1	1.97724e-15	4.63349e-06	0.000239893	0.0533092	1.79045e-37	0.0152389	3.89107e-28	5.61126e-11	0.000801014	2.62974e-08
731.44	PA(36:4)	[M+Cl]-	1	0.000244767	3.15385e-07	0.322499	2.21536e-07	7.47803e-26	0.0415336	3.07626e-26	1.48106e-07	0.753898	5.50409e-08
732.526	PC(32:0)	[M-H]-	1	0.000245806	0.0002761	0.0027104	0.239491	3.50327e-18	0.693588	1.99801e-08	8.73881e-09	0.00324606	5.9846e-06
	PE(37:5)	[M-H3O]-	2
732.57	PC(32:0)	[M-H]-	1	0.000385855	2.52504e-08	0.801325	2.98951e-05	2.94281e-28	0.00387719	3.62815e-20	2.80245e-07	0.0213729	6.21656e-05
732.582	PC(32:0)	[M-H]-	1	0.000241376	2.57333e-07	0.336928	0.000437177	2.55472e-26	0.0341852	2.90367e-17	9.73203e-08	0.0210389	3.75271e-05
734.522	Galactosylceramide (d34:1)	[M+Cl]-	1	0.00197764	0.00175712	0.00181034	0.807659	6.88261e-14	0.302132	0.000147771	2.53582e-08	0.00108145	7.77373e-05
	PS(32:0)	[M-H]-	1
	PC(34:4)	[M-H3O]-	1
737.472	PA(36:1)	[M+Cl]-	1	2.47551e-09	7.35412e-05	0.00293426	0.0160017	1.54729e-28	0.15184	4.85569e-21	3.40102e-09	0.0560884	3.86447e-07
739.582	CE(22:2)	[M+Cl]-	1	1.86381e-13	1.00484e-06	0.0779567	0.00103599	1.53213e-38	4.99193e-06	1.48697e-31	1.3994e-08	0.0303452	3.62395e-06
	PA(40:1)	[M-H3O]-	1
739.592	CE(22:2)	[M+Cl]-	1	3.14209e-15	4.07197e-07	0.110606	0.00017022	1.65856e-41	1.10726e-07	1.8997e-35	1.25961e-08	0.0819435	1.63639e-06
	PA(40:1)	[M-H3O]-	1
742.54	PC(33:2)	[M-H]-	1	0.0364128	0.000632038	0.971305	1.36655e-05	3.38741e-11	0.060199	2.70751e-14	0.00298286	0.335515	0.000148342
	PE-NMe(36:0)	[M-H3O]-	1
746.558	PE(36:0)	[M-H]-	1	1.2609e-08	1.4789e-05	0.00212897	0.0212677	2.08192e-29	0.24984	4.39998e-20	5.0624e-10	0.00887267	1.20749e-07
752.54	PC(34:4)	[M-H]-	1	0.00688544	4.50755e-05	0.0638389	0.883287	1.07553e-16	0.813443	0.00132006	2.76251e-07	1.16404e-05	0.0197758
753.534	DG(44:9)	[M+Cl]-	1	6.33656e-05	7.15837e-05	0.0162859	0.574961	1.14974e-20	0.505649	1.61619e-07	6.74236e-08	8.95196e-05	0.000769186
754.546	PE-NMe2(32:0)	[M+Cl]-	1	2.23329e-07	0.000118746	0.003415	0.438212	2.01529e-24	0.329239	7.74945e-12	1.04604e-08	0.000351645	3.9097e-05
756.562	PE-NMe2(36:0)	[M-H3O]-	1	1.08448e-10	0.00131427	0.0534114	0.0138945	9.51274e-27	0.000545826	1.06462e-24	4.04587e-06	0.273641	1.49744e-05
757.458	PG(32:0)	[M+Cl]-	2	0.000780251	5.70188e-12	0.0910573	3.57641e-05	2.99195e-09	0.178748	0.5744	9.5474e-07	1.1137e-05	0.0648169
757.554	PA(40:1)	[M-H]-	1	0.00324619	4.65011e-05	0.345368	0.000466211	1.95027e-17	0.124345	2.20207e-14	8.51029e-06	0.282052	2.99879e-05
	PG(36:1)	[M-H3O]-	1
757.564	PA(40:1)	[M-H]-	1	1.27083e-14	0.000429049	0.0293004	0.0392632	8.65746e-33	1.55843e-05	9.04711e-29	5.96899e-07	0.0565399	2.17763e-05
	PG(36:1)	[M-H3O]-	1
760.6	PE-NMe(36:0)	[M-H]-	1	6.17116e-08	7.89077e-07	0.0743493	0.00245375	1.65359e-31	0.00863076	2.6987e-22	1.13542e-08	0.00769239	5.56185e-06
762.492	PE(MonoMe/DiMe)	[M-H3O]-	1	1.77296e-07	0.287538	0.0125221	0.376984	1.8889e-06	0.120546	2.56772e-12	0.0452107	0.0245036	0.000241714
763.494	PA(38:2)	[M+Cl]-	1	1.53183e-13	0.0552775	0.00017796	0.894283	3.45255e-10	0.0871437	9.88281e-17	0.00401119	0.0393194	1.35106e-05
768.55	PC(32:0)	[M+Cl]-	1	0.000724927	1.49382e-05	0.419847	0.000386818	1.1025e-20	0.03979	2.02346e-16	4.9352e-06	0.24199	5.72391e-05
772.58	PS(36:0)	[M-H3O]-	1	1.54013e-13	0.433733	2.16924e-05	0.772407	1.42094e-19	0.341135	2.85166e-16	3.25788e-07	0.229537	8.62619e-07
775.536	PG(36:1)	[M-H]-	1	0.00012239	0.000547273	0.0379123	0.187703	1.1165e-17	0.371049	1.89011e-09	1.37959e-06	0.00820569	0.000306091
778.568	PC(36:5)	[M-H]-	1	0.00105406	0.00104591	0.0223457	0.842043	5.46069e-15	0.844685	8.09307e-05	8.43228e-07	0.000519112	0.0036394
	PE-NMe2(37:5)	[M-H]-	1
780.45	PE(MonoMe/DiMe)	[M-H]-	1	0.815971	3.88709e-08	0.451389	0.00894444	1.43952e-14	0.559553	0.00144317	5.85622e-08	7.42486e-05	0.00130065
780.472	PE(MonoMe/DiMe)	[M-H]-	1	0.279327	1.66273e-05	0.357343	0.0255049	3.13586e-12	0.914563	0.000103993	4.89392e-06	0.00508234	0.00233947
780.586	PE(40:2)	[M-H3O]-	2	0.0183446	1.14462e-05	0.180515	0.980025	5.9767e-17	0.575958	0.00760917	6.14632e-07	1.47515e-06	0.109086
782.586	PE(36:0)	[M+Cl]-	1	2.98997e-06	2.54742e-05	0.018419	0.20355	1.56612e-24	0.188404	8.72588e-12	2.21723e-08	0.00042546	0.000125398
	PE(40:1)	[M-H3O]-	1
783.468	PGP(32:0)	[M-H3O]-	2	0.982243	4.54711e-05	0.388744	0.0637448	5.5027e-08	0.331672	0.0317006	1.0642e-05	0.00530155	0.00736442
784.584	PE(40:0)	[M-H3O]-	1	8.27185e-12	1.7884e-05	0.0703441	0.00156949	4.31721e-33	7.1485e-05	9.05594e-30	1.56812e-07	0.0853895	2.5831e-06
788.496	PC(34:4)	[M+Cl]-	1	0.00652833	0.000827107	0.181561	0.0465471	1.10544e-13	0.429029	2.51458e-08	2.33264e-05	0.0835397	0.000952292
791.534	PI(32:0)	[M-H3O]-	1	0.00121988	0.000368832	0.0631128	0.0197144	2.5641e-16	0.533879	5.25985e-11	1.44048e-06	0.0992599	3.43306e-05
793.546	PA(40:1)	[M+Cl]-	1	0.114727	5.58343e-05	0.0745846	0.0502024	1.47195e-12	0.541038	3.77962e-05	3.47997e-07	0.00757526	0.000135161
798.528	PE(42:7)	[M-H3O]-	1	0.00779085	2.36258e-06	0.0273068	0.025346	1.43404e-19	0.86618	1.4157e-08	6.27857e-09	0.00111928	1.03846e-05
798.596	PE(40:2)	[M-H]-	2	2.99787e-10	0.000295114	0.00153499	0.0384459	8.46473e-28	0.0991296	6.95525e-22	6.25533e-09	0.0429344	1.15555e-07
800.588	PE(40:1)	[M-H]-	1	3.56585e-09	0.000123092	0.00059324	0.0228482	4.08369e-28	0.374678	3.04839e-21	3.96479e-10	0.0435829	1.06474e-08
800.6	PE(40:1)	[M-H]-	1	2.32275e-12	6.38693e-05	0.00039383	0.0628492	1.07016e-32	0.0878533	1.38497e-24	2.48654e-10	0.00678783	2.27591e-08
801.504	PGP(32:0)	[M-H]-	2	9.15327e-05	0.00031663	0.0568895	0.0698844	2.68681e-18	0.248041	3.49932e-11	2.09972e-06	0.0188101	0.000171712
804.516	Lactosylceramide (d30:1)	[M-H]-	1	1.37988e-07	5.83878e-05	0.00192914	0.346504	9.98453e-25	0.414361	1.12027e-12	7.36624e-09	0.000259805	1.02346e-05
804.578	Lactosylceramide (d30:1)	[M-H]-	1	0.00013223	3.84441e-05	0.255871	0.305777	8.28673e-21	0.0374503	3.02927e-08	4.08668e-06	0.000277319	0.0251132
805.498	PC(MonoMe/DiMe)	[M-H3O]-	1	5.54418e-06	0.000138762	0.00890516	0.259796	3.96388e-21	0.409337	6.42645e-11	1.09657e-07	0.001062	5.48094e-05
805.508	PG(40:5)	[M-H3O]-	1	2.44581e-06	5.61334e-05	0.00493016	0.197522	3.45929e-23	0.458214	3.67392e-12	1.43421e-08	0.000737929	9.90052e-06
	PC(MonoMe/DiMe)	[M-H3O]-	1
805.52	PG(40:5)	[M-H3O]-	1	1.9969e-05	7.95442e-05	0.00840524	0.0915946	3.21671e-21	0.540362	5.58054e-12	3.61059e-08	0.00377993	6.83513e-06
	PC(MonoMe/DiMe)	[M-H3O]-	1
806.588	PE(42:3)	[M-H3O]-	1	0.000148248	1.15397e-05	0.0528648	0.0553675	2.00159e-22	0.283025	2.36208e-11	4.83817e-08	0.00170284	8.0879e-05
809.488	PI(32:0)	[M-H]-	1	0.0661527	0.000912398	0.417439	0.0380243	1.13945e-10	0.484495	3.24555e-06	0.000171104	0.0919006	0.00406998
809.558	PI(32:0)	[M-H]-	1	0.0237245	0.000103748	0.024928	0.0191562	2.62225e-14	0.602668	5.5681e-08	4.0121e-08	0.0414454	2.24759e-06
810.584	PE-NMe2(36:0)	[M+Cl]-	1	3.63891e-05	0.000390011	0.00783707	0.0918528	6.41224e-20	0.629865	6.81661e-12	2.43869e-08	0.0200543	2.9649e-06
810.594	PE-NMe2(36:0)	[M+Cl]-	1	5.56428e-06	3.92476e-05	0.0177517	0.181603	8.86543e-24	0.241043	1.10746e-11	2.43767e-08	0.00084119	8.82101e-05
811.494	PG(36:1)	[M+Cl]-	1	0.15381	0.000109355	0.319971	0.0513087	1.0724e-11	0.911258	5.85191e-05	1.36075e-05	0.0123173	0.00308205
811.564	PG(36:1)	[M+Cl]-	1	1.64856e-05	2.69299e-05	0.0204845	0.0285798	2.44694e-23	0.273171	4.02148e-14	1.95183e-08	0.00918083	5.39437e-06
814.52	PC(36:5)	[M+Cl]-	1	0.00605078	1.79724e-05	0.172908	0.00592678	6.19204e-18	0.391734	7.13445e-11	7.33217e-07	0.0264956	5.68046e-05
	PE-NMe2(37:5)	[M+Cl]-	1
816.536	PE(42:7)	[M-H]-	1	0.118655	1.67631e-06	0.348715	0.00354177	4.9037e-16	0.735888	1.2919e-07	5.17054e-07	0.00709677	0.000217206
817.514	PI(34:1)	[M-H3O]-	1	0.907157	1.02722e-06	0.630135	2.48902e-06	2.84872e-11	0.528614	6.20145e-09	6.92802e-05	0.357498	0.000151498
818.756	Bisdiphosphoinositol tetrakisphosphate	[M-H]-	1	0.622339	1.35103e-08	0.884427	1.16326e-06	1.76144e-16	0.56085	1.5741e-07	4.70816e-07	0.000425182	1.05801e-05
822.486	PS(MonoMe/DiMe)	[M-H]-	1	0.0115548	4.94299e-05	0.0393005	0.203058	1.0461e-15	0.907402	1.21188e-05	2.4887e-07	0.000531145	0.000313793
822.568	PE(44:9)	[M-H3O]-	1	3.28528e-05	0.00310624	0.00612398	0.351269	1.29754e-16	0.694674	4.93627e-09	3.82021e-07	0.0164554	5.22479e-05
823.498	PC(MonoMe/DiMe)	[M-H]-	1	0.0077014	6.19976e-05	0.0410292	0.0955459	5.67094e-16	0.98883	5.46221e-07	2.23405e-07	0.00268931	0.000104275
823.556	PG(40:5)	[M-H]-	1	0.00162898	0.00113949	0.0126436	0.244493	1.92152e-14	0.920253	6.77083e-07	3.02525e-07	0.0118873	7.09636e-05
	PC(MonoMe/DiMe)	[M-H]-	1
823.566	PG(40:5)	[M-H]-	1	2.26158e-05	0.000357008	0.0141665	0.108234	4.52921e-20	0.421673	7.39767e-12	1.03353e-07	0.0138815	1.57847e-05
	PC(MonoMe/DiMe)	[M-H]-	1
824.6	PC(36:0)	[M+Cl]-	1	2.79027e-07	3.33449e-05	0.180028	0.000378821	2.43492e-26	0.0027214	4.46698e-24	1.35795e-06	0.289126	4.52099e-06
	PE(42:3)	[M-H]-	1
	PS(40:2)	[M-H3O]-	2
826.578	PS(36:0)	[M+Cl]-	1	2.77651e-05	6.09258e-05	0.136027	0.00329141	3.70715e-22	0.0444871	2.33411e-17	1.01554e-06	0.101609	1.24589e-05
	PS(40:1)	[M-H3O]-	1
826.602	PE-NMe2(40:2)	[M-H]-	1	1.76453e-08	1.22055e-05	0.156556	0.000182105	1.26644e-29	0.000673148	1.8095e-27	3.76177e-07	0.254906	1.3351e-06
	PS(40:1)	[M-H3O]-	1
835.528	PI(34:1)	[M-H]-	1	0.0795541	4.8914e-06	0.159354	0.00370398	8.9282e-16	0.968965	3.20875e-08	2.56541e-07	0.011752	2.59365e-05
835.54	PI(34:1)	[M-H]-	1	0.00508994	1.91053e-05	0.0366016	0.0240601	4.70607e-18	0.926018	2.59375e-09	4.24279e-08	0.0066188	8.83426e-06
836.546	PE-NMe(44:9)	[M-H3O]-	1	0.00770572	9.35165e-06	0.0334388	0.0723111	3.7465e-18	0.92881	1.92832e-07	4.26679e-08	0.000572626	4.01285e-05
836.57	PE(40:1)	[M+Cl]-	1	0.00173789	1.64117e-06	0.0203887	0.036811	4.60083e-22	0.991031	4.81385e-10	4.48739e-09	0.000298449	4.84945e-06
	PE-NMe(44:9)	[M-H3O]-	1
837.542	PGP(36:1)	[M-H3O]-	1	0.216516	5.73618e-06	0.245903	0.014541	9.55519e-14	0.851699	1.7276e-05	7.42121e-07	0.0035373	0.000377602
840.542	Lactosylceramide (d30:1)	[M+Cl]-	1	0.58968	2.66542e-07	0.582774	0.00231142	5.26833e-14	0.913237	3.53656e-05	5.39097e-07	0.00197589	0.000669523
	PE(44:9)	[M-H]-	1
840.554	Lactosylceramide (d30:1)	[M+Cl]-	1	0.00049556	7.96548e-06	0.0664716	0.00797099	1.02908e-21	0.35028	3.76762e-13	4.95999e-08	0.0118896	8.77389e-06
	PE(44:9)	[M-H]-	1
	PS(42:7)	[M-H3O]-	1
842.528	PS(42:7)	[M-H3O]-	1	0.470917	3.41446e-08	0.76448	0.000681814	9.12929e-11	0.348451	0.0042961	2.37515e-07	0.00121692	0.000529436
842.538	PS(42:7)	[M-H3O]-	1	0.428513	1.45732e-05	0.189154	0.0185553	3.59571e-11	0.481761	0.000282147	7.05802e-07	0.00748405	0.000257327
842.55	PS(40:2)	[M-H]-	2	0.00898202	8.81266e-06	0.0779433	0.0146006	2.84249e-18	0.762235	2.50839e-09	5.98314e-08	0.00715949	2.37296e-05
	PS(42:7)	[M-H3O]-	1
850.558	PS(42:3)	[M-H3O]-	1	0.00842494	1.90098e-05	0.0670186	0.0255371	1.37515e-17	0.81346	8.7694e-09	8.7956e-08	0.00694359	3.26493e-05
	PE-NMe(44:9)	[M-H3O]-	1
850.57	PS(42:3)	[M-H3O]-	1	0.00712385	2.07466e-05	0.0467501	0.014862	7.70184e-18	0.934868	8.53307e-10	4.04229e-08	0.0113694	4.25996e-06
	PE-NMe(44:9)	[M-H3O]-	1
850.582	PS(42:3)	[M-H3O]-	1	0.00173902	2.39842e-05	0.0407914	0.0128698	4.78513e-19	0.673531	3.70311e-11	5.12245e-08	0.0183481	5.64028e-06
	PE-NMe(44:9)	[M-H3O]-	1
850.606	PE(44:4)	[M-H]-	1	0.000769481	3.64678e-06	0.098564	0.00244759	3.85203e-22	0.277502	3.48756e-14	4.71553e-08	0.0207713	5.05153e-06
	PS(42:3)	[M-H3O]-	1
	PE-NMe(44:9)	[M-H3O]-	1
850.618	PE(44:4)	[M-H]-	1	0.108408	4.58878e-09	0.581599	2.33649e-06	3.82889e-22	0.0367387	8.42381e-15	1.94622e-06	0.0625689	0.000229103
	PS(42:3)	[M-H3O]-	1
	PE-NMe(44:9)	[M-H3O]-	1
852.53	PE(42:7)	[M+Cl]-	1	0.0811849	1.45874e-05	0.0496919	0.441805	1.81155e-14	0.50699	0.00439813	1.16032e-07	3.06489e-05	0.00265641
854.54	PE(44:9)	[M-H]-	1	0.010706	8.27756e-05	0.0442494	0.137471	1.97391e-15	0.95004	2.61817e-06	3.14154e-07	0.00203494	0.000199101
855.546	PGP(36:1)	[M-H]-	1	0.0263354	4.26954e-05	0.0820146	0.110682	5.71823e-15	0.994999	9.67395e-06	4.60361e-07	0.00148086	0.000445048
855.558	PGP(36:1)	[M-H]-	1	0.00632725	0.000278147	0.0579227	0.0499976	7.09549e-15	0.860337	2.4788e-08	1.11711e-06	0.0233688	5.49919e-05
858.46	PC(MonoMe/DiMe)	[M+Cl]-	1	4.96919e-06	0.000109388	0.0387978	0.197053	6.02261e-21	0.132601	2.52357e-11	1.01033e-06	0.00123901	0.00050267
858.472	PC(MonoMe/DiMe)	[M+Cl]-	1	0.000459894	0.000379601	0.0591988	0.123803	2.30156e-16	0.469729	7.0024e-09	4.50885e-06	0.00950608	0.000589408
859.54	PG(40:5)	[M+Cl]-	1	0.00816308	1.60035e-05	0.229277	0.000669282	1.69232e-17	0.330963	6.5729e-13	1.58551e-06	0.0941716	1.13949e-05
	PC(MonoMe/DiMe)	[M+Cl]-	1
859.55	PG(40:5)	[M+Cl]-	1	0.00434785	2.35273e-05	0.0646836	0.0256523	5.34923e-18	0.676651	1.90508e-09	1.49379e-07	0.00629043	2.65047e-05
	PC(MonoMe/DiMe)	[M+Cl]-	1
860.55	PS(42:7)	[M-H]-	1	0.00182354	9.48745e-05	0.0466433	0.0117985	4.02711e-17	0.651549	3.20158e-11	4.49723e-07	0.039824	6.86094e-06
860.56	PE(42:3)	[M+Cl]-	1	0.003773	0.000390123	0.052773	0.0822106	8.05888e-15	0.722522	5.51529e-08	1.64159e-06	0.0171922	0.000100666
	PS(42:7)	[M-H]-	1
860.572	PE(42:3)	[M+Cl]-	1	0.00167605	0.000252881	0.0305739	0.154817	3.11385e-16	0.772214	7.60736e-08	4.42806e-07	0.00432536	7.40392e-05
	PS(42:7)	[M-H]-	1
860.608	PE(42:3)	[M+Cl]-	1	0.00130841	2.8193e-06	0.0451633	0.0227401	1.05575e-21	0.584821	1.42189e-10	1.07504e-08	0.00171455	1.80786e-05
860.62	PE(42:3)	[M+Cl]-	1	0.000815669	1.25104e-07	0.0622929	0.0018042	5.83306e-26	0.437666	1.41928e-14	1.2173e-09	0.00229683	1.54564e-06
862.652	PE-NMe2(40:2)	[M+Cl]-	1	6.65865e-05	1.11038e-07	0.000959901	0.00415731	1.16401e-28	0.66516	1.24408e-15	1.45919e-12	0.00131024	3.00873e-09
	PE-NMe2(44:3)	[M-H3O]-	1
863.65	TG(50:3)	[M+Cl]-	1	3.57219e-05	2.72914e-07	0.00394669	0.00274385	2.71879e-28	0.849604	7.39218e-17	1.91706e-11	0.00399354	1.6284e-08
864.566	PC(44:9)	[M-H3O]-	1	0.0105109	7.10602e-06	0.0709128	0.0399366	3.06069e-18	0.831833	5.8984e-08	6.08928e-08	0.00118622	5.84105e-05
864.662	PC(39:1)	[M+Cl]-	1	0.00495775	6.06873e-09	0.0118826	0.00685419	7.29031e-27	0.678294	1.24118e-10	3.32375e-12	7.87242e-05	5.29543e-07
866.506	PS(44:9)	[M-H3O]-	1	0.335578	2.68066e-09	0.1025	1.68087e-06	1.10599e-11	0.415474	1.81911e-05	5.23495e-05	0.0209438	0.00772177
866.65	PC(42:3)	[M-H]-	1	0.172022	1.72491e-09	0.295747	7.63113e-09	7.37159e-22	0.014307	4.29981e-19	9.13137e-06	0.5159	3.5473e-05
	PE-NMe(44:3)	[M-H]-	1
868.544	PE-NMe2(44:9)	[M-H]-	1	0.0352848	0.000100161	0.0827438	0.0422364	1.07398e-13	0.939153	1.34521e-06	6.04335e-07	0.0145601	9.82185e-05
868.604	PS(42:3)	[M-H]-	1	0.00497571	2.22631e-05	0.262653	0.00252123	4.11182e-18	0.215809	3.60852e-12	1.3416e-06	0.0761967	4.81625e-05
	PE-NMe2(44:9)	[M-H]-	1
868.64	PS(42:3)	[M-H]-	1	0.0683913	2.08822e-08	0.3504	1.18953e-08	2.34323e-21	0.00619765	1.0414e-20	3.73945e-05	0.814173	3.4843e-05
871.552	PI(34:1)	[M+Cl]-	1	0.0677546	2.40758e-05	0.0910565	0.044596	3.31578e-14	0.80854	8.44674e-06	2.77897e-07	0.00335672	0.000128563
875.77	TG(37:5)	[M-H3O]-	1	0.557078	5.94638e-09	0.529691	1.10863e-10	2.24682e-17	0.253303	3.64495e-17	3.51905e-06	0.475595	5.96274e-07
876.554	PE(44:9)	[M+Cl]-	1	0.029047	9.66077e-06	0.141151	0.0347935	3.1091e-16	0.758855	7.39874e-07	4.18047e-07	0.0017698	0.000292847
876.624	PC(40:2)	[M+Cl]-	2	0.0104095	3.1298e-09	0.766622	8.71307e-07	8.49318e-27	0.00701934	5.17279e-20	3.73527e-07	0.0776533	2.75102e-05
	PS(44:4)	[M-H3O]-	1
878.65	PC(40:1)	[M+Cl]-	1	0.0212694	6.43041e-12	0.0694852	6.97972e-12	6.71375e-32	1.77862e-05	9.04733e-31	2.24879e-06	0.846436	3.14199e-06
	PS(44:3)	[M-H3O]-	1
880.656	PC(40:0)	[M+Cl]-	1	3.58425e-08	1.06683e-13	0.162636	2.44241e-13	7.38738e-50	2.03609e-11	1.39816e-47	2.5934e-08	0.783569	3.47649e-08
	PE-NMe2(44:3)	[M-H]-	1
881.664	TG(56:9)	[M-H3O]-	1	1.4646e-07	2.34568e-12	0.42319	6.38158e-12	6.40812e-46	8.20042e-09	7.4822e-44	1.75642e-08	0.981248	3.34235e-08
882.566	PS(40:0)	[M+Cl]-	1	0.00631017	3.80762e-05	0.0319477	0.102954	6.0819e-17	0.980499	4.00947e-07	6.26679e-08	0.00178083	6.5366e-05
	PC(44:9)	[M-H]-	1
882.588	PS(40:0)	[M+Cl]-	1	0.00076253	6.52834e-05	0.0115485	0.0296299	1.14635e-18	0.950918	1.14402e-10	1.61959e-08	0.0186935	2.02208e-06
	PC(44:9)	[M-H]-	1
884.562	PS(44:9)	[M-H]-	1	0.051679	1.33246e-05	0.134299	0.0169589	2.36071e-15	0.976074	3.40244e-07	3.46625e-07	0.0064876	9.34092e-05
884.572	PS(44:9)	[M-H]-	1	0.00485173	1.1686e-05	0.0807487	0.0428317	9.65126e-19	0.604169	1.1733e-08	9.01138e-08	0.00203952	8.47734e-05
885.548	PGP(40:5)	[M-H3O]-	1	0.262145	0.000345736	0.0424712	0.167913	1.20376e-09	0.177479	0.00289787	2.21372e-07	0.00682269	0.000145243
890.576	PE-NMe(44:9)	[M+Cl]-	1	0.0026375	0.000143428	0.0200871	0.175668	2.20349e-16	0.969128	3.87593e-07	1.15923e-07	0.00231417	6.09236e-05
890.588	PE-NMe(44:9)	[M+Cl]-	1	0.0012973	1.00696e-05	0.0554164	0.00896712	1.9041e-20	0.527916	5.01154e-12	3.21931e-08	0.0114929	4.46223e-06
892.654	PC(44:4)	[M-H]-	1	0.000153895	7.9193e-08	0.365296	4.72426e-06	5.79832e-28	0.0214956	5.18727e-23	4.17987e-08	0.131763	5.81705e-07
894.578	PC(42:7)	[M+Cl]-	1	0.0339923	2.85688e-06	0.13393	0.0295334	2.1908e-17	0.825394	6.53286e-07	1.15371e-07	0.000753703	0.000196055
894.59	PC(42:7)	[M+Cl]-	1	0.0113387	5.79741e-06	0.135059	0.00385348	3.17701e-18	0.583166	1.83084e-10	1.72344e-07	0.0191543	2.35308e-05
	PS(44:4)	[M-H]-	1
894.602	PC(42:7)	[M+Cl]-	1	0.000261579	4.32826e-07	0.292894	2.56112e-05	1.40171e-25	0.0408799	1.22173e-20	8.67298e-08	0.12939	1.09408e-06
	PS(44:4)	[M-H]-	1

## Sheet: Table S3
m/z
168.036
171.419
171.604
197.727
205.077
212.101
217.015
217.093
221.137
232.676
269.445
282.845
305.252
306.255
311.296
311.632
328.847
337.512
339.546
375.468
391.37
424.552
545.602
555.597
574.263
617.844
619.744
619.907
620.295
673.906
674.469
695.318
703.338
703.501
703.626
705.349
705.491
711.334
715.886
736.326
736.632
737.928
761.298
767.357
767.527
768.367
773.53
792.735
806.385
824.539

## Sheet: Table S4
m/z	log2 Fold Change: (APC KRAS/APC)	-log10(p)
56.014	-0.0264013	0.315238
69.082	-0.120777	0.40612
70.028	-0.116875	0.36711
71.012	-0.160716	0.448951
74.024	-0.0159754	0.324124
76.97	-0.346417	1.08836
78.918	-0.224229	0.626626
78.958	0.0901658	0.389161
79.956	0.353765	1.37759
80.916	-0.119775	0.421998
80.996	-0.0885278	0.342004
84.99	-0.154211	0.470731
85.028	-0.0889174	0.355845
87.008	-0.197095	0.545262
88.04	-0.104436	0.372582
89.024	0.470608	6.28567
90.026	0.126804	0.411398
91.022	-0.129414	0.424177
92.024	-0.13754	0.426466
92.926	0.117572	0.377247
93	-0.191598	0.555828
93.034	-0.169806	0.488268
94.924	0.0366966	0.293277
94.98	-0.347164	1.82846
95.952	-0.279144	0.719194
95.98	-0.284795	0.775062
96.958	-0.192217	0.774571
98.024	-0.0277719	0.308707
98.06	0.007637	0.307043
98.954	-0.215521	0.567181
99.008	-0.094903	0.368135
99.924	-0.0887362	0.353899
100.04	-0.00472901	0.305516
101.06	-0.214285	0.610237
102.004	0.146044	0.440472
102.054	-0.288856	0.900217
103.002	-0.104893	0.385044
103.04	-0.172087	0.514999
104.016	0.104201	0.351397
104.034	-0.192169	0.494155
105.018	-0.14456	0.412203
105.996	-0.0370485	0.318756
106.048	-0.0359681	0.301442
107.024	-0.086552	0.371823
107.036	0.0549959	0.322108
108.02	0.116111	0.387289
108.9	-0.0397811	0.312211
108.996	-0.245562	0.671277
110.004	0.0802088	0.338244
110.898	-0.123748	0.431726
110.974	-0.173427	0.468784
111.018	0.159321	0.634958
111.104	0.00960067	0.293808
111.946	0.305365	0.929023
112.042	-0.0385193	0.335992
112.05	0.00793572	0.29565
112.984	0.0375002	0.329207
113.024	-0.176157	0.512828
114.02	-0.0902816	0.369935
114.054	-0.0910343	0.353957
114.98	-0.0510307	0.330254
115.002	-0.355632	1.29
115.02	0.139139	0.412391
115.04	-0.206584	0.620269
115.076	-0.0633141	0.37166
115.92	0.0182028	0.317329
116.036	-0.05821	0.319798
116.04	-0.0567218	0.325786
116.072	-0.198825	0.612759
116.926	-0.0279242	0.322063
117.018	0.0588829	0.332678
117.054	-0.476573	1.7476
118.05	-0.0372225	0.318876
118.94	-0.319404	0.870066
118.992	-0.118232	0.408118
119.034	-0.194618	0.543429
120.014	-0.0048406	0.325182
120.064	0.1282	0.428425
121.028	0.174203	0.704241
121.112	-0.0667056	0.333842
121.966	0.0150428	0.30254
122.032	0.089816	0.336039
123.01	-0.182266	0.515786
124.006	0.594179	6.96257
125.008	0.307333	1.10747
125.034	-0.0591928	0.317346
125.096	-0.1326	0.438
126.002	0.425512	1.79944
126.14	0.0203996	0.308602
126.904	0.0421503	0.292352
127	-0.122168	0.396998
127.05	-0.913295	5.75203
127.076	-0.0483682	0.32928
127.1	-0.0356662	0.319045
128.034	-0.414016	2.17728
129.018	-0.217334	0.631118
129.038	-0.13342	0.430378
129.054	-0.222165	0.672756
129.092	-0.00702198	0.298391
129.112	0.0680551	0.358197
130.036	-0.0385519	0.311014
130.05	-0.0978846	0.356287
130.06	0.0350974	0.310236
130.086	-0.0145726	0.294054
131.034	-0.0950485	0.369183
131.046	-0.103443	0.363672
131.07	-0.224922	0.68594
132.028	-0.657057	4.1343
132.922	-0.0563431	0.305955
132.944	-0.116319	0.381952
132.966	-0.328538	0.922688
133.014	-0.638058	3.44304
133.032	-0.0974416	0.361347
134.016	-0.186247	0.537126
134.046	0.584871	3.26597
134.086	-0.184775	0.488533
134.916	-0.166458	0.481184
134.988	-0.0813208	0.347624
135.03	0.27116	0.952168
135.044	-0.0255045	0.321017
135.082	-0.183896	0.54984
136.016	-0.0304402	0.324527
136.034	-0.0047732	0.306354
136.048	-0.0850783	0.341394
137.024	-0.115482	0.431516
138.018	0.470515	3.85229
138.98	-0.0693456	0.341251
139	-0.0154761	0.294607
139.022	0.0723747	0.312086
139.076	-0.102237	0.375853
139.984	0.797791	3.20731
140.01	0.101387	0.359343
140.034	-0.0902756	0.354212
141.092	-0.0919815	0.378913
142.05	-0.0895529	0.362355
142.998	0.205287	0.63634
143.032	-0.186055	0.541521
143.048	-0.0637606	0.342779
143.07	-0.171581	0.551544
143.106	-0.115365	0.593366
144.044	-0.0468548	0.336574
144.11	-0.1585	0.4579
144.152	0.0870897	0.388236
145.014	-0.0225694	0.302627
145.06	-1.19631	18.2034
145.086	-0.0518458	0.326064
145.112	0.0721205	0.327634
146.024	-0.0648823	0.319828
146.044	-0.311436	2.05446
146.064	-0.834252	4.31336
146.964	-0.160993	0.428594
146.982	0.41669	1.57604
147.028	-0.0157969	0.320222
147.048	-0.114743	0.431843
147.064	-0.272108	0.783596
148.006	0.00561581	0.30977
148.048	-0.0927888	0.342612
148.098	0.0423858	0.316816
148.978	0.176678	0.511074
149.008	-0.194534	0.624372
149.024	-0.0338314	0.305082
149.044	-0.0635921	0.327209
149.06	-0.0679675	0.327752
149.096	-0.063044	0.325184
150.002	0.0595642	0.315251
150.04	-0.0384466	0.311039
150.054	0.0118616	0.318817
151.024	0.5556	4.60906
152	-0.0643881	0.336035
152.032	0.296204	1.02216
152.994	-0.124611	0.418296
153.018	-0.136153	0.39183
153.03	0.139181	0.421077
153.09	-0.0915799	0.362611
154.012	-0.20348	0.562631
154.06	-0.0801855	0.356342
154.926	0.00621276	0.321121
154.974	0.00779302	0.307171
154.996	-0.136348	0.431888
155.07	-0.121364	0.436621
155.106	0.00341791	0.309976
156.028	-0.0388772	0.326517
156.924	-0.0165273	0.290089
157.01	-0.170805	0.462653
157.036	-0.00679328	0.293483
157.05	-0.103801	0.356604
157.086	-0.112176	0.440651
157.122	0.067149	0.409551
157.984	0.0743843	0.353166
158.006	-0.109618	0.389741
158.088	-0.112793	0.428394
158.126	-0.0223055	0.308377
158.934	-0.391466	1.14453
159.028	-0.0577045	0.318833
159.066	-0.155467	0.435819
159.102	-0.0600737	0.325671
159.984	-0.255808	0.692152
160.064	0.809271	5.12205
160.928	-0.0621611	0.331404
161.044	-0.136714	0.427835
161.062	1.07801	10.5258
162.02	0.0163148	0.303525
162.064	0.339253	1.07788
162.112	-0.0919497	0.354125
162.158	0.035414	0.335216
162.956	-0.106002	0.349008
162.982	-0.100124	0.384978
163.022	0.0173821	0.300577
163.04	0.00596208	0.300734
163.06	-0.224621	0.695549
163.074	-0.0038924	0.293633
163.112	-0.0315597	0.318139
164.07	0.206221	0.628522
164.954	-0.08301	0.372696
164.996	-0.0889361	0.375493
165.018	-0.076585	0.331835
165.04	-0.184998	0.849444
165.074	0.0210498	0.302153
165.09	-0.0564528	0.319748
166.016	0.12444	0.400885
166.048	0.0163112	0.301224
166.974	-0.0676309	0.340946
167.02	0.00604208	0.310396
167.038	-0.790477	3.76423
167.106	-0.0885346	0.342631
168.026	-0.124801	0.488884
168.988	-0.171463	0.526414
169.03	-0.145048	0.433277
169.086	-0.111595	0.370017
169.122	-0.0430672	0.311335
170.008	-0.0532818	0.351485
170.028	0.0318128	0.291023
170.044	-0.0836042	0.350416
170.9	0.0318745	0.298675
171.006	0.482699	1.79312
171.026	-0.061577	0.322566
171.066	-0.178497	0.533671
171.102	0.0733376	0.406953
171.138	-0.0122053	0.308159
172.04	0.0912904	0.358945
172.07	-0.0319424	0.300679
172.104	-0.0864173	0.344676
172.142	-0.120642	0.400451
172.99	-0.00606035	0.303777
173.006	-0.0125848	0.286604
173.08	-0.188133	0.570811
173.116	0.0100482	0.301691
174	-0.223304	0.574575
174.02	-0.230224	0.706861
174.04	0.0918335	0.35962
174.086	-0.121049	0.394117
175.024	-0.283112	1.47336
175.096	-0.121347	0.40034
176.026	-0.265673	1.12612
176.07	0.0253269	0.315406
176.934	0.0292181	0.302837
177.028	-0.252938	0.809897
177.09	-0.0119311	0.289918
178.016	-0.106865	0.384257
178.05	-0.114105	0.389109
179.034	0.00582693	0.331769
179.054	0.0678618	0.344713
180.032	-0.00438285	0.321502
180.066	0.397048	1.6065
180.13	-0.0149551	0.298406
180.988	-0.0673293	0.362243
181.036	-0.707953	3.51638
181.07	0.012396	0.28559
181.084	-0.0930591	0.339467
181.964	0.736502	3.79918
182.02	-0.0832171	0.352497
182.044	-0.0201844	0.333078
182.056	-0.00481466	0.307681
182.08	0.0473461	0.326604
183.004	-0.0674386	0.344969
183.034	-0.423971	1.53111
183.064	-0.0895942	0.373099
183.102	-0.042917	0.315238
183.138	0.011964	0.307372
183.194	0.189017	0.556821
183.202	0.0418921	0.313792
183.962	0.468769	1.49577
184	-0.244968	0.678722
184.036	0.00366169	0.296731
184.984	-0.0941163	0.362779
185.01	-0.262021	0.784993
185.08	-0.153831	0.512888
185.118	-0.0529071	0.327902
185.154	0.0170006	0.317085
186.044	0.622582	3.4607
186.112	-0.114886	0.398865
187.002	-0.0300644	0.296242
187.022	-0.445252	1.51424
187.04	1.02257	10.5735
187.096	0.0705561	0.377008
187.132	-0.00135455	0.308978
188.02	0.191161	0.508738
188.04	0.626432	3.82595
188.1	-0.0724838	0.340126
188.938	-0.411054	1.05315
188.95	-0.307541	0.906562
188.984	-0.32828	0.902039
189.002	-0.128296	0.409489
189.04	0.0190246	0.310352
189.056	0.613027	2.39693
189.112	-0.108194	0.389803
189.988	-0.114178	0.386831
190.016	0.0651574	0.325509
190.04	-0.0320681	0.312922
190.052	0.01835	0.32033
190.95	-0.347699	1.08317
191.018	0.0358298	0.297991
191.106	-0.00551715	0.309636
192.066	-0.0212129	0.288307
192.096	-0.102088	0.355842
192.988	-0.0141691	0.297791
193.05	-0.0364273	0.300644
193.076	-0.273479	0.800311
193.122	0.0820585	0.371063
194.06	-0.0403861	0.310478
194.08	0.00128395	0.298223
194.944	-0.041771	0.306604
195.006	-0.0505614	0.29996
195.05	-0.217473	0.703924
195.102	-0.0883972	0.352964
195.138	0.185994	0.605435
196.024	0.0168999	0.309097
196.982	-0.0132616	0.309271
197.02	0.0676935	0.310285
197.08	-0.0179608	0.315272
197.118	0.0575345	0.347297
197.154	-0.10188	0.369378
197.938	0.376945	1.13492
197.97	-0.0225567	0.309807
198.002	0.0280086	0.290249
198.074	-0.0133894	0.292609
198.12	-0.0517677	0.32872
199.004	-0.0779366	0.338012
199.036	-0.369805	1.33302
199.096	-0.100146	0.358573
199.132	0.247785	1.12341
199.17	0.0219189	0.293683
199.936	0.239809	0.649195
200.054	-0.0953499	0.368902
200.136	-0.0119968	0.313147
200.172	-0.0424653	0.317661
201.036	0.520964	3.54825
201.076	-0.14035	0.432378
201.112	0.447703	2.48676
201.148	-0.0129599	0.311761
201.206	-0.00476454	0.308447
201.986	0.00121995	0.297269
202.04	0.140505	0.465434
202.072	-0.0313704	0.310548
202.078	-0.0494984	0.309247
202.114	0.207673	0.593368
202.952	-0.0194662	0.291316
202.996	-0.1088	0.375451
203.02	-0.775042	4.73518
203.052	0.0542914	0.312997
203.082	0.0276867	0.302225
203.928	0.0160754	0.297656
203.936	0.193851	0.564682
204.004	0.0997982	0.362551
204.05	0.0364118	0.311946
204.956	-0.168083	0.471201
205.016	-0.389063	1.25161
205.122	-0.00927401	0.291143
205.158	-0.122122	0.452511
206	0.0530294	0.331659
206.046	-0.0167018	0.310185
206.162	-0.0902014	0.360553
206.952	-0.232615	0.647607
207.086	-0.109708	0.401484
207.138	-0.0254357	0.298589
207.174	0.0164919	0.307905
208.026	-0.173205	0.47877
208.062	-0.0235178	0.311206
208.142	-0.00792104	0.29026
208.984	0.225255	0.586962
209.026	0.057943	0.311521
209.08	-0.0710981	0.321661
209.118	-0.00337533	0.31461
209.154	-0.117161	0.398375
209.192	-0.00377447	0.300634
210.028	0.00612109	0.314975
210.064	-0.0125405	0.303217
210.982	0.0702059	0.316618
211	-0.148292	0.458448
211.034	-0.0582421	0.320585
211.06	-0.0325897	0.316116
211.096	-0.0476029	0.310098
211.134	-0.00743594	0.305478
212.002	-0.150293	0.417825
212.074	0.00219556	0.304317
212.978	-0.0565551	0.332742
212.998	-0.158148	0.433621
213.076	-0.096238	0.382756
213.112	-0.0507994	0.34739
213.148	-0.107599	0.380592
213.184	0.0200248	0.303988
213.962	-0.0724265	0.342927
214.048	0.614072	4.27654
214.144	-0.0442294	0.30033
215.03	-0.313643	0.857953
215.09	-0.10284	0.368866
215.128	0.247361	0.931635
215.164	-0.0522272	0.33735
216.034	-0.17331	0.532903
216.13	0.0092607	0.313458
216.926	-0.121208	0.390726
217.01	0.211489	0.576766
217.028	-0.158722	0.46762
217.082	-0.0968156	0.351064
217.108	-0.0933647	0.356108
218.016	0.0345276	0.302201
218.032	-0.135069	0.434874
218.102	0.235448	0.655722
218.992	-0.42307	1.31004
219.032	-0.120948	0.381643
219.046	0.0942503	0.352115
219.222	0.0594895	0.35076
219.978	-0.0799403	0.362925
220.026	0.318652	0.945578
220.062	0.0211148	0.308273
220.082	-0.151986	0.455452
220.146	-0.014744	0.298357
220.964	-0.0372322	0.335677
221.058	-0.330117	0.971776
221.08	-0.142714	0.446928
221.116	0.0462501	0.321419
221.152	0.148687	0.451343
221.978	0.00461809	0.303119
222.156	0.0138968	0.289752
223.026	-0.165182	0.668461
223.072	-0.0218878	0.320856
223.096	0.197132	0.526527
223.134	0.0559994	0.319932
223.17	0.00209634	0.289355
224.028	-0.121632	0.435469
224.076	0.0892665	0.37578
225.004	-0.250489	0.721896
225.024	-0.0922487	0.349423
225.06	-0.0373192	0.310726
225.112	-0.0334208	0.325274
225.148	0.0263535	0.32346
225.184	-0.209442	0.538196
225.984	-0.0896304	0.372328
226.03	-0.175935	0.537704
226.994	0.0662343	0.321997
227.036	-0.00889811	0.296818
227.068	-0.149849	0.485572
227.092	-0.132164	0.415246
227.128	0.000120577	0.31853
227.164	0.0439664	0.314242
227.2	-0.164663	1.20157
227.982	0.126181	0.401105
227.998	-0.00151044	0.284255
228.05	0.762553	2.28829
228.16	-0.0560159	0.327278
228.204	-0.181991	0.64671
228.93	-0.300625	0.846333
228.992	-0.0322837	0.305201
229.05	-0.203922	0.59555
229.106	-0.0754561	0.332659
229.144	0.0117452	0.30862
230.146	-0.0868333	0.362502
230.528	-0.357208	1.00792
231.03	-0.06905	0.327448
232.982	-0.0132546	0.295555
233.116	-0.0993537	0.366902
233.154	0.0512277	0.350175
234.156	0.0352205	0.33117
234.98	-0.143915	0.439067
235.094	-0.423208	1.43635
235.132	-0.00494654	0.282045
235.17	0.325572	1.54236
235.206	0.0425427	0.307965
236.02	0.488049	2.03988
236.1	-0.0881852	0.355016
236.172	0.0699917	0.324294
237.058	0.231805	0.651722
237.09	0.0364757	0.302005
237.112	-0.129381	0.426135
237.148	-0.0649728	0.332531
237.184	-0.012671	0.310092
237.222	-0.124523	0.403108
239.012	0.0013101	0.300116
239.058	-0.0792412	0.416896
239.09	-0.00873455	0.303499
239.128	0.0427658	0.320857
239.164	-0.0161783	0.293016
239.2	-0.0482403	0.317039
239.924	0.142752	0.439757
240	-0.0559055	0.32041
240.024	0.0211437	0.296314
240.058	-0.0865507	0.34987
240.13	-0.096866	0.355643
241.01	0.226724	0.503846
241.038	-0.0806471	0.366887
241.056	0.00902399	0.29018
241.09	0.206504	0.599015
241.106	-0.0446032	0.309706
241.144	-0.0509292	0.310557
241.18	0.00529357	0.308437
241.216	-0.132825	0.789159
241.958	-0.0929852	0.371931
242.042	-0.124891	0.399528
242.078	0.747202	5.44977
242.176	-0.148291	0.517874
242.22	-0.146383	0.508631
243.008	0.125276	0.390724
243.026	-0.0976026	0.336864
243.06	-0.231675	1.11665
243.122	-0.0582338	0.328388
243.158	0.0268938	0.310029
243.176	-0.0973832	0.380853
243.196	-0.0641529	0.325767
243.964	0.313632	1.00035
244.042	-0.021395	0.313815
244.062	-0.125442	0.416661
244.098	0.00730805	0.296666
245.042	0.324093	1.18039
245.102	-0.110935	0.38197
245.138	-0.0812938	0.356949
246.936	-0.043374	0.299753
247.116	-0.0493403	0.324279
247.98	0.0604095	0.318394
248.078	-0.0291832	0.304064
249.024	0.128664	0.426211
249.148	-0.0326392	0.300171
249.184	-0.213137	0.684794
250.02	0.119803	0.398428
250.144	0.31572	1.2688
251.094	-0.0527219	0.324065
251.128	0.138123	0.484727
251.146	-0.00148818	0.290093
251.164	-0.091765	0.373341
251.2	-0.483628	2.17463
251.992	0.0947666	0.355988
253.048	0.0358861	0.307334
253.09	0.00231613	0.270917
253.142	-0.0632815	0.331906
253.216	-0.296382	2.37947
254.034	0.0709281	0.32743
254.086	-0.261367	0.752102
254.146	-0.0687885	0.343505
254.218	-0.295268	1.6465
254.248	-0.0542798	0.31938
255.07	-0.539041	1.95556
255.122	-0.0837466	0.380816
255.158	-0.043344	0.298417
255.196	0.0092408	0.317388
255.232	-0.250006	7.31158
256.058	0.12226	0.348734
256.068	-0.1689	0.484554
256.094	-0.0208945	0.288419
256.234	-0.241731	3.81722
257.006	0.101351	0.383952
257.074	-0.730689	4.02319
257.138	-0.0414906	0.320493
257.174	-0.0366788	0.303811
257.21	-0.043019	0.320226
257.238	-0.258077	1.16599
257.932	-0.132857	0.413602
258.058	0.201703	0.613716
259.02	-0.271686	0.734121
259.092	-0.063205	0.324822
259.938	0.136567	0.414541
260.086	-0.0748032	0.33841
260.872	-0.171486	0.484697
261.074	-0.0261263	0.300158
261.132	0.126531	0.435921
261.22	0.0499046	0.328259
262.056	-0.0195855	0.312406
262.136	-0.0112996	0.328783
262.974	-0.169511	0.502573
263.04	0.464681	1.94832
263.132	0.0138357	0.331399
263.138	0.00492195	0.308104
263.164	0.000629312	0.319403
263.236	-0.00800615	0.315602
264.158	-0.0743265	0.344188
264.948	-0.0768787	0.333873
265.018	-0.710013	3.34314
265.054	0.0533068	0.320174
265.146	-0.121156	0.465793
265.252	-0.0266735	0.291371
266.002	-0.0995269	0.357528
266.086	-0.0909399	0.364482
266.112	-0.0146458	0.318145
266.15	-0.108956	0.407333
267.072	0.118438	0.417387
267.12	0.124773	0.393043
267.158	0.086115	0.382849
267.194	0.0295669	0.298908
267.232	0.0381048	0.311365
268.074	-0.0266346	0.295809
268.198	0.00422815	0.303078
268.234	-0.0142764	0.304868
269.052	0.136832	0.392492
269.086	-0.414264	1.26144
269.138	-0.0127601	0.314941
269.174	-0.0273171	0.31616
269.21	0.532944	3.5256
269.246	-0.163775	0.887251
270.074	-0.0115777	0.307983
270.088	-0.262198	0.711879
270.214	0.23794	0.771944
270.25	-0.132008	0.455043
271.002	0.856256	5.00436
271.102	0.277454	0.949724
271.116	0.089071	0.369359
271.152	-0.00643811	0.325829
271.19	-0.0533016	0.322639
271.226	0.232581	0.865381
272.006	0.223267	0.654741
272.088	-0.080185	0.327658
272.23	0.0584675	0.322712
272.998	0.0450318	0.328743
273.048	-0.295545	0.809619
273.132	-0.0248673	0.314428
273.184	0.130762	0.450948
274.032	-0.0260193	0.312833
274.104	-0.207015	0.533485
274.992	-0.0638379	0.332229
275.032	-0.0810285	0.338717
275.052	-0.0104115	0.295857
275.126	-0.0501191	0.313866
275.2	-0.0697321	0.338333
277.032	0.00784592	0.287814
277.058	0.33826	1.24924
277.142	-0.0494793	0.333083
277.18	-0.124013	0.396495
277.216	-0.309001	1.10752
278.058	0.00678711	0.280689
278.146	-0.0101047	0.282917
278.22	-0.135047	0.432293
279.038	-0.166825	0.65845
279.16	-0.0743173	0.340982
279.232	0.223271	1.641
280.04	-0.153973	0.493375
280.234	0.201835	1.19729
280.992	-0.401049	1.26955
281.036	-0.0973769	0.401663
281.048	0.244924	0.917711
281.114	-0.10155	0.346945
281.138	-0.059154	0.347121
281.174	-0.0631116	0.331334
281.248	-0.0827249	0.913816
281.996	-0.1112	0.389494
282.018	-0.404705	1.10519
282.036	-0.0938279	0.332042
282.052	0.12434	0.411807
282.082	-0.0330034	0.296048
282.25	-0.0751835	0.655665
282.962	-0.0490185	0.313879
283.114	-0.0882209	0.340444
283.132	-0.175826	0.475262
283.152	-0.0794301	0.344576
283.19	-0.0205344	0.303535
283.226	0.229795	0.686437
283.262	-0.0478137	0.471119
284.094	-0.110701	0.388749
284.266	-0.0564726	0.444615
285.068	-0.127237	0.385405
285.11	-0.00286141	0.313379
285.132	-0.0458044	0.327373
285.168	-0.0456416	0.313465
285.206	0.124401	0.410087
285.22	-0.125252	0.501042
285.24	0.0205854	0.288932
285.268	-0.0600737	0.343668
286.058	-0.286889	0.639347
286.21	0.0120909	0.300242
286.224	-0.090116	0.358671
286.976	0.539085	2.13348
287.006	0.12037	0.398607
287.05	-0.322219	0.991628
287.106	-0.0359723	0.317367
287.148	0.0626915	0.34805
287.222	0.0321572	0.303165
287.984	-0.0259714	0.317068
288.04	0.0686368	0.319994
288.974	0.0244396	0.298025
289.036	0.279714	0.886617
289.066	-0.213547	0.588834
289.122	-0.0299325	0.328708
289.164	0.157778	0.495101
289.19	-0.0106497	0.294404
291.158	-0.0931559	0.350263
291.194	-0.0822073	0.353971
291.208	-0.0887978	0.348052
291.232	-0.155997	0.505588
291.268	-0.148713	0.45605
292.07	0.393302	1.79852
293.042	0.143006	0.467533
293.07	0.102898	0.374999
293.138	-0.0316691	0.308364
293.176	-0.11774	0.436396
293.21	0.0694215	0.338844
293.246	-0.0786509	0.36725
293.284	-0.0418111	0.320872
294.068	0.421501	1.44002
294.18	-0.0668131	0.312969
294.214	0.0139788	0.314066
294.998	-0.0542659	0.338178
295.066	0.119206	0.38583
295.136	-0.115468	0.431498
295.154	-0.0444628	0.318878
295.226	0.561235	4.48413
295.262	-0.0713568	0.339269
296.228	0.281583	0.863296
296.264	0.0497931	0.331644
297.046	-0.0820374	0.342644
297.11	0.101813	0.384846
297.152	-0.132642	0.589669
297.206	0.0357977	0.317858
297.242	1.16083	14.4179
297.278	-0.178646	0.585612
298.112	-0.241241	0.659222
298.156	-0.17843	0.509768
298.244	0.938215	6.53018
299.024	-0.064101	0.325956
299.096	0.0324561	0.288756
299.11	-0.0529621	0.323595
299.148	-0.113348	0.411833
299.184	-0.076502	0.346798
299.198	-0.0817921	0.341425
299.222	0.0113478	0.305044
299.258	0.914291	1.73849
299.918	-0.0911551	0.363878
300.038	0.127557	0.404248
300.26	0.45535	1.1479
300.928	-0.092847	0.357295
301.006	-0.0934611	0.339558
301.064	-0.264809	0.734327
301.164	0.0827239	0.37459
301.216	-0.151954	0.664398
301.92	0.00833002	0.30894
302.064	0.329077	1.02745
302.098	0.247533	0.719984
302.22	-0.118254	0.406452
302.532	-0.423013	1.06178
303.048	-0.0673665	0.315354
303.232	0.396771	4.62709
303.958	-0.172667	0.489591
304.062	0.17898	0.508007
304.234	0.394953	4.10902
305.046	-0.0922188	0.347847
305.066	-0.192457	0.445377
305.174	-0.0583328	0.315792
305.246	-0.0748195	0.45703
305.568	-0.119722	0.401523
306.074	-0.0596096	0.322932
306.25	-0.121971	0.554531
306.998	-0.00597731	0.284078
307.05	0.0764004	0.358503
307.078	-0.0396518	0.315169
307.128	-0.0019771	0.325341
307.19	-0.0477345	0.318693
307.262	-0.143194	0.847113
308.03	-0.280519	0.791841
308.072	-0.0830416	0.345104
308.096	0.0446821	0.320587
308.266	-0.151615	0.589091
309.014	0.0736871	0.329643
309.148	-0.0447768	0.302205
309.17	-0.12198	0.442809
309.206	0.08577	0.353154
309.22	-0.0509799	0.336493
309.278	-0.0913571	0.558187
309.964	-0.171378	0.458247
310.114	0.0529139	0.306561
310.176	-0.0478796	0.310229
310.282	-0.110862	0.504861
310.996	-0.0221049	0.305646
311.166	-0.125767	0.707045
311.22	0.63052	3.85567
311.292	-0.271291	1.22298
312.092	-0.0362318	0.307725
312.17	-0.127538	0.472366
312.224	0.221313	0.649015
312.298	-0.231952	0.746988
313.076	-0.105182	0.399072
313.11	-0.798437	4.11976
313.124	-0.166086	0.461366
313.164	-0.0981479	0.392956
313.19	-0.093807	0.35303
313.236	2.31786	4.36856
313.856	0.109897	0.403055
314.08	-0.0340627	0.300377
314.094	-0.702044	3.09071
314.24	1.72796	4.03905
315.022	0.0492967	0.315973
315.056	-0.0662617	0.341388
315.076	-0.289709	0.87955
315.142	-0.0681192	0.348704
315.182	-0.162398	0.507116
315.208	0.0848315	0.344458
315.232	-0.00643423	0.299814
315.252	0.569105	2.62536
315.852	0.117692	0.383142
316.056	-0.155001	0.445384
316.254	-0.0157052	0.317091
317.036	-0.186717	0.554667
317.098	0.258648	0.774292
317.174	0.163814	0.525468
317.21	-0.0214752	0.289538
317.248	-0.144445	0.461617
317.894	-0.0730605	0.330592
318.058	-0.0146608	0.328274
318.214	-0.0405071	0.309203
318.902	0.00159955	0.309524
319.044	-0.0443677	0.329565
319.076	-0.512861	2.05849
319.226	0.0153674	0.296515
319.26	-0.282364	0.872309
320.23	0.0022244	0.288411
320.978	-0.0729358	0.322347
321.042	-0.100155	0.396161
321.08	-0.136592	0.422276
321.17	-0.0864575	0.378428
321.214	-0.0370469	0.309667
321.24	-0.11098	0.389906
321.314	0.0703589	0.332396
322.02	0.0318424	0.282746
322.042	-0.412327	1.15594
322.176	-0.0754174	0.340124
322.244	-0.148478	0.443151
323.026	-0.749734	3.66997
323.186	-0.0401738	0.31099
323.218	-0.0876462	0.341979
323.258	0.195009	0.600438
324.03	-0.236414	0.655736
324.092	-0.109159	0.36298
324.188	-0.0475363	0.339717
325.03	-0.116614	0.398738
325.058	-0.0225269	0.293107
325.124	-0.646874	2.28458
325.144	-0.0477857	0.320029
325.184	-0.125995	0.70948
325.214	0.0360523	0.318308
325.236	-0.00538988	0.297056
325.272	0.709451	4.07417
325.31	-0.201252	0.546553
325.938	-0.167232	0.488312
326.108	-0.11741	0.395096
326.186	-0.130267	0.490786
326.232	0.0227573	0.303851
326.272	0.211248	0.61644
327.144	-0.0376901	0.322845
327.18	-0.0561682	0.320469
327.232	0.555092	5.98716
327.288	-0.00914359	0.292212
328.056	-0.0995911	0.395396
328.234	0.534038	4.19723
328.96	0.126285	0.381305
329.06	-0.0956445	0.363264
329.162	-0.0671832	0.32407
329.192	-0.0349066	0.304864
329.246	-0.221871	1.27874
330.068	-0.28897	0.845998
330.25	-0.224337	0.95086
330.996	-0.0138624	0.31387
331.074	-0.0989058	0.410263
331.112	0.544864	2.72136
331.188	0.0136171	0.304441
331.202	-0.00984623	0.300672
331.262	0.0193935	0.299821
332.028	-0.0158509	0.321101
332.056	0.101167	0.383265
332.112	0.153961	0.43789
332.266	0.00368693	0.30366
333.056	-0.290543	0.847291
333.092	0.186055	0.88494
333.206	0.09739	0.370721
333.278	-0.727854	6.28735
334.056	0.000875369	0.297333
334.094	0.156432	0.564651
334.282	-0.576074	2.94963
335.002	0.0854611	0.366377
335.014	-0.00979673	0.289989
335.098	0.00608684	0.286183
335.15	-0.039198	0.327006
335.196	0.00660062	0.282879
335.22	0.226565	0.681527
335.294	-0.371586	1.58812
336.224	0.0916551	0.365724
337.058	-0.277552	0.809313
337.212	-0.128885	0.471789
337.234	0.0700649	0.332937
337.31	-0.286008	1.33848
338.312	-0.198035	0.648511
338.986	-0.267688	0.683001
339.058	0.00737439	0.319429
339.206	0.0496112	0.37548
339.25	0.176214	0.511692
339.326	-0.230892	0.832546
340.052	0.033118	0.31092
340.21	0.0019108	0.292159
340.33	-0.144257	0.482757
341.038	-0.0892987	0.35493
341.206	0.164798	0.630204
341.22	0.0105991	0.306507
341.268	0.248933	0.808496
341.304	-0.154552	0.463899
342.054	-0.0402101	0.310904
342.21	0.0784156	0.352096
342.224	-0.00635799	0.310566
342.268	0.0285378	0.30943
343.002	-0.0659829	0.331739
343.018	-0.0921673	0.368141
343.166	-0.06703	0.32068
343.224	0.231519	0.828796
343.264	-0.0265978	0.303693
343.308	0.129943	0.427599
344.03	-0.120576	0.401206
344.228	0.131925	0.412149
344.934	0.0422588	0.303537
345.03	-0.151369	0.474045
345.16	0.0502805	0.327401
345.242	-0.121634	0.439708
345.278	-0.0341859	0.303386
346.052	-0.267753	1.06762
346.126	0.53948	2.26589
347.056	-0.267315	0.788994
347.196	0.0325067	0.316315
347.258	-0.154038	0.466052
347.328	-0.116041	0.406127
347.332	-0.0199076	0.299018
348.058	-0.0618976	0.330604
349	-0.162855	0.462875
349.054	0.0225185	0.307589
349.2	0.158624	0.497552
349.238	-0.0780417	0.363476
349.272	-0.134532	0.469216
350.018	-0.194792	0.545673
350.106	0.0575025	0.302249
351.05	-0.113665	0.388083
351.18	-0.0256665	0.300727
351.216	0.106552	0.397715
351.248	-0.0906866	0.341544
351.288	-0.0382778	0.312739
351.324	-0.134107	0.417531
352.22	0.00888763	0.306263
352.284	-0.0572918	0.335995
353.146	-0.0861897	0.330066
353.16	-0.0123318	0.314008
353.198	-0.0867302	0.339297
353.23	-0.0828529	0.344553
353.304	0.0721822	0.362042
353.34	-0.114762	0.37518
354.07	0.173474	0.551041
354.246	-0.0157753	0.302485
355.072	-0.0219518	0.334856
355.18	-0.058843	0.320044
355.202	0.0701671	0.337166
355.262	0.187606	0.593771
355.28	-0.205681	0.627932
355.32	-0.22802	0.466733
356.072	-0.163508	0.504938
356.12	0.615853	2.80243
356.17	0.0187849	0.287082
356.264	-0.0429547	0.315666
356.324	-0.0892924	0.35587
357.02	-0.0500787	0.313124
357.028	-0.0222078	0.303206
357.052	-0.21507	0.60369
357.122	0.407811	1.37321
357.176	-0.0731331	0.34723
357.198	0.0040931	0.288889
357.276	-0.0781199	0.367063
358.012	0.0555431	0.327761
358.282	-0.0667555	0.327663
359.004	0.194491	0.553804
359.044	-0.32447	0.92121
359.16	0.02854	0.295222
359.222	0.190106	0.620536
359.292	0.235327	0.866119
360.298	0.124447	0.453958
360.97	-0.341383	0.945714
361.158	-0.0693583	0.336945
361.19	0.109963	0.365764
361.212	-0.0791507	0.338043
361.236	0.0814067	0.368827
361.31	-0.349464	1.26235
362.048	-0.338566	1.00362
362.236	0.0410414	0.326428
363.108	0.0757524	0.331908
363.208	0.379478	1.57783
363.228	-0.210903	0.742817
363.326	-0.313792	1.18329
364.06	0.0100574	0.315642
364.106	0.374664	1.2527
364.212	0.19672	0.603166
364.232	-0.0264201	0.28479
365.046	-0.0653609	0.340372
365.162	-0.0606074	0.332606
365.206	0.240914	0.751673
365.244	-0.303393	2.39797
365.34	0.0369695	0.337871
365.99	-0.135894	0.420662
366.21	0.0525701	0.333032
366.228	-0.00582727	0.277567
366.248	-0.282113	1.33393
366.346	0.0122895	0.317352
366.972	-0.119604	0.39155
367.022	-0.00200554	0.28457
367.21	0.113052	0.427022
367.24	-0.232981	1.19361
367.358	0.130435	0.498194
368.034	-0.240006	0.668949
368.074	-0.0979882	0.360593
368.214	-0.0366857	0.318376
368.246	-0.176755	0.621184
368.36	0.0852945	0.367865
369.044	-0.116177	0.388101
369.152	-0.00878301	0.309068
369.19	-0.0935626	0.352658
369.23	-0.0241106	0.304012
369.26	-0.0227902	0.295626
369.3	-0.0289428	0.293167
369.336	-0.142562	0.381872
370.302	-0.0627651	0.320736
370.34	-0.0996887	0.350207
370.924	-0.0513439	0.335064
371.042	0.0800285	0.347784
371.066	-0.172532	0.477104
371.198	0.111622	0.401559
371.242	0.104312	0.385788
371.278	0.0686572	0.336881
372.274	-0.236329	0.70719
372.982	-0.0267631	0.298503
373.042	-0.139274	0.466189
373.198	0.0536927	0.327827
373.272	-0.357535	1.79854
373.81	0.0601917	0.344884
374.044	-0.215839	0.62758
374.276	-0.357357	1.54134
374.976	0.0525126	0.308436
375.022	-0.345925	1.08042
375.038	-0.0874903	0.373936
375.216	0.100936	0.398939
375.276	-0.0110086	0.284461
375.852	-0.0292511	0.338714
377.084	-0.0719123	0.334737
377.198	-0.0702785	0.32369
377.238	-0.0312856	0.302442
377.27	-0.0276985	0.317372
379.206	0.0272074	0.311122
379.222	0.185697	0.518688
379.246	-0.0934405	0.404016
379.318	0.0489258	0.323163
380.052	-0.0602791	0.321038
380.252	-0.0657986	0.351022
380.32	0.0924933	0.359544
381.108	0.726945	3.77114
381.228	0.0461232	0.310087
381.26	-0.171325	0.492257
381.336	0.18979	0.540014
381.372	-0.0162973	0.293005
382.092	-0.0943481	0.367175
382.108	0.0802553	0.337013
383.014	0.0615307	0.340767
383.11	0.0110299	0.298756
383.206	-0.00648559	0.290901
383.314	-0.0954166	0.381212
383.35	-0.124552	0.409929
384.008	-0.0860165	0.316387
384.03	-0.151838	0.430083
384.354	-0.0311317	0.309826
384.99	-0.113197	0.378491
385.188	0.0928914	0.383329
385.222	-0.052174	0.307968
385.31	-0.018657	0.319961
386.014	-0.121415	0.391562
387.162	0.171982	0.503876
387.194	0.114539	0.396561
387.23	-0.152603	0.455764
387.25	-0.141117	0.413928
387.274	0.153615	0.482896
387.324	0.0423925	0.297497
388.234	-0.0496086	0.325632
388.298	-0.0388406	0.326916
388.956	-0.0227542	0.270461
389.074	-0.0837021	0.370945
389.13	-0.401523	1.26679
389.194	0.014983	0.316422
389.244	0.250118	0.87468
389.786	0.0508134	0.311173
390.248	0.241397	0.735694
390.958	0.0967007	0.34808
390.99	-0.229026	0.65947
391.178	-0.0465525	0.322646
391.21	0.0505118	0.325404
391.26	-0.0444965	0.339637
392.02	-0.0217746	0.295997
392.264	-0.0643391	0.38779
393.258	0.0306736	0.31512
393.372	0.183574	0.533222
394.262	0.0206991	0.323879
395.092	-0.0440961	0.315067
395.272	0.125716	0.485307
395.386	0.0200172	0.303065
396.104	-0.155241	0.47549
396.14	-0.0454413	0.311984
396.276	0.0932316	0.362546
397.224	-0.065292	0.329918
397.258	0.320866	0.977499
397.294	-0.0123373	0.314685
397.33	-0.0366201	0.300803
397.368	-0.121519	0.373685
398.022	-0.064844	0.333745
398.332	-0.00625184	0.3116
399.142	0.0760459	0.357774
399.2	-0.000112017	0.312092
399.274	0.396968	1.48838
399.308	-0.00601451	0.295792
400.102	-0.0534754	0.297437
400.11	-0.0448316	0.311011
400.276	0.181243	0.508661
401.01	-0.0120284	0.30255
401.026	-0.102247	0.358336
401.124	0.0270662	0.312664
401.216	-0.0688979	0.322255
401.232	-0.0198365	0.309792
401.248	0.0307722	0.311129
401.29	-0.157807	0.652281
401.988	-0.101559	0.346297
402.292	-0.137304	0.450674
402.892	0.0272081	0.307618
403.006	-0.0477	0.314587
403.146	0.165668	0.511377
403.188	-0.0239882	0.293215
403.228	-0.038129	0.316762
403.262	0.0788464	0.367501
403.302	-0.0277243	0.294692
403.352	0.218759	0.414821
404.012	-0.187545	0.511942
404.078	-0.0818134	0.347168
404.084	-0.00359989	0.308285
404.186	0.0577937	0.336322
404.232	0.00218554	0.295617
404.89	0.0247678	0.286735
404.93	-0.0923362	0.348421
405.004	0.220102	0.686783
405.164	-0.00697178	0.303095
405.188	0.028869	0.316955
405.238	0.319307	0.989538
405.264	-0.0841017	0.356978
405.31	-0.0121119	0.306483
406.008	-0.106089	0.37663
406.244	0.0322911	0.328297
406.268	0.0255811	0.310214
406.932	0.0905274	0.393001
406.958	-0.182115	0.51125
407.002	0.237277	0.654295
407.204	-0.038664	0.332316
407.254	0.681381	3.80505
407.278	0.983528	2.67202
408.006	-0.0948732	0.366007
408.28	0.54886	1.49155
408.998	-0.0143638	0.318793
409.254	0.328736	1.48585
409.288	0.0576905	0.302504
409.31	0.0405996	0.307682
409.404	-0.153337	0.443214
410.236	0.149966	0.438384
410.314	0.0179511	0.294269
411.23	-0.0823402	0.362113
411.264	0.109925	0.365224
411.346	-0.0441105	0.302784
411.382	-0.11947	0.431215
412.136	-0.00269261	0.290515
412.232	0.0305353	0.312748
413.244	0.184934	0.719074
413.362	-0.128931	0.374938
414.248	0.186846	0.653049
414.364	-0.0136712	0.299851
415.138	-0.10976	0.40641
415.244	0.22083	0.770766
415.26	0.0775064	0.366353
415.32	0.605741	3.55624
416.246	0.165306	0.535056
416.264	0.0848129	0.342227
416.322	0.446921	1.58472
417.092	-0.113508	0.361769
417.258	0.224736	0.87333
417.276	-0.036727	0.310785
417.334	0.204312	0.63768
417.998	0.0882357	0.363852
418.072	-0.0960763	0.384256
418.088	-0.0866049	0.356228
418.264	0.123758	0.375169
418.28	-0.037386	0.297607
418.864	0.0407375	0.306678
419.018	0.0250591	0.301361
419.092	-0.0924247	0.37769
419.274	0.0714728	0.354712
419.298	-0.101045	0.529635
419.986	-0.085697	0.359178
420.218	-0.0970991	0.367341
420.224	0.00975234	0.301446
420.278	0.0321939	0.304526
420.302	-0.124343	0.441428
420.862	0.00767359	0.291949
421.016	-0.124447	0.395192
421.234	0.204536	0.599688
421.258	0.556375	2.30375
421.292	0.127459	0.483379
421.326	-0.0171672	0.289979
421.984	-0.135143	0.460879
422.086	-0.00779638	0.29619
422.092	0.0143703	0.317732
422.12	-0.116047	0.404001
422.236	0.0770007	0.34922
422.26	0.175559	0.5228
422.294	0.0462225	0.296956
423.072	0.0596542	0.332453
423.126	-0.0462008	0.326204
423.136	0.00451566	0.29081
423.25	0.141478	0.427835
423.272	-0.0375469	0.32058
423.418	-0.142038	0.481276
423.996	-0.122712	0.399452
424.014	-0.0334579	0.306432
424.04	0.0122796	0.291718
424.072	0.0500948	0.312167
424.136	-0.100481	0.379455
424.276	-0.0108119	0.285801
424.95	-0.0126784	0.29789
425.07	0.0331652	0.301629
425.254	0.0786458	0.35708
425.288	0.0825089	0.354044
425.362	-0.0822244	0.359485
426.02	-0.285227	0.58399
426.29	-0.000639409	0.297329
426.946	0.136669	0.410508
427.23	-0.0137432	0.293113
427.26	0.123015	0.416522
427.284	0.112412	0.434798
427.302	0.0317236	0.300578
427.34	-0.102857	0.400639
427.378	-0.098539	0.369949
428.87	0.0249319	0.322437
429.242	-0.00222841	0.304188
429.284	0.0786019	0.355253
429.32	0.0853588	0.36786
430.288	-0.0423036	0.335707
430.87	0.0343777	0.328168
431.088	0.0685966	0.324787
431.23	-0.00557518	0.302505
431.256	0.165918	0.479926
431.314	0.196428	0.820701
432.26	0.0325579	0.304844
432.316	0.129642	0.440644
433.104	-0.0198928	0.297869
433.258	0.0778106	0.351126
433.276	0.219909	0.63144
433.292	0.0485852	0.31635
433.33	0.15575	0.473469
434.266	0.0232265	0.318229
434.3	0.0220371	0.306299
434.334	0.111852	0.377019
435.248	-0.0880903	0.360133
435.294	-0.0464731	0.328177
435.338	0.0327359	0.306378
436.136	-0.121139	0.407216
436.282	0.138251	0.44525
436.968	0.221755	0.664056
437.244	0.256536	0.914471
437.286	0.0806639	0.356573
438.248	0.242936	0.795904
438.296	0.093246	0.355292
438.964	0.529073	2.90647
439.244	0.0920266	0.422721
439.3	-0.00234442	0.318266
439.342	0.0804002	0.316022
439.376	-0.012641	0.324251
439.97	0.0814584	0.330632
440.098	-0.191224	0.560816
440.132	0.0783747	0.333444
440.246	0.194741	0.557203
440.262	-0.0899567	0.346601
440.962	0.471127	2.15812
441.25	0.0200835	0.303168
441.276	0.0664079	0.305358
441.966	0.0622504	0.306395
442.012	-0.172876	0.493702
442.06	0.0637647	0.365735
442.25	0.0347088	0.299513
442.258	-0.0129981	0.302955
442.28	0.0165529	0.315885
442.958	0.323662	0.973409
443.068	-0.176616	0.522053
443.274	0.145217	0.482446
443.298	0.251221	1.03767
444.03	-0.0220798	0.28662
444.276	0.0573279	0.320189
444.302	0.192493	0.617623
444.432	-0.074901	0.353115
444.956	0.0624606	0.327947
445.05	-0.174562	0.50762
445.236	0.0500959	0.318518
445.254	0.435282	1.44104
445.314	0.0160749	0.311563
446.014	0.0107692	0.303448
446.256	0.107718	0.382161
446.318	0.00470912	0.295197
447.062	-0.0633961	0.331629
447.272	0.0747482	0.351171
447.322	0.139479	0.613373
448.002	-0.328501	0.812444
448.276	0.109681	0.415846
448.296	-0.0193561	0.311442
448.31	0.0376225	0.297579
448.318	-0.0263928	0.300607
448.326	0.0778494	0.337528
448.916	-0.0705437	0.336933
448.952	-0.129333	0.415516
448.96	-0.0812769	0.328712
449.04	-0.138029	0.412023
449.29	0.0377037	0.31543
449.324	-0.0605086	0.333619
450.262	-0.0305126	0.299478
450.29	0.0454442	0.320479
450.328	0.000300097	0.308071
451.038	-0.513766	1.73867
451.266	0.0464681	0.318514
451.29	0.287685	0.828769
451.3	0.0593149	0.329879
451.338	-0.028952	0.304194
451.45	-0.102954	0.375009
452.274	0.0707131	0.336009
452.98	0.0601591	0.323301
453.07	0.0314631	0.300852
453.242	0.0501673	0.308025
453.284	0.0914297	0.349402
453.31	0.353199	1.56644
453.356	-0.0403693	0.325351
453.394	-0.0581118	0.321919
454.246	-0.0157751	0.307719
454.288	0.0740132	0.340277
454.314	0.141132	0.421989
454.978	0.0249719	0.313113
455.262	0.075908	0.331776
455.31	0.235129	0.729031
456.242	0.0342611	0.303371
456.264	0.00455066	0.325091
457.24	-0.0398147	0.331113
457.278	0.00243227	0.295152
457.314	0.0151683	0.30877
458.068	-0.0960528	0.367186
458.156	-0.0368825	0.324311
458.2	-0.117503	0.400869
458.212	-0.0427493	0.319106
458.28	-0.122371	0.401811
458.324	0.0205046	0.300947
458.91	0.123068	0.418354
459.296	0.28137	0.759784
459.326	-0.0517258	0.335151
460.03	0.0276334	0.300651
460.218	0.0665949	0.338012
460.288	-0.17061	0.477548
460.328	-0.109187	0.425559
460.906	0.137834	0.423961
461.23	-0.00791068	0.289967
461.292	-0.0343258	0.29846
461.31	0.51833	2.53566
461.362	-0.0250656	0.321803
462.296	0.305781	1.08332
462.444	-0.0413213	0.314956
462.85	0.322995	1.06043
462.902	0.113901	0.394517
462.962	-0.139098	0.429615
463.246	0.0607722	0.329223
463.286	-0.253198	0.961993
463.978	-0.204678	0.5586
464.284	0.0319829	0.296411
464.31	0.107848	0.416271
464.848	0.509059	2.62306
464.89	0.0636337	0.341158
465.242	0.17542	0.463725
465.304	0.0296969	0.301746
465.852	0.0213747	0.315613
466.01	-0.221088	0.616343
466.304	0.0510003	0.329701
466.844	0.488308	2.53572
466.954	-0.0682578	0.351053
467.3	0.373389	2.86019
467.848	0.0306686	0.31707
468.304	0.34768	1.85601
468.842	0.269465	0.856168
469.28	-0.0360879	0.305961
469.312	0.263216	1.284
470.284	-0.0345916	0.311495
470.316	0.220623	0.738747
470.84	0.0468958	0.303307
470.932	0.249267	0.736189
471.066	-0.0527602	0.316321
471.258	-0.0348619	0.299375
471.306	0.0758229	0.34226
471.328	0.156911	0.515096
471.368	-0.0624859	0.328559
471.982	-0.0919389	0.363992
472.334	0.0251822	0.297429
472.448	0.0599224	0.302284
472.926	0.433561	1.82324
473.274	-0.0461667	0.321299
473.308	0.0260183	0.30274
473.344	0.0408522	0.296816
473.398	-0.120922	0.416462
474.21	-0.0604739	0.339511
474.308	-0.00339222	0.2992
474.878	-0.0880472	0.347521
474.924	0.374224	1.5193
475.288	0.367	1.49337
475.34	0.0207125	0.322694
475.376	0.0089919	0.278956
475.924	0.0906443	0.349345
476.1	-0.105992	0.396346
476.166	-0.156829	0.474945
476.278	0.0917496	0.379125
476.326	0.0276081	0.308636
476.874	-0.105107	0.368073
476.92	0.344636	1.13313
477.126	0.0495044	0.323001
477.226	-0.0381793	0.29966
477.248	0.210245	0.623847
477.284	-0.0139501	0.300677
477.302	0.217343	0.631044
477.31	0.0815861	0.325002
477.318	0.0730773	0.332427
477.354	0.209046	0.616051
477.392	-0.0178476	0.303391
477.998	-0.0563695	0.334386
478.256	-0.0948018	0.370367
478.292	0.183037	0.535864
478.918	0.124402	0.42666
479.004	0.0386826	0.324569
479.084	-0.115228	0.362877
479.26	-0.0722181	0.340569
479.296	0.11029	0.427533
479.334	0.0854615	0.366343
479.37	0.056159	0.311566
480.24	-0.0542672	0.315206
480.272	-0.118407	0.3859
480.306	0.0696762	0.347326
480.448	0.025842	0.303278
480.866	-0.0622221	0.339183
481.004	0.0664571	0.326736
481.276	0.0930176	0.368977
481.31	0.135551	0.445613
481.346	0.0388717	0.312905
481.424	-0.125431	0.452667
481.99	-0.124221	0.415507
482.254	-0.0665576	0.304373
482.278	-0.0321163	0.316739
482.312	0.0430267	0.309934
482.956	-0.0521564	0.324807
483.272	-0.0182968	0.315461
483.294	0.138736	0.434047
483.326	0.0527076	0.315404
483.366	-0.039706	0.288817
483.438	-0.130357	0.454919
484.278	-0.0375644	0.329922
484.298	0.029003	0.309373
484.444	-0.0714326	0.355205
485.138	0.0165781	0.305914
485.154	0.0440386	0.31364
485.164	0.0737532	0.337731
485.226	-0.0818237	0.345691
485.272	-0.0680042	0.322577
485.306	0.181743	0.554595
485.344	-0.0445561	0.308124
485.382	0.0260474	0.323273
486.23	-0.0421928	0.292132
486.306	0.067609	0.330967
486.944	-0.0913757	0.352094
487.234	-0.0545769	0.349831
487.304	0.136592	0.478533
487.992	-0.195031	0.528016
488.31	0.0505263	0.3287
488.94	0.0278308	0.309776
489.034	-0.0458509	0.311408
489.05	0.0332934	0.288101
489.306	0.0905676	0.362481
489.87	-0.164955	0.504888
490.004	-0.0405931	0.336783
490.248	-0.134776	0.402893
490.26	-0.0616917	0.332746
490.264	-0.0659381	0.338259
490.324	0.0879888	0.377797
490.468	-0.0729949	0.34124
490.476	0.0452695	0.332757
491.026	0.0480311	0.323064
491.262	-0.0129657	0.293941
491.298	0.461183	2.73927
491.866	-0.088483	0.337629
492.266	0.0100205	0.292356
492.272	-0.148955	0.421641
492.302	0.387384	1.44074
493.02	0.241831	0.628521
493.048	-0.021	0.332673
493.302	0.152879	0.650158
493.348	0.086384	0.374078
493.866	-0.0209438	0.310717
494.046	-0.174076	0.447345
494.312	0.0491981	0.331675
495.258	-0.00746833	0.307724
495.298	0.112094	0.39819
495.33	0.191892	0.556874
495.362	0.0361579	0.322182
496.264	0.0140577	0.309107
496.306	0.067443	0.320446
496.332	0.137863	0.432282
497.09	-0.040198	0.322079
497.294	-0.0564615	0.337833
497.304	0.0320707	0.301188
497.34	0.00766205	0.309838
497.456	-0.0449262	0.321836
498.09	0.0118039	0.28856
498.264	-0.0415097	0.31708
498.29	0.108762	0.362648
498.416	0.1058	0.404789
498.458	0.00844292	0.290033
498.986	-0.00284799	0.322077
498.996	-0.0460169	0.312717
499.088	-0.00866384	0.287702
499.298	0.111338	0.460119
499.362	0.10404	0.387519
499.398	-0.0805581	0.313623
499.426	-0.0834392	0.359362
499.982	-0.0186574	0.300588
500.088	-0.119257	0.400094
500.276	0.0286188	0.308079
500.366	0.0196209	0.28871
500.48	-0.199208	0.555573
500.496	0.325232	0.920225
501.248	0.17005	0.493545
501.28	0.094928	0.376366
501.378	0.0121951	0.291887
502.288	-0.0195342	0.288467
502.33	-0.00999322	0.293082
502.892	-0.13636	0.425237
502.928	0.0748545	0.342582
502.956	-0.0402466	0.292754
503.148	0.128698	0.409597
503.158	-0.0616136	0.308981
503.45	-0.0484781	0.297142
503.96	-0.169427	0.482612
504.27	0.013522	0.299747
504.308	0.0494163	0.295268
504.888	-0.0255287	0.316454
505.274	0.0743342	0.335295
505.312	0.0363707	0.290916
505.35	0.153505	0.478081
505.984	-0.0494237	0.315307
506.25	-0.136208	0.452706
506.286	0.302121	0.828941
506.32	0.0774975	0.343377
506.886	0.00592169	0.302949
507.29	0.214418	0.763393
507.324	0.0876147	0.353325
507.366	0.252441	0.800371
507.44	-0.114794	0.425501
508.004	-0.157397	0.436672
508.216	-0.105253	0.374762
508.224	-0.0350306	0.302577
508.234	-0.0246349	0.301031
508.266	-0.141865	0.431379
508.3	0.0475142	0.337181
508.336	0.149314	0.484757
508.366	0.11157	0.376176
508.442	-0.155981	0.534978
508.882	0.0883086	0.368943
509.024	-0.0740893	0.332403
509.286	0.283034	0.951617
509.344	0.0245324	0.316062
509.378	0.0563149	0.34151
509.454	-0.287938	0.970801
510.232	-0.0968352	0.329979
510.24	-0.0509705	0.32166
510.288	0.168596	0.487563
510.458	-0.202873	0.677186
510.88	0.00859551	0.289
511.296	0.00228232	0.304589
511.364	0.0378305	0.301238
511.398	0.0709601	0.354475
511.472	-0.385914	1.52888
512.268	0.238062	0.619931
512.326	0.0154597	0.284266
512.474	-0.239343	0.79763
512.964	0.0190719	0.316991
513.272	0.0214677	0.296551
513.288	0.105168	0.360971
513.336	0.12754	0.4396
513.376	-0.0228265	0.324032
513.412	0.0504297	0.311657
513.476	-0.139187	0.434068
514.284	0.595366	1.35447
514.314	0.0927143	0.368904
514.962	0.0423457	0.335097
515.286	0.153405	0.456542
515.324	0.143714	0.439981
516.284	0.102083	0.349861
516.312	0.0332684	0.319707
516.348	0.0886841	0.342708
516.412	-0.00694625	0.283197
516.906	0.10871	0.396013
516.962	0.0521533	0.318843
517.298	0.091259	0.373539
517.422	0.0577143	0.337346
517.96	-0.0315181	0.308672
517.968	0.0714947	0.357239
518.296	-0.0402429	0.313887
518.314	0.00528607	0.306381
518.352	0.00335007	0.30254
518.48	-0.161723	0.467207
518.494	-0.0887249	0.404393
518.902	0.291415	0.869939
519.294	0.0449017	0.316995
519.33	0.0807532	0.341589
519.388	0.252747	0.665692
519.404	0.0793377	0.334237
519.438	-0.062588	0.318341
520.304	0.0041522	0.306703
520.33	0.0100588	0.326631
520.9	0.218207	0.647059
521.162	0.0158655	0.307252
521.172	0.081201	0.383108
521.18	-0.0585576	0.321964
521.312	0.0458815	0.338529
521.344	0.194765	0.628625
521.382	0.0248966	0.286976
521.454	-0.0656058	0.318296
521.968	0.0340657	0.313956
521.976	-0.0834036	0.33262
521.984	-0.05078	0.329074
522.04	-0.271696	0.76226
522.28	-0.0112318	0.297676
522.324	0.0880276	0.374677
522.35	0.0436383	0.326234
522.898	0.0487311	0.32313
523.288	-0.0161965	0.31354
523.296	-0.00832042	0.296917
523.326	0.0127818	0.292092
523.362	0.328767	1.21471
523.47	-0.10713	0.388456
524.008	-0.0326497	0.316883
524.276	0.188671	0.557914
524.296	0.00445961	0.312936
524.338	0.0708345	0.344041
524.364	0.0625309	0.340093
524.892	-0.103615	0.367226
525.28	0.040242	0.305143
525.314	-0.0791074	0.339268
525.34	0.0042121	0.29826
525.378	0.104233	0.399701
525.486	-0.236333	0.702483
525.962	-0.0426144	0.302598
525.97	-0.109949	0.380211
526.256	-0.155441	0.486384
526.29	-0.0640892	0.333596
526.318	-0.0735782	0.346523
526.338	-0.0408302	0.301086
526.45	-0.00662608	0.309179
526.488	-0.0170435	0.317878
527.334	-0.0315707	0.29525
527.392	0.0210168	0.295688
528.27	-0.433984	2.89162
528.518	-0.021801	0.309604
528.976	0.0892417	0.374296
529.274	-0.311843	1.36224
529.406	0.016426	0.316421
529.462	-0.0917568	0.351891
530.3	0.0325352	0.330747
530.368	-0.0342473	0.301204
530.464	-0.0481595	0.311264
531.218	-0.0602227	0.329639
531.236	-0.0167582	0.297693
531.274	-0.247007	0.674203
531.302	0.0374163	0.311978
531.438	-0.0330017	0.306649
532.298	-0.0139396	0.321099
532.368	-0.0550076	0.334743
532.39	-0.023333	0.301113
533.23	-0.0340449	0.302772
533.24	0.0500581	0.317457
533.298	0.0846072	0.377794
533.382	0.0776089	0.329557
533.456	-0.109511	0.430101
534.224	-0.042478	0.315173
534.28	0.170374	0.500213
534.31	0.0233117	0.298823
534.348	0.0342161	0.305587
534.46	-0.117424	0.398454
534.484	-0.648825	2.57156
535.286	0.0611449	0.309963
535.322	0.0182071	0.31271
535.36	0.00327068	0.315343
535.398	0.0897189	0.332658
535.47	-0.293408	1.421
536.256	-0.0124874	0.31138
536.32	0.0827201	0.335233
536.358	0.0126523	0.309139
536.366	-0.067587	0.314537
536.474	-0.556617	2.55888
536.5	-1.05921	6.12436
537.334	0.119868	0.409421
537.38	0.0974432	0.369206
537.486	-0.710918	8.04383
538.276	-0.0521938	0.319812
538.49	-0.924815	8.14146
539.132	-0.0920647	0.354279
539.354	0.223464	0.688263
539.406	0.17045	0.559899
539.464	-0.00907744	0.304187
539.502	-0.611312	4.17522
539.988	-0.00385993	0.318348
539.996	-0.118038	0.402885
540.052	-0.0594225	0.295485
540.272	-0.0119844	0.291105
540.292	0.0529191	0.337421
540.33	0.0699017	0.33873
540.506	-0.334671	1.32068
541.334	0.114874	0.375507
541.37	-0.0195154	0.302835
541.508	-0.199715	0.602482
541.95	-0.216814	0.628594
541.968	-0.057115	0.302549
541.98	-0.0666712	0.332187
542.288	-0.015711	0.300776
542.332	0.0279438	0.334193
544.266	-0.135045	0.437146
544.308	-0.0087334	0.294534
544.338	0.00567508	0.271478
544.364	-0.0555062	0.320112
544.384	-0.0744557	0.341196
544.45	-0.137953	0.436695
545.456	-0.09665	0.356183
546.326	0.088472	0.358494
546.356	-0.00712954	0.304399
546.384	0.00984117	0.289902
546.52	0.0111855	0.289551
547.026	-0.173321	0.512333
547.036	-0.0404571	0.303026
547.046	0.0185374	0.299698
547.3	0.0479542	0.300061
547.362	0.0285409	0.317642
547.468	-0.0802317	0.324652
548.1	-0.00979982	0.282846
548.3	-0.0177889	0.308883
548.32	0.0279536	0.306526
548.34	0.0599881	0.337407
549.356	0.14455	0.469486
549.376	0.185165	0.540667
549.414	0.105782	0.394722
549.486	-0.0716065	0.345201
550.278	-0.0685316	0.321966
550.314	-0.0684353	0.34252
550.356	0.00980664	0.285999
550.376	0.0171483	0.300871
551.144	0.11089	0.379706
551.298	0.0077346	0.304807
551.394	0.106207	0.40841
551.5	-0.18489	0.586717
552.27	-0.175851	0.641666
552.346	0.0636588	0.31569
552.462	-0.0536999	0.333578
552.5	-0.860721	4.61083
553.272	-0.136027	0.465352
553.408	0.0370206	0.314813
553.444	0.00580425	0.300077
553.48	-0.00622575	0.293563
554.284	-0.203496	0.640391
554.37	-0.0323198	0.306979
554.478	-0.0805644	0.3749
554.516	-1.19349	7.97062
555.27	0.481581	1.92616
555.436	-0.0204046	0.318733
555.46	-0.141362	0.455818
556.268	-0.303501	1.29129
556.302	-0.106647	0.406019
556.388	-0.059392	0.315561
556.548	-0.164258	0.485311
557.27	-0.215224	0.738477
557.306	-0.0299976	0.310443
557.404	-0.111926	0.389724
557.452	-0.197284	0.678133
557.946	-0.0586195	0.335814
558.062	-0.201083	0.578246
558.284	-0.173795	0.54373
558.328	0.156487	0.488846
558.406	-0.0880297	0.368396
558.458	-0.218913	0.709529
559.302	-0.0580794	0.328282
559.31	-0.0588922	0.31748
559.33	0.0684591	0.337242
559.47	-0.0406482	0.324367
560.26	-0.241216	0.692993
560.3	-0.105695	0.358454
560.328	0.129413	0.421382
560.396	-0.0473388	0.314857
560.406	-0.0772877	0.339149
560.416	-0.124532	0.385918
560.474	-0.10228	0.380261
561.332	-0.0128009	0.3354
561.484	-0.0460148	0.327897
562.278	-0.0920826	0.36187
562.348	-0.118424	0.391832
562.382	-0.0544618	0.326353
562.488	-0.124062	0.40927
563.066	-0.293468	0.748968
563.222	-0.0506854	0.309513
563.252	-0.0228934	0.317687
563.33	-0.0349827	0.304246
563.396	0.0832283	0.350254
563.428	0.060812	0.344011
563.504	-0.155664	0.687678
564.292	-0.104371	0.367415
564.36	-0.0498979	0.317223
564.408	-0.0844417	0.335573
564.506	-0.32839	1.47193
565.042	-0.466852	1.33363
565.41	0.0149414	0.296076
565.436	0.0113707	0.318426
565.518	-0.190162	0.735325
566.104	-0.0794954	0.328297
566.114	-0.0479015	0.308191
566.308	-0.130426	0.421579
566.342	-0.0247412	0.318207
566.522	-0.214386	0.712691
567.432	0.0461537	0.328493
567.498	0.0333026	0.326477
567.532	-0.185757	0.574557
568.328	-0.0192241	0.307878
568.386	-0.0285787	0.315054
568.534	-0.128193	0.39077
570.282	-0.182846	0.556753
570.332	0.121474	0.435466
570.464	-0.519631	1.87494
570.508	-0.846927	3.46754
571.288	-0.131662	0.423809
571.34	0.0312518	0.325494
571.398	0.0621359	0.318987
571.408	-0.0325284	0.3266
571.418	-0.0594067	0.333368
571.468	-0.316931	0.935464
571.496	-0.344005	1.09711
572.292	-0.111459	0.403611
572.34	-0.00325145	0.308431
572.478	-0.499973	2.22604
573.418	0.0916901	0.389602
573.482	-0.471347	2.00368
574.478	-0.549723	2.86423
574.556	-0.0960158	0.353475
574.566	0.056086	0.323352
575.44	0.0400192	0.317141
575.48	-0.535602	2.35549
576.256	-0.27249	0.825061
576.286	-0.051958	0.364201
576.326	-0.137609	0.426233
576.492	-0.579772	2.25514
577.408	0.0273219	0.313047
577.442	-0.0060777	0.297054
577.486	-0.297451	0.86529
577.516	-0.118254	0.38936
578.3	0.0449669	0.299464
578.344	-0.140135	0.448841
578.412	-0.0589652	0.344242
579.3	-0.0721505	0.345782
579.33	0.00690058	0.28551
579.388	0.0405676	0.310543
579.428	-0.0651566	0.307916
579.496	0.174865	0.485264
580.266	-0.213248	0.656173
580.32	0.0222756	0.288078
580.356	-0.064446	0.336928
580.386	-0.0232641	0.290285
580.498	-0.256156	0.746178
580.532	-0.139561	0.413667
581.27	-0.169504	0.51451
581.304	-0.086604	0.373363
581.362	0.0179002	0.297414
581.402	-0.0600726	0.332012
581.452	0.0162064	0.290886
581.474	-0.20666	0.656841
581.51	-0.0929236	0.351521
582.268	-0.266585	0.852108
582.4	-0.141608	0.418036
582.458	-0.0255331	0.324112
582.478	-0.143527	0.414054
582.508	-0.772034	3.90098
583.052	-0.0238981	0.308801
583.272	-0.15912	0.456767
583.47	0.144784	0.493779
583.488	-0.621921	4.81248
584.13	0.0169361	0.316813
584.142	-0.0600164	0.331764
584.298	-0.27612	0.887661
584.352	0.0623698	0.339297
584.474	-0.334631	1.77942
584.576	-0.0708734	0.336787
585.3	-0.154102	0.470976
585.32	-0.0579603	0.321023
585.328	-0.121553	0.376354
585.358	-0.00341462	0.30643
585.488	-0.0903295	0.39526
586.094	-1.23875	5.68194
586.342	-0.0958638	0.365194
586.352	-0.0590582	0.334117
586.358	-0.0809658	0.323373
586.42	-0.0159755	0.301081
586.49	-0.0114299	0.308819
587.026	-0.453507	1.42246
587.502	-0.0052823	0.342283
588.068	-0.0797391	0.339994
588.29	0.0210007	0.311277
588.296	-0.0907043	0.350373
588.366	-0.136973	0.428868
588.436	-0.116556	0.401236
588.476	-0.419973	1.28327
588.506	-0.106904	0.409491
589.446	0.039286	0.303964
589.48	-0.342432	0.969515
589.516	-0.236459	0.8462
590.49	-0.764152	3.94684
590.518	-0.376563	1.40542
591.362	-0.0500065	0.320444
591.46	-0.069044	0.345489
591.492	-0.582252	2.16246
591.532	-0.242846	0.822135
592.25	-0.216525	0.676067
592.3	-0.156559	0.43994
592.32	-0.105887	0.38033
592.362	-0.105972	0.397371
592.488	-0.563352	2.20691
592.536	-0.212912	0.639354
592.566	-0.527757	1.77291
593.126	0.0128996	0.308134
593.306	-0.0586938	0.307304
593.366	0.00406872	0.293024
593.546	-0.37977	1.44488
594.304	-0.17424	0.518317
594.336	-0.0754924	0.34884
594.374	-0.0593032	0.318986
595.342	-0.00179477	0.293513
595.492	0.165683	0.440548
595.524	-0.00516781	0.295384
596.284	-0.079831	0.351978
597.076	-0.0740553	0.347941
597.142	0.131024	0.438884
597.174	0.200518	0.501853
597.302	-0.237781	0.673712
597.404	0.0132159	0.316882
597.426	-0.0318841	0.322749
597.474	-0.0706222	0.324899
597.482	-0.140335	0.443593
597.504	-0.210727	0.667358
598.306	-0.162253	0.487958
598.366	0.0153456	0.313477
598.496	-0.289664	0.930164
599.24	-0.0926127	0.34004
599.318	-0.247118	0.652388
599.442	0.188838	0.542256
599.498	-0.549067	2.00024
599.524	-0.156471	0.464802
600.32	-0.162221	0.46316
600.388	0.00745994	0.299739
600.442	0.120389	0.385963
600.512	-0.43233	1.82163
601.014	-0.164427	0.471743
601.322	-0.11803	0.405778
601.392	0.021072	0.331654
601.456	0.310349	0.892328
601.516	-0.311866	1.01745
602.09	-0.0559519	0.330894
602.106	-0.111939	0.3761
602.3	-0.00292981	0.287977
602.384	0.0203601	0.297313
602.46	0.309601	0.910932
602.512	-0.151803	0.429793
602.52	-0.195445	0.581687
602.592	0.0571533	0.317939
603.002	-0.247349	0.677128
603.386	-0.0447549	0.306294
603.468	0.0126826	0.305096
604.252	-0.328697	1.06539
604.314	-0.0743362	0.361896
604.322	-0.053358	0.329331
604.358	-0.179592	0.534844
604.468	0.074608	0.358468
605.34	-0.11348	0.411023
605.362	-0.131186	0.421512
605.472	-0.00886044	0.282692
605.544	-0.00282796	0.299341
606.07	-0.447695	1.34165
[truncated: 3,139 more rows]

## Sheet: Table S5
Molecular Weight (neutral mass)	-log10(p)	Log2 Fold Change: (APC KRAS/ (APC)
75.0321	3.67655	-0.674976
75.0684	0.345471	0.375975
81.0187	0.00393159	-0.00129876
83.0371	2.04208	-0.539885
83.0735	0.324428	-0.150467
83.0735	1.18167	-0.574097
84.0211	1.06424	0.532453
84.0211	0.620301	0.521964
85.0891	2.76685	-0.677503
85.0891	0.518953	-1.92071
85.0891	1.61998	-0.553284
86.0367	0.226844	-0.375558
87.032	0.410742	-0.167225
89.0476	0.282637	-0.0514844
89.0476	0.0745658	-0.0207042
89.0477	0.439208	-0.276781
90.0315	0.230165	-0.133061
90.0315	0.220314	-0.0725446
94.9802	1.42551	0.451469
96.9929	0.076114	0.0139712
97.9768	0.274604	0.0939346
97.9768	0.401697	0.110137
97.9768	1.30049	-0.449539
97.9768	0.183335	0.135072
99.0683	0.194147	-0.303176
99.0684	1.32281	-0.747465
100.027	0.0961227	-0.0957251
100.052	0.227108	-0.382546
100.064	1.66762	-0.411481
101.048	1.64667	-0.304552
101.048	1.71459	-0.55066
102.032	1.08056	0.35387
102.032	0.00754088	-0.00962033
102.043	2.02006	1.23543
102.047	1.02286	-0.386048
102.068	0.362921	0.466265
102.079	0.0346888	0.117989
103.027	0.697771	0.370053
103.046	1.40249	-0.606596
103.063	0.536747	0.20312
103.063	0.406383	-0.21561
103.063	1.30178	-0.218539
103.1	0.421437	-0.28508
103.1	0.131795	0.129742
104.022	0.0366391	-0.0140028
105.043	1.43061	-0.337983
106.027	0.147735	0.242851
108.069	1.05664	-0.783356
109.02	0.234162	0.223672
111.043	0.953061	0.446513
111.043	0.580384	-0.434162
111.043	0.472128	-0.385774
112.016	1.56035	0.501788
112.027	0.527543	-0.264639
112.027	0.291391	-0.166881
112.064	1.27543	-0.308263
113.059	1.4848	0.556096
113.995	0.707694	0.370008
114.043	0.683186	-0.680866
115.063	2.11864	-0.502386
115.063	0.943758	-0.418378
115.063	2.23797	-0.255322
115.1	0.445534	-0.811774
116.011	0.595407	0.309265
116.011	1.02196	-0.209341
116.011	0.409076	-0.152864
116.084	0.866946	0.172795
117.054	0.0961237	-0.095654
117.079	1.07237	0.437354
117.079	1.8078	-0.429333
117.967	0.505415	0.0671554
118.009	0.714414	-0.342753
118.027	1.44938	-0.543681
118.042	1.04208	-0.338034
118.063	0.170273	-0.207368
118.076	0.900991	0.364639
119.058	1.39656	-0.282911
119.073	1.00883	-0.382011
120.009	0.723633	0.129313
120.065	0.538575	-0.184531
121.074	0.00390073	-0.00606284
121.938	0.463833	0.0900899
122.037	0.584239	-0.2608
122.048	0.1825	0.0777549
123.032	0.663457	1.00767
125.015	1.48301	0.30263
125.059	0.72687	-0.483413
125.095	1.07814	-0.78993
125.999	1.41799	0.67466
126.025	0.700568	-0.302131
126.043	0.835448	-0.337102
129.043	1.30019	-0.351297
129.043	0.374146	-0.126742
129.043	0.00953321	-0.00654607
129.079	0.412246	-0.37622
129.079	0.176484	-0.0831397
129.079	1.11945	-0.509639
129.152	0.0359942	0.0549006
130.027	0.104129	-0.192616
130.063	0.475104	0.370496
130.111	0.475023	0.191929
131.058	1.36984	0.213471
131.058	1.10084	-0.588465
131.069	2.45687	0.390891
131.095	1.70084	-0.529289
131.095	1.9321	-0.578826
132.024	1.05745	-0.459761
132.053	1.62735	-0.633238
132.053	0.08044	-0.0983097
132.053	1.58366	-0.625036
132.053	2.41029	-0.72364
132.079	0.563377	-0.291151
132.09	0.938852	-0.702804
132.09	2.12874	-0.501836
132.09	1.03851	-0.333623
133.037	0.159814	-0.266106
133.037	0.384974	-0.150659
133.073	0.261793	-0.160498
133.074	1.05267	0.691256
134.021	1.15238	-0.187732
135.014	0.49098	0.65716
135.054	0.59306	0.266371
135.054	0.688149	0.441544
135.054	1.59297	-0.407574
135.068	1.07852	-0.350912
136.037	0.656743	-0.563522
136.037	0.167358	-0.136395
136.037	0.23087	0.0747958
136.038	0.144255	0.120385
136.038	0.296711	0.181254
136.038	0.534821	0.188631
136.039	1.12399	-0.906008
136.064	1.05091	0.514437
137.048	0.272628	0.190089
137.048	0.770159	0.300318
137.912	0.163358	0.0387355
138.043	0.127217	0.252451
138.043	0.501	0.44943
138.051	0.463166	0.199738
139.949	0.00408903	-0.00105414
140.058	0.530915	-0.667583
140.058	0.391105	-0.373101
140.983	0.105203	0.0177163
140.992	0.0368922	-0.0599422
141.019	0.559991	-0.29636
141.985	0.277826	0.106879
142.074	0.860744	-0.539235
142.074	0.368569	-0.646529
143.058	1.97895	-0.363105
143.058	0.181202	-0.168758
143.095	0.667044	0.396273
143.095	0.163946	-0.253503
143.095	1.06266	0.632802
143.92	0.263012	0.0772809
143.975	0.159592	-0.0903857
144.042	1.82	-0.869397
145.074	0.178263	0.0907692
145.11	0.262475	-0.271653
145.11	0.752244	0.40134
145.11	0.143128	-0.301545
145.11	0.265944	-0.112217
146.015	1.85487	-0.790444
146.022	0.0953395	0.0963941
146.069	1.89532	-0.444949
146.069	1.32328	-0.564243
146.106	1.11133	-0.491867
147.053	0.954994	-0.149329
147.053	2.35542	-0.518466
147.089	0.410941	-0.900909
147.089	0.678848	-0.198908
147.126	0.287972	-0.397024
148.037	0.129187	-0.0401002
149.051	0.113602	0.0822163
149.051	0.624336	-0.350623
150.068	0.585623	0.938171
151.049	1.41168	-0.279569
151.049	0.286027	0.175207
151.049	2.51895	-1.40142
151.063	0.276431	0.334408
152.033	0.0341136	0.0345433
152.058	0.351632	0.203372
152.069	0.0476122	0.0223086
153.019	1.17171	-0.420381
154.003	0.249813	-0.317599
155.069	0.124691	-0.0803885
155.923	0.142874	0.0306622
156.017	0.182795	-0.21182
157.11	0.164631	-0.214098
158.033	0.804013	-0.67365
158.044	1.55477	0.260389
158.069	1.39638	-0.32646
159.068	0.0749031	0.105327
159.089	0.316149	0.206223
159.089	0.240101	0.11956
159.09	0.0792855	-0.115979
159.126	0.0538059	-0.0233766
159.126	0.225291	0.212074
159.126	1.93315	0.637584
159.894	0.188106	0.0400364
160.072	0.0681956	0.102165
160.121	0.12005	0.0678706
161.069	1.71349	-0.923194
161.069	1.58705	0.391442
161.069	2.24866	-0.437577
161.105	0.603729	0.254051
161.105	1.74336	0.613508
161.957	0.297473	0.0397358
163.067	0.595961	0.246478
163.967	0.307382	0.143993
164.047	0.869072	-0.314116
164.069	0.407823	-0.186353
165.046	2.09654	-0.689966
165.065	0.783844	0.285598
165.065	1.00188	-0.235744
165.079	0.0119738	-0.0412432
165.079	1.00574	-0.378162
166.041	1.34306	0.238514
166.048	0.113046	-0.11596
166.048	0.696215	0.246395
166.986	0.0803927	-0.157309
167.022	0.742777	1.04489
167.025	1.45091	0.661268
167.036	0.0865863	0.11084
167.069	0.299115	-0.572966
167.983	0.0416513	0.0372935
168.028	0.0477358	-0.0383503
168.051	0.535317	-0.134351
169.005	1.21138	0.391008
169.05	0.201226	-0.117106
169.085	0.0258148	0.0135254
169.11	0.0433094	-0.0900723
169.998	0.0785786	0.0509554
169.998	1.64748	0.526756
170.069	1.54736	-0.407279
170.069	0.39816	0.288443
171.053	2.4209	-1.21525
171.089	1.55081	-0.741033
172.004	0.066351	0.191749
172.014	0.0939715	0.0772668
172.014	0.12	0.156364
172.11	0.0524533	0.0657612
172.121	0.136642	0.422333
174.017	0.725918	0.447558
174.017	0.887108	0.210136
174.1	0.895458	-0.257667
174.112	1.0098	-0.357452
174.137	1.39547	-0.70755
175.048	1.40793	0.370531
175.084	0.217663	0.292779
175.096	1.38763	-0.326919
175.121	0.405978	0.30346
175.121	0.420774	0.422542
176.032	0.696003	0.330657
176.043	0.237882	-0.285091
176.095	0.0809793	0.114293
177.866	0.200215	0.0489151
177.943	0.243629	0.175247
178.939	0.13252	0.0353797
179.058	0.483654	0.556316
179.08	1.25461	0.625834
179.095	0.441744	-0.160234
179.941	0.269484	0.10072
180.064	0.276287	-0.38501
180.064	0.300609	-0.569531
180.064	0.69324	0.692517
181.074	0.761487	-0.365326
181.085	0.336403	-0.654039
182.058	1.19212	-0.590225
182.079	0.504836	-0.235001
183.066	1.04065	-0.36575
183.913	0.0164566	0.00606203
185.069	0.355404	0.309784
185.975	0.293338	0.106818
185.993	0.354225	-0.186524
186.029	2.26023	-0.920431
186.1	0.330566	0.521486
186.1	1.47103	-0.65567
186.119	0.119377	-0.205978
187.063	1.40233	-0.571355
187.121	0.0528776	0.0890457
188.014	0.435869	0.984779
188.049	0.335207	-0.16269
188.08	2.42392	-1.22213
188.08	2.50606	-1.24781
188.116	0.596768	-0.208854
188.116	0.256436	0.209471
188.116	1.74548	-0.86657
188.152	2.53642	-0.705058
189.01	0.169372	0.141933
189.064	0.344227	-0.223159
189.111	0.0785482	0.0582224
189.994	0.345757	0.345563
190.048	0.0735942	-0.0481386
190.059	0.0527551	0.012534
190.059	0.367121	-0.205218
190.069	1.12885	-0.443068
190.095	1.00706	-0.360911
191.043	0.683468	0.29095
191.062	0.471622	-0.245644
191.116	0.641427	0.403663
192.027	0.576819	1.05766
192.027	1.18155	0.364568
195.935	0.166568	0.132733
195.944	0.0469185	0.0117476
195.954	0.909362	-2.27119
195.954	0.716442	0.422569
196.058	0.460351	-0.238979
196.058	2.86757	-0.743847
197.08	0.643224	-0.299114
197.082	1.75213	0.920909
197.09	0.227729	-0.28068
198.03	0.0758341	0.104427
199.887	0.273709	0.0675933
200.045	1.08195	1.81327
200.045	0.892722	1.99887
201.1	0.985239	-0.627085
201.949	0.581437	0.103067
202.045	0.451326	-0.411153
202.095	0.280507	-0.323633
202.132	0.265389	-0.441434
202.132	1.0277	-0.693722
202.143	1.68437	-0.589537
203.079	0.703066	-0.204654
203.079	0.180729	-0.196427
203.08	0.584005	0.499376
203.116	1.68562	0.595913
203.116	0.411782	-0.275415
204.061	0.608768	-0.313779
204.075	2.17849	-0.544632
204.09	1.33957	-0.532771
204.111	0.232409	0.112668
205.095	1.71501	0.594375
205.921	0.210776	0.0817691
207.053	0.778505	-1.56488
207.957	0.210272	0.0990012
208.022	0.825218	-0.508076
208.085	0.861722	1.36543
209.993	0.824079	0.231843
211.036	1.72859	1.97591
212.009	1.24733	-0.370684
212.091	0.531438	0.394709
212.135	0.787969	-0.78366
213.246	0.613219	0.646933
214.009	0.803169	0.384539
214.132	0.358327	-0.376162
214.132	2.21864	-0.86009
215.056	0.412077	0.378087
215.86	0.225582	0.0493491
217.131	0.848096	0.949706
217.131	0.896044	0.99201
217.917	0.0855293	-0.0453332
217.923	0.272633	0.0564125
218.09	2.08906	-1.03175
218.09	2.11076	-1.26828
218.127	0.568616	-0.595075
219.074	2.14116	-0.833348
219.111	1.011	0.487413
219.111	1.38848	0.718407
220.106	2.06525	-0.905865
221.091	0.0117996	0.0194441
221.126	0.248446	0.233127
221.895	0.246964	0.0565427
222.067	1.51949	-1.07829
222.1	1.00935	-0.624506
223.105	1.08572	0.420509
223.106	0.570393	0.253505
225.075	0.167172	-0.194716
226.106	0.718811	1.39322
227.02	0.655938	-0.102215
227.09	0.377643	-0.30076
227.225	0.368007	0.968198
228.004	0.274009	0.0519606
228.075	1.15193	-0.431291
228.111	0.135986	-0.107962
228.147	0.406626	0.230637
229.072	1.17275	-0.430199
229.088	0.75392	-0.36588
229.24	1.18884	1.98387
229.939	0.336709	0.152116
230.019	0.146445	0.116921
230.019	0.281903	0.18856
230.09	0.651691	0.123475
230.126	2.24759	-0.396888
231.147	0.523344	0.397684
231.147	0.500152	0.380319
231.834	0.046414	0.0137166
231.998	0.44507	-0.110411
232.142	1.89771	-0.832217
232.142	0.353567	0.591444
232.142	1.3744	-0.508805
234.085	2.04578	1.1487
234.085	1.50038	-0.495281
234.158	1.16396	1.61001
236.08	0.48485	1.16967
237.012	0.0296197	0.0162145
237.038	0.58367	0.243932
238.996	0.353736	-0.281797
239.102	0.486203	0.287217
240.024	1.33279	-0.663791
240.072	2.60832	-1.18938
240.089	2.33299	1.11914
240.122	0.402422	0.814685
240.122	0.0759081	0.160708
240.147	0.429665	0.492338
242.019	1.0553	0.867416
243.085	1.38077	0.522903
243.147	0.402229	0.45012
244.035	0.246696	0.387665
244.07	0.169521	-0.10396
244.07	0.248995	-0.0851489
244.073	0.741301	-0.187503
245.066	1.1186	-0.366739
245.101	1.63823	-0.643254
245.137	0.727419	-0.766199
245.162	0.458069	0.538773
245.162	0.403011	0.4569
245.174	0.232974	-0.172478
245.913	0.297735	0.0904597
246.05	1.64321	0.592125
246.121	0.0156218	0.0291364
247.045	0.304521	-0.195033
247.142	0.0127947	-0.0104732
248.064	1.69461	-0.515009
249.086	0.193247	0.131006
249.884	0.237285	-0.0469461
250.029	1.4927	0.464304
255.256	0.82923	1.42677
255.879	0.164813	0.0441088
255.921	0.205578	0.100364
256.067	1.90056	0.982856
257.067	0.762589	-0.652672
257.101	0.661016	-0.403192
257.103	0.116114	0.111885
257.272	0.830188	1.82693
259.046	0.601091	-0.268062
259.106	0.127607	0.126019
259.178	0.34045	0.220272
259.178	0.172066	0.163687
259.189	0.406636	0.273887
259.85	0.339494	0.0799374
260.03	1.18213	0.40788
260.03	0.0161598	0.045514
260.03	1.06859	0.59685
261.043	0.360863	-0.107359
261.061	0.207553	0.372885
261.096	0.46832	-0.220644
261.121	0.436164	0.149011
261.157	0.205241	0.138873
261.157	0.0112249	0.0119604
261.887	0.375024	0.0968736
261.913	0.496008	0.0971886
262.066	0.490562	-0.414912
262.08	3.03065	-0.701512
262.139	3.10452	1.15403
264.078	2.57908	-1.45562
265.067	1.04611	0.410835
265.116	1.84707	0.628742
265.858	0.185644	0.0377498
265.95	0.167283	0.143105
267.096	0.545053	0.280801
268.079	3.18877	0.885837
268.081	0.183434	0.159405
268.24	0.123144	-0.104605
270.062	1.42928	1.0141
271.287	0.272272	-0.448936
271.953	0.432859	-0.214601
272.029	0.337702	0.176918
272.235	0.352592	-0.242198
273.084	0.481214	-0.225144
273.096	1.04692	0.210023
274.045	0.295939	0.387836
275.111	0.585223	-0.388026
275.148	2.007	-0.505766
275.173	0.0145688	0.0194993
275.173	0.647592	0.474897
275.184	0.131827	-0.097204
275.824	0.185323	0.0488259
276.029	1.33922	-0.410203
276.095	0.871847	0.31771
276.096	1.7841	-0.763841
277.056	0.0891745	-0.0768076
277.861	0.251607	0.0636703
278.04	0.246069	-0.430606
278.225	0.0792551	-0.11227
281.112	0.414482	-0.239142
281.832	0.100596	0.0256984
282.038	0.743052	-0.606542
282.096	0.992035	-0.890126
282.102	0.605256	0.489018
282.256	0.0384088	-0.0321384
283.091	0.176722	0.120203
283.099	0.645791	0.502086
283.126	1.52489	1.67584
283.895	0.206489	0.057952
283.96	0.571689	0.347905
283.961	0.522418	-0.225327
287.209	0.347177	0.307703
287.282	0.381558	-1.13649
288.06	0.981563	-0.545981
288.23	0.037152	0.120523
289.127	0.199832	-0.140045
290.041	0.436591	0.230847
290.062	0.268601	-0.1415
290.075	0.04877	0.0294272
290.122	1.57641	-0.366327
291.095	0.538416	-0.238551
292.138	1.26611	-0.674184
293.148	0.658297	0.510274
293.835	0.129312	0.0388334
293.931	0.0913407	0.0894388
294.018	0.912235	0.464238
294.107	0.977534	-0.256109
297.18	0.030247	0.0320971
298.16	0.0181298	0.0239352
298.251	0.0230815	0.0252192
299.282	0.138444	-0.0942146
299.869	0.0630481	0.0203699
300.267	0.0476189	-0.0392674
301.047	0.68291	0.382214
301.056	0.368375	0.334314
301.298	0.289171	-0.145805
302.225	0.473341	-0.365825
303.108	0.163709	0.214327
303.204	0.229104	0.235336
303.277	0.13655	0.256233
303.292	0.746034	0.750947
304.067	0.00119296	-0.00177536
304.24	1.19487	-0.508504
305.051	0.144603	-0.10698
306.256	0.0349872	0.0337471
307.084	0.419558	0.0998719
307.163	0.680691	0.742623
308.122	1.42611	-0.598563
308.14	1.38462	-0.209916
308.272	0.222647	0.150612
309.106	0.41617	-0.195424
310.287	0.187695	0.11238
311.133	0.776015	1.56422
315.241	0.310962	0.385445
315.277	0.390088	-0.298197
315.313	0.244737	-0.589518
316.104	1.18828	-0.375419
316.317	0.268403	-0.400564
317.293	0.101956	0.108579
319.103	0.120221	0.153051
320.194	1.37129	1.85625
320.235	0.621224	-0.532043
321.851	0.155412	0.0403972
322.071	0.485651	-0.840004
323.052	0.139004	0.0849581
324.036	0.222253	-0.120203
325.101	2.18859	-1.03514
326.151	0.250005	-0.0929018
328.24	0.725367	-0.423355
329.052	1.17685	0.958387
329.135	2.91204	-0.727752
330.12	1.48356	-0.420746
330.256	1.11828	-0.668423
331.236	0.606567	0.589144
331.323	0.489711	0.381965
331.957	0.0799867	-0.139114
332.272	0.699136	-0.440807
333.105	1.08095	0.728597
334.066	1.25878	-0.492304
334.288	1.11027	-0.768671
335.132	2.33855	-0.715242
336.057	0.444706	-0.490658
337.069	0.156779	0.26301
337.824	0.114604	0.0355228
338.063	1.4506	-1.0797
338.281	1.28901	0.730667
338.319	0.423679	-0.274021
339.996	1.55526	1.051
340.334	0.966403	-0.586872
342.012	1.19306	0.407782
342.116	0.598732	1.00264
343.272	0.267484	0.288481
344.027	0.0766715	0.113663
347.063	2.05159	-0.432143
347.063	1.66822	0.822841
348.047	0.465123	0.180069
348.093	0.352741	0.353117
350.191	1.2206	-0.742767
351.116	0.821705	0.519181
352.225	0.589832	-0.819964
355.08	0.400777	-0.304575
356.242	0.626941	-0.164408
356.329	0.618851	-0.331392
358.007	1.20436	0.485462
359.267	0.629152	0.592859
359.806	0.173569	-0.0390469
360.05	0.975682	0.496627
360.056	0.0497739	-0.0186604
360.08	0.51935	0.357601
361.076	0.393482	0.237842
361.078	0.250727	0.46388
361.113	1.76681	0.678489
361.869	0.104489	0.0329426
363.058	1.01405	-0.284271
363.129	0.335569	-0.280059
366.132	1.07391	-0.517455
366.35	0.285971	-0.23133
367.075	0.544218	0.455667
368.113	0.236891	0.965547
368.344	0.45503	-0.093623
368.366	0.0123415	0.0115623
369.251	0.68009	-1.03985
369.287	0.464069	0.407447
370.068	0.662717	0.414491
370.308	0.670095	2.07815
371.303	0.443638	0.361567
371.303	0.711346	0.508843
371.986	0.0640515	-0.0865887
373.098	0.434087	0.335492
374.107	1.10237	-0.792296
375.044	1.66066	0.616642
376.045	1.3401	0.429361
378.066	0.538645	-0.109552
380.108	0.255769	0.324577
382.118	0.3362	0.392554
382.345	0.554712	-0.274104
383.107	1.06269	-0.551458
383.755	1.02932	-0.613453
384.121	0.299495	0.17298
384.266	0.138891	0.125887
385.039	0.80085	-0.219223
385.16	1.0709	0.718251
385.319	0.0330411	-0.0523252
386.07	0.519498	0.25452
386.173	0.273042	0.444651
387.07	0.294157	0.332667
387.154	3.28579	1.68102
387.298	0.423231	0.429483
387.334	0.599069	1.83798
388.086	2.13724	-0.672255
388.172	0.445807	0.530931
391.123	0.256565	-0.258661
391.908	0.569601	0.399725
392.293	0.355309	-1.02974
393.127	0.395114	0.597729
393.127	0.503582	0.744029
393.209	3.03625	2.03058
393.768	0.11987	0.0420815
394.055	1.26588	0.337578
394.153	0.566953	-0.185161
395.304	0.623317	0.553933
397.319	1.03958	0.55732
398.122	0.0782906	0.0752114
398.137	1.99915	-0.36754
399.067	1.60448	-0.644138
399.334	0.0293059	0.0231205
399.334	0.0202324	0.0184426
399.825	0.0993992	0.0311548
402.065	2.00427	0.365492
403.018	1.0237	0.692453
404.002	0.612795	-0.157146
404.002	0.680143	0.550958
406.272	0.475699	-0.77767
408.179	1.30984	-1.04853
408.288	0.568312	-1.42797
408.288	0.403506	-1.15623
409.32	0.296104	0.333702
410.243	0.122498	0.0606259
412.169	0.589946	-0.348001
413.313	0.229441	0.310536
413.329	0.0396	-0.0598386
413.35	0.313494	-0.363122
415.329	0.0414511	0.0543346
419.034	1.23972	0.747292
421.028	0.984026	0.578911
421.318	0.241037	0.267548
421.807	0.0388016	0.0115064
422.071	1.53256	3.03764
423.334	0.602802	0.396569
425.35	0.146796	0.110678
425.35	0.0155471	0.02092
425.352	0.263198	0.187917
426.098	0.580753	-0.239681
426.109	0.238271	-0.0445861
426.143	0.369756	0.374624
427.029	2.30125	0.538161
427.124	0.977964	0.598134
427.366	0.364288	-0.300323
427.368	0.205215	0.238767
429.078	0.92559	-0.371696
430.111	0.405951	0.590961
432.099	1.4411	0.36258
433.181	0.0186436	0.0491413
434.288	0.171658	-0.719251
436.097	0.495507	-0.128246
437.291	0.0252287	-0.0201011
437.291	0.0945906	-0.0681779
437.781	1.02942	0.174736
438.153	2.44792	0.739254
439.307	0.0491002	-0.0575491
441.345	0.0782833	0.102751
443.024	0.545154	0.220507
443.361	0.15081	-0.202366
445.151	0.785734	1.22607
446.06	1.38178	-0.317507
447.334	0.263198	0.187917
449.351	0.205215	0.238767
451.27	0.156684	-0.208282
451.314	0.197059	-0.863476
451.366	0.135774	-0.220392
453.153	0.0886679	-0.0688618
453.285	0.654403	-0.418586
453.285	0.870917	-0.500277
453.381	0.552906	-0.590926
455.397	0.806241	-0.882314
457.073	0.630192	-0.316465
461.336	0.102209	0.0951495
463.074	0.645397	-0.330023
463.306	0.737329	0.381989
464.273	0.547903	-0.705236
464.296	0.693205	-0.319153
465.322	0.0881864	-0.0782666
466.312	0.0349993	-0.0248237
467.301	0.233313	-0.185004
472.078	0.428502	-0.186669
478.132	0.866703	0.34362
479.301	0.0524731	0.0510084
479.301	0.0380734	-0.0349421
479.337	0.122813	-0.160891
481.317	0.270232	-0.18479
481.317	0.0854109	-0.0588407
481.353	0.0619731	-0.0688231
481.353	0.192076	0.214073
482.211	0.22103	0.220308
483.969	0.67337	0.625586
486.171	1.04589	0.767403
486.29	0.0650529	-0.171123
487.351	0.0484566	0.0502849
488.107	1.62176	-0.572284
488.139	0.194863	-0.200332
493.316	0.313064	-0.199679
493.317	0.0966767	0.107521
494.034	0.542684	0.419816
494.102	0.113166	0.0521228
495.332	0.345713	-0.122608
495.332	0.243967	-0.0930589
496.05	0.235923	-0.130532
500.058	1.56842	0.752732
500.995	0.728913	0.671184
501.286	0.860447	-0.710493
503.095	0.0274269	0.0732945
505.271	0.754485	-1.41819
506.996	1.53231	0.746979
507.132	0.459411	0.51886
507.333	0.201974	0.195155
507.369	0.0281973	-0.0330839
509.348	0.319505	-0.179605
509.385	0.0586665	-0.102232
514.205	0.146119	0.349867
515.292	0.139432	-0.381856
519.332	0.174618	-0.111012
521.348	0.368829	-0.158277
521.348	0.737202	-0.256252
522.191	0.595877	0.972797
523.364	0.496883	0.16826
523.364	0.837576	0.332046
525.006	2.92331	0.576124
525.307	0.242544	-0.180767
528.964	1.68946	0.870127
532.318	0.0485738	-0.115743
535.497	0.360244	-0.341001
536.161	0.29789	0.37486
537.512	0.718736	-0.28729
539.091	0.0796611	0.059622
543.332	0.338027	-0.172754
543.354	0.019453	-0.0223702
544.049	1.26727	0.914244
545.349	0.0344118	0.0271894
547.364	0.325892	0.265913
549.198	1.94534	-1.54343
549.379	0.0241999	-0.0159702
557.334	0.0776338	-0.0301707
557.334	0.0591365	0.026224
558.143	0.186041	0.22015
559.072	0.0652118	0.0497446
566.056	0.240937	-0.0768383
568.048	0.495715	0.181347
569.224	3.00068	1.42047
569.991	1.43604	0.821915
573.087	0.763543	-0.485236
576.207	0.740628	1.12225
576.511	0.335175	-0.096131
580.035	1.56798	-0.39185
583.081	0.576258	-0.1473
583.349	0.0127873	-0.00532236
585.365	0.809764	0.235509
585.365	1.27558	0.355824
587.103	0.78902	1.87685
597.06	1.49318	-0.368015
597.093	0.0575409	-0.0429679
598.313	0.285086	-0.181009
600.329	1.14426	-0.516772
602.016	1.86634	-0.325996
604.166	0.39524	-0.454674
607.082	1.66656	-0.24415
609.203	1.8342	0.819553
614.148	1.62223	-0.278679
614.168	0.466479	0.16864
625.073	1.56863	0.826789
626.527	2.28261	-0.368265
632.147	0.596646	0.738487
633.533	0.887793	-0.630758
635.548	0.038254	0.0464857
639.222	0.532805	1.00434
640.193	0.208596	-0.269261
644.123	0.443184	-0.667006
648.073	0.284824	-0.33571
653.053	0.728149	-0.367007
654.148	1.13654	-0.447959
661.564	0.307621	-0.17012
663.109	0.196611	-0.165184
665.126	0.23527	-0.174492
667.069	0.0663715	0.186459
669.065	1.38916	1.32585
673.502	0.650791	0.247788
674.491	0.315673	0.390112
677.499	0.215809	-0.117743
679.574	0.486332	0.259024
689.535	0.812158	0.449223
691.514	0.805966	-0.715494
691.55	0.149297	0.114088
694.127	2.63826	-1.1628
701.534	0.402191	-0.0729604
701.538	0.94835	-0.382364
702.521	1.05467	1.87744
702.539	1.02892	-0.196339
702.567	0.677319	0.235318
703.515	0.0511346	0.0351119
705.53	0.422336	-0.124748
706.534	2.22269	-0.305272
707.537	2.01733	-0.43427
715.515	0.0694527	-0.0443035
717.566	0.929159	0.379864
719.545	1.7961	-0.659605
719.58	0.0943704	-0.0418122
719.582	0.132229	-0.0506517
723.521	1.39284	-0.434459
725.535	0.582697	0.176047
726.115	1.19789	-0.557897
728.555	0.452427	-0.106813
729.183	0.11136	-0.212479
729.53	0.0381516	0.0207251
729.566	0.952973	-1.14297
731.546	1.41162	-0.20535
733.561	1.5492	-0.283186
734.565	1.92049	-0.34041
735.568	1.47863	-0.318784
739.516	2.37455	-0.720091
741.53	1.20679	-0.357537
741.567	1.25084	-0.261454
742.568	0.153605	0.0654057
743.074	0.0705949	-0.0559668
743.546	0.426001	0.157094
743.582	1.9115	0.826048
745.562	2.27382	-0.446061
745.597	1.81777	0.638348
746.512	0.0540209	-0.0327754
747.519	0.125754	0.0418458
747.572	1.05593	-0.320684
749.537	0.582913	-0.106132
750.086	1.76432	1.03421
750.091	1.25872	0.667057
751.551	1.46636	-0.452625
751.555	1.02418	-0.431072
752.555	0.664395	-0.205375
753.529	0.916847	-0.554758
753.565	0.520385	-1.79373
755.546	0.014548	-0.00795913
757.164	0.65288	0.908834
757.561	0.297437	0.0465366
759.577	2.54542	-0.202287
761.522	2.76951	-0.64096
763.515	1.49038	-0.530056
763.52	2.98998	-0.528155
764.571	0.373859	0.146428
765.531	1.73035	-0.52773
765.533	2.1512	-0.351057
765.552	0.163358	-0.0478017
767.115	0.664305	-0.16606
767.545	2.53541	-0.441216
767.55	1.88542	-0.281121
768.548	1.90771	-0.389655
769.559	0.479495	-0.146292
771.614	0.0355421	0.0182014
772.528	1.32229	0.658175
773.591	0.0199311	-0.00774083
773.622	1.27059	0.950227
773.627	2.05315	1.47673
774.544	3.23623	1.00927
774.631	1.29637	1.43238
775.55	0.0143447	-0.00660577
776.558	0.284507	0.104389
777.529	1.02691	-0.692455
777.565	2.01188	-0.64202
779.545	1.62941	-0.606627
783.577	0.520309	0.0796879
785.156	0.3039	0.102767
785.592	1.16575	0.10134
787.539	1.51084	0.254968
787.608	0.772874	0.106476
789.553	2.93846	0.280067
789.558	2.79578	0.393905
789.564	1.22026	-0.67515
789.57	0.0723141	-0.210983
789.614	1.87761	0.504051
791.545	0.157986	-0.0707201
791.567	2.53856	0.321889
791.581	0.803327	-0.397065
793.549	0.175319	-0.0507577
793.56	1.23538	-0.337081
794.512	0.0290482	-0.0432103
795.564	1.18775	-0.277303
796.528	0.224079	-0.278092
797.627	1.2076	0.571597
798.544	1.0338	0.750611
799.607	1.28512	0.393721
805.585	1.75629	0.817667
807.601	1.46409	0.583468
808.513	0.158928	-0.0900315
810.164	0.354006	-0.307883
810.66	0.701262	0.472495
811.539	0.306285	-0.110935
811.606	0.593862	0.085721
812.673	0.903094	0.368191
813.552	0.214104	0.047784
813.623	1.56393	0.167107
813.679	0.743525	0.580301
815.567	1.83516	0.43374
815.634	2.44662	0.665432
817.597	0.460056	-0.254185
818.513	0.0828584	0.102646
819.565	0.540334	0.111401
820.528	0.849834	0.693875
821.581	1.00792	-0.231008
821.628	0.475025	-0.256578
825.535	0.1232	-0.117396
829.561	0.0175596	-0.00918713
831.576	0.492284	-0.158148
833.592	0.14979	0.0442645
835.538	0.195425	-0.059409
836.544	0.398775	-0.0900759
837.551	0.112706	0.07871
837.622	0.228152	0.068526
839.565	0.0996513	0.0562226
839.571	0.176079	0.0847201
839.637	0.561422	-0.19322
841.582	0.332904	-0.16101
841.655	0.326408	0.12276
842.514	0.465615	-0.48358
843.566	1.92952	-0.402381
844.527	0.223095	-0.316353
845.581	0.201222	-0.16078
846.544	0.164689	-0.19776
847.597	1.1129	0.192589
849.611	1.45461	0.394818
851.551	0.146982	0.0394933
853.567	1.97589	-0.265112
857.592	1.51042	-0.615131
858.53	3.28062	-0.53929
859.535	0.734829	-0.527354
859.609	3.19995	-0.754439
860.544	0.262109	0.0695261
862.561	1.58186	0.17368
863.566	0.188409	-0.133565
863.639	0.224657	0.145791
864.576	0.641622	0.186271
865.651	0.455884	-0.165476
866.514	0.536153	0.466287
868.525	0.0262629	-0.0508282
869.581	0.395634	0.102057
871.597	0.0993586	0.0440102
875.106	0.545946	0.323955
877.566	0.201113	0.0803873
879.583	0.240149	-0.0447042
881.6	2.21746	-0.361293
883.535	0.637589	0.437742
884.545	1.9209	-0.389597
885.547	0.0458999	-0.0425151
886.561	1.89243	-0.369551
887.563	0.0121081	-0.0131258
888.574	0.978612	0.224929
889.578	2.06493	0.345005
890.588	3.53518	0.827169
905.595	1.03765	0.181609
906.6	1.85214	0.406136
907.61	1.88305	0.682156
910.561	0.285444	0.107304

## Sheet: Table S6
	Tamoxifen	REIMS	DESI-MSI	MALDI-MSI	LC/MS	DZNeP vehicle	DZNeP	DZNeP	13C-GA	13C-GA	RNASeq	scRNASeq
							2 mg/kg	5 mg/kg		vehicle
Wild type	i.p.	3	4		3	3		3			8
KRAS	i.p.	4	4		3
APC	i.p.	11	4		3	5 [Fig4, E.D.Fig8, E.D.Fig10 (n=4)]	5	5			22	2
						4 (E.D.Fig10)
APC KRAS	i.p.	4	4		3	4		4			6
APC KRAS PTEN	i.p.	5
APC	4-OH-Tx		4 (Fig2C, E.D.Fig2,4)	4	5				2	1
	(local)		5 (Fig2E)
APC KRAS	4-OH-Tx		7 (Fig2E)	3	8
	(local)		3 (E.D.Fig4)
Wild type	-		4		5	10	10
APC-MIN	-					11	12	10

## Sheet: Table S7
Compound	L-Methionine	Homocysteine	Cystathionine	S-Adenosylmethionine	S-Adenosylhomocysteine
Chemical Formula	C5H11NO2S	C4H9NO2S	C7H14N2O4S	C15H23N6O5S	C14H20N6O5S
Monoisotopic mass	149.051	135.035	222.067	399.145	384.122
Negative ion DESI				not detected
m/z	148.042	134.028	221.059		383.116
mass match error	8 ppm	5 ppm	2 ppm		6 ppm
adduct form	[M - H]-	[M - H]-	[M - H]-		[M - H]-
Positive ion DESI
m/z	150.057	136.041	223.073	399.145	385.129
mass match error	15 ppm	13 ppm	9 ppm	0.4 ppm	1 ppm
adduct form	[M + H]+	[M + H]+	[M + H]+	[M + H ]+	[M + H]+
m/z					407.108
mass match error					9 ppm
adduct form					[M + Na]+
