# Supplementary material for: Metabolic profiling stratifies colorectal cancer and reveals adenosylhomocysteinase as a therapeutic target
Source: Nat Metab. 2023 Aug 14;5(8):1303–18. doi: 10.1038/s42255-023-00857-0 (PMC10447251; doi:10.1038/s42255-023-00857-0)
Supplement: Supplementary file 3 — Statistical source data. [file 42255_2023_857_MOESM3_ESM.xlsx]

## Sheet: Figure 1C
		m/z
Label	ID	168.036	171.419	171.604	197.727	205.077	212.101	217.015	217.093	221.137	232.676	269.445	282.845	305.252	306.255	311.296	311.632	328.847	337.512	339.546	375.468	391.37	424.552	545.602	555.597	574.263	617.844	619.744	619.907	620.295	673.906	674.469	695.318	703.338	703.501	703.626	705.349	705.491	711.334	715.886	736.326	736.632	737.928	761.298	767.357	767.527	768.367	773.53	792.735
none	JLA003_20150119_COLON_TUMOUR_S13B.raw	94.6095	184.742	184.742	146.431	11975.5	1146.88	106.531	106.531	1232.78	536.705	111.528	2187.04	3627.75	981.161	150.878	198.165	67.5622	134.977	412.962	515.025	12915.1	238.842	183.27	104.792	365.038	112.578	238.906	227.136	227.136	3769.25	1666.75	294.462	247.844	528.255	528.255	298.105	463.478	2093.75	382.541	1597.25	1597.25	86.6269	333.928	1144.44	536.386	730.124	1421.68	1059.63
none	JLA003_20150119_COLON_TUMOUR_S13B.raw	139.635	309.131	163.953	118.932	11900.5	1214.12	110.06	110.06	1167.3	347.816	124.525	1318.05	4039.13	1057.27	244.131	244.131	357.406	230.317	402.897	882.615	4332.31	320.554	358.237	179.965	3543.63	142.816	139.822	139.822	190.108	1516.25	1975.98	601.118	724.572	724.572	724.572	357.094	554.425	3232.25	477.871	1995.12	1995.12	299.509	1623.79	1516.74	1516.74	892.414	1806.03	700.558
none	JLA003_20150119_COLON_TUMOUR_S13B.raw	152.457	295.242	148.181	95.4647	12335.2	1169.28	132.69	132.69	1103.74	345.701	122.302	1822.77	5118.12	1235	340.707	340.707	386.349	267.523	325.772	2692.71	4345.18	310.737	360.96	160.072	4784.44	155.611	193.668	193.668	224.744	2288.7	2368.89	867.225	935.676	935.676	935.676	425.533	663.948	4279.88	1058.25	2528.58	2528.58	498.836	2233.29	1879.85	1879.85	987.384	2320.5	525.787
none	JLA003_20150119_COLON_TUMOUR_S13B.raw	144.803	320.032	180.392	109.369	11861.7	1075.89	142.806	142.806	1106.43	322.762	142.904	2162.02	4704.99	1220.53	323.467	323.467	335.701	288.267	406.842	2145.68	3756.77	304.491	311.536	153.476	4390.75	151.667	175.467	175.467	204.396	2107.19	2230.64	813.811	853.629	853.629	853.629	391.613	603.445	3976.45	1216.68	2248.69	2248.69	566.549	1936.43	1803.75	1803.75	1352.73	2079.81	460.2
none	JLA003_20150119_COLON_TUMOUR_S13B.raw	155.903	295.717	177.423	164.732	8698.61	1091.11	151.989	151.989	1114.4	342.502	161.946	1884.97	5180.33	1282.15	329.946	238.684	162.639	243.061	467.846	2387.3	3047.58	367.89	239.191	166.095	1193.17	304.111	172.71	172.71	253.769	2358.74	2253.02	669.684	373.236	902.314	902.314	446.124	615.767	4358.25	1059.71	1500.95	2202.61	422.872	1900.74	1256.81	1952.54	1479.54	2176.02	411.972
none	JLA024_20150123_TUMOUR_SB.raw	235.378	103.112	103.112	96.5341	738.863	664.734	257.889	257.889	3738.88	133.02	605.798	1329.97	17486	2075.4	794.256	86.9378	623.921	624.94	849.281	940.455	10541.6	1777.81	273.307	383.403	3154.41	687.256	209.875	209.875	1822.56	1001.47	1768.28	2198.97	1798.83	2227.5	2227.5	1933.73	1364.82	1514.63	3119	1560.64	2888.94	426.337	1343.59	1627.34	4464.46	1218.37	3782.01	674.853
none	JLA024_20150123_TUMOUR_SB.raw	212.292	113.103	113.103	147.284	906.506	597.032	186.272	186.272	2928.86	183.587	439.112	3116.79	18658	2683.92	851.97	412.814	412.044	962.426	1012.43	589.947	9267.08	1330.01	196.974	374.623	2236.37	449.03	239.424	239.424	1356.49	750.336	2850.35	1815.78	1321.93	2698.81	2698.81	1474.4	1562.17	3496.23	5990.88	2738.18	4083.54	327.575	3140.87	2863.45	4491.61	1392.6	4342.95	834.884
none	JLA024_20150123_TUMOUR_SB.raw	350.157	119.923	119.923	199.509	835.951	572.812	147.536	147.536	2681.9	185.688	366.108	2242.44	18086.2	3630.66	1019.13	507.715	378.171	932.786	890.29	2335.12	7913.29	2110.97	284.116	353.005	2134.67	346.86	534.863	534.863	1359.73	2110.82	3225.81	1665.11	1447.78	2707.51	2707.51	1393	1534.72	3425.9	3751.9	2345.19	4036.35	463.998	2247.59	2396.76	4456.38	780.988	4163.52	4294.38
none	JLA024_20150123_TUMOUR_SB.raw	289.529	117.877	117.877	187.865	867.602	538.108	126.194	126.194	2098.46	175.213	361.161	2378.8	14861.1	2994.17	902.71	500.32	325.051	743.112	757.25	2937.88	6167.41	1668.42	247.04	277.147	1927.35	271.058	415.718	415.718	1048.47	1611.5	2935.62	1497.65	1325.05	2346.28	2346.28	1132.68	1292.99	2947.65	3027.18	2308.7	3702.78	423.351	2090.56	2076.86	3718.59	597.693	3629.35	3479.56
none	JLA024_20150123_TUMOUR_SB.raw	302.17	134.671	134.671	193.595	828.366	508.109	131.218	131.218	1969.74	189.209	324.128	2252.83	13262	2690.13	804.629	451.104	283.108	674.377	687.293	2827.38	5986.1	1492.11	230.568	290.149	1718.01	237.117	422.608	422.608	938.581	1566.1	2749.64	1345.11	1203.94	2165.23	2165.23	1049.07	1201.5	2693.95	3367.49	2223.61	3414.98	475.259	1831.55	1841.12	3342.92	603.706	3319.02	3114.35
none	JLA024_20150123_TUMOUR_SB.raw	347.479	140.85	140.85	221.243	872.089	486.57	159.543	159.543	1883.04	250.759	429.013	2251.08	13051.9	2661.86	806.167	453.544	256.418	603.204	658.694	3115.64	5436.48	1427.29	262.169	278.719	1662.03	247.916	511.861	511.861	930.564	1447.69	2825.62	1292.87	1119.77	2143.38	2143.38	1001.92	1202.02	2665.43	2937.86	2355.09	3390.44	508.278	1677.51	1809.86	3432.69	590.454	3388.46	3064.79
none	JLA027_20150205_TUMOUR.raw	523.633	544.323	243.327	169.105	15161.7	2037.13	246.973	246.973	1189.34	270.712	1364.25	2478.32	8670	2062.94	903.375	241.263	261.149	481.663	10368.5	2569.5	28353.7	489.725	251.668	207.439	1138.9	878.637	102.173	102.173	905.023	6057.68	11530.8	2799.32	4734.89	4734.89	4734.89	3081.9	4458.7	10289.9	4460.58	4031.69	5992.09	539.218	4039.88	8715.13	8715.13	201.895	12758.9	6961.88
none	JLA027_20150205_TUMOUR.raw	544.112	331.459	309.806	144.655	12580	1975.11	490.281	490.281	1078.04	409.288	1067.23	3402.65	7724.95	1893.66	752.925	389.072	397.369	555.65	5080.58	4096.95	5670.36	640.795	258.557	192.299	1471.63	721.33	1287.46	1268.2	1268.2	1180.37	8685.37	2176.73	2113.46	4064.64	4064.64	2104.86	3265.26	3994.84	4578.59	2992.21	4642.33	470.916	2357.89	4446.4	4574.56	6242.41	9385.88	5544.16
none	JLA027_20150205_TUMOUR.raw	468.566	270.168	270.168	177.052	12128.3	2039.74	553.158	553.158	1127.7	386.322	591.029	1630.72	8402.39	1915.61	793.396	446.779	660.843	439.31	1850.62	2407.07	4656.51	1397.7	324.806	247.402	1973.51	665.81	491.907	491.907	1761.89	1477.87	7890.5	2506.41	2331.14	4122.43	4122.43	2711.46	3565.03	3032.1	3838.17	3278.62	4718.31	551.05	3351.94	5280.13	4829.57	5366.79	9509.21	5604.25
none	JLA027_20150205_TUMOUR.raw	447.71	260.841	260.841	172.966	13407.8	2165.14	518.995	518.995	1138.47	478.908	581.671	1582.34	7163.97	1633.11	707.504	393.272	617.056	404.811	1598.43	1963.25	4885.58	1265.73	322.82	249.926	1710.18	587.291	421.647	421.647	1459.27	1214.84	6887.5	2111.87	1984.1	3497.3	3497.3	2309.74	3090.54	2513.12	3200.6	2760.73	4059.94	456.118	2843.14	4386.77	4346.64	4796.7	8137.11	4768.9
none	JLA027_20150205_TUMOUR.raw	455.749	245.913	245.913	192.35	12907.5	2165.4	534.702	534.702	1084.06	454.245	552.613	1498.68	6817.57	1618.92	667.575	412.133	625.357	408.52	1430.03	1827	5970.46	1201.32	434.938	237.93	1713.51	579.691	478.35	478.35	1463.59	1265.63	6663.19	2036.71	1903.72	3436.03	3436.03	2175.33	3005.93	2332.01	3170.33	2620.88	3853.31	723.245	2700.13	4204.67	4207.96	4580	7716.67	4543.29
none	JLA027_20150205_TUMOUR.raw	583.444	344.298	224.666	209.788	11634.4	1466.57	732.641	732.641	1674.04	465.323	903.102	1826.26	9778.96	1509.24	844.143	398.837	1982.14	544.6	1203.28	2187.6	29587.5	1182.48	455.165	341.621	2475.72	798.453	539.184	539.184	2153.5	3269.56	8467	2579.46	2478.98	4500.95	4500.95	2511.65	3750.89	5187.44	3167.63	3308.72	4759.76	835.475	3092.02	5280.3	5649.74	7342.06	9599.27	1037.56
KRAS	JLA039M_20150212_POLYP_B_MUCOSA.raw	176.287	91.795	74.0722	72.4747	856.545	213.278	65.7695	65.7695	154.694	77.8935	285.515	1253.73	2795.94	672.667	323.135	323.135	172.811	233.855	567.154	2037.38	8956.97	238.59	494.192	135.39	426.599	166.332	180.381	180.381	338.099	610.834	1083.17	299.942	289.199	570.693	403.272	390.686	401.877	555.17	364.598	528.992	1357.03	642.261	767.62	286.691	1156.11	1076.13	628	996.896
KRAS	JLA039M_20150212_POLYP_B_MUCOSA.raw	141.896	125.664	122.575	116.579	781.966	229.509	70.4264	70.4264	201.923	94.6031	386.456	1931.53	4031.88	874.071	364.688	364.688	169.53	235.176	640.327	5105.06	21399.1	173.217	334.906	128.047	1645.06	193.6	157.72	157.72	232.526	659.295	1874.38	811.555	421.127	841.235	542.316	554.735	648.348	1177.08	410.963	2087.72	2615.76	481.392	1560.94	795.819	1648.26	1472.49	1088.29	1179.17
KRAS	JLA039M_20150212_POLYP_B_MUCOSA.raw	167.476	141.092	136.388	123.528	705.312	213.465	102.956	102.956	228.237	86.843	293.169	1496.13	3369.69	698.226	461.827	461.827	147.114	194.826	581.785	5058.75	18318.9	207.294	315.772	149.084	1222.73	196.325	162.771	162.771	219.995	800.357	1568.07	732.319	355.441	717.388	486.251	449.393	569.772	973.435	742.443	1741.23	2245.37	450.531	1308.07	666.036	1365.21	1321.63	940.056	991.191
KRAS	JLA039M_20150212_POLYP_B_MUCOSA.raw	139.323	125.927	117.423	121.252	693.091	198.933	111.254	111.254	261.31	85.3233	333.349	1511.88	2958.31	632.626	559.625	559.625	134.277	170.086	551.215	4560.98	16391	186.63	312.478	173.234	1007	191.503	163.539	163.539	240.774	822.478	1433.9	673.313	335.827	659.387	463.561	418.89	511.814	805.104	679.359	1494.21	1962.53	415.736	1139.62	612.566	1237.28	1068.33	833.593	915.258
KRAS	JLA039M_20150212_POLYP_B_MUCOSA.raw	213.322	124.635	124.635	131.203	738.383	226.507	111.663	111.663	256.525	90.5793	411.52	1264.8	4053.13	821.18	594.937	444.558	396.689	185.927	408.703	6862.99	7170.84	485.723	422	155.725	958.988	175.932	151.781	151.781	291.741	713.584	1867.62	603.669	423.7	959.892	536.029	406.514	701.069	2674.62	1236.28	2280.62	2280.62	2405.14	1949.64	1772.49	1772.49	2107.22	1170.82	1226.16
KRAS	JLA041_20150218_TUMOUR.raw	85.6855	93.2405	93.2405	280.99	1018.26	347.731	98.3689	98.3689	123.347	110.438	110.13	1596.52	475.128	220.025	1111	1111	175.636	142.517	862.75	920.188	3849.14	186.989	80.4192	83.0295	94.6212	68.8591	70.8531	77.9647	77.9647	87.9288	262.5	211.294	110.318	147.03	147.03	133.728	129.466	168.254	720.353	373.103	373.103	263.5	147.662	97.6523	165.124	330.75	311.081	81.5151
KRAS	JLA041_20150218_TUMOUR.raw	82.5279	117.063	117.063	247.698	1210.86	298.953	111.339	111.339	228.612	109.704	155.379	922.843	1389.9	396.788	546.971	546.971	134.665	190.02	561.5	2046.06	8919.49	160.743	74.5629	70.5829	150.154	80.532	61.2079	61.2079	98.5501	431.649	615.482	383.415	319.997	319.997	319.997	141.799	245.37	999.411	1807.89	369.621	279.224	304.736	670.26	167.477	321.129	301.045	819.37	286.301
KRAS	JLA041_20150218_TUMOUR.raw	81.2495	108.869	108.869	228.543	1056.11	313.552	104.969	104.969	217.302	112.019	228.055	795.501	1372.93	349.204	498.886	498.886	140.852	180.157	497.808	2209.55	9601.2	172.4	97.751	84.7141	142.871	106.357	79.6347	79.6347	104.649	454.123	682.163	406.877	365.354	365.354	365.354	160.602	255.856	1081.62	1839.45	480.29	372.827	303.874	654.195	195.69	361.072	321.914	817.288	285.948
KRAS	JLA042_20150219_TUMOUR.raw	29.3333	114.333	114.333	713.614	1720.35	418.174	348.729	348.729	143.5	193.398	135.932	1397.06	775.634	437.297	630.267	630.267	297.925	112.804	246.909	78.1103	123.669	374.384	138.7	219.303	110.432	83.0722	102.496	102.496	102.496	53.9519	426.898	74.4818	67.7642	234.74	234.74	86.834	131.811	80.7108	412.16	400.731	400.731	352.265	466.333	228	228	662.333	220.333	223
KRAS	JLA042_20150219_TUMOUR.raw	25.7775	28.0352	28.0352	560.069	1536.54	346.927	222.929	222.929	198.203	150.724	235.788	2646.68	1111.01	416.568	671.991	671.991	155.684	175.624	335.216	183.247	168.606	323.84	86.4453	97.5486	165.989	108.525	114.093	111.695	111.695	85.7158	365.296	200.566	132.844	258.666	258.666	158.002	168.192	98.6751	217.229	280.959	333.762	225.079	502.842	394.916	394.916	309.675	325.906	98.039
KRAS	JLA042_20150219_TUMOUR.raw	22.1996	118.766	124.513	483.893	1619.12	303.82	252.032	252.032	258.729	173.016	230.927	3050.68	2504.31	581.229	671.767	414.589	585.386	216.713	872.484	762.726	2943.57	844.833	123.775	140.582	397.528	95.8548	194.879	194.879	316.469	493.569	570.515	266.483	230.59	418.336	418.336	255.066	225.752	292.052	1007.54	337.973	337.75	194.739	757.778	666.667	567.643	2143.93	762.954	341.557
KRAS	JLA042_20150219_TUMOUR.raw	24.254	45.828	118.129	481.577	1584.5	344.444	242.318	242.318	208.84	196.486	192.082	1682.94	3167.15	722.065	661.697	661.697	605.948	464.771	503.714	1615.11	848.301	707.544	226.861	196.21	442.757	128.456	188.764	188.764	356.085	284.538	685.896	330.711	266.084	514.94	514.94	240.871	299.913	265.899	950.734	661.91	661.91	165.866	1183.03	595.275	690.713	2478.4	909.537	909.022
KRAS	JLA042_20150219_TUMOUR.raw	32.0206	110.755	118.329	383.587	1522.17	335.449	249.754	249.754	294.41	282.183	493.583	2721.13	5162.12	1136.3	628.699	405.702	707.151	327.439	450.587	3557.34	1009.52	630.158	256.906	161.702	529.29	117.955	190.338	190.338	241.289	322.566	1162.1	411.628	429.538	880.908	880.908	315.223	549.179	600.752	4787.97	1098.17	452.423	301.828	1955.27	798.171	1030.88	3853.83	1472.36	1458.44
KRAS	JLA086_20150422_TUMOUR.raw	156.353	124.615	218.692	192.183	258.776	120.52	155.75	155.75	172.613	41.4664	167.517	231.522	2165.25	394.783	148.97	148.97	266.061	266.625	78.3834	1963.75	6775.5	204.498	276.925	116.499	191.612	163.673	115.732	154.412	154.412	129.177	521.213	172.803	140.151	394.508	394.508	139.991	204.025	195.823	378.673	625.923	625.923	491.545	190.496	140.133	719.538	234.77	478.379	414.414
KRAS	JLA086_20150422_TUMOUR.raw	179.16	171.78	208.527	205.884	333.609	166.57	224.707	224.707	318.213	65.102	168.637	349.087	1937.31	343.077	176.388	176.388	248.053	296.228	109.227	1927.6	6904	186.364	245.054	121.242	188.02	160.681	151.749	150.754	150.754	254.483	581.55	271.205	163.554	424.712	424.712	163.423	248.447	381.323	987.018	774.138	774.138	640.1	539.559	220.078	589.738	398.466	498.291	431.866
KRAS	JLA086_20150422_TUMOUR.raw	144.184	138.714	179.649	208.811	306	176.45	206.319	206.319	266.221	139.209	197.147	386.68	1876.94	347.749	169.592	169.592	235.898	191.365	100.979	1781.33	6428.29	157.324	165.742	111.354	180.493	125.917	152.733	152.909	152.909	1748.78	593.404	217.966	158.012	399.08	399.08	177.784	252.488	895.322	1770.85	705.538	705.538	272.289	481.936	216.66	595.892	1096.33	449.369	429.445
KRAS	JLA089_20150424_TUMOUR.raw	480.255	397.283	397.283	162.1	1001.53	638.194	789.669	789.669	1367.08	129.888	562.923	720.791	9183.61	1612.49	1807.78	1418.75	523.043	788.976	1462.98	1436.22	9855.07	181.174	226.592	67.6896	602.144	72.1637	74.289	74.289	422.591	1260.3	2478.8	508.279	1560.13	1560.13	386.625	359.694	1125.74	530.25	5018.8	3260.6	3260.6	3189.66	2749.07	1908.18	1908.18	3351.81	2798.44	144.388
KRAS	JLA089_20150424_TUMOUR.raw	379.068	373.633	373.633	203.745	707.29	504.35	577.12	577.12	971.34	123.4	415.146	614.712	6586.91	1419.94	2036.68	1647.99	452.912	810.014	1458.37	930.31	6950.71	169.284	192.913	116.547	444.914	81.5302	79.9202	79.9202	287.471	1275.66	1755.25	450.968	1113.08	1113.08	341.106	330.43	814.017	383.828	3495.83	2600.6	2600.6	2486.01	2114.65	1361.07	1361.07	2383.51	1934.22	138.715
KRAS	JLA089_20150424_TUMOUR.raw	407.338	348.07	348.07	539.978	809.167	763.912	795.281	795.281	774.36	308.156	1551.3	1103.87	9328.02	1793.64	1816.51	887.9	564.194	660.68	1064.68	538.464	12554	272.44	140.458	215.791	668.465	90.9738	457.897	414.034	414.034	2202.59	3686.95	539.846	880.033	1921.31	1921.31	496.291	1416.91	3269.38	6496.62	4041.48	4041.48	667.328	3540.38	2325.09	876.872	4450.24	3797.8	1808.21
KRAS	JLA089_20150424_TUMOUR.raw	362.962	370.269	370.269	480.156	688.521	645.093	682.864	682.864	673.334	288.888	1390.17	1109.5	8339.45	1608.96	1920.93	963.297	490.499	783.174	1013.33	995.105	11754.4	236.965	154.395	215.871	560.345	103.474	404.403	363.975	363.975	2586.23	3309.23	538.147	923.105	1740.21	1740.21	501.942	1253.11	3052.12	5976.57	3467.81	3467.81	563.03	3011.08	2148.16	1024.69	4021.14	3494.94	1618.81
KRAS	JLA092_20150430_TUMOUR.raw	89.6081	843	843	311.808	115.104	62.9364	81.226	81.226	108.51	108.243	375	149.465	1249.67	226.432	795.293	795.293	138.34	367.935	1652.34	804	1022.97	220.045	128.044	120.455	127.854	106.003	122.2	141.513	141.513	74.8641	202.805	147.614	106.393	276.668	276.668	130.888	150.24	424.667	1115.96	164.419	164.419	104.382	169.012	86.8678	329.523	178.635	417.379	354.783
KRAS	JLA092_20150430_TUMOUR.raw	147.529	927.429	326.575	340.729	128.617	160.436	135.448	135.448	161.536	104.756	487.286	578.91	2172.85	619.546	736.093	736.093	282.385	573.173	1723.07	1886.46	2517.88	257.228	147.155	93.3614	251.889	71.2084	228.925	214.24	214.24	171.702	492.719	207.02	197.776	669.309	669.309	191.106	256.074	311.723	969.668	209.858	273.546	107.945	198.606	1086.4	718.244	2118.27	775.931	786.377
none	JLA094M_20150505_TUMOUR.raw	447.745	767.2	767.2	128.048	359.764	194.36	241.043	241.043	1244.46	350.729	340.446	334.396	1783.56	464.922	390.198	390.198	362.996	199.023	377.607	1318.92	1515.25	291.401	90.5158	267.877	1092.71	254.879	333.766	268.809	268.809	343.717	327.025	301.588	377.095	415.242	415.242	284.402	267.437	272.724	367.818	338.552	352.914	52.1838	323.186	294.932	243.074	343.939	423.704	141.911
none	JLA094M_20150505_TUMOUR.raw	364.804	779.667	779.667	150.705	305.168	167.958	215.67	215.67	842.903	290.361	379.79	436.092	1624.28	418.394	340.777	340.777	320.826	229.266	419.763	1109.6	1731.42	249.205	133.51	254.806	723.165	229.772	285.614	234.437	234.437	364.507	304.186	244.97	300.868	348.79	348.79	235.593	231.749	225.573	381.83	260.239	372.409	160.058	250.698	357.578	325.345	253.87	461.035	196.205
none	JLA094M_20150505_TUMOUR.raw	382.923	608.52	432.921	144.237	382.202	264.702	336.097	336.097	1088.44	260.882	344.678	528.289	3615.62	800.356	383.513	267.699	180.319	329.405	292.296	1018.24	5198.8	137.459	259.826	227.067	832.318	141.75	255.849	404.195	404.195	324.725	861.308	404.853	432.04	794.232	794.232	376.798	476.126	309.252	608.178	591.912	1107.31	151.623	685.828	459.696	803.147	373.347	1341.13	188.843
none	JLA095_20150511_TUMOUR.raw	730.358	1032.37	514.333	386.456	1752.26	1704.08	625.153	625.153	10571.2	305.1	748.899	1914.62	3110.61	651.414	2056.86	2056.86	1761.8	329.289	645.433	302.322	2266.83	1556.42	1408.21	670.586	2870.9	2392.77	2321.99	2274.98	2274.98	2532.77	1118.72	2664.94	2513.2	1003.62	1003.62	2456.48	756.378	2231.22	1188.25	2305.63	1563.04	613.653	2242.97	2124.15	1334.47	2214.98	2504.77	1930.56
none	JLA095_20150511_TUMOUR.raw	948.453	836.546	836.546	366.491	2321.36	2546.02	839.815	839.815	12304.8	251.145	1095.45	1703.18	2862.82	568.907	1582.18	1310.68	693.343	497.556	590.221	331.324	2061.28	1626.26	907.292	506.501	2821.64	676.778	2166.39	2246.9	2246.9	2231.67	993.866	2330.29	2363.19	902.337	902.337	2296.98	550.154	2117.29	992.306	2156.97	1604.64	589.28	2027.13	2016.04	949.432	2130.74	1724.21	502.279
none	JLA095_20150511_TUMOUR.raw	819.665	909.055	909.055	364.885	2052.62	2371.56	791.935	791.935	10597.6	245.501	1092.31	1605.82	2695.34	530.659	1386.14	1147.81	639.386	501.427	534.972	342.19	1872.94	1461.44	782.124	445.868	2548.33	652.304	1963.33	2011.22	2011.22	2008.08	949.21	2104.66	2099.05	863.931	863.931	2062.23	515.609	1905.8	936.285	1935.9	1487.3	588.252	1806.08	1812.92	875.693	1898.26	1580.49	454.654
none	JLA095_20150511_TUMOUR.raw	776.916	913.248	913.248	350.106	1874.56	2164.66	735.698	735.698	9907.03	295.228	1059.55	1636.58	2437.11	478.005	1350.3	1103.75	610.409	448.299	492.859	475.651	1709.35	1380.7	714.816	453.644	2363.57	586.561	1791.63	1849.16	1849.16	1848.64	857.551	1927.42	1889.2	761.572	761.572	1891.53	544.907	1747.88	912.048	1772.91	1297.52	585.402	1675.52	1678.68	777.917	1692.74	1404.15	421.56
none	JLA095_20150511_TUMOUR.raw	724.9	930.925	930.925	384.226	1763.54	1999.4	692.151	692.151	9232.29	292.453	1059.92	1630.7	2311.25	454.099	1280.84	1058.62	573.102	430.717	503.09	436.082	1593.59	1295.32	650.43	415.42	2214.19	534.985	1677.56	1728.1	1728.1	1726.71	811.348	1772.8	1765.81	715.302	715.302	1759.95	517.95	1622.6	867.118	1661.35	1194.88	565.191	1564.22	1559.32	729.404	1575.87	1312.42	413.01
none	JLA095_20150511_TUMOUR.raw	677.353	927.574	927.574	403.364	1641.91	1853.52	653.629	653.629	8411.18	280.814	1062.07	1529.54	2138.03	426.707	1286.78	1072.55	531.015	424.878	469.901	416.029	1507.04	1204.08	597.184	388.88	2041.2	529.315	1559.23	1608.81	1608.81	1601.82	756.808	1641.27	1633.85	656.209	656.209	1629.36	493.839	1511.16	818.158	1535.65	1096.92	520.53	1446.34	1443.62	672.657	1461.08	1221.56	385.795
none	JLA095_20150511_TUMOUR.raw	291.818	1537.4	769.498	420.299	1595.09	1970.66	647.379	647.379	8187.83	273.857	1161.64	3098.29	2439.68	535.631	1146.98	682.751	495.821	877.118	1079.75	981.628	2287.78	1430.56	951.856	522.842	2210.7	526.418	853.756	853.756	1765.15	932.091	1010.25	1901.97	1848.53	810.946	810.946	1833.5	871.967	1755.88	637.236	1737.24	1251.58	402.378	1627.09	1687.23	1783.09	1657.41	2204.73	1362.6
none	JLA110_20150625_TUMOUR_01.raw	231	231	231	231	231	231	231	231	231	231	30	177	250	250	250	250	250	250	159	159	165	164	92	92	92	264	264	264	264	108	108	209	107	107	107	107	107	89	37	44	57	57	41	41	64	64	63	63
none	JLA110_20150625_TUMOUR_01.raw	37.25	37.25	37.25	37.25	37.25	37.25	115	115	115	115	96.4765	323.5	169.897	169.897	133.969	133.969	122.811	143.833	143.833	217.746	223.67	158.998	120.749	120.749	83.7247	282.5	282.5	282.5	282.5	264.257	264.257	266.25	164.995	164.995	164.995	164.995	164.995	87.6884	81.6868	51.2742	51.2742	86.2187	64.0665	91.8081	91.8081	155	78.0981	59.8221
none	JLA110_20150625_TUMOUR_01.raw	57.6898	57.6898	57.6898	57.6898	57.6898	57.6898	116.4	116.4	116.4	116.4	204.434	338	178.318	178.318	126.775	126.775	118.702	132.83	132.83	209.194	230.927	178.398	132.235	132.235	102.93	272.6	272.6	272.6	272.6	242.205	242.205	257.6	167.217	167.217	167.217	167.217	167.217	93.8026	88.1495	53.561	53.561	83.5872	61.6476	83.5504	83.5504	152.6	98.581	57.284
none	JLA110_20150625_TUMOUR_01.raw	68.9577	68.9577	68.9577	68.9577	68.9577	68.9577	111.834	111.834	111.834	111.834	204.187	339.833	173.598	173.598	130.377	130.377	126.245	139.612	139.612	237.825	213.273	178.665	126.696	126.696	102.87	264.498	264.498	264.498	264.498	243.838	243.838	240.5	169.915	169.915	169.915	169.915	169.915	89.2621	88.1136	57.3173	57.3173	79.7262	65.608	82.1469	82.1469	155.333	116.221	70.4772
none	JLA110_20150625_TUMOUR_02.raw	103	103	103	103	103	103	103	103	103	1303.75	139.352	242.816	253.246	253.246	185.356	185.356	198.866	198.866	198.866	213.262	213.262	235.121	182.837	182.837	182.837	162.008	162.008	162.008	162.008	143.432	143.432	307.969	198.849	198.849	198.849	198.849	198.849	140.033	96.2641	109.798	109.798	128.386	90.41	149.344	149.344	149.344	32.6338	31.5999
none	JLA110_20150625_TUMOUR_02.raw	103	103	103	103	103	103	103	103	103	1303.75	139.352	242.816	253.246	253.246	185.356	185.356	198.866	198.866	198.866	213.262	213.262	235.121	182.837	182.837	182.837	162.008	162.008	162.008	162.008	143.432	143.432	307.969	198.849	198.849	198.849	198.849	198.849	140.033	96.2641	109.798	109.798	128.386	90.41	149.344	149.344	149.344	32.6338	31.5999
none	JLA110_20150625_TUMOUR_02.raw	103	103	103	103	103	103	103	103	103	1303.75	139.352	242.816	253.246	253.246	185.356	185.356	198.866	198.866	198.866	213.262	213.262	235.121	182.837	182.837	182.837	162.008	162.008	162.008	162.008	143.432	143.432	307.969	198.849	198.849	198.849	198.849	198.849	140.033	96.2641	109.798	109.798	128.386	90.41	149.344	149.344	149.344	32.6338	31.5999
KRAS	JLA112_20150625_TUMOUR_01.raw	48.2557	34.5625	34.5625	57.539	43.8781	58.4214	84.4928	84.4928	88.3488	108.921	216.723	454.431	283.372	130.842	205.663	205.663	179.151	200.333	200.333	473.843	571.98	229.928	209.021	211.329	120.121	122.767	122.767	122.767	122.767	100.436	148.331	113.824	88.6487	88.6487	88.6487	68.6763	68.6763	133.397	130.201	82.0085	82.0085	134.222	154.016	324.333	324.333	445.333	80.855	231.459
KRAS	JLA112_20150625_TUMOUR_01.raw	24.1278	17.2813	17.2813	49.0016	54.7034	73.0987	95.3618	95.3618	108.395	133.968	196.526	702.292	267.019	136.685	172.368	172.368	151.158	193	193	351.758	382.991	184.477	180.594	187.08	102.131	121.86	121.86	121.86	121.86	83.3166	97.95	155.084	90.5057	90.5057	90.5057	81.9046	81.9046	115.735	179.103	81.2555	81.2555	125.29	125.706	233.312	233.312	317.468	42.4823	145.094
KRAS	JLA112_20150625_TUMOUR_01.raw	24.1278	17.2813	17.2813	49.0016	54.7034	73.0987	95.3618	95.3618	108.395	133.968	196.526	702.292	267.019	136.685	172.368	172.368	151.158	193	193	351.758	382.991	184.477	180.594	187.08	102.131	121.86	121.86	121.86	121.86	83.3166	97.95	155.084	90.5057	90.5057	90.5057	81.9046	81.9046	115.735	179.103	81.2555	81.2555	125.29	125.706	233.312	233.312	317.468	42.4823	145.094
KRAS	JLA112_20150625_TUMOUR_01.raw	18.0959	17.7364	17.7364	71.7333	69.71	78.1865	97.7244	97.7244	104.313	141.476	233.912	670.198	312.208	150.141	168.025	168.025	147.077	193.125	193.125	378.443	462.191	190.241	215.649	231.289	104.875	143.022	143.022	143.022	143.022	115.025	113.952	141.439	87.8793	87.8793	87.8793	86.8786	86.8786	101.188	179.992	78.7292	78.7292	122.53	122.128	235.359	235.359	348.188	49.958	137.57
KRAS	JLA112_20150625_TUMOUR_01.raw	13.1606	12.8992	12.8992	78.2949	77.8805	84.9548	99.9188	99.9188	105.618	161.847	227.505	610.67	276.276	142.032	162.18	162.18	144.254	185.271	185.271	318.959	386.861	185.295	181.229	192.837	94.9587	136.431	136.431	136.431	136.431	110.576	108.526	147.598	78.1437	78.1437	78.1437	79.5526	79.5526	96.5034	166.696	84.2149	84.2149	118.896	118.747	207.321	207.321	292.827	49.699	120.319
KRAS	JLA112_20150625_TUMOUR_02.raw	107	107	107	107	107	107	107	107	107	107	212.305	250.5	159.587	79.9349	135	135	137	601	601	207.807	287	168.437	77	77	66.7161	158.822	158.822	158.822	158.822	76.5053	76.5053	204.491	56.9424	56.9424	56.9424	56.9424	56.9424	92.2627	144.613	83.3276	83.3276	97.3769	41.4064	72.9842	72.9842	94.6418	57.7714	71
KRAS	JLA112_20150625_TUMOUR_02.raw	107	107	107	107	107	107	107	107	107	107	212.305	250.5	159.587	79.9349	135	135	137	601	601	207.807	287	168.437	77	77	66.7161	158.822	158.822	158.822	158.822	76.5053	76.5053	204.491	56.9424	56.9424	56.9424	56.9424	56.9424	92.2627	144.613	83.3276	83.3276	97.3769	41.4064	72.9842	72.9842	94.6418	57.7714	71
KRAS	JLA112_20150625_TUMOUR_02.raw	107	107	107	107	107	107	107	107	107	107	212.305	250.5	159.587	79.9349	135	135	137	601	601	207.807	287	168.437	77	77	66.7161	158.822	158.822	158.822	158.822	76.5053	76.5053	204.491	56.9424	56.9424	56.9424	56.9424	56.9424	92.2627	144.613	83.3276	83.3276	97.3769	41.4064	72.9842	72.9842	94.6418	57.7714	71
KRAS	JLA112_20150625_TUMOUR_02.raw	107	107	107	92.1248	92.1248	92.1248	80.7508	80.7508	80.7508	84.25	272.242	750.965	220.543	66.3336	115.004	115.004	170.619	320.591	320.591	315.153	453.75	163.45	114.5	114.5	96.8581	108.811	108.811	108.811	108.811	111.253	111.253	117.437	69.7	69.7	69.7	63.7556	63.7556	160.881	229.452	71.4879	71.4879	104.644	45.4589	89.0512	89.0512	166.321	131.445	98.4587
KRAS	JLA140_20150730_TUMOUR.raw	515.05	429	329.455	182.297	319.952	477.091	385.702	385.702	479.105	111.6	165.4	309.048	1833.46	385.251	1848.43	1062.07	1007.02	613.755	2637.97	127.886	2274.64	652.054	77.5372	208.863	484.604	68.8537	83.9278	83.9278	417.198	288.692	449.729	303.937	362.899	361.205	361.205	373.842	412.855	380.688	123.422	388.898	881.878	122.014	1112.49	432.23	495.701	560.027	448.524	779.37
KRAS	JLA140_20150730_TUMOUR.raw	530.971	425.857	264.947	149.682	268.992	413.676	343.684	343.684	444.714	136.505	366.24	311.43	1770.36	412.189	1543.52	1054.85	905.227	460.921	2910.66	344.261	2783.57	589.111	202.903	234.011	427.085	163.433	99.4126	99.4126	347.461	286.05	594.005	501.495	315.997	353.203	353.203	375.911	429.217	675.054	691.725	851.53	1318.64	625.47	2013.34	533.266	700.02	938.684	615.443	870.385
KRAS	JLA140_20150730_TUMOUR.raw	492.095	462.364	270.947	148.44	264.754	423.467	351.334	351.334	425.439	223.507	389.462	525.184	1846.47	412.476	1662.65	991.361	843.152	597.996	3133.89	427.556	3071.38	541.897	172.694	205.73	439.332	164.643	119.898	119.898	322.903	259.009	542.27	410.087	278.973	356.98	356.98	315.093	390.521	725.162	670.241	908.662	1142.37	516.503	1824.26	501.267	786.941	1113.46	627.105	895.262
KRAS	JLA140_20150730_TUMOUR.raw	429.216	458.071	269.193	170.716	238.728	375.521	316.308	316.308	366.428	213.8	394.367	591.79	1697.12	372.379	1567.74	996.741	691.682	568	3104.27	419.08	2692.15	451.5	166.864	194.742	383.477	159.893	119.436	119.436	276.783	239.548	491.59	387.772	248.942	340.906	340.906	281.457	341.024	646.152	690.758	765.774	936.68	437.778	1494.74	507.211	708.24	997.351	563.907	810.759
KRAS	JLA140_20150730_TUMOUR.raw	434.349	463.889	267.974	162.606	239.955	462.8	375.951	375.951	425.112	242.869	797.375	1568.12	3457.98	674.017	1559.45	1019.53	766.006	504.631	3577.63	866.826	5037.08	500.735	187.3	226.925	433.897	174.4	128.453	128.453	309.359	852.098	1209.02	843.143	389.827	708.485	708.485	407.665	512.788	1493.14	1734.33	1035.13	1287.11	462.902	2231.33	1432.52	1646.33	2765.42	1173.92	1920.85
KRAS	JLA157_20150909_TUMOUR.raw	215.245	3070.2	3070.2	509.147	772.908	20401	2317.64	2317.64	927.885	177.958	1459.89	1482.55	10376.8	2493.02	806.087	610.578	215.395	422.357	652.943	13334	20526.1	88.4986	401.523	171.137	461.059	259.805	334.846	334.846	390.161	3058.84	8519.9	5108.68	1252.74	1252.74	1252.74	564.353	1466.78	2341.73	647.194	2505.98	1125.89	1159.08	3489.68	4545.93	4545.93	9765.29	6646.42	3289.47
KRAS	JLA157_20150909_TUMOUR.raw	226.673	1388.18	1388.18	594.371	731.423	21736.2	1047.56	2294.71	746.743	202.694	1548.95	1594.33	8488.12	1982.92	1277.33	694.87	186.39	341.602	1114.9	1352.92	37630.2	367.301	273.208	185.281	392.071	184.194	285.938	285.938	344.04	3868.32	6843.55	4290.46	1096.29	1096.29	1096.29	411.322	1222.91	6902.93	694.752	2177.71	870.2	1436.88	3221.39	3798.87	1946.79	8386.65	5825.26	1347.12
KRAS	JLA157_20150909_TUMOUR.raw	214.332	1541.78	1541.78	484.386	653.211	21431.1	2409.83	2409.83	927.087	200.922	1622.9	1913.97	8544.94	1889.45	1234.42	1234.42	190.73	286.444	796.819	2262.26	39070.3	168.219	388.698	196.193	620.744	219.945	248.127	248.127	367.825	4990.33	6711.54	2545.19	638.867	1378.49	1378.49	586.534	1071.93	7364.28	1561.23	2181.69	734.319	935.207	3310.46	4058.73	4058.73	2916.43	6306.99	1386.39
KRAS	JLA157_20150909_TUMOUR.raw	176.356	2850.75	810.903	512.659	728.923	20811.3	2095.77	2095.77	1155.05	254.71	1760.13	1627.68	9988.31	2102.35	1298.65	656.446	250.099	366.892	1447.69	12239.2	23668.2	431.046	263.019	189.267	557.707	177.792	210.828	210.828	359.125	3714.64	6900.26	4647.19	1421.67	1421.67	1421.67	1109.8	1109.8	3162.22	6312.94	2365.88	862.533	766.963	3446.49	4193.93	4193.93	2005.71	6632.9	1118.47
KRAS	JLA163_T_20180727_LAS_1.raw	2554.12	6312.78	6312.78	5657.43	17244.4	509349	20936	20936	7357.12	681.594	3600.99	4148.17	12892.6	2557.62	1914.79	1914.79	6875.28	2403.22	438.398	5824.85	14941.2	5096.4	2115.69	3552.72	5581.93	509.483	1498.53	1498.53	3960.34	3551.75	3551.75	3461.91	3157.79	4726.01	4726.01	3464.25	3492.82	1856.85	3402.14	2820.13	1699.16	2445.08	2610.34	2349.95	3014.51	2390.76	3635.56	2071.95
KRAS	JLA187_20151013_TUMOUR_FRESH.raw	157.856	394.854	394.854	279.138	179.547	155.507	582.988	582.988	174.701	423.328	258.248	2915.93	273.001	257.675	697.933	697.933	87.5917	577.84	577.84	189.086	168.539	207.749	297.194	109.06	109.06	97.3162	97.3162	97.3162	97.3162	93.5057	93.5057	94.4094	65.2146	65.2146	65.2146	65.2146	65.2146	51.6123	51.6123	78.0954	78.0954	78.0954	65.7691	65.7691	58.9176	58.9176	13.1585	13.1585
KRAS	JLA187_20151013_TUMOUR_FRESH2.raw	141.5	141.5	141.5	141.5	141.5	141.5	141.5	141.5	141.5	141.5	143.568	474.185	93.6683	93.6683	376.5	376.5	468.5	257.471	257.471	126.498	135	185.84	71.5071	71.5071	71.5071	71.5071	71.5071	71.5071	71.5071	71.5071	71.5071	82	76.2018	76.2018	76.2018	76.2018	76.2018	122.141	122.141	121.766	121.766	121.766	85.494	85.494	85.494	85.494	85.494	85.494
KRAS	JLA187_20151013_TUMOUR_FRESH2.raw	79.4	14.4	14.4	23.8	13.2	33.4	87	87	60.3733	96.4191	161.981	444.412	135.273	131.893	378.24	378.24	144.07	314.12	314.12	194.199	245	159.376	109.017	109.151	97.2337	124.802	124.802	124.802	124.802	147.013	147.013	147.013	76.8348	76.8348	76.8348	76.8348	76.8348	76.8348	76.8348	167.306	167.306	167.306	60.4254	60.4254	60.4254	60.4254	60.4254	60.4254
none	JLA211_T_130219_CUT1.raw	194.706	274.478	162.705	394.364	605.697	277.005	190.346	190.346	318.347	268.484	902.597	2020.78	13170.1	2898.68	2000.86	2000.86	318.697	527.662	1028.4	557.078	630.748	296.472	367.18	8040.53	3498.37	348.632	329.098	329.098	329.098	230.029	4062.23	3572.41	2023.4	2023.4	2023.4	1597.12	1597.12	238.51	515.948	4950.13	4950.13	292.441	9260.62	4310.41	803.211	8645.46	2442.89	557.479
none	JLA211_T_130219_CUT1.raw	172.496	220.102	171.776	325.966	597.213	241.102	170.046	170.046	359.245	306.726	828.259	1825.31	13015.5	2932.89	2511.1	2511.1	340.127	517.754	1081.67	683.157	1136.06	302.603	291.279	11535.8	3334.57	335.314	464.423	464.423	464.423	428.215	3902.08	3401.43	1822.06	1822.06	1822.06	1499.99	1499.99	433.038	912.622	4428.7	4428.7	759.39	8160.63	4406.43	1920.81	8578.59	2337.55	530.201
none	JLA211_T_130219_CUT2.raw	220.262	247.536	168.544	325.077	887	252.097	184.768	184.768	380.226	366.997	293.233	3362.92	6471.94	1315.86	2037.8	1671.85	255.443	315.857	1738.76	2061.7	331.288	167.598	161.483	11638.3	1219.11	202.542	304.908	637.974	637.974	335.064	1393.59	1504.79	257.054	1067.86	1067.86	767.468	767.468	2172.41	1100.65	506.696	1771.83	1659.31	3732.99	2628.37	2628.37	1690.53	965.976	520.002
KRAS	JLA224_20160108_TUMOUR.raw	844.988	1468.67	1468.67	314.305	156.909	204.057	1148	1148	450.827	122.101	441.667	130.022	781.667	122.818	306.667	306.667	163.893	181.114	520.068	970.333	1133.31	90.6735	254.164	661.731	74.4946	98.1639	98.1639	98.1639	98.1639	127.738	315	139.008	201.093	201.093	201.093	93.1387	93.1387	165.294	653.839	300.333	300.333	315.383	241.166	134.333	134.333	472.379	156.279	167.06
KRAS	JLA224_20160108_TUMOUR.raw	507.71	1541.83	1541.83	392.339	184.153	247.52	1107.33	1107.33	450.915	215.251	378	1228.63	614.36	122.442	367.178	367.178	168.793	248.181	455.363	697.18	1001.18	90.2979	282.113	603.936	77.3745	154.031	154.031	154.031	154.031	184.522	301.616	196.318	157.343	157.343	157.343	97.2777	97.2777	166.214	505.277	238.838	238.838	234.068	180.916	140.925	140.925	394.191	136.745	130.775
KRAS	JLA224_20160108_TUMOUR.raw	376.75	1601.5	1601.5	374.392	121.356	219.611	1145.7	1145.7	470.56	156.93	454.5	15649.4	645.616	120.297	565.928	565.928	141.11	243.432	371.274	695.097	715.77	123.667	209.687	355.981	64.0708	124.549	124.549	124.549	138.151	195.381	269.272	167.296	135.921	135.921	135.921	99.234	99.234	202.067	379.345	207.867	207.867	208.618	170.775	156.373	156.373	471.012	135.169	123.415
KRAS	JLA224_20160108_TUMOUR.raw	343.01	1601.25	1601.25	373.211	117.615	188.445	1142	1142	463.634	160.278	494.083	17355.2	678.43	122.243	607.773	607.773	168.287	244.212	360.036	681.331	671.655	123.405	191.317	316.233	60.8434	116.468	116.468	116.468	126.637	216.008	285.977	200.658	145.351	145.351	145.351	97.3461	97.3461	227.061	365.379	221.995	221.995	205.279	200.161	176.728	176.728	539.611	150.556	141.951
KRAS	JLA224_20160108_TUMOUR.raw	363.228	1614.73	1614.73	323.646	139.89	210.751	1198.87	1198.87	461.106	155.22	441.955	2983.61	1184.35	172.19	917.063	501.696	171.308	288.502	396.131	571.339	836.467	124.346	185.387	265.143	76.0535	115.68	107.98	107.98	107.98	691.483	540.822	346.778	250.005	250.005	250.005	134.36	134.36	400.737	442.489	293.724	562.073	203.319	427.584	120.936	302.287	1051.2	402.161	113.4
KRAS	JLA224_20160108_TUMOUR.raw	356.535	1613	1613	307.979	138.756	195.367	1204.35	1204.35	440.595	151.919	478.428	2867.31	1306.66	184.815	893.691	508.992	163.551	271.502	413.721	997.589	780.706	121.25	173.588	247.707	81.6167	108.906	104.923	104.923	104.923	675.499	579.233	353.922	272.704	272.704	272.704	135.175	135.175	436.238	406.945	300.982	543.95	210.391	424.385	155.373	327.737	1127.09	444.573	140.489
KRAS	JLA224_20160108_TUMOUR.raw	371.875	1634.76	1634.76	353.922	117.794	206.885	1218.38	1218.38	411.204	149.066	439.495	9204.91	1543.92	205.082	944.887	477.06	150.705	258.012	412.896	866.166	774.259	109.9	170.534	212.763	155.254	109.314	100.582	106.783	106.783	576.598	634.99	357.269	292.427	292.427	292.427	111.663	142.131	489.334	445.202	532.71	532.71	172.914	436.296	464.806	278.225	1448.85	447.305	138.971
none	JLA239_T_20180813_CUT_1.raw	540.162	10879	10879	1001.35	2121.14	283.209	11210.7	11210.7	1242.1	759.92	1781.88	1498.09	11054	1856.6	1064.16	453.973	397.998	401.359	683.436	1143.67	1923.98	251.837	155.949	2233.15	729.8	719.097	182.393	182.393	571.086	1025.32	6215	4129.8	925.237	1843.72	1843.72	473.623	1239.83	6429.09	739.451	2648.06	2648.06	548.469	3572.26	7510.09	7510.09	191.122	3572.15	4324.2
none	JLA239_T_20180813_CUT_1.raw	530.839	11108.5	11108.5	863.822	2549.55	323.458	11666.7	11666.7	1200.91	807.003	1570.58	1256.53	8079.37	1411.35	945.724	377.594	248.176	339.163	456.899	1873	1001.49	281.484	2518.4	1890.91	691.29	582.196	186.227	186.227	441.491	1282.71	4943.09	3466.54	621.425	1435.72	1435.72	410.285	953.648	5293.67	945.896	2336.82	2336.82	535.461	3217.1	5460.89	5460.89	1452.75	2496.21	3276.3
KRAS	JLA467A_20171122_POLYP_FZ_CUT_1.raw	265.251	224.224	168.321	168.185	423.849	346.052	1921.17	1921.17	1193.83	131.074	170.672	1910.82	8941.44	1655.23	5264.8	713.45	667.778	474.453	476.281	8014.23	54983.2	605.31	18895.4	3519.42	7601.98	260.281	440.976	440.976	449.582	15792.2	12606.9	9727.68	1915.11	2906.81	1536.84	2537.97	2537.97	10811.4	4689.82	38807.4	38807.4	2028.29	31326.6	3814.15	3814.15	500.031	3822.23	419.163
KRAS	JLA467A_20171122_POLYP_FZ_CUT_2.raw	329.927	218.697	218.697	390.586	492.103	288.929	2163.14	2163.14	1043.19	161.492	646.561	1411.4	6613.83	1183.11	3097.76	1897.27	285.984	468.461	865.525	1330.7	36321.1	491.323	353.462	239.097	4120.72	84.7749	241.238	241.238	460.373	2781.29	5367.17	4852.58	1265.42	1999.59	897.349	762.36	1669.43	6792.68	2193.21	22207.3	22207.3	5752	21033.2	2637.16	2637.16	5612.65	2534.87	2718.88
KRAS	JLA467B_20171122_POLYP_FZ_CUT_1.raw	212.998	162.313	158.077	177.629	543.211	449.812	1938.55	1938.55	1055.09	765.01	831.227	1535.6	10450.4	1847.8	5084.96	5084.96	405.508	255.144	505.888	5085.92	59953.1	1116.39	724.266	644.512	8470.87	163.728	319.249	319.249	1155.09	4790.51	11784.6	9768.59	2429.13	3433.77	2203.8	2956.7	2956.7	11189.5	813.302	35633	35633	11658.3	34228	6141.72	6141.72	754.873	5425.36	5353.78
KRAS	JLA467B_20171122_POLYP_FZ_CUT_2.raw	113.316	226.159	226.159	268.644	228.268	311.318	2291.6	2291.6	1012.48	101.769	316.115	967.433	4579.86	1023.73	2363.67	2363.67	98.5192	394.757	564.56	3376.71	23899.4	368.858	13959.8	7061.69	8766.82	146.54	297.76	340.511	340.511	1276.56	4551.71	4130.68	1306.94	1306.94	570.108	1110.09	1110.09	432.472	506.754	18611.8	18611.8	1049.72	18625.9	1706.43	1706.43	274.974	1906.1	447.01
KRAS	JLA467C_20171122_POLYP_FZ_CUT_1.raw	175.409	185.376	185.376	462.889	271.528	496.799	2221.4	2221.4	1215.68	419.22	677.534	1688.18	11539.5	1970.47	718.383	718.383	740.155	473.894	543.968	1375.18	48948.1	500.876	22791.5	7378.63	1303.28	742.334	225.533	225.533	492.538	910.018	7267.49	6109.24	3141.07	3141.07	1952.89	2067.33	2067.33	7735.94	906.214	37242.2	37242.2	4879.07	33138.6	5440.5	5440.5	741.68	3873.46	397.117
KRAS	JLA467C_20171122_POLYP_FZ_CUT_2.raw	144.952	210.984	210.984	195.85	361.732	402.519	2430	2430	1010.5	161.473	133.731	495.671	4195.48	913.824	2943.08	951.702	626.014	348.984	1878.63	138.478	22849.9	351.977	25406.9	6255.23	4545.2	180.984	402.464	360.832	360.832	3540.94	4222.42	1954	1022.45	1537.41	689.79	632.799	907.682	3675.54	1044.56	16351.8	16351.8	4966.34	14055.5	1756.79	1756.79	3498.57	1636.17	1837.17
none	JLA526_011118_P_CUT1.raw	145.994	1307.25	1307.25	300.017	1285.96	248.028	3152.45	5105.67	8401.51	742.242	1351.33	147.904	6112	1328.2	1090.2	1280.95	458.335	306.385	4642.79	3020.53	197.711	572.273	131.115	35378.4	735.932	517.735	322.609	677.381	677.381	734.611	2523.31	894.375	837.368	1151.59	1151.59	765.831	1055.67	688.185	213.357	2450.44	801.185	208.213	2507.43	386.953	2827.39	225.346	2033.83	404.781
none	JLA526_011118_P_CUT1.raw	376.716	1097.16	782.316	315.829	1285.16	735.446	2292.65	3659.37	8237.19	381.333	672.669	536.169	12897.6	1554	1692.87	1182.43	389.956	429.68	1980.52	573.719	10333.9	656.724	282.149	17625.9	1723.03	1550.84	286.501	286.501	1403.09	3902.68	8830.58	3121.3	1651.57	2476.14	2476.14	1496.66	2029.47	2015.1	526.359	7946	1570.38	1593.31	8934.98	7093.81	7093.81	10435.5	4776.95	637.966
none	JLA526_011118_P_CUT1.raw	400.679	972.323	712.787	450.671	1326.84	797.378	2594.64	3535.65	8066.5	396.747	688.072	458.264	15532.1	2071.25	1600.7	906.521	440.809	416.776	1881.23	479.118	14957.4	694.718	333.977	16059.1	2096.87	1646.2	600.738	600.738	1637.75	6393.05	9826.44	2916.62	1792.69	2864.89	2864.89	1672.08	2106.63	2345	881.515	10216	1707.74	2045.77	10706.5	7069.87	7069.87	12030.9	5350.95	695.804
none	JLA526_011118_P_CUT2.raw	425.771	883.922	680.732	277.684	1515	742.414	3527.9	3856	7648.74	343.545	578.7	2514.11	17208.4	1973.8	1635.24	1283.67	150.718	238.978	4293.74	222.398	34864	335.864	208.88	29113.3	1810.88	613.721	148.151	148.151	1444.44	7981.62	10281.3	5347.85	1446.38	3112.46	3112.46	1320.08	2005.02	8919.65	4689.12	9061.46	1647.87	617.499	9984.42	2942.32	6454.38	797.512	5911.32	522.38
none	JLA526_011118_P_CUT2.raw	447.578	945.213	671.574	208.126	1432.12	835.866	3278.05	3941.34	7985.92	463.918	977.599	1223.09	15420.9	3237.37	1549.79	570.021	327.487	571.31	1944.31	294.172	32142.6	369.216	389.136	11710.3	1916.08	670.728	277.333	277.333	1585.5	11215.6	9344	3403.84	1448.18	2934.45	2934.45	1421.63	2062.93	4904.68	2905.77	6589.29	1533.39	1502.04	2898.72	2735.87	3846.29	6075.02	5579.39	505.1
none	JLA526_011118_P_CUT2.raw	376.843	1023.78	743.508	224.564	1250.01	839.184	3639.37	4682.9	8395.21	432.083	1033.47	1069.84	12268.6	2591.09	2057.4	519.469	297.41	516.153	1578.84	272.613	25681.3	403.324	413.772	9752.09	1603.02	771.107	279.234	279.234	1315.98	8967.32	7458.58	2925.39	1326.02	2455.7	2455.7	1275.28	1716.6	4052.78	2347.47	5393.15	1336.56	1243.17	2403.44	2292.1	3098.5	4895.46	4508.66	429.396
none	JLA526_011118_P_CUT3.raw	4028.53	523.037	364.541	215.364	1868.96	1372.37	4424.53	2981.96	7104.83	419.982	792.61	681.612	26035	5416.25	1113.8	818.963	1125.12	356.929	2758.15	3320.54	55390.3	2004.27	1048.81	21649.8	3276.97	361.236	734.924	734.924	2510.58	358.122	15591	4956.1	2356.2	4321.04	4321.04	2254.68	3622.46	3444.96	512.224	7765.05	2434.96	681.725	15369.4	3980.96	7605.39	2028.62	9292.54	860.525
none	JLA526_011118_P_CUT3.raw	2817.71	592.141	492.977	304.451	1711.8	1392.14	3536.72	2746.73	7316.42	504.544	1091.08	723.043	25392.9	5168.13	1148.04	566.512	1010.73	431.631	2285.23	1116.3	14213.1	520.806	717.779	11457.3	8440.45	718.858	599.657	706.406	2436.85	291.393	13330.2	4422.85	2474.88	4275.08	1965.18	2284.47	3342.67	5517.8	2042.2	8931.74	2394.2	1980.88	9014.47	3627.64	10113.6	7282.68	8244.47	869.37
none	JLA526_011118_P_CUT3.raw	1952.7	1107.43	695.775	267.465	1327.32	1191.74	3958.27	4293.81	8222.6	460.805	1193.26	575.578	17178.2	3506.8	1480.16	1044.56	812.076	455.044	3128.35	846.228	9996.21	426.926	567.475	8530.71	5806.27	1123.1	476.543	527.044	1777.18	285.409	9047.45	3310	1943.18	3047.92	1434.85	1719.08	2374.23	3972.27	1490.19	6298.15	1671.83	1450.61	6254.72	2749.54	6992.46	5016.47	5707.51	664.572
none	JLA526_011118_P_CUT4.raw	1295.81	1176.41	976.975	381.703	1587.86	1464.65	2692.06	3306.27	6020.17	397.23	721.685	120.529	23673.4	2820.32	968.116	883.58	338.174	398.881	1324.96	1683.18	6138.8	273.951	968.152	6180.8	2579.93	480.435	933.141	1805.41	1805.41	2135.97	11705.3	7974.52	1703.98	3449.6	1928.73	1681.03	2277.82	3366.29	1277.21	12582.2	1973.01	1660.94	14121.3	1844.99	4484.45	3887.98	6941.71	695.896
none	JLA526_011118_P_CUT4.raw	1286.14	1016.27	869.527	369.888	1603.87	1225.18	2494.25	3529.53	6849.68	406.224	869.529	2538.7	21729	2975.88	2759.91	920.678	437.91	456.749	849.88	1733.08	8565.37	431.501	889.308	4171.75	2439.28	643.174	910.161	1683.95	1683.95	3524.53	11633.1	7195.61	1694.38	3087.23	1979.68	1594.82	2370.82	4642.05	2372.15	10889.5	1902.11	1619.19	12075.7	2070.9	5290.24	7895.91	6037.3	717.699
KRAS	JLA543_12_011118_P_CUT2.raw	243.663	2333.87	1704.48	294.2	733.458	923.805	9320	9320	7445.2	253.36	430.781	842.239	10380.1	2334.04	1060.68	975.992	236.049	578.286	2300.36	2583.68	30721.3	1193.07	1118.9	7686.42	1733.94	490.381	243.97	243.97	1518.22	255.425	6583.41	6189.75	1319.02	3391.93	3391.93	1425.56	1916.92	1830.37	2612.8	14669.4	14669.4	1904.73	20338.2	863.355	2392.34	11053.5	5456.88	4035.94
KRAS	JLA543_6_011118_P_CUT1.raw	279.309	758.896	758.896	397.963	734.046	348.426	4965.5	4965.5	8194.5	177.581	1484.5	1037.85	3645.5	861	674	1048.67	165.683	255.156	7018.95	971.066	11031.1	774	261.635	24249.5	607.5	550.888	136.948	136.948	495.462	290.027	3167.07	622.328	566.4	1332.7	1332.7	576.29	681.457	573.861	254.279	5104.24	5104.24	483.328	6247.5	1987.59	217.521	402.364	2030.84	365.711
KRAS	JLA543_6_011118_P_CUT1.raw	353.171	853.4	853.4	361.794	737.732	504.176	5277.33	5277.33	8428.33	497.683	1375.64	767.413	2682.65	733	695.667	759.115	145.014	453.779	9519.2	1003.93	7866.93	697	255.832	16548.7	553.605	734.747	170.292	170.292	435.44	365.835	2192.7	572.637	508.124	938.562	938.562	534.17	558.078	515.236	275.769	3498.5	3498.5	587.656	4332.25	1434.76	191.642	409.814	1419.5	302.907
KRAS	JLA543_6_011118_P_CUT2.raw	500	85	85	222	1149	961	4119	4119	7006	139	2068	209	11724	2774	1009	117	275.5	45	90	56	34862	1837	1464	155	1579	153	71	71	1812	71	9460	1513	1119	3703	2299	1508	1706	1011	337	18704	18704	65	25623	1130	4352	11754	4847	369
KRAS	JLA543_6_011118_P_CUT2.raw	259.579	920.289	920.289	439.782	606.214	843.029	6840.17	6840.17	8223.98	175.289	1678.27	330.916	2464.95	673.157	1120.63	727.744	283.029	119.156	889.613	251.77	7349.04	767.698	585.768	802.355	506.202	753.076	361.214	361.214	573.656	314.633	1889.66	759.583	740.511	1002.22	641.505	723.949	632.687	763.672	220.896	3717.01	3717.01	219.614	4796.7	716.072	1129.59	2191.91	1125.59	345.755
KRAS	JLA543_6_011118_P_CUT3.raw	555.631	188.143	249.927	259.054	844.783	612.158	2227.28	4879.5	8628.5	1240.59	1467	1574.89	4556	1085.5	727.5	248.142	538.801	307.809	7588.35	1041.81	12581.6	957.466	635	21705.5	1090	250.096	173.63	197.039	947.852	71.1142	3922.5	727.648	733.943	1706.69	687.34	819.39	822.183	2987.06	4548.98	7812	7812	303.96	9000	906.416	815.052	464.856	2177.66	449.189
KRAS	JLA543_6_011118_P_CUT3.raw	424.268	337.798	260.369	188.42	869.894	468.022	2986.61	4956	8257.33	1058.65	1403	1497.89	3463.67	829.333	680.875	679.094	517.209	396.701	10323.8	750.992	10274.8	830.311	591.333	14717.7	1859.41	416.033	186.503	226.976	844.348	439.617	3104.33	699.134	644.429	1439.95	705.367	789.845	691.789	2343.84	3449.99	6817	6817	298.013	7820.33	749.254	667.221	517.98	1719.05	592.83
KRAS	JLA543_9_011118_P_CUT1.raw	195.238	1823.35	1472.05	400.309	831.537	567.312	5096.41	8838.99	7911.4	382.53	411.033	1371.38	4951.17	1098.02	1458.53	771.209	188.838	720.512	6864.49	461.362	527.639	857.446	589.081	256.254	1647.98	247.362	338.713	338.713	1076.42	242.618	3339.82	941.198	1101.33	1441.27	1098.24	1066.31	1015.28	1006.14	962.53	6085.51	6085.51	188.124	6446.22	913.113	2277.22	6352.63	2199.78	1832.3
KRAS	JLA543_9_011118_P_CUT1.raw	263.776	2022.69	1529.73	381.726	756.435	572.937	5715.66	9047.7	7891	317.355	431.619	1449.12	3639.69	844.319	1399.1	492.089	200.759	743.508	5942.48	686.767	1454.49	1422.17	483.696	2388.43	1375.97	342.424	339.849	339.849	1003.23	445.96	2492.06	905.874	912.183	1231.04	895.706	943.814	928.983	853.887	562.081	5304.71	5304.71	535.941	5955.09	784.262	1712.78	4711.9	1545.04	1587.84
KRAS	JLA543_9_011118_P_CUT1.raw	502.679	1626.21	1152.61	354.185	858.451	624.677	6064.58	9138.12	8170.12	376.922	598.212	1643.86	3877.51	891.93	1446.84	1062.08	211.403	696.602	4895.27	632.638	1969.21	1332.43	464.162	3719.25	1458.34	373.441	539.782	539.782	993.83	485.05	2343.85	905.12	933.289	1267.81	992.26	873.57	933.545	866.225	473.019	5458.82	5458.82	604.794	6450.48	843.122	1592.55	4744	1535.33	1682.51
KRAS	JLA543_9_011118_P_CUT2.raw	334.521	2777.36	1634.38	229.851	904.018	1147.5	6760.66	6760.66	6526.12	256.493	1089.44	2276.58	7961.84	1753.87	1515.02	526.041	2275.34	471.692	3300.25	2622.76	25577.8	2920.67	804.327	1029.9	2679.08	448.683	637.835	1854.32	1854.32	4470.67	5147.28	1665.41	1487.42	3071.07	1636.34	1467.95	1879.11	1665.51	394.182	12851.5	12851.5	996.949	17323.2	1225.39	1842.14	9540.35	3110.55	3280.2
KRAS	JLA543_9_011118_P_CUT2.raw	310.883	2684.09	1319.98	297.483	765.393	911.575	7987.98	7987.98	7380.28	272.828	853.997	2010.52	5527.76	1251.2	1630.74	472.926	1696.71	382.079	2997.79	1885.72	16444.7	2907.16	663.942	1298.92	1978.51	603.848	741.679	1351.57	1351.57	2309.72	3604.53	1254.02	1157.33	2062.75	1326.71	1150.81	1411.64	1250.32	695.137	9255.44	9255.44	613.476	12216.7	1001.54	1368.87	6979.55	2138.39	2542.28
KRAS	JLA543_9_011118_P_CUT3.raw	285.928	1125.16	209.336	257.283	715.603	1445.52	3988.54	3988.54	7181.93	295.125	1228.04	962.809	16613.6	2323.61	1770.46	1478.47	156.072	286.925	1113.81	3201.69	47465.7	1247.01	1575.38	11481.2	2286.25	229.151	329.381	329.381	2193.11	2047.08	9589.52	8688.74	2379.27	4856.55	2008.13	1532.7	3861.58	11102.9	15650.3	23332.2	23332.2	21420	31012.5	3328.23	7168.67	7943	4018.55	1199.08
KRAS	JLA543_9_011118_P_CUT3.raw	244.795	869.191	186.945	238.755	866.175	1193.35	4439.39	4439.39	7753.86	229.677	1065.18	1396.29	13072.8	1978.2	2023.22	1271.18	263.548	306.333	972.699	2446.03	37909	1302.85	1311.53	13437.8	1950.7	228.102	267.484	267.484	1672.91	4110.18	8315.88	7016.98	1837.33	3917.31	1874.81	1321.59	2882.54	8722.24	12343.9	19111.8	19111.8	17417.4	23789.9	3258.29	5508.84	7801.95	3650.27	849.381
KRAS	JLA543_9_011118_P_CUT4.raw	219.304	979.718	712.029	272.766	1288.49	918.121	4603.78	4603.78	8338.74	322.611	1740.83	2930.79	3551.65	805.732	923.396	750.8	395.423	812.34	2510.44	365.353	7482.31	803.283	851.652	6738.89	1233.86	539.928	308.688	308.688	870.19	797.875	2506.75	969.457	979.564	1073.08	773.427	1034.14	903.406	989.468	2261.9	4387.37	4387.37	877.453	5071.79	711.697	951.525	815.621	1733.08	767.446
KRAS	JLA543_9_011118_P_CUT4.raw	227.97	945.153	701.569	260.369	1330.67	882.816	4689.76	4689.76	8405.85	336.752	1696.93	2673.71	3077.16	718.125	1019.79	817.572	389.449	791.148	2225.35	330.598	6558.22	735.355	774.981	6614.46	1078.71	544.832	286.99	286.99	762.732	700.88	2203.31	876.857	903.191	974.062	710.482	945.092	844.45	890.837	1971.59	3821.06	3821.06	794.16	4401.25	650.268	846.772	721.846	1531.94	712.12
KRAS	JLA543_9_011118_P_CUT4.raw	212.367	925.967	669.777	262.021	1302.33	806.169	4755.63	4755.63	8418.89	328.842	1645.24	2348.11	2596.77	632.954	2685.93	1707.03	348.368	786.553	1880.91	298.492	5591.97	656.413	700.601	5742.01	948.289	547.114	288.432	288.432	669.723	631.596	1871.61	791.386	801.487	849.744	627.268	874.885	796.196	815.923	1687.35	3227.77	3227.77	712.376	3671.14	582.844	739.991	635.933	1294.41	628.017
KRAS	JLA543_9_011118_P_CUT4.raw	241.884	905.571	671.631	242.208	1248.62	866.722	4515.73	4515.73	8398.5	299.102	1749.27	2787.75	3543	838.617	2268.47	1473.16	387.192	827.321	2419.33	381.868	7553.15	686.983	848.34	6367.92	1260.14	591.755	376.196	376.196	905.594	924.114	2509.95	951.719	959.037	1062.1	834.518	1000.03	991.18	1041	2274.16	5317.68	5317.68	1308.24	5420.79	680.825	899.744	1773.1	1612.44	959.903
KRAS	JLA543_9_011118_P_CUT4.raw	235.496	943.439	697.261	232.786	1169.56	847.5	4600.59	4600.59	7893.71	275.298	1656.08	2615.77	3513.32	846.733	2333.18	1318.51	401.18	769.58	2146.89	381.491	7207.99	626.661	808.249	5748.26	1292.01	550.17	357.49	357.49	853.914	918.66	2422.68	1017.5	906.956	1018.69	804.43	948.045	949.795	976.137	2220.34	5048.62	5048.62	1279.83	5095.22	732.679	945.25	1678.64	1590.06	951.43
KRAS	JLA543_9_011118_P_CUT5.raw	209.227	806.756	670.957	270.655	1077.5	875.388	5694.2	5694.2	8562	377.3	284.024	1172.76	11099.1	2606.62	830.153	283.331	319.252	480.387	2276.4	2199.95	31959.1	349.798	1671.94	954.648	2298.31	1152.08	211.694	211.694	1520.07	1339.47	8504.21	4757.33	1356.22	3614.55	1990.37	1273.21	1950.19	4625.96	723.694	19184.5	19184.5	1819	23909.5	1571.3	3743.15	7469.96	5229.58	626.941
KRAS	JLA543_9_011118_P_CUT5.raw	206.473	747.076	602.891	444.005	1091.6	1134.26	4777.6	4777.6	7656.14	290.427	746.704	1672.59	11513.2	2687.18	797.076	399.588	310.241	409.163	1789.25	1366.9	34027.8	932.533	1655.23	5400.97	2456.67	700.079	206.791	206.791	1779.57	1006.49	8515.1	3382.56	1584.55	3780.67	2198.05	1430.58	1791.26	4184.43	1367.5	17708.2	17708.2	2578.15	21618.7	1333.5	3553.85	8797.09	4842.79	555.877
KRAS	JLA543_9_011118_P_CUT6.raw	316.178	798.819	590.725	182.288	926.983	762.248	5229.4	5229.4	8279.4	318.606	637.745	3367.32	12204.7	2017.83	6241.95	1900.12	394.02	190.518	1458.44	2055.3	16331.9	543.604	1339.93	19494.1	1778.34	255.945	280.352	280.352	1361.68	1644.89	9872.14	8468.13	2099.38	3821.1	1945.25	1415.45	489.703	8260.21	9354.88	20300.1	20300.1	2398.1	20573.9	1160.66	4694.62	10726	4721.37	4721.26
KRAS	JLA543_9_011118_P_CUT6.raw	400.273	957.687	499.594	192.928	1011.76	693.894	4206.52	4206.52	8180.6	482.311	1416.75	1843.72	16375.5	3429.89	3758.87	1888.09	1916.01	360.685	1253.86	17702.7	23172.4	2756.89	1312.18	10103.6	2079.8	612.066	367.537	367.537	1618.42	4832.21	14108.4	12215.8	1515.5	5036.38	2430.41	1259.58	2626.73	1509.25	3632.58	24085.4	24085.4	3137.4	24479.9	5764.09	1939.53	13468.7	6738.25	941.153
KRAS	JLA606_P_130219_CUT1.raw	32.2401	32.2401	32.2401	53.4901	293.622	221.337	214.456	214.456	271.587	355.54	173.588	975.334	1016.92	1016.92	3520.82	3520.82	192.17	1123.26	1607.17	306.781	350.63	112.922	3720.76	2352.9	1982.95	363.777	169.797	169.797	169.797	106.803	103.966	89.7378	81.417	81.417	102.617	102.397	96.3002	168.482	101.676	107.198	104.911	87.8056	87.391	85.9571	85.9571	95.8438	88.9442	90.0503
[truncated: 2 more columns]

## Sheet: Figure 1D
	Corresponding raw data file	43_20190131_RAB9_2b_SI	02_20190131_RAB10_3b_SI	03_20190131_RAB10_4d_SI	04_20190131_RIZ4_6a_SI	05_20190131_RIZ6_4a_SI	06_20190131_RIW9_4d_SI	07_20190131_RIW9_3f_SI	08_20190131_RIW8_3a_SI	09_20190131_RIW9_4e_SI	10_20190131_RIZ6_2b_SI	11_20190131_RIZ4_6b_SI	12_20190131_RIZ7_2d_SI
	Genotype	wt	wt	wt	apc	apc	apc	kras	kras	kras	apc kras	apc kras	apc kras
	Sex	Male	Male	Male	Male	Female	Female	Female	Male	Female	Female	Female	Female
Neutral mass	RT [min]	AUC: 43_20190131_RAB9_2b_SI	AUC: 02_20190131_RAB10_3b_SI	AUC: 03_20190131_RAB10_4d_SI	AUC: 04_20190131_RIZ4_6a_SI	AUC: 05_20190131_RIZ6_4a_SI	AUC: 06_20190131_RIW9_4d_SI	AUC: 07_20190131_RIW9_3f_SI	AUC: 08_20190131_RIW8_3a_SI	AUC: 09_20190131_RIW9_4e_SI	AUC: 10_20190131_RIZ6_2b_SI	AUC: 11_20190131_RIZ4_6b_SI	AUC: 12_20190131_RIZ7_2d_SI
131.069	7.735	6.57909e+10	7.82582e+10	6.95803e+10	7.10562e+10	9.44372e+10	1.21928e+11	9.15404e+10	6.80993e+10	8.29652e+10	1.0941e+11	9.07344e+10	1.04451e+11
114.043	7.738	6.49629e+10	2.56665e+09	6.85963e+10	7.01231e+10	9.31316e+10	8.3244e+09	9.04175e+10	6.71308e+10	8.17746e+10	1.07639e+11	8.92349e+10	1.02661e+11
117.079	4.158	3.91857e+10	2.65193e+10	5.30844e+10	6.5474e+10	7.05234e+10	5.2116e+10	5.13238e+10	4.03746e+10	5.05527e+10	4.10696e+10	5.94963e+10	6.68943e+10
103.1	11.115	2.89631e+10	1.32748e+10	2.35532e+10	3.12981e+10	2.66769e+10	1.81096e+10	1.78895e+10	2.04765e+10	2.18526e+10	1.57616e+10	3.07926e+10	1.91843e+10
183.066	8.17	1.82271e+10	9.21727e+09	1.23208e+10	1.52917e+10	1.2793e+10	1.47686e+10	2.66945e+10	1.36941e+10	1.86252e+10	1.37897e+10	2.02709e+10	1.60204e+10
125.015	7.365	1.78541e+10	1.67206e+10	1.61141e+10	1.93583e+10	1.50358e+10	1.93655e+10	1.95702e+10	1.62244e+10	1.90517e+10	2.18681e+10	2.21546e+10	2.30029e+10
161.105	6.361	9.02797e+09	8.72063e+09	1.0016e+10	1.39496e+10	1.0962e+10	1.56127e+10	1.21556e+10	7.6318e+09	7.55423e+09	1.41969e+10	1.82785e+10	2.29769e+10
115.063	5.885	2.14037e+10	2.24069e+10	8.13177e+09	1.41233e+10	1.3492e+10	1.04597e+10	1.21803e+10	1.92591e+10	1.72908e+10	1.0631e+10	1.22002e+10	9.92431e+09
203.116	3.944	1.20323e+10	8.24959e+09	8.06913e+09	1.73697e+10	1.00817e+10	1.61874e+10	7.34222e+09	6.71897e+09	1.09826e+10	1.56426e+10	1.53245e+10	1.79891e+10
129.152	7.112	6.04935e+09	1.522e+10	7.23768e+09	1.35792e+10	6.27841e+09	1.45765e+10	7.53592e+09	6.52412e+09	1.73005e+10	6.46892e+09	9.71754e+09	1.27945e+10
257.103	7.551	1.55648e+10	1.00677e+10	1.37308e+10	9.26648e+09	1.25973e+10	9.00733e+09	1.15579e+10	1.15673e+10	1.08202e+10	6.05031e+09	8.11954e+09	8.12466e+09
515.292	1.393	3.49211e+09	2.70219e+09	3.57797e+08	7.20414e+09	1.422e+10	7.78078e+09	2.90583e+09	2.79606e+09	5.20374e+09	8.45028e+09	1.03679e+10	1.44298e+10
90.0314	2.472	3.47813e+09	4.11036e+09	1.15881e+10	3.31376e+09	6.74621e+09	6.90582e+09	1.13298e+10	4.79274e+09	1.01239e+10	5.87121e+09	7.97684e+09	6.15403e+09
757.561	1.327	7.16651e+09	5.60406e+09	8.82421e+09	2.36576e+09	6.46142e+09	6.17226e+09	5.05551e+09	5.53587e+09	5.99625e+09	4.83394e+09	2.24081e+09	5.6351e+09
131.071	8.015	6.58873e+09	4.02985e+09	4.22652e+09	6.24396e+09	6.44285e+09	5.54272e+09	5.03934e+09	7.73953e+09	7.57136e+09	3.53149e+06	8.73788e+09	3.68838e+09
147.053	7.646	6.78653e+09	6.73742e+09	4.65148e+09	7.8277e+09	7.58001e+09	8.39301e+09	4.89157e+09	7.03294e+09	5.66058e+09	5.59235e+09	6.11531e+09	5.35618e+09
131.069	8.149	3.92337e+09	2.56301e+09	4.4112e+09	7.23441e+09	6.08503e+08	8.32397e+09	4.46985e+08	3.56177e+09	4.77079e+09	5.47465e+08	8.22504e+09	1.06877e+09
90.0315	2.596	6.51438e+09	6.95216e+09	3.93603e+09	6.77827e+09	2.33859e+09	3.40545e+09	5.99198e+09	7.99082e+09	2.21751e+08	2.69861e+09	3.47023e+09	2.52416e+09
134.021	8.589	5.73857e+09	7.5439e+09	3.21448e+09	3.77535e+09	3.56768e+09	3.56072e+09	2.71606e+09	7.20097e+09	3.08173e+09	2.3063e+09	2.58018e+09	2.5523e+09
307.084	7.496	4.99748e+09	4.00137e+09	5.13989e+09	4.63146e+09	4.24411e+09	4.47065e+09	5.94046e+09	5.8985e+09	5.59462e+09	4.41007e+09	4.6753e+09	3.8492e+09
131.095	3.991	5.89175e+09	5.81129e+09	9.91588e+08	3.2941e+09	3.17815e+09	3.38932e+09	2.84456e+09	4.53831e+09	5.24163e+09	2.77522e+09	3.16522e+09	2.10239e+09
131.095	4.35	5.55095e+09	4.94534e+09	7.92105e+08	2.53904e+09	2.43449e+09	2.04841e+09	2.52047e+09	5.01131e+09	4.36581e+09	3.35263e+09	2.77711e+09	1.90601e+09
117.079	5.526	5.41916e+09	4.9028e+09	1.44765e+09	3.7686e+09	3.72859e+09	3.25393e+09	4.12518e+09	4.69123e+09	5.20593e+09	4.90319e+09	3.80028e+09	2.90277e+09
785.592	1.308	3.87717e+09	4.82159e+09	4.56413e+09	4.02283e+09	2.53173e+09	4.75414e+09	3.74418e+09	4.83666e+09	5.14615e+09	3.27181e+09	3.49469e+09	3.86564e+09
165.079	3.503	5.06549e+09	4.88941e+09	9.26163e+08	3.23977e+09	3.14894e+09	2.21829e+09	2.26127e+09	3.91793e+09	4.42343e+09	1.94137e+09	2.78522e+09	1.74288e+09
532.318	1.402	1.54414e+09	1.12936e+09	1.57397e+08	2.67247e+09	4.68632e+09	2.90818e+09	1.18369e+09	1.15654e+09	1.88179e+09	3.23861e+09	3.67087e+09	4.87476e+09
146.069	8.012	8.86679e+08	2.38833e+09	5.85874e+08	7.57314e+08	3.93178e+09	1.63587e+09	7.93133e+08	9.32788e+08	8.26891e+08	4.80179e+09	5.43863e+08	9.51931e+08
347.063	7.204	2.98443e+09	3.13459e+09	3.9464e+09	3.87166e+09	3.26694e+09	3.59867e+09	3.19001e+09	3.4504e+09	3.35822e+09	4.55014e+09	4.76729e+09	4.26375e+09
122.048	2.447	3.43621e+09	4.09111e+09	4.11374e+09	3.447e+09	2.7306e+09	4.33561e+09	3.52168e+09	3.2555e+09	2.9498e+09	1.25926e+09	4.06669e+09	3.12848e+09
146.069	8.206	2.2388e+09	1.91398e+09	5.9223e+08	1.36473e+09	3.28601e+09	1.96171e+09	6.90479e+08	1.48483e+09	1.19039e+09	4.25345e+09	1.26021e+09	1.55286e+09
129.043	8.067	2.6092e+09	1.64052e+09	4.41619e+08	1.84039e+09	3.50217e+09	1.96105e+09	1.30277e+09	4.0686e+08	4.79442e+08	4.25223e+09	1.55139e+09	2.22762e+09
136.038	3.568	2.38596e+09	1.91683e+09	3.32859e+09	2.99576e+09	2.30966e+09	2.57658e+09	2.16247e+09	2.13125e+09	4.21197e+09	1.60574e+09	2.18604e+09	1.92319e+09
183.068	8.085	1.59237e+09	2.47249e+09	7.95424e+08	7.93772e+08	3.9552e+06	1.12891e+09	2.13473e+09	3.30022e+09	4.13157e+09	1.87832e+06	1.55614e+09	2.9158e+08
158.069	8.692	1.331e+09	1.43522e+09	1.32986e+09	4.11294e+09	1.45993e+09	3.20858e+09	9.87269e+08	6.70556e+08	6.47565e+08	1.60099e+09	2.06668e+09	2.26842e+09
781.561	1.319	1.07109e+09	2.06216e+09	2.65465e+09	3.00112e+09	3.94248e+09	3.48407e+09	1.55049e+09	1.4335e+09	1.74973e+09	3.00154e+09	3.47914e+09	3.41164e+09
146.071	8.034	3.16904e+09	3.08384e+09	8.63727e+08	1.23467e+09	1.82711e+09	1.40141e+09	9.56709e+08	3.63495e+09	1.71524e+09	6.77094e+06	1.24665e+09	5.64242e+08
129.045	8.036	3.15509e+09	3.07508e+09	8.53044e+08	1.22913e+09	1.58162e+09	1.39503e+09	8.244e+08	3.61662e+09	1.69836e+09	3.02991e+06	1.23839e+09	5.58988e+08
250.029	7.364	2.2264e+09	1.80389e+09	1.92036e+09	2.62248e+09	1.70048e+09	2.49719e+09	2.66244e+09	1.69006e+09	2.35463e+09	3.42317e+09	3.13254e+09	3.53362e+09
176.033	6.472	2.57113e+09	2.2581e+09	2.23852e+09	3.16072e+09	2.65611e+09	3.32877e+09	3.00623e+09	2.08219e+09	2.14949e+09	3.07961e+09	2.58777e+09	2.92889e+09
159.126	6.46	1.30075e+09	1.34177e+09	1.25978e+09	3.06425e+08	1.88082e+09	2.12064e+09	1.03437e+09	1.19255e+09	1.08943e+09	3.03072e+09	1.5628e+09	3.29611e+09
777.566	1.317	3.10607e+09	3.57144e+06	2.83219e+09	3.23575e+06	1.4642e+09	3.17342e+09	1.64237e+09	1.04153e+09	1.80897e+09	2.01557e+09	7.12277e+06	3.28017e+09
256.24	1.269	2.00292e+09	3.17526e+09	7.67204e+08	1.41676e+09	1.92324e+09	1.49915e+09	7.47223e+08	1.13138e+09	1.41094e+09	7.19538e+08	1.41395e+09	1.01662e+09
176.032	7.022	2.57113e+09	2.2581e+09	5.40085e+07	3.16072e+09	2.65611e+09	5.94516e+07	3.00623e+09	2.2266e+08	2.14949e+09	5.96371e+07	2.58777e+09	5.08052e+07
298.251	1.271	2.58165e+09	1.67421e+09	6.02721e+08	7.59507e+08	3.09727e+09	9.87473e+08	5.63692e+08	1.51265e+09	8.16594e+08	4.96489e+08	1.26303e+09	4.18993e+08
280.24	1.269	2.53779e+09	1.65129e+09	5.96522e+08	7.4979e+08	3.09118e+09	9.81193e+08	5.46296e+08	1.48473e+09	7.83684e+08	4.9242e+08	1.25573e+09	4.15371e+08
89.0476	7.709	2.7958e+09	3.00532e+09	2.04343e+09	2.48766e+09	2.73965e+09	2.72271e+09	2.22851e+09	3.00561e+09	2.15777e+09	2.10852e+09	2.3683e+09	2.35069e+09
513.276	1.332	7.33771e+08	6.64742e+08	1.10519e+08	2.78768e+09	2.63465e+09	1.01284e+09	2.00372e+08	6.12917e+08	2.98681e+08	1.01988e+09	2.3572e+09	6.53896e+08
132.024	4.631	2.4553e+09	2.33662e+09	6.77634e+08	1.75071e+09	1.72893e+09	1.5748e+09	1.54676e+09	2.31488e+09	2.74104e+09	9.32336e+08	1.55686e+09	9.04692e+08
149.051	4.629	2.44821e+09	2.29774e+09	6.75937e+08	1.68925e+09	1.70758e+09	1.54143e+09	1.52449e+09	2.29679e+09	2.73117e+09	9.1967e+08	1.53023e+09	8.79024e+08
300.267	1.266	1.42126e+09	2.73077e+09	3.30708e+08	4.52986e+08	1.52306e+09	9.36685e+08	3.63723e+08	8.99053e+08	4.68139e+08	3.33033e+08	9.15663e+08	2.73024e+08
282.256	1.264	1.40322e+09	2.71786e+09	3.25293e+08	4.49897e+08	1.52144e+09	9.32428e+08	3.59081e+08	8.80634e+08	4.58018e+08	3.29726e+08	9.13362e+08	2.70837e+08
129.043	8.187	2.23794e+09	1.91335e+09	5.90037e+08	1.36405e+09	2.63847e+09	1.96105e+09	6.89019e+08	1.48391e+09	1.18629e+09	9.37624e+07	1.25939e+09	1.55177e+09
122.048	2.154	2.06967e+09	2.56249e+09	2.40575e+09	2.29359e+09	1.6771e+09	2.13798e+09	2.43133e+09	1.9257e+09	1.91163e+09	2.09021e+09	1.89859e+09	1.73941e+09
267.096	2.955	1.19096e+09	2.44022e+09	2.38267e+09	2.44707e+09	1.98801e+09	2.31421e+09	1.24989e+09	1.14271e+09	1.6949e+09	1.83724e+09	1.8395e+09	2.11494e+09
97.9769	8.856	1.60924e+08	1.14273e+08	2.36323e+09	1.4689e+08	1.70592e+09	2.23974e+09	1.50799e+09	1.77149e+09	2.27968e+09	2.3359e+09	2.12409e+09	2.13299e+09
97.9768	8.159	1.93512e+08	1.37763e+08	1.43654e+08	1.87232e+08	1.52216e+08	1.64262e+08	3.19293e+08	2.33042e+08	2.72989e+08	2.35922e+09	2.16931e+09	1.42394e+08
181.074	6.405	2.24073e+09	2.34591e+09	9.16236e+08	1.93167e+09	1.35473e+09	1.2596e+09	1.50604e+09	2.12193e+09	2.13101e+09	8.06908e+08	1.28688e+09	7.1193e+08
117.079	8.351	2.33949e+09	1.85086e+08	1.48184e+08	2.1711e+08	5.66298e+07	1.90926e+08	7.10986e+07	4.4009e+08	1.45485e+08	5.11944e+07	2.16643e+08	1.91212e+08
777.57	1.327	2.25881e+09	3.57144e+06	1.92166e+09	3.23575e+06	1.4642e+09	2.32764e+09	1.02556e+09	1.63088e+09	1.44517e+09	2.01557e+09	7.12277e+06	6.53635e+06
783.575	1.323	1.93468e+09	1.78785e+09	2.31406e+09	1.8173e+09	1.67351e+09	1.67038e+09	1.9423e+09	1.52761e+09	1.69807e+09	1.82825e+09	2.29542e+09	2.18216e+09
164.047	6.402	2.1058e+09	2.2226e+09	8.9441e+08	1.85687e+09	1.29639e+09	1.23568e+09	1.45502e+09	1.98974e+09	2.06076e+09	7.92794e+08	1.25706e+09	7.03828e+08
119.058	7.26	2.21676e+09	2.02001e+09	6.5562e+08	1.66858e+09	1.49187e+09	1.64587e+09	1.11732e+09	1.92942e+09	1.80964e+09	9.95623e+08	1.19819e+09	8.91799e+08
133.037	7.978	5.1089e+08	1.01371e+09	8.77034e+08	1.55084e+09	1.51036e+09	1.637e+09	1.37697e+09	2.1861e+09	8.4185e+08	1.06943e+09	7.24137e+08	1.28358e+09
97.9773	4.6	1.66016e+09	1.70142e+09	1.92559e+09	1.62432e+09	1.65106e+09	1.86675e+09	2.14543e+09	1.65588e+09	1.51752e+09	1.60978e+09	1.81356e+09	1.73514e+09
268.08	4.291	1.81106e+09	1.60021e+09	2.10875e+09	9.68314e+08	1.21965e+09	1.50122e+09	8.89214e+08	1.23369e+09	2.13727e+09	9.015e+08	8.86352e+08	8.90496e+08
366.132	8.166	7.4684e+08	3.48978e+08	6.80245e+08	8.82112e+08	6.56918e+08	6.14215e+08	2.12449e+09	6.36557e+08	7.60764e+08	7.69839e+08	1.32441e+09	1.03299e+09
759.574	1.323	1.34878e+09	1.50585e+09	7.04599e+08	1.82019e+09	1.7349e+09	1.8616e+09	1.64996e+09	1.49522e+09	1.84888e+09	2.12231e+09	2.00145e+09	1.88783e+09
104.047	2.461	1.58022e+08	1.29835e+08	8.70139e+07	1.6245e+08	1.65928e+08	5.66411e+08	2.82991e+07	4.82668e+07	9.04206e+07	2.10838e+09	3.04804e+08	1.27978e+09
809.592	1.299	1.33672e+09	1.20015e+09	1.06021e+09	1.65828e+09	1.44478e+09	1.97613e+09	8.81665e+08	8.44687e+08	8.36491e+08	1.50549e+09	1.14511e+09	1.35477e+09
85.0891	12.566	5.7528e+08	1.72661e+09	7.64381e+08	1.35283e+09	5.5615e+08	1.48816e+09	8.30602e+08	6.64859e+08	1.89456e+09	5.92892e+08	7.69698e+08	1.2508e+09
759.57	1.525	1.65962e+07	2.39089e+08	7.04599e+08	1.82019e+09	6.40854e+08	1.8616e+09	1.64996e+09	3.61428e+07	1.84888e+09	1.16134e+09	1.09519e+09	1.88783e+09
137.048	4.66	6.84645e+08	1.33836e+08	1.84103e+09	4.25918e+08	7.41049e+08	1.99619e+08	4.37306e+08	8.24972e+08	3.57572e+08	1.12839e+08	7.52747e+08	2.53633e+08
145.11	6.488	8.41177e+08	6.87879e+08	1.353e+09	1.81682e+09	1.58623e+09	8.35216e+08	1.50532e+09	1.12852e+09	1.34567e+09	1.02172e+09	1.23998e+09	1.41052e+09
499.297	1.325	2.53148e+08	1.39885e+08	1.41587e+08	3.95754e+08	1.81303e+09	1.19183e+09	8.05487e+07	7.1831e+07	9.07264e+07	4.04324e+08	5.65359e+08	3.37122e+08
495.332	1.49	1.71033e+09	9.67971e+08	8.99387e+08	1.1309e+09	1.46779e+09	1.37952e+09	6.99043e+08	9.36805e+08	1.26457e+09	9.88188e+08	1.28811e+09	1.30792e+09
187.063	4.976	1.69003e+09	1.67307e+09	2.8729e+08	1.36895e+09	9.99192e+08	6.60502e+08	1.1767e+09	1.46057e+09	1.70952e+09	5.0624e+08	7.46506e+08	4.86147e+08
166.986	1.946	3.64272e+08	1.64329e+09	6.67418e+08	1.29039e+09	3.45277e+08	1.10102e+09	4.37029e+08	4.14861e+08	1.39233e+09	5.37777e+08	5.18017e+08	7.27585e+08
245.066	8.153	7.90105e+08	6.21187e+08	8.07429e+08	8.55043e+08	6.95891e+08	6.50322e+08	1.62249e+09	1.1243e+09	1.21732e+09	7.95727e+08	1.13356e+09	9.04254e+08
262.139	7.725	5.17345e+08	6.36246e+08	6.3602e+08	1.08044e+09	9.6994e+08	1.51488e+09	8.4682e+08	5.94044e+08	8.65418e+08	1.46814e+09	1.21939e+09	1.55892e+09
211.088	7.273	1.52306e+09	9.65993e+08	9.02676e+08	1.02283e+09	9.26909e+08	8.13604e+08	7.10636e+08	7.48164e+08	1.09321e+09	8.65289e+08	9.68657e+08	9.92381e+08
234.158	4.152	1.83983e+08	6.65541e+07	5.09033e+08	1.32781e+09	1.51999e+09	4.60677e+08	4.91516e+08	2.32587e+08	3.70668e+08	2.13801e+08	9.95504e+08	9.20219e+08
284.272	1.28	1.23452e+09	1.47465e+09	5.6948e+08	1.30516e+09	1.20635e+09	1.02854e+09	6.20623e+08	6.69205e+08	1.20938e+09	7.50576e+08	1.03186e+09	1.14532e+09
795.579	1.226	1.94689e+07	5.80806e+06	1.10298e+07	8.08838e+06	1.46905e+09	7.00912e+06	5.43181e+06	4.25238e+06	5.24379e+06	1.12486e+07	1.28314e+07	1.19793e+07
103.063	8.25	1.32738e+09	9.10565e+08	9.4927e+08	4.67745e+08	7.12149e+08	7.21026e+08	5.81856e+08	1.20821e+09	8.739e+08	1.08436e+09	5.82164e+08	6.81083e+08
141.019	8.93	1.16099e+09	1.10568e+09	9.28064e+08	1.05725e+09	7.38539e+08	9.8314e+08	1.13478e+09	9.86258e+08	1.27053e+09	1.16626e+09	1.13969e+09	1.05284e+09
204.119	3.909	8.337e+08	6.59739e+08	5.84659e+08	1.22611e+09	7.2404e+08	1.24349e+09	5.31652e+08	5.29806e+08	7.69196e+08	1.14874e+09	1.82405e+08	1.10148e+09
86.0368	8.263	1.20694e+09	8.43513e+08	8.55678e+08	4.43036e+08	6.5548e+08	6.56386e+08	5.53907e+08	1.11619e+09	8.15744e+08	1.0005e+09	5.59505e+08	6.31747e+08
161.957	16.684	8.95411e+08	8.23131e+08	9.0444e+08	1.08225e+09	9.3699e+08	1.06836e+09	9.17629e+08	1.0036e+09	8.89464e+08	1.19297e+09	1.12722e+09	1.14139e+09
155.069	8.628	9.25723e+08	1.09764e+09	1.21542e+08	7.43411e+08	7.53692e+08	6.8617e+08	3.25126e+08	4.17785e+08	5.98604e+08	2.89931e+08	2.86868e+08	3.28867e+08
113.059	3.219	1.06037e+09	6.03043e+08	3.45918e+08	5.47038e+08	7.55452e+08	3.66749e+08	4.40841e+08	4.63959e+08	4.31282e+08	6.03643e+08	5.15024e+08	5.56928e+08
408.288	1.509	3.55055e+08	1.71014e+08	1.06826e+07	1.53964e+07	2.81798e+07	9.44545e+07	2.5081e+08	6.33986e+08	1.02906e+09	2.6071e+07	1.74925e+07	1.52743e+07
143.095	3.648	4.52765e+08	2.75924e+08	9.77792e+08	8.57429e+08	4.50164e+08	4.7033e+08	2.53502e+08	3.64691e+08	2.25339e+08	1.23493e+08	3.7658e+08	1.80994e+08
174.112	14.319	7.8981e+08	5.58681e+08	1.12462e+08	5.98185e+08	9.71899e+08	5.0688e+08	4.10442e+08	6.12424e+08	8.08787e+08	2.88867e+08	5.27896e+08	2.6992e+08
118.027	7.817	7.98042e+08	9.54467e+08	6.25571e+08	8.42337e+08	7.2773e+08	7.3322e+08	4.41576e+08	9.63729e+08	6.40526e+08	6.25709e+08	6.56596e+08	6.03041e+08
357.972	6.411	4.68294e+08	3.37164e+08	5.94571e+08	3.46181e+08	6.2937e+08	7.31207e+08	7.08792e+08	5.81031e+08	2.6744e+08	9.36392e+08	5.9892e+08	6.3715e+08
215.056	8.455	7.71135e+08	6.20866e+08	9.35597e+08	5.67634e+08	8.33607e+08	6.11022e+08	8.83521e+08	6.48167e+08	8.71311e+08	4.07992e+08	5.06622e+08	5.40398e+08
247.142	4.347	2.35411e+08	2.31749e+08	2.34037e+08	2.23766e+08	1.47088e+08	4.94202e+08	1.88088e+08	1.14635e+08	1.81571e+08	9.259e+08	3.99197e+08	8.8858e+08
105.964	16.385	8.17223e+08	8.64527e+08	8.75779e+08	6.73158e+08	8.82435e+08	6.55144e+08	8.52054e+08	8.27011e+08	9.20689e+08	5.3089e+08	6.81658e+08	6.27539e+08
530.303	1.339	2.81408e+08	2.71771e+08	4.72691e+07	9.06559e+08	5.1341e+08	4.02836e+08	9.12619e+07	2.40844e+08	1.42885e+08	3.41495e+08	6.28539e+08	1.22417e+08
101.993	16.385	6.44084e+08	7.96374e+08	8.95906e+08	7.03174e+08	8.34976e+08	7.51907e+08	7.91977e+08	6.47879e+08	8.5578e+08	6.21386e+08	5.70164e+08	7.18431e+08
211.088	8.489	4.71122e+08	6.77335e+08	4.86444e+08	4.47854e+08	3.05701e+08	6.06682e+08	3.80146e+08	7.26288e+08	8.43845e+08	4.16245e+08	2.82322e+08	7.18138e+08
266.155	1.224	1.1533e+06	1.11258e+07	6.09651e+06	2.75965e+06	1.9531e+06	1.3501e+07	3.05434e+06	1.79169e+06	2.21886e+07	8.42912e+08	2.06678e+06	3.03388e+07
161.069	7.975	2.43691e+07	2.60843e+07	2.66288e+07	2.55219e+07	3.50778e+07	3.17026e+07	2.60178e+07	5.15547e+07	6.28114e+07	8.22103e+08	1.13373e+08	1.73828e+08
158.131	1.331	1.58885e+06	6.34727e+08	3.28657e+06	8.01726e+08	3.22182e+06	3.24261e+06	2.63409e+06	1.40556e+06	1.07819e+07	5.89825e+06	2.49731e+06	2.82478e+06
228.005	4.706	4.70315e+08	3.24263e+08	3.61039e+08	3.91016e+08	7.93916e+08	6.88292e+08	4.65009e+08	5.97584e+08	5.0318e+08	3.58777e+08	4.97756e+08	5.94928e+08
231.147	2.725	3.50567e+08	3.67941e+08	5.73427e+08	5.62367e+08	4.73897e+08	4.94519e+08	6.13437e+08	4.50007e+08	4.25252e+08	7.87761e+08	5.44365e+08	7.72739e+08
102.047	3.495	6.65847e+08	7.53122e+08	1.30926e+08	5.08966e+08	4.6463e+08	3.10556e+08	3.40658e+08	5.68029e+08	5.79616e+08	2.76094e+08	3.73841e+08	2.12516e+08
105.043	8.433	6.43594e+08	7.44424e+08	1.47206e+08	4.80191e+08	5.46105e+08	2.78836e+08	2.20559e+08	6.30191e+08	5.53557e+08	2.1992e+08	2.94161e+08	1.54962e+08
113.048	2.779	7.40391e+08	7.35444e+08	1.07811e+08	5.68685e+08	5.10316e+08	4.95963e+08	1.85868e+08	4.13204e+08	3.65003e+08	1.69361e+08	3.9067e+08	2.03249e+08
375.043	7.364	3.68655e+08	3.42718e+08	3.24569e+08	4.78329e+08	2.73423e+08	4.50988e+08	4.79935e+08	2.85146e+08	4.1039e+08	6.76978e+08	6.36745e+08	7.39663e+08
425.314	1.517	2.47863e+08	1.18822e+08	4.73203e+06	3.39913e+06	8.94484e+06	6.2981e+07	1.66225e+08	3.197e+08	7.27646e+08	1.33738e+07	2.30027e+06	4.84645e+06
133.039	8.017	3.39006e+08	1.77039e+08	1.52735e+08	3.22761e+08	3.08388e+08	2.03303e+08	2.31395e+08	7.19788e+08	2.28003e+08	3.62684e+06	2.38928e+08	9.04041e+07
179.079	4.138	3.36847e+08	2.40951e+08	4.58266e+08	6.84649e+08	7.09695e+08	4.87715e+08	4.7862e+08	3.90701e+08	4.16355e+08	3.42913e+08	6.06958e+08	5.7491e+08
119.073	3.501	6.20373e+08	7.08622e+08	1.22783e+08	4.75879e+08	4.34254e+08	2.96369e+08	3.18094e+08	5.30041e+08	5.38953e+08	2.57649e+08	3.48302e+08	2.01626e+08
319.103	7.573	7.05497e+08	4.23006e+08	6.6816e+08	3.85536e+08	6.04817e+08	4.08587e+08	3.98188e+08	4.9039e+08	3.63349e+08	2.24796e+08	3.27245e+08	3.53058e+08
172.014	8.045	6.87203e+08	4.74254e+08	4.75845e+08	5.51047e+08	3.93424e+08	3.64233e+08	3.91758e+08	6.21657e+08	5.2225e+08	3.05267e+08	5.52531e+08	4.44064e+08
760.578	1.315	4.13214e+08	4.84896e+08	3.88082e+08	5.72529e+08	5.4659e+08	6.04127e+08	6.25727e+08	4.8824e+08	4.94086e+08	6.80917e+08	6.35178e+08	6.19555e+08
523.364	1.469	6.69089e+08	6.49449e+08	5.20369e+08	6.75882e+08	5.79826e+08	5.87749e+08	1.65799e+08	4.12473e+08	4.63784e+08	4.21525e+08	5.2067e+08	4.6563e+08
117.967	16.686	5.09002e+08	4.03356e+08	5.05414e+08	6.59021e+08	5.4898e+08	5.56245e+08	5.64811e+08	5.03071e+08	5.06911e+08	6.68118e+08	6.02251e+08	6.14912e+08
304.24	1.273	5.87351e+08	2.11553e+08	1.76795e+08	4.33132e+08	6.31665e+08	3.5492e+08	1.3197e+08	2.30406e+08	2.40797e+08	2.21815e+08	4.50751e+08	2.38488e+08
142.074	6.216	1.83114e+08	5.72373e+07	6.16979e+08	8.80313e+07	1.8583e+08	1.11996e+07	8.97333e+07	2.64661e+08	7.70086e+07	3.58767e+06	1.39744e+08	9.40314e+06
145.983	16.385	4.42876e+08	5.85466e+08	5.99216e+08	4.97697e+08	6.1671e+08	5.03794e+08	4.28577e+08	5.63178e+08	6.03334e+08	4.54268e+08	5.30348e+08	5.54786e+08
140.983	16.682	4.34416e+08	3.6323e+08	4.30059e+08	4.99545e+08	4.15777e+08	4.98758e+08	4.94158e+08	4.2873e+08	3.99714e+08	5.96087e+08	5.20927e+08	4.93342e+08
192.027	10.482	2.19785e+08	1.36758e+08	2.48992e+08	1.64411e+08	4.89536e+08	4.23884e+08	1.95469e+08	2.79775e+08	3.13826e+08	5.92987e+08	3.73078e+08	4.16141e+08
103.063	6.719	1.86497e+08	1.66833e+08	2.12599e+08	2.29049e+08	1.66236e+08	4.43206e+08	1.66783e+08	2.03973e+08	1.74137e+08	5.86612e+08	2.78674e+08	5.12694e+08
103.063	5.122	1.78942e+08	1.89896e+08	1.52057e+08	3.64548e+08	2.61509e+08	3.96679e+08	1.29317e+08	1.90428e+08	1.37371e+08	4.97641e+08	4.45783e+08	5.84159e+08
145.11	8.571	5.70159e+08	2.28851e+08	2.29902e+08	3.49553e+08	4.20722e+08	3.00154e+08	1.82458e+08	2.84044e+08	4.24331e+08	3.59837e+08	2.84873e+08	3.90322e+08
132.053	8.121	5.46111e+08	5.58983e+08	7.28901e+07	3.56767e+08	1.9191e+08	1.95475e+08	3.01367e+08	3.79642e+08	4.17481e+08	2.47127e+08	2.38199e+08	1.80895e+08
432.098	7.474	4.42861e+08	3.66761e+08	4.48677e+08	4.82166e+08	3.87889e+08	4.33061e+08	5.58959e+08	4.97114e+08	5.12043e+08	5.01553e+08	5.37382e+08	4.66413e+08
805.561	1.309	4.85783e+08	3.71606e+08	4.72055e+08	3.9481e+08	2.98656e+08	5.48394e+08	3.75365e+08	3.16328e+08	3.0535e+08	4.57033e+08	3.10378e+08	3.96302e+08
246.05	5.725	5.20793e+08	4.96193e+08	5.41043e+08	3.15545e+08	4.17671e+08	2.6875e+08	4.39102e+08	4.60595e+08	3.12731e+08	2.03548e+08	1.81571e+08	2.17684e+08
324.036	8.089	1.53493e+08	1.51177e+08	2.26085e+08	2.60555e+08	3.37007e+08	2.93103e+08	2.23208e+08	2.16876e+08	1.87133e+08	5.14664e+08	3.42464e+08	4.15907e+08
497.281	1.342	1.72233e+08	1.18413e+08	2.19676e+07	3.19572e+08	5.12637e+08	3.44084e+08	5.56393e+07	9.15107e+07	1.1936e+08	1.94819e+08	2.33204e+08	2.21513e+08
733.562	1.32	5.11933e+08	4.89051e+08	3.27552e+08	3.77005e+08	3.05782e+08	4.06259e+08	3.47511e+08	4.32411e+08	2.94959e+08	3.87582e+08	4.46362e+08	4.13159e+08
145.085	8.156	2.09639e+08	2.67484e+07	5.08262e+08	2.26689e+08	3.57898e+08	2.53688e+07	8.75223e+07	1.39849e+08	7.19003e+07	1.20605e+08	1.42409e+08	8.00364e+07
85.0891	4.356	4.78648e+08	4.53731e+08	6.42143e+07	2.42961e+08	2.2225e+08	1.96545e+08	2.37695e+08	4.97455e+08	4.22798e+08	2.46282e+08	2.39544e+08	1.93652e+08
159.068	14.15	3.50354e+08	3.42643e+08	4.54937e+08	2.84885e+08	3.4381e+08	3.17813e+08	2.58229e+08	4.9653e+08	3.98052e+08	3.1232e+08	2.28404e+08	3.5577e+08
217.131	3.16	3.47251e+08	3.63204e+08	3.30872e+08	4.11538e+08	3.74091e+08	4.11195e+08	3.56308e+08	4.75567e+08	3.19689e+08	3.16732e+08	3.57136e+08	4.9488e+08
272.235	1.274	1.81877e+08	4.90816e+08	3.35212e+07	7.74533e+07	8.55774e+07	9.7289e+07	3.9657e+07	9.7442e+07	5.62844e+07	2.83493e+07	7.8526e+07	3.09339e+07
185.975	16.385	4.50352e+08	4.79255e+08	4.75718e+08	4.02245e+08	4.75335e+08	3.77065e+08	4.35301e+08	4.80194e+08	4.7961e+08	3.22352e+08	3.96343e+08	3.8446e+08
254.224	1.283	1.56656e+08	4.75452e+08	2.84779e+07	6.65488e+07	7.90106e+07	8.92332e+07	3.30821e+07	8.66316e+07	4.34727e+07	2.41695e+07	7.60325e+07	2.75361e+07
159.894	16.651	3.90865e+08	3.49373e+08	4.32856e+08	4.24664e+08	4.19301e+08	4.45821e+08	4.39956e+08	4.1384e+08	4.16429e+08	4.678e+08	4.49457e+08	4.34391e+08
168.029	5.349	4.58076e+08	4.59982e+08	4.15149e+08	3.91947e+08	2.98508e+08	3.0542e+08	3.56496e+08	4.00595e+08	4.63695e+08	3.21845e+08	3.7431e+08	2.34947e+08
811.604	1.302	2.73658e+08	3.73324e+08	2.67423e+08	3.82645e+08	2.38502e+08	3.96756e+08	3.46313e+08	3.42839e+08	3.74165e+08	4.61666e+08	3.70764e+08	3.86971e+08
301.117	3.551	3.52295e+08	2.99271e+08	1.33078e+08	3.30376e+08	2.64773e+08	2.52123e+08	2.05787e+08	3.30341e+08	4.51664e+08	1.59735e+08	2.51606e+08	1.56376e+08
169.004	7.366	3.38666e+08	2.99996e+08	2.48633e+08	3.13911e+08	2.27123e+08	3.21087e+08	3.28027e+08	2.74949e+08	3.20322e+08	4.45385e+08	3.80876e+08	4.4868e+08
195.935	9.77	1.46121e+08	1.06256e+08	1.60196e+08	6.58632e+07	4.44669e+08	1.97864e+08	3.67043e+07	7.00758e+07	1.77259e+08	9.64102e+07	1.54303e+08	1.17391e+08
294.183	1.285	1.20165e+06	3.74011e+08	3.75224e+06	4.43091e+08	2.76557e+06	3.39916e+06	950633	2.35032e+06	1.58557e+07	8.28264e+06	1.40305e+06	2.14249e+06
427.029	9.115	2.59509e+08	1.93418e+08	2.68801e+08	3.25135e+08	1.54146e+08	3.70577e+08	2.96747e+08	2.59557e+08	2.70832e+08	4.0921e+08	3.67948e+08	4.4057e+08
702.567	1.375	3.08376e+08	4.37642e+08	1.64695e+08	4.0897e+08	1.99658e+08	2.94346e+08	1.99713e+08	1.98444e+08	2.45326e+08	7.85257e+07	2.77745e+08	1.63105e+08
531.287	1.472	5.12353e+06	3.18123e+06	528581	5.73853e+06	1.06397e+08	5.74173e+07	2.41238e+07	1.23653e+07	5.65018e+07	1.53632e+08	1.68491e+08	4.34791e+08
157.11	3.233	2.12109e+08	1.33809e+08	2.77727e+08	4.30276e+08	1.48063e+08	3.71024e+08	1.02445e+08	1.87505e+08	1.06129e+08	6.0009e+07	1.03994e+08	1.27335e+08
787.603	1.512	1.47413e+06	1.37009e+06	4.29294e+08	1.8365e+08	2.61145e+06	1.91664e+08	2.60622e+08	4.4344e+06	1.29077e+08	1.60894e+07	2.08432e+06	9.78908e+06
257.106	8.021	4.2898e+08	1.71912e+08	2.42494e+08	1.49252e+08	2.6598e+08	1.29798e+08	2.27675e+08	3.92152e+08	3.28434e+08	1.8243e+06	1.63793e+08	7.31906e+07
257.102	8.144	2.70307e+08	1.45307e+08	4.24855e+08	1.43444e+08	2.83657e+08	1.40638e+08	1.79758e+08	1.52936e+08	1.6283e+08	2.88241e+08	1.28775e+08	5.98962e+07
137.912	16.684	2.30989e+08	1.86808e+08	2.48296e+08	3.10895e+08	2.53809e+08	3.48957e+08	2.9542e+08	2.65269e+08	2.49059e+08	4.19491e+08	3.35528e+08	3.44117e+08
152.033	3.983	2.72035e+08	2.70627e+08	2.8507e+08	2.78759e+08	1.40143e+08	2.71298e+08	2.76004e+08	3.04827e+08	4.15159e+08	2.44327e+08	2.86229e+08	1.87077e+08
500.058	7.364	1.89138e+08	1.61706e+08	1.45772e+08	2.45475e+08	1.20304e+08	2.14801e+08	2.52509e+08	1.20028e+08	1.97873e+08	3.72093e+08	3.42538e+08	4.12276e+08
373.203	2.439	5.17158e+07	6.8835e+07	1.54748e+08	4.57595e+07	9.8895e+07	4.15845e+06	3.06196e+07	1.3452e+08	4.03996e+08	3.69558e+07	1.7422e+06	2.53218e+06
161.069	4.113	1.39641e+08	3.75573e+08	4.02468e+08	1.39245e+08	2.79751e+08	2.94942e+08	2.75037e+08	3.53132e+08	2.7481e+08	3.29082e+08	1.55909e+08	2.65507e+08
243.085	5.109	1.89309e+08	9.47643e+07	1.17424e+08	2.83763e+08	3.00868e+08	2.44335e+08	1.59903e+08	1.61347e+08	2.90839e+08	3.94892e+08	1.8806e+08	2.52379e+08
517.294	1.489	1.05666e+08	7.15463e+07	9.46375e+06	1.92494e+08	1.89688e+08	2.24733e+08	8.52123e+07	7.49747e+07	1.52297e+08	2.53565e+08	2.25829e+08	3.86026e+08
146.105	13.797	3.50271e+08	2.95319e+08	7.17869e+07	1.99586e+08	3.0083e+08	2.14595e+08	1.67625e+08	3.01619e+08	3.7715e+08	1.1277e+08	1.88408e+08	1.04926e+08
120.065	3.795	9.4568e+07	1.07998e+08	1.12457e+08	1.02578e+08	1.31818e+08	1.39285e+08	6.77907e+07	1.26755e+08	8.24005e+07	3.72439e+08	1.86069e+08	2.60834e+08
112.027	2.797	2.59759e+08	1.88739e+08	3.96783e+07	2.93553e+08	1.90175e+08	2.18486e+08	2.86265e+08	3.30967e+08	3.70442e+08	2.43991e+08	3.39739e+08	2.26208e+08
117.054	8.562	2.22073e+08	2.00041e+08	1.9161e+08	3.67226e+08	1.88872e+08	2.83257e+08	1.54444e+08	1.19773e+08	1.52676e+08	2.45475e+08	1.42891e+08	1.90216e+08
166.082	3.388	5.22873e+06	3.61329e+08	1.48756e+07	7.32833e+07	8.83198e+06	1.90087e+08	1.83881e+08	7.87138e+06	3.32624e+08	1.67423e+08	2.54001e+06	1.40114e+08
243.087	5.237	3.67463e+07	7.08727e+07	1.52267e+07	2.31486e+08	2.81853e+08	2.66323e+08	1.69138e+07	9.31324e+07	1.43832e+08	3.53267e+08	7.30926e+07	2.25557e+08
85.0891	3.985	3.44295e+08	3.5292e+08	4.9595e+07	1.97385e+08	1.75971e+08	1.63371e+08	1.51105e+08	2.08635e+08	2.79976e+08	1.75845e+08	1.69909e+08	8.6982e+07
145.087	8.099	8.49391e+07	2.86288e+07	3.52885e+08	5.38765e+07	689627	9.05722e+06	848970	1.01272e+08	4.58575e+07	830145	3.2135e+07	6.9974e+06
129.079	13.798	3.18565e+08	2.68624e+08	6.39537e+07	1.80461e+08	2.76614e+08	1.95207e+08	1.50664e+08	2.7562e+08	3.45961e+08	1.00048e+08	1.70295e+08	9.29742e+07
143.975	7.46	9.33799e+07	2.09848e+08	3.01854e+08	3.39605e+08	6.67854e+07	9.1868e+07	2.04806e+08	6.65293e+07	5.5625e+07	1.79358e+08	4.85804e+07	6.08649e+07
303.143	6.915	4.61151e+07	4.37846e+07	7.12464e+07	2.35826e+08	2.11246e+08	6.78174e+07	1.76128e+08	1.16474e+08	3.36734e+08	2.08909e+07	6.04122e+07	4.26133e+07
328.24	1.268	3.29421e+08	1.15964e+08	6.55171e+07	1.36212e+08	3.3477e+08	1.46689e+08	6.93557e+07	1.2392e+08	1.0583e+08	1.0424e+08	2.08941e+08	1.11454e+08
408.288	2.436	1.53655e+08	9.12798e+07	5.89571e+06	4.54757e+06	9.17139e+06	3.31338e+07	1.08302e+08	2.69081e+08	3.29803e+08	1.04654e+07	3.16e+06	4.18425e+06
115.027	8.121	3.25445e+08	6.95143e+07	4.53528e+07	2.46719e+08	2.51872e+08	1.31483e+08	2.05102e+08	2.068e+08	2.39327e+08	1.83941e+08	1.52524e+08	1.28603e+08
135.054	3.001	1.51533e+08	3.22605e+08	2.9928e+08	2.80107e+08	2.25985e+08	2.60192e+08	1.83957e+08	1.43271e+08	2.08546e+08	2.23175e+08	2.48264e+08	2.76598e+08
132.053	4.696	9.56431e+07	3.52677e+07	3.37675e+07	3.28685e+07	3.87841e+07	7.72447e+07	4.28286e+07	2.546e+07	2.34011e+07	3.18555e+08	1.40504e+08	1.8352e+08
307.083	8.115	5.93373e+07	7.48917e+07	9.77429e+07	1.63752e+08	1.51874e+08	8.60806e+07	3.18066e+08	5.35749e+07	9.02736e+07	2.73378e+07	6.70297e+07	4.89497e+07
352.066	6.47	2.5866e+08	2.27717e+08	2.06424e+08	3.63315e+06	2.60901e+08	3.17282e+08	2.90713e+08	2.03366e+08	2.10249e+08	3.02145e+08	2.36109e+08	2.64703e+08
363.058	9.363	1.99384e+08	2.15972e+08	2.28833e+08	2.50152e+08	1.82747e+08	2.1588e+08	2.78379e+08	2.4512e+08	2.41153e+08	2.90869e+08	3.15126e+08	2.54528e+08
516.324	1.288	5.05988e+07	2.30604e+07	1.96028e+06	8.3766e+07	3.12867e+08	2.94819e+08	1.2398e+07	8.89267e+06	1.24578e+07	6.65523e+07	1.23843e+08	7.23974e+07
388.172	7.666	2.95305e+08	1.82359e+08	2.99271e+08	1.76749e+08	3.10593e+08	2.40457e+08	2.3361e+08	2.14941e+08	2.48303e+08	1.14087e+08	1.80724e+08	1.91208e+08
451.314	1.325	3.10173e+08	3.60783e+07	6.22048e+06	3.08964e+07	3.01697e+07	6.29772e+07	1.17995e+07	3.98613e+07	1.33667e+08	4.24021e+07	4.12573e+07	1.97014e+07
175.096	8.682	8.30163e+07	8.28148e+07	7.30749e+07	3.09798e+08	8.40898e+07	2.07995e+08	5.79029e+07	3.43334e+07	3.08526e+07	9.91063e+07	1.285e+08	4.07436e+07
425.314	2.44	9.65971e+07	5.70041e+07	2.26373e+06	2.66498e+06	2.94164e+06	2.26331e+07	9.15432e+07	1.45343e+08	3.07259e+08	5.24246e+06	716236	2.46453e+06
466.311	1.183	1.2968e+08	1.42642e+08	1.53235e+08	2.7928e+08	2.30912e+08	2.61123e+08	2.31379e+08	1.85415e+08	2.41543e+08	2.32804e+08	3.02324e+08	2.95628e+08
352.064	6.876	2.5866e+08	2.27717e+08	2.06424e+08	3.63315e+06	2.60901e+08	9.98996e+06	2.90713e+08	1.9515e+06	2.10249e+08	3.02145e+08	2.36109e+08	160866
115.029	8.056	2.6674e+08	2.99908e+08	3.59699e+07	1.32325e+08	1.19873e+08	7.86583e+07	1.05166e+08	2.67081e+08	1.83074e+08	2.9023e+06	7.32088e+07	3.0528e+07
399.334	1.479	1.34654e+08	1.56687e+08	1.41869e+08	1.49702e+08	1.18109e+08	1.38932e+08	1.13441e+08	8.2386e+07	9.11871e+07	1.76539e+08	2.01003e+08	2.99051e+08
246.051	5.745	2.97135e+08	2.63885e+08	1.38508e+08	1.62538e+08	2.20922e+08	1.31415e+08	2.23233e+08	2.68246e+08	1.60446e+08	1.01116e+08	9.12696e+07	1.10841e+08
133.037	8.138	2.32295e+08	6.15607e+07	9.08964e+07	2.95974e+08	2.97019e+08	2.14964e+08	1.55957e+08	2.3649e+08	1.30303e+08	1.26513e+07	1.59032e+08	1.99721e+08
516.327	1.418	5.05988e+07	1.70233e+07	2.49003e+06	5.75774e+07	4.87773e+07	2.94819e+08	8.31398e+06	1.11778e+07	1.24578e+07	6.65523e+07	1.23843e+08	7.23974e+07
257.102	8.351	2.94072e+08	2.90894e+08	5.6516e+07	1.47998e+08	1.31223e+08	2.20806e+08	7.14432e+07	1.52936e+08	2.69329e+08	2.2687e+07	1.39262e+08	2.98948e+07
204.091	4.98	2.71887e+08	2.93019e+08	4.10454e+07	2.18639e+08	1.50491e+08	8.48444e+07	1.58745e+08	2.01186e+08	2.41631e+08	7.4112e+07	1.02699e+08	6.16756e+07
132.055	8.054	2.54123e+08	2.91446e+08	3.03872e+07	1.22238e+08	1.22614e+08	7.19836e+07	1.07374e+08	2.5139e+08	1.71291e+08	1.56709e+06	6.57084e+07	2.81796e+07
283.099	7.538	2.20368e+08	1.72325e+08	1.6634e+08	1.77052e+08	1.81676e+08	1.7608e+08	1.4887e+08	1.64931e+08	2.89812e+08	7.91067e+07	1.30255e+08	1.55613e+08
278.151	19.682	2.35416e+08	2.00415e+08	1.63248e+08	2.16035e+08	2.2767e+08	2.88391e+08	2.19789e+08	2.52359e+08	2.56009e+08	2.15177e+08	2.42516e+08	2.61928e+08
366.136	8.101	5.04551e+07	1.32852e+08	3.3157e+07	2.33454e+07	728484	4.50031e+07	1.05168e+06	1.36684e+08	2.87132e+08	876920	5.93757e+07	6.18635e+06
111.993	7.049	6.91952e+07	1.19402e+08	2.17505e+08	2.69948e+08	2.81929e+08	2.11706e+08	1.55223e+08	1.77377e+08	1.2573e+08	2.22575e+08	2.11264e+08	2.63486e+08
181.075	6.391	2.7166e+08	2.80562e+08	7.73031e+07	1.84245e+08	1.66575e+08	4.14584e+07	1.52601e+08	2.53124e+08	2.03975e+08	6.57632e+07	1.10151e+08	5.37141e+07
250.973	19.906	1.90764e+08	1.99611e+08	2.72894e+08	2.55759e+08	9.87095e+07	2.17734e+08	2.04391e+08	2.20427e+08	1.54092e+08	2.2528e+08	1.4094e+08	2.1181e+08
359.97	6.364	2.49055e+08	2.31998e+08	2.53676e+08	1.65367e+08	1.21012e+08	2.72367e+08	1.56131e+08	2.23899e+08	2.3881e+08	2.09447e+08	2.45224e+08	2.71749e+08
143.92	16.577	2.31551e+08	2.43203e+08	2.63305e+08	2.05457e+08	2.5853e+08	2.24594e+08	2.53131e+08	2.4992e+08	2.71032e+08	2.19062e+08	2.24372e+08	2.11834e+08
201.949	16.625	2.69362e+08	2.33186e+08	2.59346e+08	2.65138e+08	2.63638e+08	2.63218e+08	2.69628e+08	2.58507e+08	2.64029e+08	2.60564e+08	2.65203e+08	2.64459e+08
75.0321	8.431	2.45227e+08	2.61884e+08	1.4522e+08	2.02053e+08	1.90868e+08	1.53376e+08	7.06398e+07	2.66359e+08	1.58648e+08	1.23119e+08	1.27524e+08	1.12204e+08
558.151	7.273	1.23198e+08	1.52304e+08	2.16011e+08	1.94077e+08	1.39175e+08	1.91666e+08	1.68186e+08	1.24468e+08	1.28831e+08	2.6454e+08	2.00826e+08	2.50635e+08
122.048	2.328	2.64099e+08	1.87897e+08	9.08621e+07	8.40802e+07	4.91916e+07	1.39972e+08	1.38531e+08	1.87721e+08	6.59716e+07	9.00356e+07	1.93188e+08	9.40682e+07
755.545	1.338	2.15916e+08	1.45443e+08	1.60784e+08	2.33068e+08	7.89175e+07	1.91981e+08	1.57169e+08	2.63337e+08	2.05881e+08	2.04986e+08	2.35983e+08	2.43544e+08
244.069	3.422	1.17921e+08	1.24406e+08	1.24903e+08	2.6263e+08	1.91586e+08	1.8824e+08	8.57205e+07	1.27548e+08	2.05757e+08	2.03932e+08	2.09886e+08	1.96996e+08
464.087	1.439	1.47763e+06	1.4555e+06	511497	1.79598e+06	2.76559e+06	1.60686e+06	714342	4.22279e+06	1.18775e+07	2.61574e+08	1.79022e+06	6.18837e+07
169.085	6.064	1.29592e+08	7.86933e+07	2.59465e+08	1.35282e+08	1.19872e+08	8.92951e+07	1.55825e+08	1.74626e+08	1.06463e+08	9.61084e+07	8.7754e+07	9.4113e+07
254.1	6.8	1.10799e+08	4.55518e+07	2.58305e+08	2.17244e+08	1.54432e+08	7.20854e+06	1.93333e+08	2.50348e+08	1.02495e+08	2.6973e+06	1.06433e+07	3.93217e+06
317.293	2.448	1.05279e+08	9.751e+07	8.6702e+07	1.71827e+08	2.04923e+08	1.46847e+08	9.05833e+07	1.26679e+08	1.94756e+08	2.55223e+08	1.46537e+08	1.96575e+08
607.082	8.322	1.81514e+08	1.8717e+08	2.43015e+08	2.15455e+08	1.98573e+08	2.18719e+08	2.14218e+08	2.44292e+08	2.29636e+08	2.51885e+08	2.392e+08	1.76186e+08
531.287	2.429	6.09849e+06	5.83439e+06	2.20276e+06	4.03725e+06	7.92921e+07	2.46846e+07	1.64841e+07	1.79747e+07	3.50037e+07	7.91305e+07	7.00459e+07	2.48222e+08
886.56	1.181	1.80063e+08	2.27329e+08	2.08774e+08	2.2371e+08	1.8876e+08	2.20911e+08	1.86525e+08	2.00709e+08	2.11669e+08	2.4327e+08	2.45522e+08	2.32915e+08
109.02	7.862	7.04011e+07	2.41991e+08	1.33328e+08	1.71136e+08	4.38622e+07	6.7177e+07	1.22037e+08	1.1337e+08	9.21063e+07	2.07527e+07	3.47736e+07	2.88263e+07
819.566	1.342	1.78847e+08	1.98401e+08	2.12772e+08	1.6014e+08	1.74812e+08	2.40503e+08	2.23493e+08	1.5339e+08	1.9702e+08	1.6663e+08	2.05413e+08	1.60856e+08
75.0685	3.699	5.09468e+07	4.4195e+07	4.51434e+07	4.49808e+07	5.95572e+07	8.91621e+07	1.39019e+08	3.83941e+07	9.40756e+07	2.39729e+08	6.65015e+07	6.07858e+07
779.544	1.333	1.86634e+08	1.41589e+08	1.61528e+08	1.5502e+08	8.10822e+07	2.27157e+08	9.88904e+07	2.16391e+08	7.95895e+07	2.01812e+08	2.39623e+08	1.91012e+08
101.048	7.599	2.25642e+08	2.38786e+08	1.16909e+08	1.43414e+08	1.76695e+08	2.22587e+08	8.06528e+07	2.39071e+08	1.88087e+08	1.30465e+08	1.55209e+08	5.44353e+07
131.059	7.537	1.14551e+08	3.60519e+07	8.04171e+07	2.38743e+08	1.48987e+08	9.55042e+07	7.29449e+07	1.54366e+08	7.17218e+07	2.57442e+07	4.75747e+07	2.68387e+07
573.088	6.59	1.13167e+08	1.40418e+08	2.36706e+08	2.23047e+08	1.2631e+08	1.58753e+08	1.94688e+08	1.5508e+08	1.50044e+08	1.46516e+08	1.63593e+08	1.82474e+08
129.043	3.007	1.11517e+08	8.72297e+07	8.87532e+07	9.7786e+07	1.02207e+08	1.73557e+08	1.4624e+08	1.30157e+08	2.33859e+08	1.20146e+08	1.1638e+08	7.81909e+07
217.923	16.685	1.38975e+08	1.1209e+08	1.44461e+08	1.79088e+08	1.43634e+08	1.79386e+08	1.63303e+08	8.11188e+07	1.3861e+08	2.32481e+08	1.74547e+08	1.85285e+08
88.0158	2.439	1.27079e+08	3.46543e+07	3.99216e+07	2.32297e+08	1.728e+08	1.49532e+08	6.16555e+07	1.51381e+08	1.36608e+08	8.13402e+07	2.98302e+07	1.04069e+08
176.095	14.119	1.79785e+08	1.47391e+08	2.11697e+08	1.54827e+08	1.7691e+08	1.53692e+08	1.49201e+08	2.30431e+08	2.01082e+08	1.76958e+08	9.55282e+07	1.94446e+08
731.545	1.338	6.29661e+07	1.09473e+08	6.36442e+07	2.30225e+08	1.42376e+08	1.88816e+08	1.86096e+08	1.05567e+08	1.72674e+08	2.27883e+08	2.16303e+08	1.85743e+08
472.077	7.273	1.4885e+08	1.36987e+08	1.66673e+08	1.93016e+08	1.28263e+08	1.63855e+08	1.99295e+08	1.45203e+08	1.4264e+08	2.29488e+08	1.9341e+08	1.63493e+08
283.091	6.18	1.1532e+08	1.13869e+08	2.28986e+08	1.49868e+08	1.46295e+08	1.3374e+08	9.02877e+07	7.8616e+07	1.71097e+08	1.37939e+08	1.32303e+08	1.5742e+08
89.0476	8.245	1.69717e+08	1.54277e+08	2.25329e+08	2.06119e+08	2.5846e+07	2.27555e+08	2.06538e+07	1.57831e+08	1.00707e+08	1.62074e+08	1.03275e+08	2.43438e+07
129.152	8.241	8.2971e+07	1.54768e+08	4.95043e+07	8.71244e+07	9.16019e+07	2.16832e+08	7.66238e+07	1.62655e+08	2.26586e+08	4.9996e+07	5.47483e+07	1.15154e+08
166.041	7.364	1.90477e+08	1.61291e+08	1.60423e+08	1.82531e+08	1.66331e+08	1.92913e+08	2.06186e+08	1.70863e+08	1.96503e+08	2.19489e+08	2.26321e+08	2.23421e+08
228.209	1.279	8.00579e+07	2.24079e+08	3.56801e+07	7.38097e+07	4.10667e+07	6.83184e+07	3.12422e+07	5.40904e+07	5.83155e+07	2.50283e+07	5.47518e+07	3.69653e+07
833.592	1.292	1.54228e+08	2.20273e+08	1.62053e+08	1.68436e+08	1.50812e+08	1.9844e+08	1.26583e+08	1.05221e+08	1.35542e+08	1.88298e+08	1.90435e+08	1.91845e+08
201.077	8.153	1.10703e+08	8.71295e+07	3.70875e+07	1.15736e+08	8.68701e+07	8.49005e+07	2.17285e+08	1.46023e+08	1.60819e+08	1.05377e+08	1.478e+08	1.08356e+08
219.11	2.455	1.34217e+08	2.0818e+08	7.27958e+07	1.00453e+08	7.53614e+07	1.01811e+08	5.60514e+07	8.05737e+07	1.02589e+08	2.14489e+08	1.36843e+08	1.05059e+08
787.538	1.179	1.30278e+08	1.76691e+08	2.13673e+08	1.23784e+08	1.40075e+08	1.58164e+08	1.04851e+08	1.46119e+08	1.07768e+08	9.01101e+07	1.0538e+08	1.12528e+08
138.043	3.633	4.07361e+07	8.00162e+07	2.49354e+07	3.14162e+07	6.78232e+07	2.10521e+08	6.56771e+07	8.59122e+07	9.61474e+07	3.64016e+07	2.94885e+07	3.92491e+07
156.053	3.622	7.11292e+07	8.25658e+07	4.36111e+07	5.62477e+07	7.82858e+07	2.07756e+08	7.00378e+07	1.0698e+08	1.00766e+08	4.47383e+07	4.11229e+07	4.38188e+07
111.043	3.819	2.61445e+07	1.87686e+07	1.76413e+07	6.19068e+07	7.25777e+07	4.79378e+07	2.61744e+07	3.0983e+07	5.12211e+07	2.04172e+08	4.81082e+07	8.63955e+07
130.027	6.454	1.09428e+08	1.23453e+08	1.4671e+08	1.69494e+08	1.59157e+08	2.03431e+08	1.56111e+08	1.01265e+08	1.1727e+08	1.4573e+08	1.25464e+08	1.35334e+08
406.272	1.442	1.354e+08	5.30236e+07	6.19344e+06	8.32936e+06	1.52637e+07	1.33136e+07	2.79173e+07	2.00912e+08	3.20217e+07	8.72292e+06	8.61648e+06	1.73132e+06
239.044	1.552	5.29762e+07	1.80972e+08	9.66742e+07	1.37638e+08	7.13059e+07	1.71852e+08	9.00859e+07	8.01923e+07	2.00728e+08	8.99112e+07	1.52533e+08	1.53427e+08
112.027	3.421	9.76174e+07	9.65998e+07	9.8293e+07	2.00674e+08	1.65441e+08	1.42134e+08	7.3703e+07	9.88498e+07	1.57954e+08	1.57068e+08	1.67433e+08	1.59171e+08
199.913	16.637	1.18299e+08	9.71034e+07	1.21585e+08	1.51803e+08	1.20704e+08	1.53868e+08	1.38286e+08	5.555e+07	1.17413e+08	1.99828e+08	1.47096e+08	1.55888e+08
788.608	1.313	1.02184e+08	1.80828e+08	8.57662e+07	1.58887e+08	1.35228e+08	1.59887e+08	1.53303e+08	1.8185e+08	1.98571e+08	1.6556e+08	1.66462e+08	1.58399e+08
189.064	7.213	1.18462e+08	1.04323e+08	1.49285e+08	1.94442e+08	5.63556e+07	1.85055e+08	1.49209e+08	1.88303e+08	1.13182e+08	1.05e+08	1.53236e+08	1.0501e+08
141.985	16.386	1.80366e+08	1.86397e+08	1.90815e+08	1.53162e+08	1.84275e+08	1.47105e+08	1.64289e+08	1.83574e+08	1.8402e+08	1.29976e+08	1.52505e+08	1.38046e+08
239.044	1.881	4.47786e+07	1.69855e+08	7.56205e+07	1.35276e+08	7.18042e+07	1.41329e+08	7.17908e+07	6.73991e+07	1.8983e+08	8.8485e+07	1.37871e+08	1.40568e+08
559.071	8.264	1.16789e+08	1.89034e+08	1.8946e+08	1.31098e+08	9.73534e+07	1.44473e+08	1.45781e+08	1.42041e+08	9.30644e+07	1.50977e+08	1.24195e+08	1.21189e+08
209.994	4.571	1.28432e+08	1.01293e+08	1.55587e+08	1.79924e+08	1.14961e+08	1.87971e+08	1.60858e+08	8.74833e+07	4.01124e+07	1.71369e+08	1.58766e+08	1.76633e+08
557.333	1.492	1.87952e+08	1.31865e+08	1.29788e+08	1.53794e+08	1.42364e+08	1.58531e+08	1.001e+08	1.29024e+08	1.22255e+08	1.0099e+08	1.47888e+08	1.25772e+08
289.127	6.74	2.85733e+07	2.16572e+07	3.02278e+07	4.26692e+07	4.90237e+07	7.13177e+07	2.72716e+07	2.31366e+07	3.94162e+07	1.87622e+08	1.18036e+08	1.15024e+08
207.957	16.384	1.70623e+08	1.7015e+08	1.75343e+08	1.39992e+08	1.84978e+08	1.2819e+08	1.60907e+08	1.63627e+08	1.76484e+08	1.05763e+08	1.35043e+08	1.27172e+08
159.126	2.784	1.28592e+08	1.06746e+08	1.63229e+08	1.22454e+08	1.83505e+08	1.81156e+07	1.54039e+08	1.62119e+08	1.27746e+08	3.46087e+06	6.30233e+07	6.70634e+06
96.9929	16.684	1.4507e+08	1.23128e+08	1.48089e+08	1.71183e+08	1.49296e+08	1.72388e+08	1.53615e+08	1.63737e+08	1.36083e+08	1.22965e+08	1.80471e+08	1.71511e+08
211.091	8.05	1.53084e+08	1.4882e+08	1.29276e+08	1.117e+08	1.05764e+08	8.55039e+07	1.13e+08	1.79953e+08	1.23555e+08	3.57795e+06	7.95259e+07	4.02341e+07
147.055	8.012	1.7342e+08	8.32132e+07	9.08997e+07	1.35047e+08	1.24317e+08	8.83794e+07	7.9654e+07	1.76362e+08	1.07766e+08	1.76911e+06	1.1341e+08	4.00064e+07
129.079	5.516	7.95254e+07	8.62801e+07	8.87275e+07	1.74649e+08	1.04226e+08	1.24251e+08	7.52838e+07	8.82969e+07	6.96116e+07	1.28103e+08	7.18238e+07	1.01908e+08
195.954	8.835	8.19177e+07	1.04137e+08	1.36427e+08	1.1324e+08	1.22463e+08	1.19179e+08	7.66139e+07	1.11038e+08	1.73903e+08	1.14448e+08	1.68574e+08	1.40949e+08
245.162	2.512	8.77821e+07	8.00791e+07	9.925e+07	8.082e+07	7.68805e+07	9.94039e+07	4.25655e+07	6.22427e+07	3.27395e+07	1.14187e+08	8.89755e+07	1.73872e+08
158.02	3.593	1.19441e+08	1.1772e+08	1.65342e+08	1.51457e+08	8.13808e+07	1.30377e+08	1.16221e+08	7.15167e+07	1.72745e+08	5.78343e+07	1.30259e+08	1.09489e+08
479.271	1.401	5.15835e+07	2.57593e+07	4.01071e+06	7.8411e+07	1.70377e+08	9.7385e+07	2.36558e+07	3.00197e+07	5.18153e+07	6.89679e+07	1.17767e+08	1.14612e+08
296.235	1.272	1.70199e+08	1.24864e+08	6.78134e+07	6.17003e+07	1.19356e+08	4.73841e+07	4.54628e+07	1.22726e+08	7.95925e+07	2.46057e+07	6.03019e+07	1.38118e+07
813.621	1.311	9.04026e+07	1.04442e+08	1.01189e+08	1.32005e+08	1.04298e+08	1.24373e+08	1.52577e+08	9.69849e+07	1.40501e+08	1.69258e+08	1.252e+08	9.44698e+07
488.107	8.498	1.34079e+08	1.14054e+08	9.93657e+07	1.51134e+08	1.00223e+08	1.49066e+08	1.49075e+08	1.36524e+08	1.22549e+08	1.48849e+08	1.64997e+08	1.68994e+08
835.537	1.175	1.38078e+08	1.42547e+08	1.63511e+08	1.09528e+08	1.32944e+08	1.68762e+08	1.29871e+08	1.37036e+08	9.34795e+07	1.15517e+08	1.14267e+08	1.20794e+08
122.037	2.31	7.06372e+07	1.31059e+08	7.11945e+07	1.62356e+08	3.56034e+07	9.82384e+07	7.71707e+07	5.17212e+07	1.14115e+08	4.26772e+07	6.05529e+07	8.08927e+07
761.581	1.317	8.66694e+07	1.12206e+08	8.12005e+07	1.3785e+08	7.69732e+07	1.42948e+08	8.69998e+07	1.05672e+08	1.26314e+08	1.59814e+08	1.42434e+08	1.53822e+08
348.047	8.51	6.17202e+07	1.22006e+08	8.17215e+07	1.08908e+08	6.94563e+07	1.20601e+08	5.69071e+07	5.3446e+07	9.07614e+07	1.59754e+08	1.38819e+08	1.42317e+08
514.308	1.315	6.83096e+07	4.94682e+07	9.494e+06	1.14873e+08	1.59425e+08	1.47255e+08	1.90866e+07	5.18926e+07	2.42503e+07	5.26682e+07	6.51422e+07	6.01284e+07
104.022	3.831	4.74886e+07	5.86217e+07	7.9895e+07	8.15053e+07	1.02289e+08	4.25877e+07	2.56795e+07	8.41022e+07	5.63815e+07	1.59017e+08	5.84844e+07	1.31299e+08
211.036	8.402	6.27462e+07	2.30053e+07	1.10292e+08	1.58745e+08	9.63913e+07	9.80439e+07	5.78367e+07	1.7102e+07	4.99624e+07	1.37252e+08	5.29381e+07	1.02049e+08
230.126	5.884	1.46025e+08	1.56728e+08	2.34232e+07	6.70111e+07	6.72682e+07	4.57593e+07	5.45334e+07	1.27061e+08	8.89071e+07	4.57926e+07	6.46548e+07	3.98584e+07
886.556	1.174	1.24522e+08	1.54158e+08	1.2658e+08	1.39349e+08	1.27504e+08	1.48348e+08	1.26091e+08	1.25787e+08	1.32357e+08	1.56488e+08	1.52753e+08	1.5019e+08
703.57	1.372	8.53938e+07	1.55281e+08	1.10509e+08	1.38848e+08	9.46724e+07	9.83632e+07	4.80613e+07	5.04031e+07	6.98084e+07	5.69733e+07	1.01497e+08	7.11019e+07
167.062	4.617	1.55191e+08	1.32045e+08	4.74337e+07	5.94498e+07	9.25351e+07	7.25006e+07	8.2662e+07	1.34906e+08	1.45092e+08	5.45484e+07	8.14748e+07	3.42243e+07
847.597	1.329	7.673e+07	1.12092e+08	1.33192e+08	7.64175e+07	4.48868e+07	1.21229e+08	5.31876e+07	1.54431e+08	7.45384e+07	1.05738e+08	9.20157e+07	7.93207e+07
743.543	1.261	5.35164e+07	4.01736e+07	8.45128e+07	5.67205e+07	8.18023e+07	1.17849e+08	1.53722e+08	6.79122e+07	9.28888e+07	1.16448e+08	8.46199e+07	6.59838e+07
903.582	1.173	1.1988e+08	1.48039e+08	1.22419e+08	1.34923e+08	1.2086e+08	1.4235e+08	1.22279e+08	1.2132e+08	1.26896e+08	1.52505e+08	1.4807e+08	1.43665e+08
272.068	7.607	1.31178e+08	1.0718e+08	6.63235e+07	1.48061e+08	1.10706e+08	1.51338e+08	9.03001e+07	1.06294e+08	1.07013e+08	1.33603e+08	1.49627e+08	1.43332e+08
425.35	1.46	8.12572e+07	1.25357e+08	9.98365e+07	1.44872e+08	1.0352e+08	1.01355e+08	8.00124e+07	4.91517e+07	5.09582e+07	1.39447e+08	1.19854e+08	1.50273e+08
223.106	6.338	2.24744e+07	2.9921e+07	1.05805e+08	1.43478e+08	1.11957e+08	6.63069e+07	9.21857e+07	7.52522e+07	8.17666e+07	1.49294e+08	6.20009e+07	9.15314e+07
125.015	8.156	6.27648e+07	2.79641e+07	1.47783e+08	1.07845e+08	7.59853e+07	6.92049e+07	7.6019e+07	3.82641e+07	9.34212e+07	1.02618e+08	1.32908e+08	1.14226e+08
357.209	2.314	3.11377e+07	3.10751e+07	4.45069e+07	3.77106e+07	9.79435e+07	7.38319e+06	1.81185e+07	3.47523e+07	1.46439e+08	1.79932e+07	1.15906e+06	1.26553e+06
175.067	1.482	1.00053e+08	5.33277e+07	4.51628e+07	3.4995e+07	8.34814e+07	1.46129e+08	4.83455e+07	1.0136e+08	9.97323e+07	4.04256e+07	1.08706e+08	5.8753e+07
241.108	5.722	3.80828e+07	2.25828e+07	1.46037e+08	8.27335e+07	1.24347e+08	8.0277e+07	1.34699e+08	1.0951e+08	1.13383e+08	4.2946e+06	1.03115e+07	1.47435e+06
479.269	1.396	4.28808e+07	2.24479e+07	3.12738e+06	6.60641e+07	1.45817e+08	8.74843e+07	1.94096e+07	2.49178e+07	3.85646e+07	6.10261e+07	1.1045e+08	9.73975e+07
111.043	5.11	6.56966e+07	3.37633e+07	3.97726e+07	1.0003e+08	9.8127e+07	8.99896e+07	5.37204e+07	5.38849e+07	1.00896e+08	1.44629e+08	7.13175e+07	8.8528e+07
172.016	8.039	1.11104e+08	9.50048e+07	6.82111e+07	8.19518e+07	6.02626e+07	4.43884e+07	6.28905e+07	1.42686e+08	1.12344e+08	2.90989e+06	1.03089e+08	3.11169e+07
816.571	1.496	2.1775e+07	1.55352e+06	9.59499e+06	1.74569e+06	1.69105e+07	3.34755e+07	5.82717e+06	1.06583e+08	1.42534e+08	1.68132e+06	1.78677e+06	1.96676e+06
789.552	1.176	7.8088e+07	9.49939e+07	9.00628e+07	7.09519e+07	1.00196e+08	7.67554e+07	1.12094e+08	1.22772e+08	1.18524e+08	8.87527e+07	1.421e+08	1.04828e+08
161.051	1.565	1.41694e+08	6.24891e+07	4.74743e+07	3.16478e+07	1.13919e+08	1.31442e+08	6.65639e+07	1.24428e+08	1.34736e+08	6.05845e+07	1.3767e+08	7.52807e+07
368.061	6.482	1.03366e+08	1.03963e+08	1.17996e+08	1.40854e+08	1.35803e+08	1.33944e+08	1.15828e+08	9.34632e+07	1.16181e+08	1.08777e+08	1.08647e+08	1.03035e+08
843.566	1.343	8.90659e+07	7.3618e+07	8.8217e+07	1.15301e+08	5.37159e+07	9.84142e+07	6.79903e+07	8.28499e+07	5.95656e+07	1.00168e+08	1.40237e+08	1.07804e+08
118.042	6.413	1.40095e+08	1.39074e+08	5.17952e+07	1.09001e+08	9.95929e+07	9.474e+07	9.67486e+07	1.18827e+08	1.30086e+08	4.91371e+07	8.28855e+07	4.25115e+07
389.199	2.539	2.41904e+07	3.04698e+07	8.3812e+07	8.5845e+06	5.30933e+07	1.25547e+07	3.64805e+07	2.09019e+07	1.39569e+08	3.0396e+07	990978	1.36447e+06
625.073	7.363	5.54437e+07	4.54088e+07	3.22079e+07	7.2537e+07	3.05631e+07	6.74424e+07	7.30052e+07	3.51469e+07	5.41886e+07	1.16221e+08	1.12068e+08	1.38209e+08
261.913	16.684	8.13084e+07	6.97237e+07	9.00759e+07	1.21958e+08	9.34283e+07	1.16659e+08	1.0328e+08	9.56895e+07	8.57517e+07	1.35534e+08	1.13904e+08	3.55746e+07
765.552	1.169	9.0375e+07	1.01731e+08	1.35476e+08	9.92517e+07	8.91862e+07	1.07934e+08	1.09338e+08	1.01468e+08	7.9515e+07	8.49369e+07	8.86212e+07	8.88947e+07
322.012	19.749	1.22138e+08	1.07686e+08	1.09393e+08	1.10339e+08	1.1314e+08	1.19634e+08	1.04566e+08	1.0962e+08	1.35111e+08	1.03759e+08	1.11525e+08	1.15959e+08
245.137	8.797	2.28156e+07	1.83811e+07	2.31111e+07	5.99683e+07	1.05099e+08	2.8434e+07	1.30662e+08	5.53606e+07	1.34988e+08	6.81823e+06	2.12164e+07	1.00715e+07
163.967	16.387	1.20619e+08	1.30366e+08	1.24444e+08	1.0142e+08	1.19247e+08	8.87442e+07	1.2175e+08	1.23635e+08	1.24731e+08	7.72178e+07	9.57142e+07	8.9226e+07
358.98	19.867	9.53512e+07	9.16805e+07	9.94871e+07	1.30186e+08	6.61009e+07	6.65783e+07	8.65443e+07	6.64146e+07	3.36814e+07	4.30219e+07	5.99015e+07	6.83366e+07
272.077	3.572	5.75441e+07	3.93457e+07	1.005e+08	7.38929e+07	3.57106e+07	7.03898e+07	4.6193e+07	4.91516e+07	1.2981e+08	3.51486e+07	5.60365e+07	4.48654e+07
326.151	5.883	1.10932e+08	1.29033e+08	7.11933e+07	8.60948e+07	8.84372e+07	7.82759e+07	8.71363e+07	1.03501e+08	8.94065e+07	7.86879e+07	8.04466e+07	7.39079e+07
519.332	1.477	1.28357e+08	1.23801e+08	1.1823e+08	1.12494e+08	1.22765e+08	1.06195e+08	1.04239e+08	1.08036e+08	1.17115e+08	5.9573e+07	7.49057e+07	5.09265e+07
148.038	6.942	1.59663e+07	1.2643e+07	1.0048e+07	1.27203e+08	1.2391e+08	1.59476e+07	1.43495e+07	9.45026e+06	9.39838e+06	1.19382e+08	1.003e+08	1.17211e+08
83.037	7.621	8.77781e+07	1.08993e+08	7.05508e+07	1.26804e+08	1.12198e+08	1.12888e+08	7.19783e+07	1.08124e+08	7.67597e+07	8.66326e+07	8.70538e+07	2.04556e+07
358.308	1.352	8.47962e+07	1.22071e+08	4.2862e+07	1.254e+08	5.61465e+07	6.56823e+07	4.01733e+07	5.46548e+07	1.20274e+08	4.60746e+07	7.8557e+07	1.10395e+08
115.063	12.898	8.13637e+07	1.08332e+08	3.14148e+07	3.64037e+07	5.02586e+07	4.43127e+07	3.66388e+07	1.24514e+08	8.36287e+07	2.07674e+07	2.85388e+07	1.84424e+07
167.939	16.386	1.00049e+08	1.15796e+08	1.1652e+08	9.02671e+07	1.23142e+08	8.83682e+07	1.14433e+08	1.10331e+08	1.23801e+08	7.65603e+07	9.46591e+07	8.42729e+07
227.09	3.821	1.22651e+07	1.19849e+07	1.43329e+07	3.77605e+07	4.38931e+07	3.4887e+07	1.57988e+07	1.83817e+07	3.37442e+07	1.22779e+08	3.16087e+07	5.66648e+07
548.313	1.491	1.80015e+06	3.84847e+06	1.53924e+06	2.76787e+06	2.33214e+07	1.46329e+07	9.75295e+06	8.38266e+06	2.25154e+07	4.18634e+07	3.95548e+07	1.22104e+08
187.121	2.44	7.8419e+07	1.21621e+08	8.01869e+07	7.96865e+07	5.34886e+07	9.80371e+07	6.73956e+07	5.26045e+07	1.03386e+08	7.58771e+07	4.94303e+07	7.48691e+07
172.014	7.575	1.2131e+08	6.94251e+07	7.75839e+07	6.29092e+07	9.50772e+07	6.5833e+07	5.95156e+07	7.60146e+07	8.48472e+07	3.85105e+07	5.17777e+07	5.61642e+07
436.126	8.816	3.31143e+07	4.47031e+07	1.21264e+08	4.0361e+07	6.4742e+07	6.55595e+07	7.07108e+07	5.28299e+07	5.62424e+07	4.68702e+07	5.90966e+07	4.71167e+07
135.068	6.405	1.19827e+08	1.20656e+08	4.38116e+07	9.34859e+07	8.61762e+07	8.5175e+07	8.45206e+07	1.01925e+08	1.12704e+08	4.27888e+07	7.18935e+07	3.73256e+07
196.059	5.944	4.98158e+07	1.19392e+08	7.54065e+07	7.82154e+07	4.76592e+07	7.01798e+07	5.38676e+07	9.89838e+07	7.36829e+07	4.26082e+07	3.82159e+07	5.54774e+07
323.052	8.743	3.78505e+07	3.78512e+07	4.11114e+07	7.1903e+07	7.50256e+07	6.96778e+07	5.16904e+07	5.55555e+07	5.44837e+07	1.19253e+08	9.67412e+07	9.38115e+07
813.552	1.17	9.52786e+07	9.08718e+07	1.14816e+08	8.88847e+07	9.93416e+07	1.1906e+08	9.40331e+07	1.172e+08	6.97128e+07	9.10875e+07	1.00371e+08	9.40449e+07
521.348	1.469	9.29076e+07	8.24806e+07	6.58289e+07	1.1905e+08	7.71815e+07	9.90086e+07	7.53564e+07	9.84392e+07	8.58602e+07	1.04467e+08	9.88607e+07	7.97397e+07
399.175	4.323	1.18549e+08	1.12511e+08	2.46549e+07	4.47745e+07	4.69634e+07	6.56478e+07	4.20912e+07	8.49277e+07	1.17008e+08	4.07985e+07	4.29489e+07	2.79176e+07
165.046	6.538	1.02662e+08	1.08177e+08	4.82529e+07	5.19158e+07	4.96052e+07	2.66696e+07	5.4506e+07	1.17829e+08	6.51482e+07	3.54868e+07	3.92495e+07	2.67008e+07
237.868	16.686	5.65754e+07	4.39311e+07	6.20769e+07	8.21748e+07	6.27613e+07	9.09808e+07	7.3508e+07	6.40171e+07	6.10529e+07	1.15156e+08	8.73333e+07	9.23622e+07
188.08	3.194	6.62532e+07	4.86988e+07	2.53828e+07	2.38822e+07	3.42073e+07	4.25953e+07	1.32203e+07	1.13129e+08	2.20535e+07	9.13381e+07	2.73215e+07	7.27977e+07
191.044	6.458	7.23566e+07	8.46562e+07	8.424e+07	1.13094e+08	9.71879e+07	1.12819e+07	1.00935e+08	6.37439e+07	7.02121e+07	8.94244e+07	6.1514e+07	8.73787e+07
146.022	8.047	3.70882e+07	1.12595e+08	2.3971e+07	5.30534e+07	4.53921e+07	4.69659e+07	1.8038e+07	3.78984e+07	2.35443e+07	4.74882e+07	5.08663e+07	4.98341e+07
267.133	3.92	7.33323e+07	6.70178e+07	2.84356e+07	5.80075e+07	4.76029e+07	5.72532e+07	5.02615e+07	5.88985e+07	1.12323e+08	2.20487e+07	5.35423e+07	2.26422e+07
136.064	13.023	1.10968e+08	5.66165e+07	1.00654e+08	3.74732e+07	6.32234e+07	4.69085e+07	7.90101e+07	5.93093e+07	1.10803e+08	1.12229e+08	2.51362e+07	4.92631e+07
111.983	2.351	4.85655e+07	8.81016e+06	7.96396e+06	4.52108e+07	9.05051e+07	7.94268e+07	2.11416e+07	7.36383e+07	1.11318e+08	2.229e+07	6.76525e+07	5.10032e+07
739.514	1.259	5.34011e+07	2.36898e+07	8.92982e+07	1.11171e+08	6.2677e+07	8.27853e+07	3.82377e+07	4.6083e+07	3.23699e+07	5.45773e+07	5.14029e+07	4.69164e+07
244.073	7.304	1.10746e+08	1.02029e+08	2.632e+07	8.86096e+07	6.8011e+07	8.05008e+07	6.02144e+07	9.26115e+07	9.77077e+07	5.0164e+07	5.96646e+07	4.60127e+07
423.298	1.461	7.11128e+07	1.56236e+07	1.40406e+06	1.69528e+06	1.81141e+06	1.75443e+06	1.05317e+07	1.09208e+08	3.59418e+07	1.65103e+06	1.71839e+06	1.79049e+06
83.0371	8.025	1.10314e+07	4.03259e+07	9.29127e+06	3.80568e+07	5.2206e+07	4.55172e+07	2.0046e+07	1.23821e+07	1.06416e+07	1.08605e+08	1.37112e+07	2.39729e+07
145.074	6.073	3.22257e+07	3.21467e+07	3.74293e+07	5.56805e+07	5.28628e+07	7.52753e+07	3.53481e+07	2.54092e+07	3.18575e+07	1.08545e+08	9.2223e+07	1.08039e+08
289.152	5.264	1.03128e+07	2.08669e+07	1.15645e+07	1.43157e+07	9.92017e+06	2.43237e+07	8.97336e+06	6.62564e+06	1.0333e+07	1.08089e+08	3.34242e+07	7.54075e+07
265.116	3.944	6.24637e+07	4.68988e+07	4.55948e+07	8.61428e+07	6.5871e+07	8.28093e+07	3.8736e+07	3.99012e+07	5.64197e+07	9.10558e+07	8.50116e+07	1.07256e+08
187.121	1.584	5.92601e+07	8.65287e+07	7.77239e+07	6.40683e+07	2.94238e+07	1.06403e+08	4.65923e+07	3.69584e+07	8.82723e+07	5.32611e+07	3.36957e+07	5.94463e+07
276.095	9.497	6.85334e+07	5.87087e+07	9.37917e+07	8.54592e+07	6.89758e+07	1.06328e+08	6.60355e+07	7.35495e+07	8.85199e+07	5.13408e+07	5.75296e+07	7.11967e+07
566.056	9.125	4.13926e+07	4.6093e+07	5.88642e+07	5.56024e+07	7.75095e+07	7.37841e+07	6.76026e+07	6.78496e+07	8.00199e+07	9.18457e+07	8.92076e+07	1.0524e+08
100.065	8.039	9.15374e+07	8.72491e+07	2.99026e+07	4.26219e+07	5.48756e+07	4.2639e+07	2.94516e+07	1.04549e+08	5.19424e+07	4.88608e+06	4.03274e+07	1.91157e+07
799.606	1.291	2.77628e+07	1.04348e+08	6.45432e+07	9.57343e+06	4.57263e+06	5.09211e+06	1.90936e+07	2.78262e+07	2.14156e+07	1.67804e+06	1.79362e+06	5.75847e+06
174.1	6.807	5.79381e+07	6.76305e+07	7.63746e+07	8.39743e+07	7.32171e+07	5.24418e+07	7.31469e+07	1.04263e+08	6.31338e+07	5.01286e+07	1.50243e+07	6.45816e+07
276.082	6.792	4.38325e+07	1.66191e+07	1.03966e+08	7.08764e+07	5.19991e+07	2.90608e+06	8.35691e+07	8.7153e+07	2.72618e+07	593277	5.04414e+06	636599
158.045	6.518	5.96831e+07	3.69393e+07	3.4351e+07	3.6548e+07	3.85936e+07	4.24918e+07	2.93176e+07	3.31833e+07	2.96047e+07	1.02979e+08	6.13996e+07	7.27851e+07
229.088	7.58	7.92584e+07	1.02469e+08	5.62491e+07	5.22442e+07	1.87578e+07	6.35988e+07	4.58639e+07	4.63772e+07	2.98483e+07	6.07579e+07	7.75595e+07	9.97002e+07
115.046	19.776	6.54079e+07	5.5602e+07	8.04045e+07	5.57115e+07	9.1368e+07	7.19265e+07	4.98371e+07	1.02044e+08	7.60792e+07	5.44851e+07	6.34219e+07	5.69921e+07
360.175	8.448	5.34246e+07	2.4237e+07	2.79322e+06	3.13061e+07	1.01993e+08	3.04392e+07	1.2422e+07	1.63341e+07	2.13256e+07	2.69345e+07	2.10575e+07	2.07477e+07
426.088	9.528	2.68889e+07	2.66971e+07	1.44504e+07	2.51078e+07	2.84419e+07	4.62284e+07	2.30093e+07	4.67818e+07	1.01619e+08	1.20474e+07	2.81253e+07	2.36449e+07
481.316	1.451	9.98274e+07	7.26776e+07	6.03235e+07	8.95276e+07	1.01415e+08	6.75124e+07	4.86659e+07	8.48019e+07	5.12307e+07	3.52754e+07	6.7674e+07	4.40719e+07
151.047	4.681	9.10268e+07	1.01364e+08	2.37997e+07	6.72044e+07	5.35375e+07	4.80929e+07	5.71315e+07	9.56017e+07	8.50588e+07	5.98917e+06	6.28066e+07	1.30714e+07
331.149	8.456	8.49217e+06	1.27695e+07	2.53072e+07	6.04222e+07	6.88971e+07	1.81779e+07	3.08748e+07	3.09954e+07	1.01306e+08	7.72867e+06	1.30492e+07	1.2514e+07
92.0472	3.453	9.45846e+07	1.01164e+08	4.19337e+07	1.00641e+08	4.41171e+07	6.15392e+07	3.36741e+07	5.48344e+07	6.13802e+07	2.54025e+07	4.20849e+07	4.86649e+07
307.088	8.017	7.03553e+07	4.49564e+07	7.17575e+07	6.16688e+07	5.19766e+07	4.04653e+07	6.08686e+07	1.00487e+08	6.76213e+07	1.75084e+06	6.95305e+07	2.2065e+07
148.037	8.008	5.48611e+07	7.68982e+07	9.22046e+07	5.85768e+07	5.13261e+07	7.92476e+07	6.63566e+07	6.46254e+07	7.89254e+07	1.00038e+08	6.74538e+07	7.16369e+07
159.09	5.666	4.93066e+07	4.62074e+07	6.89057e+07	9.99672e+07	5.30927e+07	5.25593e+07	4.17847e+07	4.7064e+07	3.48486e+07	4.72335e+07	7.33619e+07	7.60016e+07
202.132	5.774	1.88176e+07	3.79504e+07	4.6116e+07	4.34696e+07	2.11048e+07	2.90081e+07	6.73135e+07	1.243e+07	4.99406e+07	8.95224e+07	5.85526e+07	9.9626e+07
230.09	6.541	1.08024e+07	5.52858e+06	4.29289e+06	1.86953e+07	3.68934e+07	1.74802e+07	2.16259e+07	3.6811e+07	1.86426e+07	9.95215e+07	3.59854e+07	5.91376e+07
135.054	7.2	5.78994e+07	5.90279e+07	3.62691e+07	6.55972e+07	5.35056e+07	6.42816e+07	5.82289e+07	5.77026e+07	5.79991e+07	7.76753e+07	9.89924e+07	8.05937e+07
221.894	16.653	2.33569e+07	6.7562e+07	8.63159e+07	9.12244e+07	8.23147e+07	9.13901e+07	8.82484e+07	8.36124e+07	8.59511e+07	9.88843e+07	6.39487e+07	8.84692e+07
136.038	4.211	5.56329e+07	6.98429e+07	9.6175e+07	2.2986e+07	6.82701e+07	7.78221e+07	1.65725e+07	4.13458e+07	9.80776e+07	443643	3.7061e+07	2.88335e+07
441.345	1.469	7.03659e+07	9.58861e+07	9.78434e+07	9.18759e+07	9.1712e+07	8.23531e+07	6.27398e+07	6.09109e+07	5.89254e+07	8.61888e+07	7.97628e+07	9.60894e+07
240.122	7.438	3.55794e+07	2.14854e+07	8.3019e+07	1.01388e+07	1.5464e+07	5.25363e+06	4.53565e+07	9.7235e+07	1.76349e+07	4.18279e+06	1.90939e+07	6.57398e+06
273.929	16.386	8.63013e+07	8.90222e+07	8.44616e+07	6.73855e+07	9.69438e+07	6.92399e+07	8.40884e+07	8.77925e+07	9.7211e+07	5.27376e+07	7.61335e+07	6.3893e+07
169.998	8.204	7.52877e+07	9.58308e+07	4.79365e+07	4.13214e+07	4.17224e+07	5.58298e+07	1.85043e+07	5.96219e+07	5.94714e+07	2.88595e+07	4.39232e+07	3.15995e+07
132.09	12.895	5.275e+07	8.30741e+07	2.49918e+07	2.87483e+07	4.1289e+07	3.52882e+07	2.8561e+07	9.55984e+07	6.39396e+07	1.70135e+07	2.26523e+07	1.52958e+07
147.035	2.392	4.84123e+07	1.35154e+07	1.40471e+07	1.79534e+07	4.62742e+07	4.609e+07	2.43493e+07	9.53885e+07	6.28795e+07	9.85217e+06	4.53079e+07	2.23933e+07
236.079	3.468	7.60875e+07	8.42973e+07	3.24372e+07	9.52958e+07	6.74992e+07	4.81949e+07	6.40764e+07	4.40843e+07	4.45292e+07	4.26345e+07	2.41896e+07	2.60212e+07
741.529	1.217	7.43419e+07	7.57134e+07	7.65122e+07	8.4573e+07	5.46111e+07	9.51776e+07	7.07954e+07	8.30092e+07	6.66444e+07	5.31015e+07	7.97436e+07	7.45206e+07
587.104	5.272	4.42375e+07	1.30049e+06	1.36077e+07	3.48405e+07	2.03637e+07	5.27634e+07	9.51312e+07	4.63748e+07	7.68724e+06	1.57623e+06	4.36563e+07	4.33691e+06
326.192	1.213	6.02811e+07	9.50107e+07	5.14569e+07	6.99846e+07	4.28682e+07	7.23294e+07	4.37849e+07	3.67291e+07	8.97593e+07	5.43488e+07	4.47992e+07	8.08783e+07
188.152	12.338	5.15194e+07	3.85036e+07	5.08742e+07	3.63776e+07	6.26226e+07	2.3116e+07	2.31192e+07	9.47609e+07	2.71254e+07	4.64074e+07	3.4408e+07	2.75919e+07
260.03	8.925	6.28278e+07	9.4399e+07	3.9868e+07	3.00224e+07	4.22321e+07	3.14472e+07	1.88646e+07	3.44873e+07	2.70671e+07	1.81215e+07	1.84348e+07	2.07806e+07
811.538	1.177	6.91526e+07	7.23104e+07	7.62555e+07	6.73e+07	9.42392e+07	7.22059e+07	5.19904e+07	6.13322e+07	5.82752e+07	7.14028e+07	9.12836e+07	7.51053e+07
304.058	4.388	9.39837e+07	8.39007e+07	6.91948e+07	3.98791e+07	5.83344e+07	5.82303e+07	3.48091e+07	5.14705e+07	7.91861e+07	3.45734e+07	3.03853e+07	3.03962e+07
103.1	7.548	9.38756e+07	6.25077e+07	8.76841e+07	5.51865e+07	6.99933e+07	5.39842e+07	6.80373e+07	6.32214e+07	7.75764e+07	3.93821e+07	4.53274e+07	4.76869e+07
361.076	7.518	6.26858e+07	5.87101e+07	5.60886e+07	5.77513e+07	6.42678e+07	5.6305e+07	5.31452e+07	5.59618e+07	9.29196e+07	3.11315e+07	4.82387e+07	4.96073e+07
835.604	1.295	5.19301e+07	6.61141e+07	4.95778e+07	5.7067e+07	5.9522e+07	9.26884e+07	5.05712e+07	5.54391e+07	5.01183e+07	9.0444e+07	5.15703e+07	7.07783e+07
573.092	6.589	4.18927e+07	5.50411e+07	9.2645e+07	8.11725e+07	4.87012e+07	5.90131e+07	6.81944e+07	5.63341e+07	5.29138e+07	5.43621e+07	5.64065e+07	6.20945e+07
663.108	7.797	7.00537e+07	5.84308e+07	5.73309e+07	8.91847e+07	7.1098e+07	7.92298e+07	7.31249e+07	7.05719e+07	7.15872e+07	6.87138e+07	8.45014e+07	9.15613e+07
382.117	7.546	9.12869e+07	5.21461e+07	7.33301e+07	5.59441e+07	6.47072e+07	5.63772e+07	6.86249e+07	5.11158e+07	6.70036e+07	3.68971e+07	5.06204e+07	5.80051e+07
771.574	1.314	6.17761e+07	1.32363e+07	7.44288e+07	1.1232e+07	2.04608e+07	4.86128e+07	7.92628e+07	7.56944e+07	9.09915e+07	2.25711e+07	2.6172e+07	3.31852e+07
557.113	7.459	6.17722e+07	4.68836e+07	6.17377e+07	6.50125e+07	4.11266e+07	6.67445e+07	8.13331e+07	6.6069e+07	7.70286e+07	7.77556e+07	9.09717e+07	7.92919e+07
810.596	2.365	6.3284e+06	1.59006e+07	7.57521e+06	1.7173e+07	9.0502e+07	1.104e+07	1.04936e+07	2.97042e+06	5.95928e+06	2.61288e+07	1.14611e+07	1.30853e+07
548.313	2.429	2.30711e+06	2.52268e+06	728926	884656	2.51485e+07	1.09889e+07	6.63881e+06	7.3688e+06	1.33161e+07	2.90098e+07	2.2126e+07	9.04481e+07
340.207	1.209	6.68578e+07	8.97067e+07	4.01366e+07	7.44751e+07	4.09956e+07	7.03652e+07	3.35601e+07	4.13662e+07	8.41864e+07	4.52333e+07	4.42107e+07	7.43241e+07
423.334	1.467	5.96055e+07	8.49202e+07	8.77302e+07	8.16412e+07	7.9619e+07	7.15009e+07	5.20974e+07	5.05677e+07	4.89397e+07	7.46522e+07	6.6241e+07	8.96237e+07
101.049	8.015	8.1104e+07	7.00705e+07	2.21374e+07	3.55377e+07	5.85279e+07	3.47343e+07	3.09854e+07	8.94957e+07	4.04222e+07	3.90956e+06	3.1245e+07	1.60112e+07
231.147	1.699	4.15431e+07	4.04608e+07	6.2143e+07	5.83537e+07	4.59231e+07	5.95654e+07	6.73356e+07	5.29305e+07	5.42819e+07	8.23459e+07	6.01401e+07	8.91446e+07
463.074	10.486	5.88892e+07	5.73862e+07	3.31977e+07	4.56047e+07	4.39712e+07	5.49075e+07	3.74939e+07	8.90966e+07	4.24439e+07	3.50881e+07	4.87659e+07	3.38073e+07
394.153	8.191	3.76194e+07	2.15525e+07	4.38521e+07	6.48182e+07	3.97778e+07	4.30174e+07	8.72199e+07	4.04143e+07	7.81075e+07	4.80846e+07	8.89583e+07	6.16735e+07
165.065	5.668	2.16588e+07	1.7862e+07	2.95616e+07	6.32826e+07	8.88736e+07	7.3416e+07	4.64188e+07	5.90391e+07	4.41396e+07	6.2335e+07	5.32637e+07	4.45819e+07
230.001	4.588	8.83913e+07	1.23704e+07	7.96394e+06	6.29934e+07	3.48178e+07	2.93463e+07	1.53524e+07	2.2606e+07	2.57505e+07	1.23739e+07	2.46347e+07	8.3039e+07
103.063	7.669	6.61127e+07	6.16668e+07	4.44019e+07	7.44152e+07	7.07415e+07	8.81063e+07	4.69416e+07	6.24265e+07	5.07541e+07	5.94536e+07	5.58175e+07	5.02867e+07
170.069	2.456	8.79708e+07	5.76197e+07	6.41989e+07	2.55389e+07	3.53722e+07	3.13693e+07	1.97848e+07	4.75716e+07	3.18217e+07	8.61355e+07	2.72897e+07	4.59681e+07
288.23	1.337	8.77759e+07	7.41594e+07	2.62463e+07	1.67795e+07	7.70568e+07	4.9881e+07	1.9278e+07	3.60778e+06	3.6131e+07	2.1523e+07	5.20293e+07	5.12478e+07
125.016	8.027	7.94978e+07	4.07553e+07	3.97069e+07	5.28011e+07	4.07077e+07	3.99837e+07	5.68283e+07	4.58496e+07	8.1174e+07	3.04093e+06	8.67628e+07	3.73096e+07
271.126	6.836	3.29281e+07	1.54691e+07	8.11423e+07	7.7885e+07	6.08583e+07	1.92721e+06	6.19698e+07	8.67263e+07	4.07518e+07	825474	2.03156e+06	1.6297e+06
354.277	1.35	5.96089e+07	1.79303e+07	4.29084e+06	3.15187e+06	8.65453e+07	8.45386e+06	6.76379e+06	1.98079e+07	5.46425e+06	5.39696e+06	1.36175e+07	2.89781e+06
497.28	1.43	8.84129e+06	1.22312e+07	1.18352e+06	2.92399e+07	2.67583e+07	6.98686e+07	1.40242e+07	8.38068e+06	3.85561e+07	5.52487e+07	2.14101e+07	8.62107e+07
338.051	3.452	7.70157e+06	3.09109e+07	8.26377e+07	5.57042e+07	8.59508e+07	6.52579e+07	3.19877e+07	4.30091e+07	4.92901e+07	5.90234e+07	3.18633e+07	6.09199e+07
299.985	1.873	2.82881e+07	6.48594e+07	3.33441e+07	7.31143e+07	3.82929e+07	5.9282e+07	3.2774e+07	2.78301e+07	8.47916e+07	1.74849e+07	2.60173e+07	5.24551e+07
517.33	1.471	3.94509e+07	3.10835e+07	3.30847e+07	2.8572e+07	8.44139e+07	3.07343e+07	2.13931e+07	3.04074e+07	2.57033e+07	1.60973e+07	2.3033e+07	2.18874e+07
230.019	8.263	6.63669e+07	7.67139e+07	8.41503e+07	3.8615e+07	4.8761e+07	4.21162e+07	3.24035e+07	4.00127e+07	3.80891e+07	2.39337e+07	3.39926e+07	3.55372e+07
303.292	3.178	3.56095e+06	7.64312e+06	4.61673e+06	5.77902e+06	2.66401e+07	1.33299e+07	2.05478e+07	6.88369e+06	8.40494e+07	8.54415e+06	3.85605e+06	1.38948e+07
188.116	6.263	5.64883e+07	4.17776e+07	1.90908e+07	6.05951e+07	5.64495e+07	4.92267e+07	2.62584e+07	5.0798e+07	4.02662e+07	8.40176e+07	4.9825e+07	5.29364e+07
175.048	7.607	6.12609e+07	8.34885e+07	5.72636e+07	4.20716e+07	4.85087e+07	4.82903e+07	2.73247e+07	4.50038e+07	5.06968e+07	4.14424e+07	3.66779e+07	3.53976e+07
243.183	1.38	3.14365e+07	7.40068e+07	4.63577e+07	4.22277e+07	1.96834e+07	5.31791e+07	2.23683e+07	1.9344e+07	8.33799e+07	3.47963e+07	2.03771e+07	3.07816e+07
314.135	8.121	2.96716e+07	9.2484e+06	2.5785e+07	5.43745e+07	4.45281e+07	3.27123e+07	6.94032e+07	2.30374e+07	4.27071e+07	7.48852e+07	8.0422e+07	8.26547e+07
328.298	1.225	8.2576e+07	4.79714e+07	1.42899e+07	1.82377e+07	5.54067e+07	2.5486e+07	1.53772e+07	6.85988e+07	1.62721e+07	1.84328e+07	2.48913e+07	1.00196e+07
227.188	1.438	1.80537e+06	8.24401e+07	9.47519e+06	2.15588e+07	2.02006e+06	1.8117e+07	3.29787e+06	1.59877e+06	2.6164e+07	4.96688e+06	3.47851e+06	9.19842e+06
296.051	19.784	6.43822e+07	5.80882e+07	5.17374e+07	3.19121e+07	4.98523e+07	5.60036e+07	5.0323e+07	5.58758e+07	8.20949e+07	5.76624e+07	6.13832e+07	5.93206e+07
152.059	2.457	6.60508e+07	5.16145e+07	6.53693e+07	2.54684e+07	3.36601e+07	3.69832e+07	2.12882e+07	3.23999e+07	3.35149e+07	8.1868e+07	2.76233e+07	4.62256e+07
306.257	1.273	6.78372e+07	3.1989e+07	5.75911e+06	3.90645e+07	8.17458e+07	2.88214e+07	3.39566e+07	3.77719e+07	4.37611e+07	3.83171e+07	6.03581e+07	2.9262e+07
495.266	1.315	2.10559e+07	2.92452e+07	4.61731e+06	6.69772e+07	8.16571e+07	3.53344e+07	6.14783e+06	2.46638e+07	1.2796e+07	3.68442e+07	3.09717e+07	1.15829e+07
767.541	1.253	6.46133e+07	6.66134e+07	6.08067e+07	5.31636e+07	5.17728e+07	7.0646e+07	5.03962e+07	4.75454e+07	4.10824e+07	6.88581e+07	8.12001e+07	5.46495e+07
597.092	7.294	4.21507e+07	4.68297e+07	5.19619e+07	6.90977e+07	3.70189e+07	5.55608e+07	6.39766e+07	4.50128e+07	4.74927e+07	8.09006e+07	7.77999e+07	7.47031e+07
694.126	7.172	3.64541e+07	3.60655e+07	5.16256e+07	5.54798e+07	4.05752e+07	4.26685e+07	5.1943e+07	4.68039e+07	4.66648e+07	6.2684e+07	8.05693e+07	5.54328e+07
310.287	1.255	8.03572e+07	4.41045e+07	1.37286e+07	1.74985e+07	5.43313e+07	2.47794e+07	1.41263e+07	6.40241e+07	1.39712e+07	1.74227e+07	2.41825e+07	9.56454e+06
227.021	4.702	5.04017e+07	2.9193e+07	3.85119e+07	3.6469e+07	8.03165e+07	5.82343e+07	3.58012e+07	6.27692e+07	5.70906e+07	4.05945e+07	5.71737e+07	4.78284e+07
139.949	16.626	7.59126e+07	7.3654e+07	7.65553e+07	7.78629e+07	7.21341e+07	7.30255e+07	8.01599e+07	7.25013e+07	7.47458e+07	7.80356e+07	7.60667e+07	7.76199e+07
186.029	3.425	2.27123e+07	2.66146e+07	7.96986e+07	3.83742e+07	3.99324e+07	3.14498e+07	3.38973e+07	3.27336e+07	4.56017e+07	2.57606e+07	2.76608e+07	3.21212e+07
767.549	1.276	4.1121e+07	4.37233e+07	5.69468e+07	7.94533e+07	5.33593e+07	6.11386e+07	3.76062e+07	3.18246e+07	2.96671e+07	4.35293e+07	5.7385e+07	5.59293e+07
402.298	1.353	6.43497e+07	7.47606e+07	1.19551e+07	7.92427e+07	4.76081e+07	4.31386e+07	2.54439e+07	3.49e+07	7.16915e+07	2.88487e+07	4.8568e+07	6.60926e+07
137.048	3.29	5.49971e+07	2.47121e+07	7.88229e+07	2.74468e+07	5.76993e+07	5.00829e+06	2.28086e+07	5.22477e+07	1.84855e+07	4.7481e+06	2.41902e+07	4.29089e+06
136.977	16.375	3.61301e+07	5.60534e+07	7.85251e+07	3.53333e+07	2.51323e+07	3.08483e+07	5.27234e+07	4.47385e+07	3.91498e+07	4.79132e+07	2.52134e+07	3.53723e+07
583.081	9.125	3.22829e+07	3.68469e+07	4.51662e+07	6.00497e+07	5.56855e+07	5.75739e+07	4.90445e+07	5.61183e+07	6.20922e+07	6.79822e+07	6.60535e+07	7.84312e+07
525.307	1.281	5.76639e+07	1.83973e+07	4.00049e+06	3.27463e+06	7.83767e+07	1.08836e+07	1.09291e+07	2.5294e+07	1.53084e+07	4.58369e+06	1.89873e+07	4.22195e+06
336.058	5.36	7.3864e+07	7.82701e+07	6.76553e+07	6.24664e+07	3.47437e+07	4.46971e+07	6.42583e+07	6.82432e+07	7.54325e+07	5.71109e+07	6.23946e+07	3.72171e+07
177.866	16.685	4.30397e+07	3.25897e+07	5.11851e+07	6.33746e+07	4.66315e+07	6.40233e+07	5.40489e+07	4.83188e+07	4.56065e+07	7.79668e+07	6.17688e+07	6.31582e+07
122.037	2.024	4.0625e+07	7.73984e+07	4.07845e+07	7.12634e+07	3.22533e+07	7.59334e+07	3.72806e+07	3.44899e+07	6.78788e+07	3.07123e+07	3.44174e+07	5.15048e+07
251.921	16.388	7.0712e+07	7.09842e+07	6.33975e+07	5.73922e+07	7.6649e+07	5.51742e+07	7.27309e+07	6.7038e+07	7.58503e+07	4.67644e+07	5.88115e+07	5.09852e+07
495.332	2.43	6.41977e+07	4.29525e+07	4.05554e+07	5.2282e+07	6.01372e+07	5.76044e+07	3.86062e+07	4.81406e+07	4.93921e+07	7.65481e+07	5.31436e+07	5.08341e+07
386.071	6.566	4.25829e+07	4.77508e+07	5.0565e+07	7.24504e+07	7.65133e+07	7.20717e+07	5.15707e+07	4.00439e+07	5.13126e+07	4.27618e+07	4.34309e+07	5.07709e+07
175.121	4.447	2.61842e+07	3.18635e+07	2.69853e+07	4.90687e+07	2.59157e+07	5.02755e+07	3.74655e+07	2.66345e+07	3.61203e+07	5.33295e+07	5.45302e+07	7.65125e+07
324.04	8.059	2.22585e+07	4.58891e+07	6.04246e+07	4.35503e+07	5.3022e+07	5.71676e+07	4.8611e+07	7.64256e+07	4.32833e+07	3.0102e+06	6.66649e+07	3.73891e+07
259.85	16.665	5.8838e+07	4.99424e+07	6.79976e+07	6.01907e+07	6.64565e+07	7.18615e+07	7.22589e+07	6.10033e+07	6.08604e+07	7.64084e+07	5.81013e+07	6.79319e+07
189.946	16.387	6.12873e+07	6.24978e+07	6.33999e+07	5.11435e+07	7.02083e+07	4.79464e+07	6.14741e+07	6.23872e+07	7.5663e+07	3.81539e+07	5.38591e+07	4.47752e+07
191.152	1.6	7.37766e+07	7.5087e+07	2.84819e+07	6.69516e+07	4.30293e+07	3.95108e+07	3.23052e+07	2.32519e+07	6.1167e+07	3.93551e+07	3.75157e+07	6.584e+07
818.513	1.181	1.48643e+07	3.07761e+07	7.49567e+07	2.84069e+07	4.15892e+07	2.4624e+07	2.04252e+07	5.55214e+07	3.37493e+07	2.53896e+07	1.42019e+07	1.31378e+07
105.079	9.349	2.83105e+07	5.87852e+07	1.00443e+07	5.7968e+07	2.15626e+07	7.49023e+07	1.06432e+07	1.16544e+07	3.60753e+07	1.66988e+07	1.15306e+07	2.61074e+07
205.921	16.583	6.43709e+07	6.10663e+07	7.19382e+07	6.20237e+07	6.5205e+07	5.59155e+07	7.22045e+07	6.73181e+07	7.47432e+07	5.22733e+07	5.51808e+07	5.31486e+07
312.176	1.214	4.50721e+07	5.30806e+07	3.00228e+07	5.42213e+07	2.19451e+07	4.65853e+07	1.69373e+07	2.35115e+07	7.42859e+07	3.03206e+07	2.00606e+07	5.00067e+07
883.535	1.166	3.40915e+07	3.39964e+07	4.422e+07	4.64808e+07	7.37817e+07	5.37177e+07	3.32403e+07	4.68402e+07	5.37211e+07	4.45511e+07	5.19418e+07	5.96056e+07
188.049	2.462	2.03846e+07	3.04318e+07	7.37077e+07	2.15965e+07	2.26095e+07	2.24501e+07	4.23379e+07	6.49826e+07	6.22602e+07	1.44196e+07	4.12226e+07	2.12668e+07
633.532	1.212	6.99421e+07	1.53552e+07	1.50454e+07	1.38779e+07	7.25547e+07	2.24211e+07	1.17888e+07	3.29118e+07	1.20129e+07	1.42031e+07	1.53974e+07	8.86078e+06
536.161	4.244	4.06001e+07	3.76627e+07	7.25105e+07	6.59321e+06	1.49107e+07	2.62212e+07	9.924e+06	2.5064e+07	5.75956e+07	7.72659e+06	1.10625e+07	7.15602e+06
116.084	1.491	2.19462e+07	7.23366e+07	1.60201e+07	1.24297e+07	1.42129e+07	2.36657e+07	1.40761e+07	1.2941e+07	3.83927e+07	1.70671e+07	1.54684e+07	2.63416e+07
858.529	1.191	7.2312e+07	5.09622e+07	6.60382e+07	6.74269e+07	3.5428e+07	5.36952e+07	4.90593e+07	4.60236e+07	3.81494e+07	3.37111e+07	4.63426e+07	3.30818e+07
614.168	7.517	3.90617e+07	3.17986e+07	5.88888e+07	3.44544e+07	3.65213e+07	3.23501e+07	5.9967e+07	7.15748e+07	4.76557e+07	2.90743e+07	3.45605e+07	2.18443e+07
501.309	1.307	3.02345e+07	3.49032e+07	1.66443e+07	2.23115e+07	1.34845e+07	5.09517e+07	1.54113e+07	1.6254e+07	7.14666e+07	2.13397e+07	3.45782e+07	6.67591e+07
427.366	1.454	5.30662e+07	6.18768e+07	4.37901e+07	4.98481e+07	4.21731e+07	5.17486e+07	3.59189e+07	2.43826e+07	3.14167e+07	5.3138e+07	7.09067e+07	6.69567e+07
112.064	8.69	2.5654e+07	2.39467e+07	1.34122e+07	7.05158e+07	2.33194e+07	5.63536e+07	1.72212e+07	1.30835e+07	1.2136e+07	2.86094e+07	3.44637e+07	4.57987e+07
283.287	1.365	2.37202e+07	7.03267e+07	2.41901e+07	4.7557e+07	1.82894e+07	6.10652e+07	2.61941e+07	1.97598e+07	6.16082e+07	3.06322e+07	5.37327e+07	5.05947e+07
404.156	7.627	6.7795e+07	3.93027e+07	4.44114e+07	4.311e+07	6.96968e+07	4.93358e+07	3.20961e+07	4.72628e+07	4.16946e+07	1.7111e+07	2.94104e+07	2.79951e+07
309.106	6.366	3.58519e+07	5.25214e+07	6.94536e+07	4.4911e+07	4.66189e+07	4.19663e+07	6.0348e+07	5.43772e+07	4.97942e+07	4.09925e+07	3.84788e+07	3.35116e+07
164.069	4.796	6.86187e+07	3.36646e+07	4.82826e+07	4.20507e+07	4.90141e+07	4.8163e+07	4.06455e+07	5.35338e+07	4.95279e+07	3.57212e+07	3.57903e+07	5.1394e+07
862.56	1.185	4.44881e+07	6.35448e+07	6.83609e+07	4.65595e+07	4.68934e+07	5.61686e+07	4.42568e+07	4.43608e+07	3.94248e+07	2.96753e+07	3.59166e+07	2.93797e+07
585.365	1.465	6.79022e+07	6.50279e+07	5.47048e+07	6.31773e+07	5.53285e+07	6.24902e+07	4.45667e+07	5.25838e+07	5.64424e+07	3.32151e+07	4.46912e+07	4.01118e+07
143.977	8.029	2.12474e+07	4.5232e+07	6.23719e+07	6.78927e+07	1.35036e+07	8.87227e+06	2.59247e+07	1.39203e+07	1.14609e+07	1.83209e+06	8.86406e+06	4.34712e+06
147.089	5.246	4.28668e+07	3.59925e+07	5.76514e+07	5.03781e+07	5.88914e+07	5.86621e+07	6.01452e+07	6.75671e+07	5.28116e+07	4.01725e+07	3.42692e+07	4.42762e+07
270.132	2.817	1.44143e+07	6.04189e+06	4.867e+07	2.78343e+07	6.70626e+07	1.69045e+06	1.80568e+07	5.91354e+07	1.87732e+07	819616	1.0294e+07	956407
845.579	1.341	3.94622e+07	1.49161e+07	5.29565e+07	5.18971e+07	1.19732e+07	3.90862e+07	4.98019e+07	5.50762e+07	6.02511e+07	6.68538e+07	5.00136e+07	6.57514e+07
266.126	1.592	1.59926e+07	4.09291e+06	6.67782e+07	2.64045e+07	3.49218e+07	2.10625e+06	1.03412e+07	4.72824e+07	7.59927e+06	796927	1.03881e+07	974319
398.137	9.391	4.58126e+07	3.19636e+07	3.40032e+07	6.21109e+07	4.21194e+07	6.4809e+07	3.21536e+07	4.72835e+07	4.7835e+07	5.33221e+07	6.6537e+07	6.27122e+07
211.928	16.389	5.311e+07	5.42502e+07	5.51428e+07	4.50699e+07	6.08584e+07	4.16229e+07	5.39849e+07	5.34765e+07	6.63687e+07	3.28788e+07	4.69949e+07	3.8366e+07
313.116	9.261	6.60517e+07	2.09022e+07	2.49937e+07	2.82751e+06	2.61673e+07	2.28487e+07	4.03632e+06	9.56597e+06	4.23659e+06	2.22244e+07	7.75433e+06	1.72727e+07
535.158	1.267	1.44436e+07	1.28492e+06	1.2411e+06	1.33111e+06	1.2155e+07	1.66418e+07	1.1153e+06	1.03004e+07	6.58744e+07	2.0842e+06	2.71618e+07	1.64312e+07
106.027	3.843	1.93656e+07	2.89235e+07	5.75789e+07	4.59087e+07	6.54613e+07	3.8733e+07	2.37915e+07	4.26691e+07	2.87128e+07	3.20055e+07	2.76204e+07	3.95711e+07
795.607	1.292	4.29977e+07	6.29762e+07	6.54032e+07	1.12699e+07	1.21244e+07	1.01612e+07	1.41898e+07	4.04344e+07	2.06354e+07	3.12876e+06	2.70078e+06	2.93787e+06
402.066	6.141	2.87499e+07	3.98367e+07	4.75266e+07	4.82674e+07	6.52333e+07	5.23751e+07	3.17616e+07	3.30835e+07	4.6474e+07	3.49167e+07	2.30209e+07	5.00581e+07
173.924	16.73	5.08993e+07	4.89095e+07	3.97785e+07	5.60089e+07	4.29108e+07	4.76172e+07	6.51392e+07	4.53457e+07	4.39055e+07	4.46357e+07	5.46766e+07	5.50497e+07
349.095	5.689	3.72599e+07	2.83099e+07	6.50275e+07	2.60073e+07	2.2527e+07	2.30235e+07	3.49827e+07	3.84987e+07	2.79004e+07	1.75124e+07	2.25864e+07	1.52096e+07
216.122	7.92	3.52145e+07	2.7415e+07	6.48617e+07	2.61986e+07	1.59041e+07	2.25555e+07	2.20615e+07	3.56621e+07	9.23589e+06	9.84948e+06	1.06209e+07	7.23921e+06
426.371	1.263	6.47537e+07	1.02344e+07	3.74793e+06	4.74561e+06	5.4042e+06	5.25184e+06	3.47341e+06	1.19376e+07	3.94936e+06	4.23239e+06	4.76773e+06	4.63588e+06
155.072	8.038	4.97037e+07	5.21572e+07	3.06911e+06	1.41759e+07	2.06039e+07	1.53976e+07	1.57656e+07	6.40644e+07	3.80798e+07	2.15504e+06	1.57099e+07	4.61855e+06
117.043	2.841	8.71846e+06	9.1635e+06	2.2747e+06	7.93721e+06	5.90177e+06	1.1744e+07	4.56663e+06	4.78827e+06	4.40512e+06	6.40607e+07	1.50312e+07	3.31336e+07
392.293	1.413	6.40573e+07	2.51992e+07	1.95547e+06	1.50177e+06	9.08487e+06	1.39023e+07	9.93127e+06	4.19216e+07	2.2253e+07	5.68728e+06	2.20336e+06	2.34861e+06
144.115	1.362	3.48497e+06	6.36257e+07	4.91251e+06	6.20253e+07	3.94849e+06	6.6398e+06	4.22774e+06	3.06749e+06	1.24798e+07	6.86545e+06	3.46259e+06	5.67596e+06
319.104	7.797	4.90236e+06	1.02312e+07	7.39868e+06	2.59293e+06	6.0157e+06	4.83815e+06	6.35758e+07	3.95886e+06	4.73194e+06	2.93668e+06	3.43868e+06	1.98014e+06
866.513	1.179	2.77418e+07	3.13816e+07	4.45725e+07	4.99501e+07	6.35726e+07	4.65074e+07	3.31641e+07	4.70044e+07	4.78632e+07	4.27354e+07	4.65355e+07	5.31532e+07
371.303	1.51	5.3682e+07	5.14304e+07	4.84557e+07	4.5894e+07	4.20239e+07	4.35337e+07	3.27151e+07	2.31453e+07	1.98093e+07	6.10936e+07	5.09289e+07	6.32612e+07
715.513	1.251	3.29758e+07	4.56782e+07	6.27404e+07	2.17088e+07	2.71911e+07	3.79202e+07	3.70341e+07	3.56113e+07	3.33715e+07	1.42815e+07	1.70834e+07	2.39739e+07
215.86	16.664	4.25043e+07	3.3706e+07	4.47426e+07	4.60019e+07	4.82171e+07	5.63408e+07	5.17858e+07	4.80969e+07	4.83705e+07	6.18177e+07	5.40146e+07	5.08453e+07
152.95	16.764	5.38314e+07	3.39263e+07	5.32237e+07	5.82541e+07	4.60459e+07	5.91338e+07	4.67358e+07	4.66794e+07	5.13682e+07	5.29966e+07	4.90266e+07	6.16974e+07
831.577	1.291	3.17745e+07	3.61289e+07	3.52055e+07	4.90296e+07	2.28132e+07	5.94651e+07	3.45257e+07	2.20923e+07	4.74046e+07	4.36304e+07	5.03477e+07	6.15443e+07
202.143	12.02	2.72389e+07	2.69351e+07	2.01398e+07	5.10352e+07	5.46023e+07	5.07177e+07	2.29743e+07	2.15824e+07	3.08912e+07	6.09173e+07	3.38514e+07	4.23853e+07
305.051	8.011	4.67708e+07	2.73822e+07	2.47089e+07	3.8096e+07	2.72508e+07	2.96556e+07	1.88738e+07	6.05406e+07	3.10813e+07	9.68931e+06	2.68737e+07	2.10575e+07
260.03	9.556	4.72973e+07	5.98704e+07	5.86797e+07	3.82863e+07	4.21981e+07	5.70309e+07	4.07876e+07	5.30062e+07	4.6663e+07	4.62563e+07	3.32745e+07	4.80802e+07
837.621	1.301	7.93053e+06	2.93342e+07	1.35957e+07	3.26822e+07	1.45299e+07	3.55489e+07	5.52561e+07	2.17625e+07	2.34023e+07	4.92084e+07	5.96634e+07	2.66336e+07
521.195	9.375	5.47233e+07	2.19391e+07	1.03548e+07	1.59059e+07	5.96477e+07	5.07615e+06	1.87157e+07	1.39794e+07	1.53688e+07	3.72599e+06	1.37086e+07	4.44245e+06
143.095	6.582	1.06179e+07	6.46493e+06	8.61476e+06	1.22868e+07	9.80075e+06	1.60435e+07	7.20076e+06	7.85001e+06	6.39745e+06	4.35278e+07	2.67e+07	5.92406e+07
259.178	2.447	3.49112e+07	4.78172e+07	4.71266e+07	5.9015e+07	4.79756e+07	4.6535e+07	4.05802e+07	3.18078e+07	3.52207e+07	3.96818e+07	4.16116e+07	5.90044e+07
121.938	16.623	5.61404e+07	4.73766e+07	5.15838e+07	5.40938e+07	5.54816e+07	5.10338e+07	5.43839e+07	4.95384e+07	5.20409e+07	4.83728e+07	5.60567e+07	5.87614e+07
564.186	7.554	5.00714e+07	2.80675e+07	5.8689e+07	2.9682e+07	3.89291e+07	2.52137e+07	3.04501e+07	4.94426e+07	4.2758e+07	1.16046e+07	2.04631e+07	1.76344e+07
789.547	1.184	2.62523e+07	4.34943e+07	3.92655e+07	2.9166e+07	3.12205e+07	4.50662e+07	3.84702e+07	5.83893e+07	1.62093e+07	2.55036e+07	4.35951e+07	3.75789e+07
398.121	8.443	2.9118e+07	2.41719e+07	4.42309e+07	2.88345e+07	3.4776e+07	2.67778e+07	5.82602e+07	3.75813e+07	5.56648e+07	1.91055e+07	3.17336e+07	2.71088e+07
812.606	1.94	2.69097e+06	3.19369e+06	2.68001e+06	497869	1.81835e+06	3.32778e+07	1.99105e+06	4.26278e+06	6.74675e+06	5.81962e+07	3.38105e+06	3.28704e+07
229.939	16.386	5.18826e+07	5.56117e+07	5.71306e+07	4.62924e+07	5.68182e+07	3.95734e+07	5.41275e+07	5.39647e+07	5.74784e+07	3.46534e+07	4.39904e+07	3.95211e+07
229.071	8.153	2.75714e+07	6.50166e+06	3.68052e+07	3.90034e+07	1.69276e+07	1.70359e+07	5.72936e+07	2.9077e+07	3.32144e+07	2.67422e+07	2.89801e+07	2.2503e+07
464.298	1.19	1.99289e+07	1.40082e+07	1.96687e+07	2.1771e+07	1.46997e+07	6.53372e+06	4.58701e+07	3.17313e+07	5.71362e+07	2.6435e+07	5.66846e+06	7.21243e+06
103.064	11.448	4.35103e+07	3.44509e+07	4.67794e+07	4.50763e+07	3.06347e+07	3.69539e+07	5.25549e+07	5.34974e+07	4.25155e+07	5.71114e+07	4.33738e+07	5.4548e+07
682.127	7.446	3.13058e+07	2.2601e+07	2.83832e+07	3.84537e+07	2.31221e+07	3.11393e+07	5.01912e+07	3.11518e+07	3.41472e+07	4.93266e+07	5.67796e+07	4.85272e+07
238.996	8.923	3.45263e+07	3.52971e+07	3.7683e+07	3.93672e+07	2.72018e+07	2.29012e+07	5.65094e+07	4.18197e+07	5.21764e+07	4.71246e+07	4.77851e+07	4.44195e+07
446.06	9.229	4.98117e+07	4.7901e+07	4.68575e+07	4.60016e+07	3.59959e+07	4.49211e+07	5.64785e+07	5.41217e+07	3.79799e+07	5.11983e+07	5.10223e+07	5.28155e+07
78.9824	16.675	4.12876e+07	3.62605e+07	3.92776e+07	4.63714e+07	4.59675e+07	4.54089e+07	4.51336e+07	4.43986e+07	4.57432e+07	3.97233e+07	4.97814e+07	5.62981e+07
147.053	3.199	3.68188e+07	3.50118e+07	1.87107e+07	3.21893e+07	4.43291e+07	3.35932e+07	3.17813e+07	4.40384e+07	4.17199e+07	5.61762e+07	2.53248e+07	4.51751e+07
821.579	1.333	3.10785e+07	3.40257e+07	4.23571e+07	4.20899e+07	3.2394e+07	3.02631e+07	5.27484e+07	4.62559e+07	5.27042e+07	4.72531e+07	4.78875e+07	5.61689e+07
200.046	4.697	4.90277e+07	3.87444e+07	5.57339e+07	3.29207e+07	2.68071e+07	2.81686e+07	4.50539e+07	4.55271e+07	3.19108e+07	3.2876e+07	2.33766e+07	3.6865e+07
612.151	9.925	1.24964e+07	1.39318e+07	1.57869e+07	2.14829e+07	1.87455e+07	2.02672e+07	1.80348e+07	3.03009e+07	5.55119e+07	1.0068e+07	1.62435e+07	1.20518e+07
174.064	3.7	3.07157e+07	4.38357e+07	1.12948e+07	1.72868e+07	2.03259e+07	1.38281e+07	1.22774e+07	5.5472e+07	2.32257e+07	1.24125e+07	1.02338e+07	8.88531e+06
330.277	1.355	1.98847e+07	5.54175e+07	2.19415e+07	5.10023e+07	3.39917e+07	1.71181e+07	2.18942e+07	2.0271e+07	4.93795e+07	2.18506e+07	3.34958e+07	3.7919e+07
276.028	8.586	3.71889e+07	4.95543e+07	1.36405e+07	1.62011e+07	1.58708e+07	1.59343e+07	8.98985e+06	5.52909e+07	1.42902e+07	6.73904e+06	9.35597e+06	7.33047e+06
871.597	1.345	3.04898e+07	4.09553e+07	2.91588e+07	4.69376e+07	2.50579e+07	3.62259e+07	2.93554e+07	2.23148e+07	1.17478e+07	5.5174e+07	3.99276e+07	4.88607e+07
148.016	19.675	5.13846e+07	4.77916e+07	4.59606e+07	4.29504e+07	4.63191e+07	3.98215e+07	4.401e+07	5.20135e+07	5.38496e+07	4.4422e+07	4.87817e+07	5.50731e+07
321.851	16.662	4.17263e+07	3.48395e+07	4.25721e+07	4.41646e+07	4.63366e+07	5.15998e+07	5.2342e+07	3.63211e+07	4.55854e+07	5.4922e+07	4.73918e+07	4.49895e+07
428.132	8.154	1.4865e+07	8.43921e+06	1.53613e+07	1.62078e+07	9.98593e+06	9.10724e+06	5.47998e+07	2.62174e+07	3.40015e+07	1.39339e+07	2.80602e+07	1.69879e+07
875.551	1.182	3.68427e+07	2.42075e+07	5.45343e+07	3.07116e+07	3.44278e+07	3.91726e+07	3.18931e+07	3.21896e+07	2.61412e+07	2.18048e+07	2.97068e+07	2.53676e+07
157.951	16.368	3.67105e+07	3.69683e+07	5.25452e+07	4.1556e+07	3.07162e+07	3.43349e+07	4.54212e+07	4.66495e+07	2.63391e+07	5.4467e+07	2.76172e+07	4.21298e+07
138.011	1.728	3.81077e+07	4.91975e+07	3.96295e+07	4.95133e+07	3.89847e+07	3.33181e+07	4.99598e+07	3.98286e+07	3.00225e+07	5.44669e+07	3.80209e+07	3.2284e+07
514.205	7.579	5.42844e+07	1.90806e+07	5.43364e+07	1.56959e+07	4.33392e+07	1.46057e+07	2.11252e+07	2.54947e+07	2.7684e+07	3.52098e+06	7.07368e+06	1.03164e+07
837.548	1.172	4.26156e+07	4.95377e+07	5.4291e+07	4.34659e+07	5.23055e+07	4.82522e+07	4.26018e+07	5.14691e+07	4.84047e+07	4.441e+07	4.09434e+07	3.99338e+07
371.224	1.509	5.41656e+07	1.26977e+07	1.61698e+07	3.2713e+07	1.53656e+07	2.25948e+06	2.25797e+06	3.51234e+07	4.42798e+07	3.6839e+06	2.35942e+06	2.40475e+06
83.0371	8.214	4.32864e+07	3.96851e+07	9.50182e+06	3.80568e+07	5.38733e+07	4.0236e+07	1.12693e+07	2.86405e+07	1.70177e+07	1.01048e+07	1.34101e+07	2.98535e+07
879.582	1.178	3.72153e+07	5.32298e+07	5.21638e+07	4.24372e+07	4.08427e+07	4.22939e+07	3.88201e+07	3.58221e+07	3.22749e+07	3.04535e+07	3.39879e+07	2.88498e+07
228.147	3.202	3.98011e+07	1.58294e+07	2.7424e+07	5.32199e+07	4.70481e+07	1.46747e+07	3.12099e+07	3.86455e+07	4.13227e+07	1.79368e+07	2.04355e+07	1.76744e+07
249.043	16.722	2.14236e+07	1.60676e+07	3.94745e+07	3.69863e+07	3.64348e+07	3.80927e+07	3.33383e+07	5.27811e+07	5.12428e+07	4.26182e+07	2.78324e+07	4.60972e+07
153.056	4.323	2.76127e+07	2.08242e+07	3.90459e+07	4.67842e+07	5.24942e+07	3.00119e+07	3.80497e+07	3.10192e+07	3.65152e+07	2.85275e+07	4.65892e+07	4.81451e+07
283.093	6.159	3.51828e+07	2.77893e+07	5.22326e+07	3.5759e+07	2.73027e+07	5.00394e+06	2.12342e+07	1.65836e+07	3.40315e+07	3.18183e+07	2.62466e+07	3.25722e+07
384.121	7.164	1.73703e+07	2.05927e+07	1.72369e+07	4.15859e+07	2.53648e+07	2.4387e+07	1.62448e+07	1.48548e+07	2.50416e+07	3.41892e+07	2.36099e+07	5.20877e+07
234.085	8.406	1.06398e+07	1.28801e+07	8.83375e+06	1.9428e+07	3.83974e+07	1.1464e+07	2.7001e+07	2.86688e+07	2.81045e+07	4.75078e+07	5.20612e+07	3.35867e+07
326	19.656	5.20452e+07	3.59913e+07	4.87666e+07	4.08983e+07	4.15339e+07	3.64852e+07	4.06982e+07	4.16154e+07	4.3747e+07	4.8331e+07	4.27195e+07	4.09058e+07
845.582	1.3	2.69228e+07	1.49161e+07	4.69788e+07	2.30459e+07	1.19732e+07	3.90862e+07	3.1888e+07	3.79712e+07	4.86003e+07	5.19913e+07	2.575e+07	2.45655e+07
597.06	10.564	2.65591e+07	2.83766e+07	5.18852e+07	2.79204e+07	2.54331e+07	2.56553e+07	4.46697e+07	4.44966e+07	3.77407e+07	1.82145e+07	3.02974e+07	2.28941e+07
188.116	5.105	3.98078e+07	1.16666e+07	1.3117e+07	3.43398e+07	5.1871e+07	7.09967e+06	2.4539e+07	1.7392e+07	2.82512e+07	1.91598e+06	1.22891e+07	1.82705e+06
268.043	8.592	3.32871e+07	4.2909e+07	1.77699e+07	1.92301e+07	2.19834e+07	1.98388e+07	1.25833e+07	5.18634e+07	1.34842e+07	1.24128e+07	1.28545e+07	1.20496e+07
332.272	1.262	3.22807e+07	1.45815e+07	6.21816e+06	1.0921e+07	5.16014e+07	1.80226e+07	4.68869e+06	8.37443e+06	5.54793e+06	8.79677e+06	1.59855e+07	7.51656e+06
250.062	7.244	1.41113e+07	2.33761e+07	5.13187e+07	1.89904e+07	3.08608e+07	4.07496e+07	2.47074e+07	3.20393e+07	4.34855e+07	2.32885e+07	2.85596e+07	2.92713e+07
103.046	4.627	5.12571e+07	4.84193e+07	1.23682e+07	3.78988e+07	3.56119e+07	3.01413e+07	3.13994e+07	4.48777e+07	4.53571e+07	1.86847e+07	3.28033e+07	1.71382e+07
211.991	4.724	3.01944e+07	3.08472e+07	2.89129e+07	4.45162e+07	5.12343e+07	3.64444e+07	1.12244e+07	1.57249e+07	3.70849e+07	6.72021e+06	3.57176e+07	3.45468e+07
132.09	8.684	1.43894e+07	1.22894e+07	1.17073e+07	5.12062e+07	1.28152e+07	3.41331e+07	9.53234e+06	5.57248e+06	4.88787e+06	1.15037e+07	2.01554e+07	2.30547e+07
238.141	1.573	3.74868e+06	2.32039e+07	5.04642e+06	5.10681e+07	4.02107e+06	7.90347e+06	5.27347e+06	2.95997e+06	1.12037e+07	6.61462e+06	3.72441e+06	1.11462e+07
204.111	10.116	2.95319e+07	2.90622e+07	1.39175e+07	2.97304e+07	4.24984e+07	1.00105e+07	3.94509e+07	3.45632e+07	5.09068e+07	8.04188e+06	1.25329e+07	8.48877e+06
745.56	1.166	1.17824e+07	420790	7.18651e+06	2.07121e+07	6.99021e+06	7.75755e+06	5.08479e+07	2.59219e+07	1.10488e+07	933355	1.14328e+07	4.17401e+06
299.282	2.008	3.53097e+07	2.53052e+07	1.15376e+07	3.58754e+07	3.96053e+07	2.98124e+07	1.30548e+07	2.54973e+07	3.61758e+07	5.05376e+07	2.49979e+07	3.33315e+07
372.266	1.515	1.43727e+07	4.81678e+06	1.64898e+06	2.10591e+06	2.06152e+06	4.27524e+06	8.68572e+06	1.94847e+07	4.99584e+07	2.04238e+06	1.96288e+06	2.01916e+06
172.019	1.553	302882	365836	173832	307775	495928	400733	323925	920532	2.16394e+06	4.97593e+07	588132	1.06884e+07
275.111	8.361	2.80141e+07	4.95225e+07	1.14778e+07	1.55408e+07	2.58501e+07	2.33214e+07	1.04845e+07	2.77254e+07	1.96413e+07	2.28839e+07	1.13674e+07	1.14844e+07
361.113	5.798	4.53185e+07	4.93903e+07	4.60097e+07	2.37434e+07	2.78973e+07	1.644e+07	2.81946e+07	4.60671e+07	2.45652e+07	1.12111e+07	1.12638e+07	1.12457e+07
261.157	3.638	1.87266e+07	3.57417e+07	3.34152e+07	4.57731e+07	4.15474e+07	3.73958e+07	2.59427e+07	2.85429e+07	2.33814e+07	4.50461e+07	4.23947e+07	4.93781e+07
837.624	1.329	7.93053e+06	2.93342e+07	1.35957e+07	3.26822e+07	8.40259e+06	2.04468e+07	1.04818e+07	2.17625e+07	2.34023e+07	4.92084e+07	1.58623e+07	2.66336e+07
212.009	7.207	1.80323e+07	2.64845e+07	2.07853e+07	3.24874e+07	2.99485e+07	3.45318e+07	3.54422e+07	3.2106e+07	1.64454e+07	4.26254e+07	4.89131e+07	2.00957e+07
219.11	1.59	3.6375e+07	4.07283e+07	1.51694e+07	1.75681e+07	1.41445e+07	2.3411e+07	1.1083e+07	1.56797e+07	2.3896e+07	4.88325e+07	2.92272e+07	2.18334e+07
225.075	3.436	3.54299e+06	3.9889e+06	4.96447e+06	5.79523e+06	4.8712e+07	5.62172e+06	4.33532e+06	8.09679e+06	7.14467e+06	6.12801e+06	3.90279e+06	5.26751e+06
187.121	2.003	1.89949e+07	4.84683e+07	1.67586e+07	1.86734e+07	5.92171e+06	1.42578e+07	9.51614e+06	1.09062e+07	2.43252e+07	1.01733e+07	2.21094e+07	1.55896e+07
112.017	6.463	1.97797e+07	3.33476e+07	3.05683e+07	4.84572e+07	4.05015e+07	3.60179e+07	4.3329e+07	9.29949e+06	2.64876e+07	2.94075e+07	3.19813e+07	2.43191e+07
580.035	10.563	2.43984e+07	2.51469e+07	4.84058e+07	2.53997e+07	2.2891e+07	2.32802e+07	4.31477e+07	4.06709e+07	3.78677e+07	1.86131e+07	2.82472e+07	2.06468e+07
194.115	1.587	4.02091e+06	3.80418e+07	4.39049e+06	4.83021e+07	3.62835e+06	1.32599e+07	6.37928e+06	4.22556e+06	8.70185e+06	7.00318e+06	4.84693e+06	7.88432e+06
245.174	13.017	1.98613e+07	2.0803e+07	2.34536e+07	2.96568e+07	3.97774e+07	2.75362e+07	1.75186e+07	2.67562e+07	2.95236e+07	4.81201e+07	2.94652e+07	3.67856e+07
717.529	1.173	3.6313e+07	2.47819e+06	1.26306e+07	2.65554e+07	2.13969e+07	1.63515e+07	4.80251e+07	3.23246e+07	1.88729e+07	7.19622e+06	2.05042e+07	1.01117e+07
130.063	1.463	3.60297e+07	4.78877e+07	6.64714e+06	1.71346e+07	5.48906e+06	1.41116e+07	3.03907e+07	3.77247e+07	3.19191e+07	2.41306e+07	3.25629e+07	1.9065e+07
229.24	1.509	1.85381e+06	7.03252e+06	5.1851e+06	1.14353e+07	4.77142e+07	7.96287e+06	1.35173e+07	7.41036e+06	1.25201e+07	3.76874e+06	3.37902e+06	4.46324e+06
743.548	1.276	3.31313e+07	4.76233e+07	3.95645e+07	2.91832e+07	2.79377e+07	3.90643e+07	3.80883e+07	4.25087e+07	2.92683e+07	2.16407e+07	3.01398e+07	1.3071e+07
259.046	8.421	4.09285e+07	3.06566e+07	3.5979e+07	4.55064e+07	3.76993e+07	4.7575e+07	3.79636e+07	2.74374e+07	2.89959e+07	2.45902e+07	2.71738e+07	2.82911e+07
240.067	1.297	4.73025e+07	1.14743e+07	9.82172e+06	3.33586e+07	8.11968e+06	3.35518e+07	5.28948e+06	6.30084e+06	3.89339e+07	1.14045e+07	1.2594e+07	2.47613e+07
748.528	1.176	3.01938e+07	3.44216e+07	3.32186e+07	4.27123e+07	2.10778e+07	3.36409e+07	3.83187e+07	3.41428e+07	3.37858e+07	3.80786e+07	4.69931e+07	4.24075e+07
199.887	16.62	4.08772e+07	4.0185e+07	4.23866e+07	3.77018e+07	4.31746e+07	4.21062e+07	4.42248e+07	4.69409e+07	4.44844e+07	4.10141e+07	3.91023e+07	3.81177e+07
156.017	3.036	2.08911e+07	8.85926e+06	1.79425e+07	4.68102e+07	2.72279e+07	2.81992e+07	2.76072e+07	2.67593e+07	1.81611e+07	2.24148e+07	2.74632e+07	2.27999e+07
200.08	3.407	1.45016e+07	1.57683e+07	3.02187e+07	4.67773e+07	3.95632e+07	4.54504e+07	6.43746e+06	6.3823e+06	4.24869e+06	3.09862e+07	1.55544e+07	3.26069e+07
166.048	1.296	4.63517e+07	1.0973e+07	9.05601e+06	3.01821e+07	5.92467e+06	2.1178e+07	4.21571e+06	9.19283e+06	3.76613e+07	8.1703e+06	1.28172e+07	1.41061e+07
123.992	8.154	2.31629e+07	1.77337e+07	2.27135e+07	2.44436e+07	1.87185e+07	1.80856e+07	4.63367e+07	3.02014e+07	3.57366e+07	2.05172e+07	3.13627e+07	2.45149e+07
161.071	8.005	1.18086e+07	7.33928e+06	8.74722e+06	7.2543e+06	7.59312e+06	5.68742e+06	6.59179e+06	3.94359e+07	2.85793e+07	1.65691e+06	4.62799e+07	2.04993e+07
122.037	1.588	1.72514e+07	3.0195e+07	1.5594e+07	2.93426e+07	1.22407e+07	3.48553e+07	2.27116e+07	1.16418e+07	4.62563e+07	1.1936e+07	1.37727e+07	2.10929e+07
820.568	1.961	1.13945e+07	1.00794e+07	4.61884e+07	1.1478e+07	9.57899e+06	1.05952e+07	1.15413e+07	1.41592e+07	9.98689e+06	378803	594392	2.5395e+07
282.038	8.929	3.97305e+07	4.01461e+07	2.92605e+07	3.14997e+07	2.10254e+07	2.85412e+07	4.24071e+07	4.00336e+07	4.56238e+07	3.9935e+07	3.94949e+07	3.6329e+07
126.009	4.999	1.36504e+07	503263	4.37017e+06	1.96639e+07	7.77176e+06	1.28669e+07	4.54295e+07	2.02843e+07	5.83784e+06	453473	9.87403e+06	2.59416e+06
360.052	6.553	3.00857e+07	3.68708e+07	2.76872e+07	4.06305e+07	3.07469e+07	4.52952e+07	3.88396e+07	2.99445e+07	4.17116e+07	3.90917e+07	2.96351e+07	3.40394e+07
290.122	9.508	2.93435e+07	4.52883e+07	6.24141e+06	3.99501e+07	4.09856e+07	3.37639e+07	1.65608e+07	4.26739e+07	2.32602e+07	1.62098e+07	1.73663e+07	1.75762e+07
285.132	6.822	1.54935e+07	4.38759e+06	1.90727e+07	4.49728e+07	4.50927e+07	1.56929e+06	1.01915e+07	1.489e+07	8.30323e+06	2.2702e+06	1.99788e+07	3.0129e+06
242.225	1.275	4.50436e+07	2.92782e+07	7.72558e+06	1.25013e+07	1.30545e+07	1.01636e+07	9.47361e+06	1.8139e+07	1.40739e+07	3.4868e+06	7.32787e+06	6.50093e+06
453.285	1.47	3.70119e+07	3.48206e+07	2.90211e+07	3.28523e+07	4.47892e+07	3.45756e+07	2.18536e+07	3.28173e+07	4.03413e+07	1.81831e+07	3.11531e+07	1.53263e+07
767.534	1.304	3.05139e+07	2.62079e+07	1.32638e+07	1.65095e+07	4.4696e+07	2.68751e+07	1.92599e+07	2.33926e+07	2.06236e+07	1.59333e+07	2.65485e+07	3.5804e+06
288.061	4.818	1.60995e+07	3.0576e+07	2.16416e+07	2.89596e+07	2.49323e+07	4.46875e+07	3.1364e+07	2.36012e+07	1.6613e+07	3.10356e+07	2.74017e+07	4.11855e+07
549.198	8.151	5.00297e+06	3.2011e+06	4.37357e+06	6.88587e+06	1.64529e+06	2.30968e+06	4.45181e+07	5.22006e+06	2.08422e+07	4.9376e+06	1.40868e+07	6.92133e+06
193.87	16.701	3.43082e+07	1.89705e+07	4.23171e+07	4.44064e+07	3.24827e+07	3.43291e+07	3.55031e+07	3.08009e+07	1.91599e+07	4.05029e+07	3.10688e+07	3.84323e+07
180.063	9.208	4.00659e+07	4.33578e+07	4.43905e+07	3.64903e+07	3.45537e+07	3.91905e+07	2.96487e+07	3.31366e+07	3.44062e+07	3.54063e+07	3.90689e+07	4.05088e+07
397.319	1.489	2.55675e+07	3.24092e+07	2.35604e+07	2.99505e+07	2.2542e+07	3.01925e+07	2.35597e+07	1.39875e+07	1.07979e+07	4.41483e+07	2.70024e+07	4.41098e+07
186.1	3.395	4.41376e+07	1.98999e+07	5.35636e+06	1.24453e+07	3.48316e+07	1.27678e+07	1.56083e+07	2.45954e+07	1.60148e+07	1.25113e+07	1.25746e+07	1.18572e+07
813.617	1.29	1.53249e+07	3.93766e+07	1.23471e+07	1.34276e+07	7.67068e+06	3.31952e+07	2.62828e+07	4.41124e+07	2.16053e+07	1.06482e+07	1.39036e+07	2.48282e+07
195.944	9.206	2.13807e+07	2.63092e+07	4.40864e+07	2.59778e+07	1.85033e+07	3.70426e+07	2.70607e+07	2.14262e+07	3.72328e+07	3.92167e+07	3.99033e+07	3.55699e+07
245.939	16.631	3.04467e+07	3.52218e+07	3.97939e+07	2.60807e+07	4.23858e+07	4.20837e+07	4.40013e+07	4.27204e+07	4.18659e+07	2.45719e+07	4.31603e+07	7.50334e+06
145.11	3.094	4.39706e+07	5.06365e+06	4.22764e+06	3.90421e+06	6.22711e+06	2.51988e+06	2.82197e+06	3.79553e+06	3.19993e+06	7.64601e+06	3.79408e+06	5.67071e+06
172.147	1.323	2.61519e+06	4.38963e+07	4.1062e+06	4.29853e+07	2.20014e+06	4.74473e+06	2.12643e+06	3.00383e+06	1.03119e+07	5.4272e+06	2.69623e+06	2.72801e+06
191.116	5.502	1.5864e+07	2.50803e+07	2.43626e+07	4.37819e+07	2.43799e+07	1.81826e+07	1.33039e+07	1.80432e+07	9.46575e+06	2.2e+07	2.44385e+07	2.57751e+07
254.101	5.71	4.37604e+07	2.19936e+07	1.72326e+07	199303	1.88459e+06	2.20401e+06	9.00843e+06	6.60143e+06	8.9668e+06	1.91807e+06	1.04881e+06	1.31116e+06
332.256	1.35	5.41808e+06	2.84117e+06	1.92313e+06	4.92883e+06	1.06561e+07	2.71163e+06	1.86153e+07	5.83156e+06	4.37365e+07	2.48551e+06	3.43256e+06	3.16728e+06
363.127	9.599	7.02851e+06	4.13539e+06	8.52674e+06	2.56305e+07	4.34665e+07	1.11703e+07	2.13781e+07	1.62943e+07	2.30018e+07	3.75736e+07	3.5535e+07	2.30987e+07
743.541	1.54	1.92006e+07	4.34513e+07	9.47556e+06	2.16908e+07	7.80595e+06	2.06574e+07	2.22918e+07	1.6175e+07	1.41373e+07	4.70539e+06	1.2039e+07	1.99942e+07
252.086	3.239	1.19502e+07	8.02188e+06	6.40617e+06	1.71987e+07	2.25398e+07	1.46301e+07	5.60963e+06	7.53374e+06	1.58227e+07	4.33107e+07	1.22863e+07	3.08083e+07
154.003	3.756	3.79566e+07	1.85577e+07	3.28118e+07	2.56037e+07	4.32619e+07	1.99155e+07	1.78381e+07	2.0127e+07	2.86803e+07	1.55285e+07	2.54319e+07	1.75486e+07
353.069	6.497	3.63443e+07	3.4213e+07	3.01716e+07	3.66525e+07	3.65919e+07	4.30898e+07	4.20291e+07	2.73111e+07	2.95934e+07	4.0237e+07	3.4943e+07	3.7323e+07
221.091	1.391	2.19029e+07	4.28806e+07	1.76201e+07	2.82557e+07	1.62974e+07	3.30862e+07	1.85171e+07	1.87217e+07	4.04126e+07	1.49032e+07	1.75492e+07	2.57437e+07
147.035	1.589	1.80879e+07	5.68373e+06	8.15447e+06	4.92262e+06	2.31695e+07	1.88537e+07	1.18684e+07	4.2767e+07	3.03558e+07	3.51241e+06	2.4643e+07	8.72602e+06
765.548	1.161	2.7867e+07	2.35885e+07	3.08334e+07	3.48236e+07	1.73477e+07	3.01765e+07	4.05332e+07	2.18743e+07	2.39721e+07	4.2723e+07	3.69241e+07	3.60314e+07
303.144	6.89	7.44244e+06	5.58846e+06	5.10323e+06	2.85263e+07	2.64373e+07	7.95596e+06	2.23702e+07	1.57203e+07	4.2378e+07	2.87225e+06	6.66532e+06	3.45196e+06
147.035	2.038	1.56785e+07	3.52054e+06	3.3872e+06	4.2396e+06	2.19162e+07	1.73872e+07	6.5972e+06	3.85341e+07	4.22386e+07	2.57488e+06	2.34809e+07	8.06436e+06
360.977	19.882	2.53957e+07	4.21791e+07	3.25158e+07	3.47307e+07	2.15462e+07	2.77086e+07	2.81034e+07	2.80623e+07	3.22386e+07	3.70107e+07	2.27921e+07	1.82385e+07
289.128	6.757	7.38732e+06	5.75055e+06	6.59211e+06	9.32967e+06	9.48397e+06	1.34757e+07	7.05047e+06	5.37634e+06	9.05091e+06	4.21274e+07	2.13208e+07	2.22016e+07
763.513	1.26	3.4454e+07	3.17512e+07	3.02655e+07	3.48492e+07	3.56927e+07	4.20902e+07	1.67128e+07	2.49438e+07	9.53752e+06	8.74838e+06	3.56449e+07	3.08786e+07
829.559	1.309	3.61135e+06	3.40507e+07	3.96638e+07	1.90727e+07	1.5948e+07	1.7121e+07	2.39786e+07	3.06101e+07	2.46314e+07	4.16446e+07	1.89154e+07	1.67073e+07
296.137	2.442	2.67006e+07	1.97209e+07	2.64161e+07	1.68883e+07	1.88065e+07	2.74413e+06	6.09439e+06	4.15398e+07	7.21232e+06	3.03287e+06	1.02746e+07	3.16353e+06
270.256	1.264	4.11566e+07	4.11693e+07	1.34306e+07	1.87516e+07	2.42002e+07	1.74053e+07	1.50491e+07	1.97484e+07	2.22961e+07	9.40076e+06	1.55053e+07	1.63092e+07
188.118	8.017	4.10301e+07	1.5412e+07	1.70789e+07	1.27794e+07	1.88183e+07	6.48397e+06	1.77963e+07	2.91404e+07	1.98334e+07	3.63221e+06	1.11811e+07	4.0743e+06
281.112	7.266	1.20765e+07	1.30844e+07	1.58912e+07	3.53747e+07	3.98242e+07	3.44583e+07	1.7464e+07	1.56889e+07	1.56041e+07	4.03178e+07	2.45243e+07	4.08873e+07
115.063	8.686	1.05164e+07	1.20789e+07	1.00079e+07	4.07994e+07	9.02952e+06	2.16469e+07	5.20893e+06	1.46228e+07	6.28756e+06	8.26821e+06	1.2948e+07	1.63254e+07
274.045	8.007	1.70003e+07	2.38755e+07	3.3843e+07	3.39326e+07	4.07941e+07	3.52046e+07	3.65048e+07	3.73466e+07	9.53156e+06	3.29671e+07	3.85695e+07	3.29268e+07
136.038	5.074	3.20124e+07	1.64106e+07	1.84939e+07	2.78676e+07	4.06883e+07	2.97669e+07	1.45308e+07	2.83432e+07	3.01896e+07	3.25978e+07	2.98007e+07	2.13392e+07
337.825	16.686	2.24147e+07	1.39338e+07	2.2144e+07	3.01208e+07	2.23994e+07	3.67461e+07	2.53938e+07	2.63307e+07	2.06988e+07	4.05089e+07	3.26365e+07	2.66073e+07
770.512	1.18	8.60889e+06	1.72497e+07	4.04053e+07	6.54838e+06	1.03369e+07	7.70395e+06	8.81701e+06	3.33909e+07	1.664e+07	4.5064e+06	3.60926e+06	3.2897e+06
243.876	16.623	3.39055e+07	3.32143e+07	4.01231e+07	2.95338e+07	3.84992e+07	3.03391e+07	3.74626e+07	3.43203e+07	3.51641e+07	3.10954e+07	3.33994e+07	2.99463e+07
357.911	16.383	3.57686e+07	3.69975e+07	3.54423e+07	2.8131e+07	3.9766e+07	2.94721e+07	3.3489e+07	3.53345e+07	3.72559e+07	2.34617e+07	3.11152e+07	2.78248e+07
153.019	8.153	2.02855e+07	1.48058e+07	1.99311e+07	2.10087e+07	1.5662e+07	1.56021e+07	3.96807e+07	2.59665e+07	3.10972e+07	2.08632e+07	2.79216e+07	2.17143e+07
851.551	1.182	1.82255e+07	3.37158e+07	3.92682e+07	2.5387e+07	2.07463e+07	2.37591e+07	2.1987e+07	2.20278e+07	1.89915e+07	1.18629e+07	1.83429e+07	1.28776e+07
635.547	1.208	3.91483e+07	1.57174e+07	7.92877e+06	1.17546e+07	3.2462e+07	1.18526e+07	7.97371e+06	1.30874e+07	1.22565e+07	1.03889e+07	1.19174e+07	7.81477e+06
374.107	9.4	1.19347e+06	851092	866859	2.76089e+06	1.10739e+06	6.43555e+06	1.27664e+06	532119	474847	2.4966e+07	2.36443e+07	3.90842e+07
504.169	9.373	3.73419e+07	9.40467e+06	5.83048e+06	1.14249e+07	3.89321e+07	1.86816e+06	1.04013e+07	8.40332e+06	8.64317e+06	1.31427e+06	7.91832e+06	1.18395e+06
120.009	16.684	2.61221e+07	2.63507e+07	2.42978e+07	3.0336e+07	2.46733e+07	2.65338e+07	2.61349e+07	2.42508e+07	2.33442e+07	3.88218e+07	2.97958e+07	3.08004e+07
314.246	1.291	3.87508e+07	3.36148e+07	2.29082e+07	2.07445e+07	2.03667e+07	1.6958e+07	1.42243e+07	2.1242e+07	3.35108e+07	1.06745e+07	9.8287e+06	5.08166e+06
350.191	8.658	3.90715e+06	4.66815e+06	3.27768e+06	3.8749e+07	3.74319e+06	1.91588e+07	2.02108e+06	905603	372619	4.89951e+06	5.06264e+06	8.6314e+06
789.543	1.261	1.69222e+07	2.94851e+07	2.15695e+07	2.75955e+07	3.87333e+07	3.00985e+07	2.05058e+07	1.35543e+07	2.24397e+07	2.52258e+07	2.21404e+07	2.09298e+07
167.025	2.451	2.04902e+07	1.00591e+07	1.72659e+07	1.15064e+07	1.36861e+07	2.33776e+07	1.52293e+07	7.6458e+06	1.75443e+07	3.57491e+07	2.92393e+07	3.86239e+07
728.538	1.179	3.95442e+06	809949	4.11446e+06	1.56231e+07	4.02503e+06	5.28355e+06	3.85069e+07	1.93353e+07	6.18154e+06	428518	5.60362e+06	748212
239.101	3.655	2.14805e+07	1.35738e+07	3.82927e+07	2.14532e+07	1.85411e+07	2.29452e+07	2.01008e+07	1.78917e+07	2.52325e+07	1.52469e+07	2.14132e+07	2.03113e+07
182.08	6.836	2.80765e+07	2.66212e+07	9.49881e+06	1.78339e+07	3.77198e+07	5.1536e+06	2.81153e+07	6.91139e+06	1.07848e+07	4.16808e+06	6.87539e+06	4.52308e+06
741.533	1.224	2.76001e+07	7.83965e+06	2.24083e+07	2.65634e+07	1.22958e+07	3.76907e+07	1.07195e+07	2.02009e+07	5.07698e+06	4.5032e+06	2.86753e+07	2.26722e+07
815.565	1.166	2.53327e+07	3.26378e+07	3.5303e+07	2.42891e+07	3.17052e+07	3.02981e+07	2.80758e+07	3.76748e+07	3.44698e+07	2.99071e+07	2.49839e+07	2.59637e+07
196.058	6.978	2.99901e+07	2.46088e+07	2.21595e+07	3.75749e+07	2.46381e+07	3.44647e+07	1.08046e+07	2.31493e+07	2.74826e+07	2.56135e+07	2.75751e+07	2.66589e+07
543.333	1.471	3.04187e+07	2.41431e+07	1.94648e+07	3.74353e+07	2.52385e+07	2.37472e+07	9.97659e+06	1.90693e+07	1.93326e+07	2.33389e+07	2.86276e+07	1.51115e+07
521.351	1.463	3.04187e+07	2.41431e+07	1.94648e+07	3.74353e+07	2.52385e+07	2.37472e+07	9.97659e+06	1.90693e+07	1.93326e+07	2.33389e+07	2.86276e+07	1.51115e+07
722.106	7.308	1.77477e+07	1.57418e+07	1.88899e+07	2.43501e+07	1.41267e+07	2.00065e+07	2.96691e+07	1.54423e+07	1.61074e+07	3.7075e+07	3.72365e+07	2.92577e+07
125.999	3.225	2.3092e+07	2.16556e+07	1.52439e+07	1.8406e+07	2.01699e+07	3.69252e+07	2.13611e+07	1.4847e+07	2.81602e+07	3.42273e+07	2.65142e+07	3.25339e+07
210.038	9.211	3.41284e+07	1.22854e+07	6.07179e+06	1.40867e+07	3.69051e+07	2.29702e+06	1.44692e+07	9.8628e+06	5.72337e+06	941986	1.00412e+07	617095
307.065	3.45	2.5813e+07	2.5973e+07	2.45216e+07	3.68681e+07	2.47449e+07	2.36783e+07	1.90338e+07	2.29049e+07	3.14575e+07	2.89779e+07	2.97838e+07	2.71317e+07
293.931	8.815	8.85836e+06	1.43354e+06	2.08756e+07	1.55933e+07	1.53701e+07	2.0299e+07	1.68001e+07	1.11707e+07	2.67726e+07	3.67516e+07	3.08903e+07	3.64137e+07
192.027	6.248	1.73689e+07	2.7315e+07	2.70736e+07	2.03177e+07	3.10441e+07	2.53207e+07	2.05146e+07	3.67487e+07	1.19249e+07	2.26365e+07	7.91904e+06	1.16461e+07
314.086	1.29	3.62222e+07	6.20013e+06	5.96224e+06	2.23919e+07	5.80927e+06	2.05704e+07	4.40278e+06	5.0582e+06	2.30006e+07	6.35559e+06	6.04517e+06	1.52634e+07
217.106	3.419	1.01988e+07	1.18502e+07	2.30773e+07	3.59172e+07	2.93193e+07	3.42825e+07	4.60837e+06	4.31852e+06	2.78459e+06	2.24691e+07	1.09886e+07	3.18508e+07
744.545	1.377	1.93672e+07	3.45349e+07	1.62192e+07	2.09601e+07	1.9021e+07	2.51924e+07	3.39187e+07	3.58099e+07	3.52794e+07	2.27238e+07	2.05213e+07	2.25072e+07
419.325	1.346	2.4061e+07	2.98959e+07	1.17014e+07	3.55712e+07	1.37549e+07	1.41346e+07	7.13083e+06	8.91801e+06	2.73831e+07	1.15343e+07	1.33652e+07	1.92744e+07
81.0188	16.378	2.72787e+07	3.55657e+07	3.44099e+07	2.98112e+07	2.97722e+07	2.81421e+07	2.87018e+07	3.13523e+07	3.46542e+07	2.76083e+07	2.45388e+07	2.70192e+07
486.171	5.108	7.82772e+06	2.1518e+06	2.98902e+06	2.06015e+07	2.22688e+07	1.61395e+07	6.1233e+06	5.41509e+06	1.3709e+07	3.55462e+07	1.04463e+07	1.50067e+07
829.561	1.317	3.61135e+06	3.50746e+07	2.77284e+07	1.81232e+07	1.5948e+07	1.7121e+07	2.39786e+07	3.06101e+07	2.46314e+07	1.89652e+07	2.45402e+07	1.67073e+07
299.869	16.689	1.7659e+07	1.38191e+07	1.91765e+07	2.34841e+07	1.93538e+07	2.18978e+07	1.72043e+07	2.06162e+07	1.66372e+07	3.50712e+07	2.66695e+07	2.66643e+07
745.555	1.367	6.39293e+06	883456	2.46939e+06	7.89435e+06	6.99021e+06	2.89012e+06	3.50143e+07	6.94083e+06	7.27381e+06	4.80007e+06	5.78189e+06	2.33248e+06
254.101	6.838	1.47528e+07	5.91128e+06	2.95202e+07	3.47965e+07	2.07018e+07	1.14699e+06	1.7176e+07	2.02772e+07	2.1115e+07	345176	1.41944e+06	219237
155.923	16.685	2.19825e+07	1.67422e+07	2.15585e+07	2.70082e+07	1.98327e+07	2.6289e+07	2.48771e+07	2.27547e+07	7.01945e+06	3.46558e+07	2.55098e+07	2.64571e+07
283.895	16.656	2.89326e+07	2.42182e+07	3.35149e+07	3.20128e+07	3.03152e+07	3.10572e+07	2.12671e+07	3.11885e+07	3.16993e+07	3.45939e+07	3.11194e+07	2.89669e+07
700.506	1.183	2.70582e+07	3.50809e+06	5.23585e+06	2.5143e+07	1.3621e+07	1.60434e+07	3.45281e+07	3.01713e+07	2.11821e+07	5.80362e+06	1.63878e+07	1.02409e+07
663.111	7.803	2.592e+07	2.20978e+07	1.18668e+07	3.11348e+07	3.03701e+07	2.6209e+07	2.24079e+07	3.19979e+07	2.67009e+07	2.91516e+07	3.45248e+07	2.83232e+07
315.277	1.395	9.44084e+06	3.44732e+07	1.35694e+07	5.46572e+06	6.1347e+06	3.77558e+06	7.87472e+06	1.02915e+07	1.80761e+07	9.78046e+06	7.83464e+06	1.03068e+07
239.102	5.938	6.89152e+06	6.60845e+06	8.99044e+06	2.72412e+07	3.12323e+07	3.44653e+07	1.93698e+07	1.89904e+07	1.92813e+07	2.58275e+07	2.03881e+07	1.98386e+07
102.032	6.36	1.79833e+07	1.53534e+07	9.0992e+06	3.34083e+07	1.83476e+07	3.40656e+07	2.71521e+07	1.25351e+07	1.44623e+07	2.07474e+07	2.95055e+07	3.08184e+07
103.027	6.457	1.95608e+07	2.4287e+07	2.41905e+07	3.3906e+07	2.7458e+07	2.80913e+07	2.69594e+07	1.66083e+07	1.99938e+07	2.91792e+07	2.19913e+07	2.88324e+07
172.074	3.263	2.10143e+06	3.3743e+07	1.33898e+06	2.3429e+07	4.5606e+06	3.673e+06	1.02989e+06	3.90248e+06	2.05967e+06	1.63656e+06	4.3772e+06	791906
300.143	3.661	6.05251e+06	7.21108e+06	2.09845e+07	2.01703e+07	3.36966e+07	1.7981e+06	1.9186e+07	1.58074e+07	1.46871e+07	1.29285e+06	3.08313e+06	1.02667e+06
176.036	4.616	2.26216e+07	2.01491e+07	3.35241e+07	2.00152e+07	3.00526e+07	2.43716e+07	3.01272e+07	2.22197e+07	2.14357e+07	1.79438e+07	2.17901e+07	2.27743e+07
275.824	16.688	1.36044e+07	1.11239e+07	1.6456e+07	2.1971e+07	1.65039e+07	2.65441e+07	1.78077e+07	1.57517e+07	1.74331e+07	3.34961e+07	2.45384e+07	2.59822e+07
447.335	1.461	2.17154e+07	1.34678e+07	1.41191e+07	3.34542e+07	6.67521e+06	1.64046e+07	8.68513e+06	7.00399e+06	1.18123e+07	1.60042e+07	2.396e+07	2.69552e+07
425.353	1.454	2.17154e+07	1.34678e+07	1.41191e+07	3.34542e+07	6.67521e+06	1.64046e+07	8.68513e+06	7.00399e+06	1.18123e+07	1.60042e+07	2.396e+07	2.69552e+07
183.913	16.545	3.09038e+07	3.10449e+07	3.08973e+07	2.60417e+07	3.13225e+07	2.46157e+07	2.90826e+07	2.99182e+07	3.33745e+07	2.17098e+07	2.53833e+07	2.26921e+07
358.998	4.653	2.55178e+07	1.12214e+07	1.24938e+07	2.66778e+07	2.10972e+07	2.1823e+07	2.56409e+07	3.09952e+07	3.3334e+07	1.7698e+07	2.63749e+07	1.42991e+07
200.178	1.296	1.0541e+07	3.29158e+07	5.75144e+06	2.26776e+07	6.76928e+06	1.12911e+07	4.41079e+06	5.30761e+06	6.19949e+06	4.5166e+06	4.42746e+06	4.97162e+06
302.246	1.276	9.34823e+06	3.28544e+07	8.19767e+06	4.329e+06	3.40283e+06	6.31242e+06	5.31601e+06	6.21356e+06	6.1222e+06	3.80992e+06	6.34386e+06	5.43404e+06
228.147	2.437	2.04609e+07	1.73789e+07	2.42209e+06	1.56534e+07	3.28428e+07	1.41492e+07	1.18295e+07	1.73804e+07	1.08647e+07	2.58467e+07	1.4789e+07	1.51275e+07
334.066	8.873	1.52566e+07	1.42942e+07	1.50569e+07	2.12288e+07	3.28305e+07	2.57384e+07	1.94284e+07	1.80615e+07	1.81813e+07	1.67403e+07	1.41426e+07	1.66407e+07
328.261	1.283	1.94801e+06	3.27218e+07	4.47894e+06	5.04665e+06	7.85198e+06	8.25616e+06	4.29123e+06	8.37128e+06	5.75929e+06	2.0565e+06	3.57906e+06	611986
359.188	2.424	1.21406e+06	9.15138e+06	2.19519e+07	5.07819e+06	1.65403e+07	675581	4.46963e+06	2.46357e+07	3.24167e+07	3.3039e+06	675761	637174
229.965	16.383	2.55791e+07	2.54847e+07	2.81984e+07	2.17279e+07	3.20724e+07	2.43327e+07	2.56437e+07	2.62894e+07	2.87088e+07	1.8632e+07	2.3972e+07	2.45063e+07
175.084	6.602	3.20668e+07	1.38175e+07	1.14179e+07	1.35909e+07	1.91506e+07	6.70342e+06	2.04833e+07	2.42876e+07	2.95595e+07	5.21125e+06	6.13135e+06	4.77215e+06
789.612	1.303	3.20131e+07	1.56939e+07	1.03231e+07	1.62638e+07	1.30264e+07	1.7396e+07	2.66934e+07	2.13497e+07	2.78681e+07	2.60753e+07	1.78426e+07	8.41824e+06
384.054	6.193	7.14868e+06	2.20614e+07	2.72793e+07	3.16064e+07	2.05264e+07	1.5494e+07	1.61884e+07	1.04814e+07	1.92786e+07	1.87064e+07	1.01948e+07	1.34119e+07
194.079	3.662	1.07326e+07	1.9317e+07	1.51769e+07	3.15942e+07	9.65838e+06	1.297e+07	6.10136e+06	1.96735e+07	7.39135e+06	3.3588e+06	4.09917e+06	5.85255e+06
360.164	6.262	2.09247e+06	1.83568e+07	3.15586e+07	1.7931e+07	2.72488e+07	5.26883e+06	1.0471e+07	4.08397e+06	1.17669e+07	2.47048e+06	3.28211e+06	3.37307e+06
324.241	1.461	1.4959e+07	3.07978e+07	1.57762e+07	3.15408e+07	8.49157e+06	3.15287e+07	1.39348e+07	1.0783e+07	2.55368e+07	1.65082e+07	1.27848e+07	1.53498e+07
159.09	2.445	3.14906e+07	5.91454e+06	2.85599e+06	6.60452e+06	6.58784e+06	8.84326e+06	4.40539e+06	4.74343e+06	5.49984e+06	2.21508e+07	1.29694e+07	1.60914e+07
182.079	6.864	1.24237e+07	7.6325e+06	3.76758e+06	1.71261e+07	3.13764e+07	7.65172e+06	2.81153e+07	6.91139e+06	3.15176e+06	3.28627e+06	9.09638e+06	4.64016e+06
261.121	6.204	1.08644e+07	1.84076e+07	1.78802e+07	2.74234e+07	1.50158e+07	2.32321e+07	2.36025e+07	1.87638e+07	1.59381e+07	2.68034e+07	2.47434e+07	3.13754e+07
231.998	8.756	1.93604e+07	2.2612e+07	1.7672e+07	1.38114e+07	1.43555e+07	1.86423e+07	1.35932e+07	3.13279e+07	1.90577e+07	1.32417e+07	1.66822e+07	1.48297e+07
369.128	7.245	7.0988e+06	3.48227e+06	1.3091e+07	3.11546e+07	2.19511e+07	5.785e+06	9.40306e+06	1.4782e+07	3.13062e+07	1.82707e+06	3.78179e+06	2.23614e+06
296.137	1.585	1.63131e+07	1.01341e+07	2.06703e+07	1.05787e+07	1.33024e+07	850894	1.34117e+06	3.12278e+07	3.60755e+06	627413	3.93348e+06	1.14633e+06
133.075	8.02	3.11727e+07	1.99272e+07	1.34229e+07	2.49199e+07	2.82373e+07	2.05302e+07	2.1833e+07	2.82586e+07	2.53753e+07	3.53207e+06	2.90712e+07	1.50208e+07
758.564	3.456	1.66192e+06	1.19716e+07	2.34203e+07	2.31539e+07	1.9724e+07	2.75013e+07	3.10751e+07	2.27637e+07	2.1714e+07	1.45302e+07	1.81737e+07	1.11978e+07
197.078	8.646	1.18846e+07	1.4766e+07	1.10336e+07	3.10437e+07	1.0352e+07	2.67217e+07	7.52569e+06	4.10733e+06	3.39399e+06	1.23565e+07	1.20484e+07	1.55509e+07
151.049	5.461	1.7361e+07	1.14799e+07	1.56655e+07	2.48166e+07	1.49598e+07	3.10312e+07	1.758e+07	8.70788e+06	1.46541e+07	2.17636e+07	1.02546e+07	3.09928e+07
161.922	16.396	2.86171e+07	1.89808e+07	2.15259e+07	2.3236e+07	1.83789e+07	1.33348e+07	2.27975e+07	3.08515e+07	1.62803e+07	1.66109e+07	1.68926e+07	1.67887e+07
369.25	1.302	1.17464e+07	1.68127e+06	4.0981e+06	1.74171e+06	1.90957e+06	3.1106e+06	1.45934e+06	1.62572e+06	3.08278e+07	1.72229e+06	2.63707e+06	1.93922e+06
415.329	1.533	2.29463e+07	2.58757e+07	2.39763e+07	2.10155e+07	3.07938e+07	2.76806e+07	1.60461e+07	2.24083e+07	1.80451e+07	1.90808e+07	2.14447e+07	2.57277e+07
255.023	6.213	8.77837e+06	2.21491e+07	1.47706e+07	1.53274e+07	6.24161e+06	1.18286e+07	3.07696e+07	6.06477e+06	6.33652e+06	1.69369e+07	3.46285e+06	403129
403.214	2.418	8.41132e+06	1.3105e+07	1.33049e+07	3.33699e+06	7.88569e+06	738692	6.15212e+06	1.43102e+07	3.07497e+07	4.28954e+06	738888	696697
286.23	1.351	2.96069e+07	6.90085e+06	8.0656e+06	7.97755e+06	3.0705e+07	9.03634e+06	7.66598e+06	1.016e+07	4.49028e+06	9.77894e+06	1.36283e+07	1.06427e+07
131.058	2.5	1.14457e+07	1.32466e+07	1.40811e+07	2.03688e+07	1.22324e+07	2.18713e+07	1.14187e+07	1.30736e+07	1.29422e+07	2.60909e+07	2.02115e+07	3.06089e+07
361.078	2.859	5.68079e+06	1.67368e+07	1.94722e+07	2.10766e+07	2.63595e+07	3.05844e+07	1.02103e+07	1.39899e+07	1.83046e+07	2.25345e+07	1.34854e+07	2.43962e+07
297.266	1.393	3.91713e+06	2.95893e+07	4.40263e+06	3.04764e+07	4.63548e+06	6.71566e+06	3.81249e+06	3.73144e+06	5.42693e+06	3.95309e+06	4.22536e+06	5.92128e+06
174.016	9.366	1.59309e+07	1.44169e+07	1.59034e+07	1.13762e+07	1.19243e+07	1.65677e+07	1.0589e+07	1.31913e+07	1.07502e+07	3.01996e+07	1.36825e+07	8.45301e+06
244.07	5.185	1.56151e+07	1.32073e+07	1.0116e+07	1.21038e+07	2.40887e+07	1.91507e+07	1.10233e+07	1.74538e+07	1.47839e+07	3.01654e+07	8.55521e+06	2.4701e+07
478.184	2.965	1.40392e+07	2.51345e+07	2.99404e+07	2.42218e+07	1.95075e+07	2.35051e+07	1.46295e+07	1.25629e+07	1.65663e+07	2.09077e+07	1.68755e+07	3.0163e+07
266.151	1.374	9.49334e+06	3.00758e+07	1.3196e+07	4.98365e+06	8.69283e+06	2.32878e+07	5.86302e+06	2.70327e+06	1.18332e+07	1.068e+07	2.09537e+07	2.22013e+07
273.266	20.03	1.34671e+07	8.07482e+06	9.14491e+06	8.66373e+06	2.87663e+07	2.72488e+07	9.63703e+06	2.23496e+07	3.00442e+07	1.11756e+07	2.86341e+07	2.05449e+07
202.065	2.453	2.08108e+06	1.45394e+06	638529	1.34609e+06	2.56273e+06	8.96806e+06	655767	753463	1.39835e+06	3.0005e+07	4.47545e+06	2.61701e+07
294.019	7.359	2.05531e+07	1.90738e+07	1.40308e+07	1.85973e+07	1.5055e+07	2.24184e+07	2.04902e+07	1.68664e+07	1.72704e+07	2.85783e+07	2.92693e+07	2.99672e+07
223.922	16.384	1.53534e+07	1.60896e+07	2.9964e+07	1.84485e+07	1.32804e+07	1.25904e+07	2.15347e+07	1.79778e+07	1.58934e+07	1.44665e+07	1.21676e+07	1.23977e+07
169.11	1.585	2.6512e+07	2.899e+07	2.30617e+07	2.11056e+07	1.24779e+07	2.55247e+07	1.99161e+07	1.26533e+07	2.99605e+07	1.76558e+07	1.39544e+07	2.16772e+07
140.059	2.507	2.7947e+07	1.37319e+07	2.80756e+07	1.57722e+07	1.86091e+07	1.29244e+07	1.85731e+07	2.99268e+07	1.47055e+07	2.27421e+07	1.30855e+07	1.22809e+07
529.271	1.414	1.40981e+06	1.29806e+06	461361	1.55174e+06	1.11925e+07	5.52046e+06	1.46213e+06	6.46813e+06	4.94344e+06	2.4081e+07	2.78565e+07	2.99045e+07
436.097	3.426	1.17216e+07	1.08163e+07	9.37164e+06	2.42111e+07	2.98713e+07	2.11354e+07	9.41118e+06	1.32084e+07	2.28355e+07	1.68297e+07	2.09563e+07	1.93969e+07
145.962	16.683	1.73039e+07	1.97605e+07	2.62603e+07	2.97934e+07	1.47604e+07	1.76558e+07	2.54052e+07	1.51872e+07	1.56075e+07	2.33034e+07	1.58482e+07	1.81861e+07
481.286	1.301	4.15214e+06	2.90214e+06	1.98326e+06	6.20507e+06	2.73967e+07	2.9641e+07	2.07072e+06	1.98543e+06	1.94923e+06	8.87265e+06	8.70634e+06	5.25384e+06
141.927	3.87	1.49208e+07	1.60508e+07	1.5934e+07	1.74205e+07	2.48085e+07	2.95927e+07	1.18211e+07	1.52817e+07	1.26627e+07	2.75535e+07	2.25839e+07	2.90962e+07
102.032	6.338	1.79833e+07	1.10984e+07	9.0992e+06	2.14946e+07	1.83476e+07	6.91683e+06	1.87841e+07	7.5531e+06	5.69151e+06	9.77459e+06	2.95055e+07	1.10861e+07
297.089	2.449	4.85043e+06	2.83585e+06	3.44675e+06	6.67117e+06	1.3792e+07	1.2922e+07	5.14889e+06	6.63879e+06	1.10095e+07	1.56334e+07	2.95054e+07	1.66591e+07
145.02	2.452	1.53638e+07	1.2929e+07	8.1105e+06	1.09078e+07	1.78106e+07	1.8516e+07	1.086e+07	2.19275e+07	1.41609e+07	8.73681e+06	2.90424e+07	9.9886e+06
95.9883	6.869	1.05906e+07	2.77659e+07	2.73223e+07	1.34262e+07	2.7267e+07	2.78224e+07	2.86068e+07	1.2409e+07	2.90132e+07	2.83438e+07	1.79863e+07	1.50716e+07
683.247	10.257	2.16948e+07	6.08512e+06	2.60247e+06	7.6531e+06	2.88528e+07	177776	7.12958e+06	3.78042e+06	5.10117e+06	397984	5.40467e+06	411534
860.543	1.19	1.41813e+07	2.08737e+07	2.56022e+07	1.5246e+07	9.73622e+06	1.51286e+07	2.88325e+07	2.31361e+07	2.3099e+07	1.8675e+07	1.81053e+07	1.4041e+07
229.008	4.899	2.13958e+07	1.56872e+07	1.58763e+07	1.75729e+07	1.40979e+07	339174	1.50606e+07	2.67104e+07	2.87691e+07	1.27376e+07	2.53759e+06	2.06342e+07
349.096	5.732	2.02779e+07	1.57e+07	2.87591e+07	1.25589e+07	1.47399e+07	1.08147e+07	1.76222e+07	2.15937e+07	1.43701e+07	9.05394e+06	1.18554e+07	7.77704e+06
182.037	4.676	9.4376e+06	1.14824e+07	8.63463e+06	1.33821e+07	8.25967e+06	1.0584e+07	1.14384e+07	1.24317e+07	9.88377e+06	1.70592e+07	1.57534e+07	2.86015e+07
245.162	1.616	1.94131e+07	1.41369e+07	2.19094e+07	1.55481e+07	1.17989e+07	1.77764e+07	1.0312e+07	1.09321e+07	5.39698e+06	2.41775e+07	1.70012e+07	2.8588e+07
287.221	4.578	9.34389e+06	1.19897e+07	1.46943e+07	1.04864e+07	7.04749e+06	1.77129e+06	1.29681e+07	2.84614e+07	2.16376e+07	1.52645e+06	2.39589e+06	1.9168e+06
374.267	1.362	8.48939e+06	2.84179e+07	9.84733e+06	2.47802e+07	1.18698e+07	1.38456e+07	1.01806e+07	1.38148e+07	2.09866e+07	1.04454e+07	1.80463e+07	1.36695e+07
346.235	1.549	2.37571e+06	3.74649e+06	1.03002e+06	2.79861e+06	1.0456e+07	1.32838e+06	6.58694e+06	3.76344e+06	2.83161e+07	1.22063e+06	1.62055e+06	1.37788e+06
765.531	1.246	2.11606e+07	2.73132e+07	2.10938e+07	2.78182e+07	1.47365e+07	1.67983e+07	2.81795e+07	1.25652e+07	1.43497e+07	1.76151e+07	2.65938e+07	2.28709e+07
205.094	5.127	2.81258e+07	198395	182587	2.27439e+07	1.62383e+07	9.28466e+06	251713	144426	1.21415e+07	6.16881e+06	440500	310270
190.095	13.8	2.79041e+07	2.20739e+07	5.69795e+06	1.61135e+07	1.67636e+07	1.49757e+07	1.27155e+07	1.9925e+07	2.05887e+07	1.04369e+07	1.27427e+07	8.64045e+06
308.272	1.256	2.0175e+07	2.29319e+07	6.85013e+06	9.32065e+06	2.78895e+07	1.04759e+07	8.74089e+06	1.40662e+07	7.74075e+06	9.32032e+06	1.16776e+07	4.85443e+06
125.009	16.386	2.76784e+07	2.78691e+07	2.66825e+07	2.0159e+07	2.67234e+07	2.24739e+07	2.65197e+07	2.48958e+07	2.34331e+07	2.23699e+07	2.37328e+07	2.07035e+07
772.581	1.293	1.08786e+07	1.15317e+07	2.76253e+07	3.22238e+06	1.01713e+07	6.01388e+06	1.49498e+07	1.01662e+07	6.82144e+06	4.16289e+06	8.39297e+06	7.14038e+06
739.518	1.287	7.7672e+06	5.66628e+06	2.7616e+07	1.47316e+07	7.72307e+06	1.99595e+07	1.4042e+07	1.64818e+07	7.49961e+06	1.2026e+07	2.44776e+07	1.46583e+07
431.201	5.444	1.9991e+06	1.57734e+06	848273	5.34749e+06	1.61001e+07	1.80434e+06	9.62132e+06	1.23276e+07	6.74008e+06	2.5779e+07	2.75984e+07	1.88991e+07
195.944	9.799	1.67906e+07	2.11437e+07	2.48343e+07	2.27575e+07	2.6166e+06	1.98802e+07	2.25221e+07	2.272e+07	4.33055e+06	1.5651e+07	1.35053e+07	2.74988e+07
464.316	1.438	3.14951e+06	2.73626e+06	422948	2.5071e+06	1.65265e+07	1.14888e+06	2.13439e+06	818245	2.50811e+06	2.74229e+07	4.69896e+06	2.01029e+07
355.193	2.391	691472	3.29075e+06	9.60767e+06	6.02298e+06	2.73163e+07	810964	2.49858e+06	1.08419e+07	1.81613e+07	3.09586e+06	655018	748328
268.032	5.66	1.6063e+07	1.41315e+07	2.73076e+07	9.1305e+06	1.49819e+07	1.69232e+07	5.84741e+06	5.05156e+06	1.72179e+07	8.87745e+06	1.05931e+07	1.31888e+07
400.282	1.346	1.52801e+07	7.87098e+06	900252	1.78841e+06	2.71526e+07	1.53134e+06	1.89407e+06	4.46318e+06	1.18465e+06	2.8534e+06	4.31792e+06	2.69569e+06
839.564	1.168	2.61611e+07	2.41364e+07	2.30619e+07	1.95369e+07	2.04433e+07	2.70692e+07	1.80638e+07	1.99009e+07	2.29513e+07	2.40962e+07	2.43746e+07	2.06843e+07
729.527	1.34	9.23417e+06	6.49355e+06	8.67289e+06	1.3444e+07	7.75615e+06	1.09797e+07	1.09164e+07	1.49917e+07	1.6702e+07	2.69931e+07	2.34377e+07	1.90914e+07
579.247	1.511	2.68981e+07	1.20095e+06	1.14768e+06	2.20397e+06	6.62298e+06	1.38069e+06	1.15052e+06	1.3833e+06	5.2098e+06	1.35776e+06	1.35477e+06	1.49262e+06
261.132	9.395	4.40058e+06	2.12249e+06	4.67297e+06	1.29954e+07	1.74165e+07	2.3844e+06	2.04435e+07	9.18648e+06	2.67204e+07	1.79834e+06	6.15458e+06	2.48459e+06
316.103	8.107	1.36281e+07	6.75541e+06	8.04546e+06	9.7216e+06	1.12336e+07	1.09537e+07	1.88812e+07	2.66935e+07	1.34466e+07	6.86839e+06	1.18471e+07	9.54922e+06
360.08	7.523	1.99034e+07	1.48841e+07	1.76082e+07	1.92066e+07	1.71778e+07	1.62652e+07	1.08288e+07	1.59139e+07	2.66338e+07	8.79539e+06	6.91162e+06	1.23974e+07
369.045	7.149	1.89785e+07	2.07959e+07	2.33753e+07	1.16428e+07	2.21316e+07	2.06487e+07	2.05621e+07	2.2023e+07	2.24561e+07	2.49263e+07	2.65401e+07	2.40754e+07
177.896	16.615	1.27519e+07	1.82303e+07	2.65226e+07	1.64102e+07	1.08847e+07	1.23402e+07	1.50792e+07	1.72605e+07	1.41013e+07	1.08279e+07	1.08786e+07	1.33838e+07
816.574	2.429	2.78265e+06	624531	531074	569427	500330	548435	2.10671e+06	7.99929e+06	2.64851e+07	649561	442973	506075
309.107	6.367	8.10602e+06	2.36066e+07	2.64674e+07	2.00657e+07	1.86309e+07	1.62538e+07	2.44178e+07	2.44126e+07	2.18268e+07	1.63372e+07	1.35685e+07	1.33242e+07
768.553	1.296	1.45235e+07	1.08342e+07	2.64666e+07	2.21722e+07	2.07396e+07	1.92669e+07	1.76074e+07	1.47089e+07	1.77137e+07	1.57559e+07	2.30203e+07	1.37563e+07
609.532	1.209	2.62981e+07	1.1031e+07	9.49908e+06	1.15594e+07	2.10357e+07	1.18266e+07	8.54663e+06	1.43151e+07	1.00926e+07	7.96504e+06	1.62067e+07	7.7926e+06
356.293	1.371	1.34666e+07	1.3848e+07	920503	3.8239e+06	2.6297e+07	4.01588e+06	2.20514e+06	5.8429e+06	2.67854e+06	1.66931e+06	4.98392e+06	3.5432e+06
161.069	2.466	1.1879e+07	1.77163e+07	9.74924e+06	1.35182e+07	2.60823e+07	2.44368e+07	1.10867e+07	9.58154e+06	9.83397e+06	1.7578e+07	1.0582e+07	1.1944e+07
419.034	7.365	1.41101e+07	1.34774e+07	8.68504e+06	1.65161e+07	9.88146e+06	1.56056e+07	1.80322e+07	1.06055e+07	1.16872e+07	2.58898e+07	2.43799e+07	2.45131e+07
245.235	20.048	2.21433e+07	2.20868e+07	2.27502e+07	2.18547e+07	2.20236e+07	2.26988e+07	2.16671e+07	2.5835e+07	2.26058e+07	2.30435e+07	2.04224e+07	2.46387e+07
404.366	1.335	2.56482e+07	5.09913e+06	1.23778e+07	4.01363e+06	4.16408e+06	2.41941e+06	5.6204e+06	1.17636e+07	4.24102e+06	2.11116e+06	2.6955e+06	3.24844e+06
205.095	3.933	1.81326e+07	1.67822e+07	2.45293e+07	2.19929e+07	1.48113e+07	2.35568e+07	1.0705e+07	1.49167e+07	1.194e+07	2.31895e+07	1.88508e+07	2.55963e+07
672.474	1.198	1.5611e+07	7.37762e+06	1.97583e+07	1.00761e+07	1.80738e+07	1.53536e+07	1.05645e+07	2.11485e+07	2.55388e+07	1.1889e+07	2.25026e+07	1.93694e+07
220.183	19.846	1.98443e+07	1.93773e+07	1.80724e+07	2.09524e+07	1.99099e+07	2.03896e+07	2.36774e+07	2.20845e+07	2.54112e+07	1.95963e+07	1.89243e+07	2.32096e+07
171.089	3.667	3.16853e+06	1.32497e+06	1.04011e+06	1.51003e+06	1.16976e+06	6.83111e+06	958841	1.12228e+06	1.40122e+06	1.38354e+07	7.36995e+06	2.52583e+07
750.09	7.371	8.31502e+06	5.56915e+06	5.05549e+06	1.26031e+07	4.55801e+06	8.18658e+06	9.67517e+06	4.60889e+06	8.56427e+06	2.48399e+07	1.59059e+07	2.52061e+07
811.599	2.105	6.7125e+06	1.03292e+07	3.99031e+06	7.34347e+06	3.13367e+06	2.51771e+07	6.199e+06	8.60916e+06	1.02994e+07	1.60193e+07	1.03431e+07	4.8258e+06
425.35	1.697	4.9011e+06	2.05597e+07	1.06771e+07	8.2234e+06	2.17189e+07	1.95563e+07	3.70123e+06	1.5597e+07	1.50381e+07	2.12563e+07	1.99632e+07	2.50031e+07
104.035	16.382	1.94913e+07	2.1282e+07	1.92403e+07	1.47733e+07	2.50028e+07	1.94364e+07	2.22995e+07	2.27708e+07	2.02191e+07	1.48493e+07	1.78427e+07	1.97381e+07
436.06	7.387	1.44699e+07	8.10343e+06	8.94529e+06	1.01644e+07	7.55873e+06	1.42972e+07	1.33544e+07	7.36808e+06	9.87713e+06	2.21467e+07	1.61578e+07	2.46268e+07
511.261	1.354	5.95317e+06	1.24126e+07	1.52861e+06	6.8527e+06	1.71949e+07	1.09412e+07	2.20342e+06	1.39988e+07	4.67825e+06	1.91687e+07	2.45908e+07	9.74969e+06
203.079	6.812	1.75379e+06	3.40775e+06	2.13666e+06	931874	1.63356e+06	1.30702e+06	929593	2.27676e+06	1.03201e+06	2.45185e+07	6.28022e+06	7.39607e+06
302.225	1.277	2.42928e+07	1.06497e+07	1.54049e+07	1.30688e+07	2.10591e+07	8.56799e+06	9.10688e+06	1.25985e+07	9.0699e+06	1.04161e+07	1.62877e+07	9.309e+06
705.529	1.332	1.35932e+07	2.42583e+07	7.11971e+06	2.00648e+07	2.39016e+07	2.03103e+07	1.85611e+07	1.89924e+07	1.87951e+07	2.08046e+07	1.81522e+07	1.69842e+07
257.067	4.634	2.29916e+07	2.41557e+07	2.12753e+07	2.08021e+07	1.43201e+07	1.79453e+07	1.74832e+07	1.75677e+07	8.77731e+06	1.41932e+07	1.2243e+07	1.78212e+07
221.127	6.439	9.3263e+06	8.96035e+06	1.0071e+07	2.20861e+06	1.50073e+07	1.47726e+07	7.14178e+06	7.25354e+06	7.80143e+06	1.36362e+07	1.18722e+07	2.41475e+07
250.977	8.045	2.13119e+07	2.41103e+07	1.4786e+07	1.22627e+07	1.32406e+07	1.05745e+07	1.73183e+07	2.02713e+07	1.45127e+07	1.70948e+06	5.8453e+06	5.67297e+06
330.255	1.261	2.41083e+07	1.18786e+07	6.52497e+06	1.03459e+07	2.16183e+07	1.03749e+07	5.32981e+06	9.11084e+06	6.2638e+06	8.37543e+06	1.23604e+07	3.02851e+06
772.527	1.176	8.19565e+06	1.40407e+07	2.24372e+07	5.1529e+06	6.73866e+06	6.04945e+06	8.68569e+06	2.40728e+07	1.58516e+07	9.19328e+06	3.91841e+06	5.66038e+06
188.116	7.943	2.4071e+07	2.38838e+07	2.18635e+07	1.37934e+07	1.2479e+07	8.27431e+06	2.23059e+07	1.47587e+07	7.98045e+06	1.29987e+07	5.9853e+06	7.1363e+06
474.044	5.861	2.19155e+07	2.26696e+07	1.38875e+07	1.82149e+07	1.62126e+07	1.22755e+07	1.6826e+07	2.38884e+07	1.65781e+07	1.55375e+07	1.57986e+07	1.30007e+07
438.079	5.755	1.39692e+07	1.94279e+07	2.38252e+07	1.06146e+07	1.41725e+07	7.58003e+06	1.35299e+07	1.2217e+07	9.35801e+06	4.96935e+06	4.84871e+06	5.8666e+06
411.297	1.559	1.13396e+06	1.14738e+06	1.93266e+06	1.18097e+06	4.28822e+06	3.47154e+06	5.06552e+06	859260	2.35937e+07	4.79287e+06	2.19148e+06	1.06267e+07
146.991	16.384	2.14388e+07	2.06847e+07	2.28073e+07	1.61386e+07	2.32135e+07	1.76645e+07	2.02014e+07	2.32331e+07	2.3558e+07	1.56376e+07	1.87466e+07	1.86487e+07
190.048	3.262	1.773e+07	1.68829e+07	1.48636e+07	2.35346e+07	2.04689e+07	2.11478e+07	1.25363e+07	1.28066e+07	1.54286e+07	1.98286e+07	1.80157e+07	1.85824e+07
216.059	8.548	1.84163e+07	5.45605e+06	2.32696e+07	1.30991e+07	2.03736e+07	2.93129e+06	2.1396e+07	3.30741e+06	2.09052e+07	9.77552e+06	1.19507e+07	1.28638e+07
408.179	4.966	2.05298e+07	2.14956e+07	462188	1.37548e+07	7.66724e+06	3.1468e+06	9.63568e+06	1.41367e+07	2.32288e+07	2.62796e+06	4.96365e+06	1.84474e+06
385.16	4.196	1.40829e+07	9.00657e+06	2.32265e+07	1.38613e+07	1.72134e+07	1.19789e+07	7.58659e+06	8.82155e+06	1.74607e+07	6.25379e+06	1.04149e+07	1.09228e+07
371.188	2.444	783904	2.17338e+06	9.79735e+06	2.51295e+06	4.06101e+06	510687	1.54192e+06	7.28303e+06	2.32122e+07	1.53211e+06	510823	481655
227.188	19.731	1.85149e+07	1.59472e+07	1.81417e+07	1.57815e+07	1.86997e+07	2.17462e+07	1.88458e+07	2.05454e+07	2.30278e+07	1.85706e+07	2.04912e+07	1.98183e+07
246.121	2.47	4.28842e+06	6.39234e+06	2.29939e+07	3.79205e+06	7.56938e+06	1.6181e+06	2.28082e+06	1.29268e+07	2.84456e+06	1.60164e+06	3.16992e+06	1.86579e+06
409.192	7.709	6.28953e+06	8.23063e+06	5.71355e+06	1.90147e+07	1.46994e+07	2.29772e+07	8.09882e+06	8.4486e+06	9.51787e+06	1.92756e+07	1.38879e+07	1.86306e+07
404.314	1.349	1.05465e+07	2.08091e+07	7.87265e+06	2.29397e+07	3.71309e+06	7.28853e+06	6.46844e+06	5.96446e+06	1.33466e+07	5.62336e+06	7.20497e+06	1.21718e+07
404.001	9.126	8.07142e+06	9.43011e+06	1.29792e+07	1.61605e+07	1.70086e+07	1.62512e+07	1.41277e+07	1.60111e+07	1.78593e+07	1.41144e+07	1.94892e+07	2.29074e+07
820.525	1.165	1.11932e+07	1.00581e+07	2.0187e+07	8.75043e+06	1.16839e+07	9.21861e+06	1.33933e+07	2.04541e+07	2.28362e+07	1.21044e+07	7.94684e+06	1.00537e+07
312.303	1.252	2.0138e+07	2.27744e+07	6.10839e+06	1.12909e+07	2.23516e+07	1.01379e+07	5.91973e+06	1.12696e+07	8.77939e+06	8.23847e+06	1.03308e+07	8.31661e+06
138.043	2.44	7.70632e+06	1.16837e+07	1.2193e+07	9.11577e+06	6.35209e+06	1.08853e+07	7.25971e+06	7.41545e+06	1.76942e+07	1.49227e+07	7.22213e+06	2.27535e+07
227.902	16.547	1.99307e+07	2.20624e+07	2.01038e+07	1.73702e+07	2.2081e+07	1.76873e+07	2.05793e+07	2.06484e+07	2.26855e+07	1.45854e+07	1.72513e+07	1.61284e+07
465.3	1.182	9.1599e+06	6.56651e+06	9.91236e+06	1.11961e+07	5.04966e+06	2.35434e+06	2.26727e+07	1.56902e+07	1.28135e+07	1.34883e+07	1.93543e+06	2.64881e+06
398.266	1.348	2.2557e+07	2.98207e+06	841704	1.33658e+06	1.79943e+07	1.0039e+06	1.4068e+06	8.44802e+06	826774	993011	2.42552e+06	2.09457e+06
240.136	1.276	868169	2.25285e+07	551335	2.22755e+07	1.16327e+06	723017	373502	865715	575230	577141	776805	783033
231.834	16.687	1.04287e+07	7.04853e+06	1.12517e+07	1.46271e+07	1.12474e+07	1.69144e+07	1.42226e+07	1.06542e+07	1.11969e+07	2.24094e+07	1.61796e+07	1.64271e+07
165.028	19.769	1.63233e+07	1.32015e+07	1.37287e+07	1.36852e+07	1.87401e+07	1.2167e+07	1.38847e+07	1.2839e+07	2.24004e+07	1.67641e+07	1.89022e+07	1.45142e+07
360.057	5.415	1.63635e+07	1.8e+07	2.2374e+07	9.27243e+06	2.17169e+07	1.6584e+07	1.53315e+07	1.66193e+07	2.06227e+07	1.42907e+07	1.90708e+07	1.62526e+07
392.278	1.367	8.89881e+06	1.66773e+07	3.28886e+06	1.0229e+07	2.49986e+06	1.09224e+07	1.05768e+07	2.17883e+06	1.16084e+07	2.21715e+07	6.30337e+06	5.26848e+06
463.275	1.32	2.87499e+06	1.91708e+06	1.1469e+06	4.57203e+06	2.21601e+07	1.71925e+07	1.29677e+06	1.14816e+06	1.13164e+06	7.13315e+06	6.56495e+06	4.38165e+06
116.011	6.477	1.67135e+07	1.58088e+07	1.47058e+07	2.11042e+07	1.78258e+07	1.95481e+07	2.14523e+07	1.25654e+07	1.41923e+07	1.79887e+07	1.67426e+07	2.20653e+07
715.518	1.285	1.15097e+07	1.57343e+07	2.18214e+07	7.92172e+06	7.95019e+06	1.08933e+07	8.38987e+06	1.0697e+07	1.37759e+07	6.06484e+06	2.7169e+06	5.53251e+06
113.996	6.482	1.27121e+07	1.40673e+07	1.5589e+07	1.78724e+07	2.1781e+07	1.938e+07	1.80964e+07	5.49194e+06	1.45465e+07	1.765e+07	1.11212e+07	1.88647e+07
137.084	10.989	5.53051e+06	1.9993e+06	3.35021e+06	3.76239e+06	3.68643e+06	4.69897e+06	2.6456e+06	3.15624e+06	3.18677e+06	2.17654e+07	4.07862e+06	9.68869e+06
259.178	1.588	1.36771e+07	1.56905e+07	1.49349e+07	1.79086e+07	1.31095e+07	1.4284e+07	9.96213e+06	9.29392e+06	1.2674e+07	2.15378e+07	1.32711e+07	1.90019e+07
265.067	5.075	5.89009e+06	4.2634e+06	5.08488e+06	1.01949e+07	1.06477e+07	9.75141e+06	5.67301e+06	5.66473e+06	1.00269e+07	2.15376e+07	7.54237e+06	1.31452e+07
260.137	3.767	1.55763e+07	1.74268e+07	7.35902e+06	1.68204e+07	2.15314e+07	1.4175e+07	1.14703e+07	1.5965e+07	1.38363e+07	1.32113e+07	1.5583e+07	9.10999e+06
322.995	2.794	2.14987e+07	1.97409e+07	3.32128e+06	1.75773e+07	1.28728e+07	1.25151e+07	6.10815e+06	1.15447e+07	8.53228e+06	6.29484e+06	1.05857e+07	6.09744e+06
141.079	2.54	5.61771e+06	3.57382e+06	2.49957e+06	5.40387e+06	6.50086e+06	8.53987e+06	3.84956e+06	2.35285e+06	3.25316e+06	2.14572e+07	1.26178e+07	1.56402e+07
337.334	19.775	1.76114e+07	9.60845e+06	2.13517e+07	1.81037e+07	1.33811e+07	1.39385e+07	1.1815e+07	9.78645e+06	1.4976e+07	1.18982e+07	1.79778e+07	1.61949e+07
204.111	8.938	1.72981e+07	2.1182e+06	2.12965e+07	1.67329e+07	1.70562e+07	3.18713e+06	1.4332e+07	1.12817e+07	1.91448e+07	797630	3.65065e+06	2.32806e+06
642.099	7.338	6.34939e+06	5.21147e+06	4.48568e+06	8.10524e+06	3.78013e+06	7.33488e+06	9.26052e+06	4.79881e+06	6.91513e+06	2.017e+07	1.15791e+07	2.12932e+07
197.116	5.452	1.06649e+07	6.0138e+06	8.6167e+06	1.84859e+07	2.12186e+07	4.25648e+06	1.54763e+07	1.11748e+07	1.61094e+07	1.3704e+06	4.99597e+06	658496
167.062	6.226	1.95231e+07	2.41092e+06	4.25736e+06	1.90592e+07	1.20448e+06	823289	3.93872e+06	1.99802e+07	1.85529e+07	2.11548e+07	6.46329e+06	197282
665.126	7.207	1.05848e+07	6.38142e+06	1.84944e+07	1.78993e+07	7.7226e+06	1.24665e+07	1.58001e+07	2.11496e+07	1.71557e+07	7.93471e+06	1.09566e+07	1.03268e+07
242.019	8.919	1.51279e+07	2.09884e+07	6.36166e+06	6.11336e+06	8.05101e+06	6.25415e+06	2.78895e+06	7.13471e+06	3.86987e+06	3.00967e+06	2.96233e+06	4.1367e+06
369.287	1.518	1.58952e+07	1.69526e+07	2.09865e+07	1.90478e+07	5.80932e+06	1.54588e+07	1.41501e+07	6.99389e+06	5.66089e+06	1.82841e+07	1.2648e+07	2.01308e+07
357.977	8.034	9.775e+06	1.92458e+07	1.85404e+07	2.08723e+07	5.00412e+06	8.04786e+06	5.62594e+06	8.85507e+06	1.10265e+07	1.77704e+06	1.05727e+07	4.39535e+06
383.143	6.66	2.88021e+06	948009	5.0874e+06	1.60225e+07	1.09073e+07	1.35862e+06	1.49667e+07	1.25425e+07	2.08598e+07	1.11366e+06	1.26428e+06	1.57396e+06
178.033	4.618	1.1777e+07	1.13379e+07	2.07316e+07	9.29476e+06	2.05123e+07	1.50518e+07	1.50505e+07	1.0114e+07	8.76224e+06	1.3294e+07	1.39389e+07	1.21446e+07
161.105	3.941	1.40409e+07	1.04941e+07	1.00079e+07	1.97066e+07	1.4891e+07	2.07231e+07	9.19444e+06	9.30431e+06	1.20173e+07	1.86611e+07	1.76421e+07	1.88119e+07
165.065	3.306	7.03592e+06	6.97087e+06	5.05899e+06	7.99702e+06	1.21774e+07	9.12616e+06	7.71634e+06	9.33019e+06	6.30905e+06	2.0723e+07	8.18865e+06	1.33569e+07
390.277	1.402	1.77553e+07	7.12034e+06	366023	1.24892e+06	1.84056e+06	1.52253e+06	1.2499e+06	2.06733e+07	5.73939e+06	933151	1.19143e+06	1.43584e+06
253.059	1.537	4.28541e+06	2.06705e+07	1.00942e+07	1.44673e+07	7.60447e+06	1.77264e+07	9.94874e+06	7.99129e+06	1.98209e+07	1.09562e+07	1.69574e+07	1.76876e+07
544.048	7.368	1.0504e+07	7.11577e+06	5.28167e+06	1.08945e+07	3.88129e+06	9.90904e+06	1.06451e+07	5.3802e+06	8.18589e+06	2.06469e+07	1.65044e+07	1.74452e+07
768.542	1.241	1.55901e+07	2.05609e+07	1.71026e+07	9.93497e+06	1.55875e+07	1.52687e+07	4.45538e+06	8.47749e+06	1.04808e+07	1.38621e+07	1.55692e+07	1.48609e+07
251.947	16.385	1.90396e+07	1.95677e+07	2.00881e+07	1.44992e+07	2.05441e+07	1.42739e+07	1.79449e+07	1.80729e+07	1.4356e+07	1.19466e+07	1.60117e+07	1.41725e+07
281.832	16.642	1.83885e+07	1.72804e+07	2.01527e+07	1.44496e+07	1.98309e+07	1.36831e+07	2.0461e+07	1.56517e+07	1.60783e+07	1.51269e+07	1.51554e+07	1.31447e+07
288.143	5.764	8.41172e+06	1.02676e+07	2.03921e+07	1.6144e+07	1.62813e+07	2.97585e+06	8.60305e+06	1.0734e+07	7.89336e+06	1.38966e+06	1.68071e+06	1.32842e+06
394.272	1.556	626167	4.90904e+06	1.04947e+06	822303	3.62788e+06	4.5048e+06	4.25859e+06	1.9611e+06	2.02848e+07	4.727e+06	4.34231e+06	9.67154e+06
884.545	1.189	1.29946e+07	1.75054e+07	2.02296e+07	1.42065e+07	8.50514e+06	1.38767e+07	1.15435e+07	1.19515e+07	1.52493e+07	1.75405e+07	1.52375e+07	1.52197e+07
769.559	1.172	1.15534e+07	767414	6.32712e+06	2.02006e+07	8.18624e+06	1.01296e+07	1.94823e+07	1.0245e+07	4.41128e+06	3.41251e+06	1.08712e+07	4.74674e+06
159.126	3.943	1.25485e+07	9.9589e+06	9.33331e+06	1.99423e+07	1.15912e+07	1.76608e+07	8.24937e+06	8.10786e+06	1.08882e+07	1.93342e+07	1.61967e+07	2.01975e+07
661.564	1.207	8.0192e+06	3.45799e+06	8.15501e+06	1.11433e+07	9.4422e+06	9.71073e+06	9.68442e+06	7.68752e+06	9.35503e+06	1.56589e+07	1.45108e+07	2.01506e+07
133.074	8.896	1.15433e+07	7.36097e+06	1.46179e+07	6.54984e+06	6.78904e+06	6.14991e+06	8.2832e+06	2.0055e+07	8.95135e+06	4.35518e+06	5.52277e+06	4.04757e+06
323.319	1.364	5.82184e+06	2.00144e+07	2.99291e+06	1.18046e+07	3.30912e+06	1.26909e+07	6.81635e+06	3.52993e+06	2.00501e+07	9.82255e+06	1.44161e+07	1.12265e+07
273.073	8.737	3.61231e+06	2.54046e+06	4.5311e+06	1.99579e+07	5.34622e+06	1.46628e+07	3.71716e+06	1.55335e+06	2.45407e+06	7.09913e+06	1.12089e+07	1.10527e+07
130.099	1.406	2.91313e+06	1.99458e+07	2.65852e+06	1.96335e+07	2.03941e+06	2.28691e+06	1.04277e+06	1.54775e+06	6.48131e+06	1.44345e+06	1.32015e+06	3.78091e+06
289.138	10.347	2.42358e+06	1.45146e+06	3.3328e+06	8.38714e+06	1.63204e+07	2.04562e+06	8.06819e+06	9.85816e+06	1.98624e+07	1.45542e+06	4.07919e+06	1.70416e+06
813.548	1.191	1.55346e+07	1.3775e+07	1.39131e+07	9.00126e+06	1.65229e+07	1.30955e+07	1.07761e+07	1.72404e+07	1.81839e+07	1.92276e+07	1.98619e+07	1.67875e+07
97.9773	5.849	1.45395e+07	1.62895e+07	1.74701e+07	1.98268e+07	1.82572e+07	1.60616e+07	6.70095e+06	1.61798e+07	1.65684e+07	6.06277e+06	1.8616e+07	1.88081e+07
326.245	1.268	1.97598e+07	1.69825e+07	5.2421e+06	5.98994e+06	1.7329e+07	5.50525e+06	4.66996e+06	1.19298e+07	4.45532e+06	2.11087e+06	6.82114e+06	1.46502e+06
769.553	1.394	1.01266e+07	6.05058e+06	1.23603e+07	8.17851e+06	1.04947e+07	9.76314e+06	1.04435e+07	9.64953e+06	8.27371e+06	1.95864e+07	5.73482e+06	1.82883e+07
411.298	2.443	343932	585371	448407	400178	2.35495e+06	2.09061e+06	2.74113e+06	426098	1.95391e+07	2.37358e+06	1.22125e+06	8.09581e+06
166.048	6.228	1.95208e+07	1.28009e+07	1.22536e+07	1.52965e+07	1.95201e+07	1.11144e+07	1.33536e+07	1.22989e+07	1.06642e+07	8.7071e+06	1.14152e+07	9.85306e+06
789.539	1.266	8.36462e+06	1.92929e+07	1.29386e+07	1.52592e+07	1.1289e+07	1.40618e+07	1.31799e+07	7.61177e+06	1.01923e+07	1.9609e+06	1.51322e+07	1.17483e+07
294.107	7.67	1.29203e+07	1.34399e+07	6.47405e+06	1.69263e+07	1.77415e+07	1.92445e+07	6.53356e+06	1.50602e+07	9.04587e+06	8.33354e+06	1.10133e+07	8.73244e+06
363.129	5.652	1.92365e+07	1.89862e+07	1.58637e+07	9.85947e+06	1.45056e+07	8.7334e+06	1.39899e+07	1.84728e+07	1.46918e+07	7.02704e+06	6.89168e+06	6.56615e+06
421.028	9.59	1.23018e+06	828208	4.10546e+06	8.06526e+06	7.78936e+06	1.37975e+07	5.48836e+06	7.94445e+06	8.93821e+06	2.93527e+06	9.51914e+06	1.92117e+07
227.224	1.383	3.42934e+06	1.91407e+07	6.8352e+06	3.3141e+06	1.90283e+06	1.65823e+07	4.94899e+06	1.61998e+06	6.18527e+06	6.12539e+06	1.19549e+07	1.12774e+07
261.132	10.297	2.57742e+06	2.06703e+06	2.97076e+06	7.69614e+06	1.16503e+07	2.36346e+06	7.48057e+06	8.10095e+06	1.91273e+07	2.16933e+06	3.70537e+06	2.76811e+06
175.121	7	6.83983e+06	3.23739e+06	8.34228e+06	4.84857e+06	1.17811e+07	8.71442e+06	5.54028e+06	8.06028e+06	3.74595e+06	1.88507e+07	8.51337e+06	1.91157e+07
171.089	2.441	1.24752e+07	1.28508e+07	8.82784e+06	1.23571e+07	1.90789e+07	1.02546e+07	5.02197e+06	1.37654e+07	8.31303e+06	1.41973e+07	1.13672e+07	8.82904e+06
130.027	7.025	2.64034e+06	7.19958e+06	8.2758e+06	8.84661e+06	4.19369e+06	6.19462e+06	8.16793e+06	6.43576e+06	6.11693e+06	4.40044e+06	1.03465e+07	1.90406e+07
877.564	1.183	1.21083e+07	1.53389e+07	1.60569e+07	1.18305e+07	8.26002e+06	1.02889e+07	1.89751e+07	1.83291e+07	1.42534e+07	1.12535e+07	1.11844e+07	9.79482e+06
255.168	1.878	3.63776e+06	1.79869e+07	2.96391e+06	1.89611e+07	2.28964e+06	4.86096e+06	2.18679e+06	3.92786e+06	7.12811e+06	3.8413e+06	4.49467e+06	6.48097e+06
119.06	8.015	1.87658e+07	1.1776e+07	4.79224e+06	1.28755e+07	1.11027e+07	8.93384e+06	7.70129e+06	1.89576e+07	1.44341e+07	3.06046e+06	8.97687e+06	5.20667e+06
124.988	16.69	1.06135e+07	1.23723e+07	1.56018e+07	1.89381e+07	9.3667e+06	9.94222e+06	1.31474e+07	9.97215e+06	9.18589e+06	1.71198e+07	1.00365e+07	1.10769e+07
239.029	6.533	1.27176e+07	1.6357e+07	1.55832e+07	1.81058e+07	1.56444e+07	1.6159e+07	1.42418e+07	1.53868e+07	1.39657e+07	1.88814e+07	1.73431e+07	1.84065e+07
329.135	8.117	1.49975e+07	1.57709e+07	3.54101e+06	8.37931e+06	1.06918e+07	9.45554e+06	8.78148e+06	1.87883e+07	1.49409e+07	1.40687e+07	1.01085e+07	8.37326e+06
389.314	1.347	1.56088e+07	1.87212e+07	5.57636e+06	1.7907e+07	6.42076e+06	1.03744e+07	5.08333e+06	5.43972e+06	1.68898e+07	6.39035e+06	1.05238e+07	1.46564e+07
795.578	1.35	1.87192e+07	3.73894e+06	9.80973e+06	1.08772e+07	6.59457e+06	2.31018e+06	4.73619e+06	2.72075e+06	4.80227e+06	3.20029e+06	6.25201e+06	1.17134e+07
258.085	6.153	7.56148e+06	1.30931e+06	1.86719e+07	5.21792e+06	7.99163e+06	1.53016e+06	2.67792e+06	7.76673e+06	4.35337e+06	4.16431e+06	2.25705e+06	2.07557e+06
331.324	2.917	746720	2.20154e+06	993948	2.43002e+06	8.22388e+06	3.4871e+06	7.08181e+06	1.56587e+06	1.84828e+07	2.53264e+06	569512	5.50824e+06
194.043	8.395	1.46735e+07	1.13893e+07	1.84543e+07	1.55779e+07	1.46082e+07	1.28799e+07	1.01503e+07	8.80118e+06	1.16924e+07	8.53864e+06	6.62345e+06	7.08925e+06
311.318	1.387	6.85289e+06	1.25105e+07	4.67233e+06	1.09089e+07	4.67309e+06	1.19205e+07	6.85179e+06	5.66351e+06	1.84313e+07	1.02945e+07	1.71377e+07	1.603e+07
666.223	10.261	1.38842e+07	3.6571e+06	1.53693e+06	5.25554e+06	1.84081e+07	236666	4.58323e+06	2.30781e+06	3.70568e+06	185830	3.55113e+06	103459
581.333	1.476	8.27623e+06	1.82934e+07	1.84078e+07	1.08977e+07	9.82834e+06	8.4693e+06	1.41253e+07	1.68699e+07	1.3883e+07	2.18444e+06	9.08374e+06	5.1764e+06
352.225	1.309	8.58535e+06	1.62251e+06	2.22461e+06	5.23444e+06	2.44794e+06	2.27035e+06	2.61319e+06	2.31192e+06	1.84077e+07	1.14596e+06	1.45179e+06	1.77762e+06
383.108	7.891	7.42705e+06	1.03183e+07	8.22763e+06	1.83912e+07	1.77807e+07	1.55784e+07	5.25671e+06	1.44777e+07	7.66371e+06	6.30122e+06	8.20917e+06	7.4645e+06
278.093	5.298	1.28286e+07	1.53664e+07	5.79122e+06	1.66597e+07	1.82979e+07	1.53914e+07	9.75751e+06	1.39473e+07	1.72327e+07	6.35698e+06	1.26776e+07	5.29254e+06
704.575	1.33	1.03209e+07	1.82437e+07	2.37561e+06	6.79809e+06	4.35718e+06	4.74882e+06	2.81957e+06	3.62415e+06	7.77927e+06	2.13031e+06	6.55038e+06	3.58814e+06
113.048	3.243	5.49583e+06	1.81623e+07	1.95871e+06	1.04697e+07	1.17764e+07	4.69724e+06	1.54393e+06	1.00024e+07	3.92468e+06	2.76874e+06	9.2676e+06	2.80607e+06
417.131	4.541	7.61481e+06	1.02608e+07	5.09211e+06	4.81305e+06	7.66776e+06	5.11604e+06	2.18225e+06	7.74529e+06	1.8149e+07	1.9123e+06	3.31777e+06	2.32449e+06
158.105	5.533	1.81237e+07	1.36145e+07	4.61986e+06	1.06966e+07	1.04992e+07	9.82611e+06	1.08872e+07	1.4128e+07	1.61713e+07	1.00308e+07	9.92352e+06	8.34091e+06
379.893	16.37	1.68297e+07	1.76835e+07	1.57335e+07	1.30968e+07	1.80166e+07	1.44189e+07	1.71042e+07	1.60069e+07	1.61722e+07	1.18428e+07	1.51559e+07	1.29121e+07
295.911	16.384	1.61131e+07	1.77987e+07	1.66529e+07	1.412e+07	1.77761e+07	1.31415e+07	1.77077e+07	1.61221e+07	1.76871e+07	1.08823e+07	1.38739e+07	1.27677e+07
395.303	1.494	1.77565e+07	1.41285e+07	1.57541e+07	1.16675e+07	1.33297e+07	9.80804e+06	7.68263e+06	7.93004e+06	4.76036e+06	1.46178e+07	1.2883e+07	1.65519e+07
243.122	4.799	1.76858e+07	1.69064e+07	3.28688e+06	4.04142e+06	6.80913e+06	3.67497e+06	1.03515e+07	1.52681e+07	4.61772e+06	4.92699e+06	4.65834e+06	4.45362e+06
216.147	5.315	6.25588e+06	3.57856e+06	1.76497e+07	1.28657e+07	1.32825e+07	1.12991e+07	2.66625e+06	1.18839e+07	3.21707e+06	9.97797e+06	6.87611e+06	9.32785e+06
212.009	5.164	4.34813e+06	3.58543e+06	3.28147e+06	7.88163e+06	1.0494e+07	8.80049e+06	5.13112e+06	4.65035e+06	4.7701e+06	7.32978e+06	9.05134e+06	1.75505e+07
289.152	1.49	1.31243e+06	1.8259e+06	1.09832e+06	1.29057e+06	1.3806e+06	1.70464e+06	1.74894e+07	1.1663e+06	1.92627e+06	1.26923e+06	1.72775e+06	2.65959e+06
889.577	1.185	7.71313e+06	9.89931e+06	8.91387e+06	9.28466e+06	7.67693e+06	1.0979e+07	1.7465e+07	1.22418e+07	1.67542e+07	1.70455e+07	1.48725e+07	1.53068e+07
218.072	1.562	6.1881e+06	4.94695e+06	6.68161e+06	3.86904e+06	1.70555e+07	1.20902e+07	4.5174e+06	9.96221e+06	8.45539e+06	5.96914e+06	1.74558e+07	1.19485e+07
174.137	11.752	1.11969e+07	8.77403e+06	7.66299e+06	1.08296e+07	1.24867e+07	9.25754e+06	4.03184e+06	1.7357e+07	7.08245e+06	1.27665e+07	9.96531e+06	7.96266e+06
140.992	5.912	7.40437e+06	6.70262e+06	1.14852e+07	1.42517e+07	6.01766e+06	1.19448e+07	1.57246e+07	1.73337e+07	9.55007e+06	8.32407e+06	7.61992e+06	1.121e+07
719.542	1.168	5.78101e+06	290984	1.66634e+06	7.48413e+06	4.57766e+06	6.38942e+06	1.73165e+07	7.75248e+06	4.56569e+06	826229	6.38563e+06	1.949e+06
612.274	2.443	1.72883e+07	8.28805e+06	1.07753e+06	8.88528e+06	4.00813e+06	2.49635e+06	3.22833e+06	3.4526e+06	2.90951e+06	1.23517e+06	1.73527e+06	1.29959e+06
393.208	7.723	1.48457e+06	2.87693e+06	3.52913e+06	6.76001e+06	5.7427e+06	1.20906e+07	4.5263e+06	2.69152e+06	5.68634e+06	1.72862e+07	1.10144e+07	1.68923e+07
317.892	16.384	1.59783e+07	1.56704e+07	1.54905e+07	8.91996e+06	1.72608e+07	1.35484e+07	1.6447e+07	1.50826e+07	1.57418e+07	1.11192e+07	1.39828e+07	1.20834e+07
277.056	9.559	1.3718e+07	1.70535e+07	1.63749e+07	1.24442e+07	1.45725e+07	1.71574e+07	1.36299e+07	1.4944e+07	1.32991e+07	1.30143e+07	1.04092e+07	1.39113e+07
275.032	8.595	1.00025e+07	1.53203e+07	4.4963e+06	4.79817e+06	4.39567e+06	4.52247e+06	2.38317e+06	1.71545e+07	4.51475e+06	1.79373e+06	2.61986e+06	1.9103e+06
689.498	1.178	1.38327e+07	8.24278e+06	1.18774e+07	5.08692e+06	1.26965e+07	1.18146e+07	7.44834e+06	1.53271e+07	1.71094e+07	1.05676e+07	1.63762e+07	1.55288e+07
133.074	2.509	660453	1.00419e+07	772923	1.71022e+07	629449	1.64954e+06	748064	635886	1.42396e+06	916153	1.75936e+06	1.2376e+06
493.317	1.496	1.58724e+07	7.92472e+06	3.84857e+06	1.19842e+07	9.54596e+06	1.70751e+07	6.29383e+06	1.14024e+07	9.4227e+06	1.50622e+07	1.44927e+07	1.24537e+07
723.518	1.253	1.7015e+07	8.92251e+06	1.13843e+07	9.56958e+06	9.95427e+06	6.10957e+06	9.35078e+06	9.2471e+06	1.02562e+07	1.01324e+07	8.48182e+06	6.88367e+06
361.869	16.687	6.40195e+06	6.82151e+06	9.71289e+06	1.21111e+07	8.07741e+06	1.19721e+07	1.15491e+07	9.23371e+06	8.97473e+06	1.69929e+07	1.3678e+07	1.45193e+07
194.08	5.967	7.22537e+06	2.24116e+06	7.23348e+06	1.67371e+07	1.44571e+07	1.17479e+06	8.63237e+06	1.68839e+07	1.3057e+07	651382	4.50631e+06	932441
589.082	9.831	1.00419e+07	9.68836e+06	1.19354e+07	9.64079e+06	6.65745e+06	7.21698e+06	1.67681e+07	1.28789e+07	1.24487e+07	9.67545e+06	1.12777e+07	9.30323e+06
343.272	1.548	1.02263e+07	1.28064e+07	1.32756e+07	8.54478e+06	9.30673e+06	7.6086e+06	7.0171e+06	4.31777e+06	2.91802e+06	1.30295e+07	8.39446e+06	1.67638e+07
385.008	19.744	1.54067e+07	1.23183e+07	1.56143e+07	1.37132e+07	1.43912e+07	1.42192e+07	1.38645e+07	1.67492e+07	1.47736e+07	1.25065e+07	1.51699e+07	1.35227e+07
394.272	2.432	336135	453019	272970	291676	2.56766e+06	2.4733e+06	3.53143e+06	436792	1.67096e+07	5.3619e+06	1.6153e+06	7.74597e+06
404.002	9.642	7.11684e+06	3.99017e+06	6.52594e+06	1.13949e+07	7.23079e+06	1.46032e+07	1.20911e+07	6.01547e+06	6.73481e+06	1.48534e+07	7.66777e+06	1.66114e+07
430.099	3.436	6.33138e+06	7.02549e+06	1.66004e+07	1.28062e+07	9.49054e+06	8.28718e+06	6.51759e+06	8.1729e+06	1.29393e+07	8.72637e+06	8.74305e+06	1.01241e+07
744.552	1.282	1.49155e+07	1.16509e+07	1.45419e+07	1.16475e+07	9.30762e+06	1.65864e+07	1.32862e+07	1.61574e+07	7.9371e+06	8.85322e+06	8.74386e+06	1.01786e+07
751.548	1.236	1.3533e+07	8.426e+06	7.92035e+06	1.01679e+07	6.73833e+06	1.65824e+07	6.5674e+06	8.96985e+06	1.02741e+07	9.2082e+06	4.66929e+06	9.55545e+06
579.246	2.433	1.64559e+07	2.72626e+06	654861	1.80788e+06	6.53247e+06	579355	1.56223e+06	1.27772e+06	9.48174e+06	1.04942e+06	386711	364630
228.111	2.452	6.82434e+06	5.64516e+06	1.64417e+07	4.64588e+06	7.81995e+06	1.88955e+06	2.52584e+06	6.5568e+06	2.67567e+06	2.31865e+06	3.69115e+06	1.75384e+06
614.147	8.518	9.44445e+06	7.96573e+06	1.2205e+07	1.4503e+07	1.4907e+07	1.53501e+07	1.34776e+07	9.04085e+06	1.19193e+07	1.55001e+07	1.57515e+07	1.62775e+07
440.175	8.085	6.59393e+06	4.79426e+06	9.85335e+06	2.42005e+06	7.82005e+06	6.1503e+06	1.459e+07	7.49116e+06	1.61518e+07	1.34125e+06	7.75024e+06	4.07821e+06
768.547	1.654	3.17228e+06	6.27141e+06	8.4163e+06	1.16324e+07	7.92406e+06	1.47343e+07	5.24192e+06	1.40508e+07	2.2688e+06	1.33063e+07	1.60656e+07	1.40756e+07
218.101	14.32	1.59452e+07	1.13353e+07	1.63659e+06	1.03024e+07	1.29866e+07	6.37656e+06	6.19385e+06	1.04844e+07	1.20742e+07	5.4136e+06	7.98227e+06	4.08057e+06
791.543	1.225	1.11201e+07	9.22895e+06	5.71135e+06	8.35858e+06	7.68965e+06	1.59031e+07	6.69451e+06	6.60301e+06	3.11308e+06	3.40691e+06	1.28702e+07	9.84168e+06
322.056	5.966	2.31302e+06	3.09985e+06	2.90267e+06	8.3844e+06	7.58427e+06	7.46153e+06	3.50189e+06	3.53619e+06	3.73267e+06	1.58472e+07	1.09053e+07	9.31293e+06
530.335	2.434	8.06195e+06	6.47674e+06	740688	143183	301753	3.19514e+06	8.86602e+06	1.58313e+07	1.42412e+07	595422	142725	163057
173.142	2.495	7.93524e+06	9.00445e+06	1.49966e+07	9.85461e+06	1.56366e+07	1.16219e+06	9.99661e+06	1.58143e+07	9.88941e+06	968036	4.28835e+06	922386
246.1	2.443	4.59148e+06	5.92887e+06	3.90022e+06	5.17374e+06	3.71691e+06	4.10286e+06	3.9971e+06	2.81596e+06	1.56433e+07	3.33145e+06	1.34561e+06	2.88951e+06
940.602	1.497	3.04937e+06	1.25093e+06	1.1775e+06	1.38361e+06	1.48014e+06	2.29571e+06	2.67755e+06	5.37033e+06	1.5617e+07	1.36074e+06	1.39871e+06	1.51437e+06
152.069	5.706	1.55726e+07	1.32935e+07	7.62059e+06	1.35644e+07	1.46833e+07	8.55698e+06	1.13667e+07	1.31576e+07	1.37293e+07	9.77998e+06	1.01614e+07	8.21016e+06
83.0735	13.803	1.13422e+07	9.92997e+06	1.69872e+06	6.97258e+06	1.06203e+07	7.19113e+06	5.1806e+06	1.12914e+07	1.54694e+07	3.65885e+06	6.6339e+06	3.59363e+06
593.261	1.447	1.54525e+07	2.37904e+06	2.26343e+06	2.71544e+06	4.73922e+06	2.6683e+06	2.22564e+06	2.21505e+06	5.24993e+06	2.51703e+06	2.69039e+06	2.83405e+06
338.063	8.239	333218	296591	387856	384028	280067	3.18457e+06	390441	391336	361472	4.96518e+06	3.04482e+06	1.53966e+07
752.539	1.187	2.95621e+06	656774	709607	7.79432e+06	1.68691e+06	2.47435e+06	1.53834e+07	4.6525e+06	921387	347478	4.13897e+06	767066
140.992	5.94	5.31622e+06	6.70262e+06	1.07561e+07	1.23181e+07	3.85178e+06	1.19448e+07	1.02117e+07	1.53629e+07	8.29836e+06	6.57003e+06	3.87561e+06	1.01656e+07
343.833	16.64	9.92617e+06	1.05214e+07	1.33728e+07	8.95743e+06	1.05047e+07	1.43908e+07	1.04301e+07	1.15186e+07	1.52644e+07	1.19821e+07	1.05842e+07	1.19265e+07
774.543	1.175	7.22644e+06	6.49965e+06	1.34221e+07	1.00463e+07	8.11912e+06	9.43782e+06	1.08953e+07	1.49293e+07	1.1798e+07	1.52301e+07	9.48186e+06	1.06707e+07
454.181	3.79	850897	655244	658631	1.17936e+06	833909	943681	634109	624129	829697	1.52261e+07	1.45525e+06	2.3341e+06
145.053	4.969	1.30907e+07	1.50955e+07	1.97393e+06	1.08416e+07	8.07266e+06	4.1489e+06	8.06627e+06	1.10458e+07	1.43053e+07	4.14673e+06	6.30967e+06	3.43365e+06
217.917	9.777	5.64831e+06	4.6891e+06	5.54706e+06	2.9693e+06	1.50712e+07	7.42664e+06	2.31924e+06	4.15939e+06	6.8875e+06	4.28089e+06	6.48949e+06	5.0594e+06
401.875	16.376	1.02195e+07	1.35788e+07	1.35801e+07	1.24845e+07	1.49832e+07	1.33262e+07	1.50572e+07	1.28286e+07	1.47157e+07	1.17704e+07	1.32907e+07	9.49489e+06
356.242	12.075	9.83963e+06	5.43658e+06	4.89306e+06	9.66788e+06	1.50423e+07	7.95707e+06	6.7627e+06	8.66971e+06	9.33379e+06	1.48977e+07	7.42772e+06	1.05824e+07
537.512	1.285	9.96057e+06	2.77039e+06	4.1186e+06	1.24125e+07	1.31446e+07	1.49477e+07	4.99054e+06	6.07106e+06	4.29531e+06	9.3681e+06	3.73786e+06	5.50431e+06
214.132	2.443	1.49342e+07	7.39907e+06	1.28413e+06	3.66029e+06	9.93865e+06	4.25192e+06	4.05758e+06	7.27163e+06	3.42433e+06	4.52368e+06	3.78048e+06	3.1641e+06
189.1	1.634	1.03626e+07	1.03664e+07	7.66587e+06	7.41566e+06	7.2759e+06	1.06784e+07	8.47759e+06	8.04059e+06	9.34671e+06	1.49236e+07	8.1085e+06	1.16639e+07
131.058	6.934	5.95829e+06	2.98658e+06	6.74424e+06	1.49208e+07	1.28111e+07	1.09559e+07	7.3205e+06	8.34801e+06	6.95329e+06	8.4345e+06	8.63952e+06	9.07302e+06
657.532	1.209	1.27957e+07	1.51264e+06	1.75927e+06	2.74633e+06	1.49157e+07	2.27437e+06	2.52178e+06	2.38203e+06	1.97912e+06	2.73717e+06	4.60151e+06	3.42569e+06
330.153	5.078	2.1212e+06	1.45966e+07	1.48e+07	1.19408e+07	1.45075e+07	1.69766e+06	8.95549e+06	4.03576e+06	6.85822e+06	610331	677479	990999
225.079	13.798	1.37083e+07	1.2153e+07	3.24234e+06	9.96737e+06	1.2696e+07	8.72673e+06	7.97445e+06	1.15645e+07	1.47625e+07	5.74134e+06	7.84203e+06	4.63042e+06
344.027	8.021	1.47265e+07	9.47445e+06	6.43932e+06	7.43568e+06	4.01027e+06	4.59781e+06	2.24036e+06	1.21926e+07	9.27859e+06	1.32415e+06	7.76195e+06	3.33585e+06
267.921	16.579	1.22437e+07	1.17623e+07	1.27256e+07	1.04961e+07	2.75446e+06	1.17305e+07	4.03584e+06	1.47133e+07	5.62913e+06	1.02625e+07	1.15613e+07	1.18125e+07
257.101	2.999	1.47024e+07	9.34183e+06	1.79995e+06	8.07718e+06	1.41273e+07	7.08413e+06	6.87044e+06	1.11663e+07	7.52446e+06	1.28001e+07	7.66853e+06	8.1715e+06
791.55	1.278	5.46869e+06	1.469e+07	1.06789e+07	1.25378e+07	7.18824e+06	1.39819e+07	4.76875e+06	7.01068e+06	9.25245e+06	9.36939e+06	1.18593e+07	7.23591e+06
750.084	7.365	4.20423e+06	3.32165e+06	4.45078e+06	9.29363e+06	3.31239e+06	7.84172e+06	8.17412e+06	2.62202e+06	4.31285e+06	8.58938e+06	1.20642e+07	1.46287e+07
204.079	19.677	9.34316e+06	1.11269e+07	1.11864e+07	1.1955e+07	9.74635e+06	1.33157e+07	1.11844e+07	9.41842e+06	1.45185e+07	1.13098e+07	1.22413e+07	1.34086e+07
303.108	7.58	1.28823e+07	9.53781e+06	1.45066e+07	9.63413e+06	9.01406e+06	6.38302e+06	1.07209e+07	6.8939e+06	8.57891e+06	3.70553e+06	3.91017e+06	5.21655e+06
359.142	9.134	1.72383e+06	3.97322e+06	2.45961e+06	2.55991e+06	3.52169e+06	1.25173e+06	9.95479e+06	1.4475e+07	7.87547e+06	418318	1.57444e+06	1.4413e+06
498.286	1.431	1.44631e+07	1.13565e+07	297759	5.02256e+06	5.00081e+06	3.65311e+06	169930	5.23262e+06	4.06889e+06	1.81152e+06	1.33984e+06	1.76321e+06
440.386	1.203	1.44131e+07	1.19953e+06	408072	678881	899555	586290	382010	2.93733e+06	521071	455030	580192	390962
453.183	5.533	846784	852187	747714	2.47954e+06	5.13173e+06	620564	3.74492e+06	5.19074e+06	2.58832e+06	1.43406e+07	1.34e+07	1.07766e+07
433.181	8.813	5.91573e+06	1.31567e+06	620271	954471	1.44934e+06	898150	1.21556e+06	1.42292e+07	5.43633e+06	729121	1.06581e+07	2.46259e+06
526.151	9.374	1.06088e+07	3.5823e+06	2.03929e+06	3.91895e+06	1.41946e+07	367390	3.92302e+06	2.35798e+06	3.24061e+06	595404	3.05321e+06	356814
749.534	1.242	1.28106e+07	1.41669e+07	1.0713e+07	8.94561e+06	7.07677e+06	7.59583e+06	5.61085e+06	4.06754e+06	8.69679e+06	5.54672e+06	8.55834e+06	7.66544e+06
218.126	9.586	8.26012e+06	6.98707e+06	5.85665e+06	8.22815e+06	1.04438e+07	1.43572e+06	1.03804e+07	1.41623e+07	9.59075e+06	760766	2.59117e+06	1.05054e+06
94.0546	8.038	1.29867e+07	1.41e+07	8.76424e+06	1.12281e+07	9.35452e+06	7.6111e+06	1.01038e+07	1.35615e+07	1.30715e+07	3.37289e+06	7.26421e+06	3.70537e+06
284.039	4.631	8.86194e+06	8.04261e+06	1.10091e+07	9.43972e+06	1.40366e+07	1.01913e+07	1.09742e+07	1.04538e+07	9.74611e+06	9.41995e+06	9.64193e+06	9.25985e+06
125.059	7.317	6.8327e+06	4.85575e+06	1.28871e+06	9.87068e+06	1.06931e+07	8.21185e+06	1.09559e+07	1.40227e+07	9.62588e+06	2.01087e+06	6.02432e+06	7.06116e+06
232.142	9.561	1.26965e+07	7.75335e+06	7.71623e+06	7.81107e+06	8.25629e+06	9.20966e+06	4.96351e+06	5.86621e+06	1.35517e+07	1.40171e+07	1.39807e+07	1.1767e+07
278.155	8.063	1.2439e+07	1.21223e+07	1.31376e+07	8.75843e+06	9.1435e+06	7.94163e+06	1.40054e+07	1.22858e+07	1.33257e+07	1.87122e+06	8.73308e+06	3.18072e+06
210.038	6.267	8.92065e+06	9.19753e+06	9.98562e+06	3.12212e+06	1.3992e+07	1.27413e+07	9.81783e+06	9.73938e+06	1.17701e+07	9.974e+06	1.11981e+07	7.35527e+06
696.475	1.19	6.97919e+06	2.77512e+06	5.84482e+06	1.01936e+07	8.03536e+06	6.10791e+06	2.95532e+06	4.82044e+06	5.82608e+06	8.36564e+06	1.39918e+07	1.09589e+07
372.266	2.439	4.26925e+06	1.92327e+06	732345	729008	624859	1.29366e+06	2.5123e+06	6.57245e+06	1.39726e+07	668067	675113	636563
143.058	2.45	7.37001e+06	6.51343e+06	5.64592e+06	5.96786e+06	1.1122e+07	8.79514e+06	4.99875e+06	5.57157e+06	5.38287e+06	1.39413e+07	6.85007e+06	4.84947e+06
278.224	1.271	1.15262e+07	1.12911e+07	4.14752e+06	3.76885e+06	4.42989e+06	4.9654e+06	3.25886e+06	9.31942e+06	1.39386e+07	2.49733e+06	2.66934e+06	2.81187e+06
358.975	6.298	8.49512e+06	7.14412e+06	9.59925e+06	7.19389e+06	7.70935e+06	9.38116e+06	1.22452e+07	1.01283e+07	9.24233e+06	1.39318e+07	5.19796e+06	6.00875e+06
257.271	1.487	1.5659e+06	1.69235e+06	1.33895e+06	3.69337e+06	1.38993e+07	1.93204e+06	2.56172e+06	1.45576e+06	2.48778e+06	1.80673e+06	2.00094e+06	2.44342e+06
182.079	7.039	1.05161e+07	7.45135e+06	3.59866e+06	103408	1.38427e+07	2.39175e+06	9.2049e+06	849765	5.64006e+06	2.16293e+06	3.77891e+06	2.91964e+06
363.129	3.758	1.03031e+06	568875	1.44317e+06	4.34022e+06	4.95904e+06	3.98988e+06	2.12084e+06	1.39556e+06	5.16321e+06	1.37183e+07	4.33684e+06	7.78071e+06
501.272	1.446	986652	725669	250182	945587	1.50413e+06	899016	391535	5.30409e+06	4.85973e+06	817229	1.36723e+06	1.37131e+07
712.059	4.636	7.68896e+06	7.50142e+06	1.24226e+07	8.11654e+06	1.36863e+07	1.27804e+07	1.07671e+07	8.2238e+06	7.65604e+06	1.12378e+07	1.00299e+07	7.48843e+06
229.179	8.838	1.36156e+07	1.59868e+06	2.16812e+06	1.60522e+06	1.61625e+06	1.27682e+06	1.88542e+06	2.15837e+06	3.27871e+06	2.66986e+06	925631	1.45213e+06
228.147	1.584	1.11325e+07	7.64924e+06	1.50212e+06	6.33476e+06	1.36002e+07	7.95807e+06	5.23806e+06	6.87061e+06	5.48072e+06	1.14554e+07	6.99397e+06	7.4941e+06
600.328	1.291	1.14878e+07	7.06393e+06	4.78009e+06	1.35937e+07	4.74367e+06	1.00595e+07	7.08328e+06	5.58834e+06	6.00075e+06	3.81961e+06	8.50831e+06	4.82371e+06
509.348	1.48	6.71569e+06	1.27481e+07	1.21858e+07	7.34115e+06	9.54998e+06	9.37327e+06	7.64762e+06	1.14134e+07	1.35612e+07	6.41276e+06	8.71015e+06	7.3294e+06
242.09	2.446	1.57294e+06	1.14439e+06	1.44955e+06	4.2992e+06	6.43265e+06	4.01633e+06	757950	2.15658e+06	3.71921e+06	1.35404e+07	6.73258e+06	9.43728e+06
102.032	8.044	4.77165e+06	1.34983e+07	2.54656e+06	6.87372e+06	6.33991e+06	6.01729e+06	2.09492e+06	4.28663e+06	2.6349e+06	6.44929e+06	7.46362e+06	6.19576e+06
335.903	16.386	1.06089e+07	1.12243e+07	1.19199e+07	8.73013e+06	1.27643e+07	9.9832e+06	1.17717e+07	1.34389e+07	1.17444e+07	9.38988e+06	9.90003e+06	8.16472e+06
549.344	1.355	3.84816e+06	2.62891e+06	835400	1.33884e+07	6.6737e+06	7.969e+06	3.35783e+06	3.36649e+06	4.66379e+06	7.07589e+06	6.58109e+06	5.04206e+06
745.598	1.304	1.18112e+07	1.33794e+07	1.16029e+06	8.20547e+06	9.43052e+06	4.12793e+06	731263	814636	794518	5.71137e+06	3.52973e+06	4.09255e+06
803.545	1.306	1.33687e+07	1.1561e+07	9.38491e+06	8.00206e+06	7.43482e+06	7.86032e+06	7.99501e+06	1.04679e+07	9.99946e+06	1.08322e+07	8.57248e+06	8.14616e+06
179.941	16.585	1.1948e+07	1.16227e+07	1.33548e+07	1.20979e+07	1.20676e+07	1.08743e+07	1.25954e+07	1.3094e+07	1.18621e+07	9.4394e+06	1.00654e+07	1.02444e+07
101.049	8.047	1.29241e+07	1.08967e+07	6.20733e+06	9.59184e+06	9.21305e+06	6.50651e+06	7.85422e+06	1.33077e+07	9.01385e+06	3.20892e+06	8.37881e+06	7.82062e+06
311.109	6.774	821492	1.01348e+06	1.14029e+06	1.34385e+06	1.88841e+06	3.28503e+06	1.5248e+06	770100	1.47101e+06	1.3286e+07	7.56375e+06	5.9262e+06
163.121	12.112	2.03886e+06	4.69306e+06	2.00341e+06	1.37077e+06	3.62696e+06	4.37119e+06	1.78054e+06	1.30188e+06	9.71184e+06	1.32417e+07	918682	3.8415e+06
713.498	1.181	6.25309e+06	3.29709e+06	4.541e+06	6.44774e+06	1.0472e+07	6.55136e+06	3.31322e+06	5.34484e+06	5.97389e+06	7.27782e+06	1.31799e+07	9.42302e+06
355.08	8.116	1.14974e+07	7.23325e+06	7.60525e+06	9.49431e+06	4.96285e+06	5.04825e+06	1.03884e+07	1.31734e+07	1.19863e+07	3.69503e+06	1.09317e+07	6.27232e+06
386.183	8.661	3.89835e+06	4.419e+06	4.37632e+06	1.31406e+07	3.67772e+06	8.07963e+06	3.01782e+06	1.54165e+06	564915	5.55123e+06	5.95096e+06	7.42e+06
586.369	1.547	1.87198e+06	1.68204e+06	1.42709e+06	780530	1.2894e+07	1.30775e+07	1.06065e+06	1.04992e+06	873964	5.16812e+06	5.81757e+06	5.73876e+06
859.534	1.165	5.20043e+06	4.8364e+06	7.33739e+06	1.2253e+07	1.30665e+07	7.56828e+06	5.61377e+06	4.50603e+06	6.0074e+06	5.61443e+06	6.61595e+06	6.24855e+06
328.166	5.578	1.30443e+07	1.22588e+07	4.89536e+06	9.01037e+06	9.28276e+06	1.04233e+07	9.98454e+06	1.19028e+07	1.16756e+07	9.09236e+06	9.69599e+06	7.72592e+06
853.563	1.192	4.97761e+06	1.30092e+07	8.14341e+06	8.47352e+06	6.9885e+06	7.20809e+06	1.10409e+07	6.63112e+06	7.15359e+06	7.73545e+06	7.52219e+06	5.89208e+06
305.147	6.754	536325	518648	1.80902e+06	3.99677e+06	2.8732e+06	3.5161e+06	2.92727e+06	1.63294e+06	4.83358e+06	9.80094e+06	3.41076e+06	1.29861e+07
246.121	8.77	3.28715e+06	938356	9.77595e+06	7.25222e+06	1.29344e+07	6.04534e+06	4.22027e+06	5.54449e+06	7.83325e+06	3.28162e+06	3.06926e+06	2.93925e+06
563.252	1.415	1.29305e+07	1.45905e+06	1.43766e+06	1.62723e+06	1.77258e+06	1.69482e+06	1.29494e+06	1.40291e+06	2.1103e+06	1.59874e+06	1.70885e+06	1.8001e+06
376.282	1.354	1.29011e+07	9.00648e+06	3.94927e+06	9.29612e+06	1.1111e+07	1.42284e+06	3.558e+06	5.10498e+06	5.50073e+06	2.27225e+06	3.34464e+06	2.70324e+06
89.9952	9.657	9.57276e+06	1.28177e+07	2.83935e+06	6.50987e+06	1.04783e+07	2.31845e+06	5.57509e+06	3.1232e+06	3.59719e+06	3.15094e+06	4.40891e+06	3.53306e+06
336.265	1.167	5.18613e+06	7.75385e+06	1.28075e+07	4.95294e+06	6.59554e+06	3.64829e+06	4.27006e+06	1.24302e+07	7.89782e+06	3.5192e+06	2.27409e+06	2.62912e+06
382.344	1.233	6.61716e+06	4.90919e+06	761412	2.66142e+06	1.94581e+06	1.18401e+06	4.73794e+06	5.20696e+06	1.28068e+07	4.40206e+06	3.0545e+06	2.41557e+06
159.09	1.582	1.2768e+07	2.03659e+06	2.11759e+06	2.25796e+06	1.63426e+06	1.90422e+06	1.87199e+06	3.22673e+06	2.50445e+06	3.25767e+06	1.49926e+06	1.80714e+06
425.041	7.188	6.51373e+06	2.7085e+06	8.53835e+06	8.78466e+06	7.47893e+06	3.57425e+06	1.25416e+07	5.61441e+06	5.19315e+06	1.27671e+07	1.14402e+07	7.15788e+06
371.027	10.054	954981	3.58665e+06	3.08644e+06	7.46447e+06	1.51034e+06	4.23024e+06	4.61994e+06	4.41222e+06	1.27622e+07	1.96547e+06	1.37989e+06	3.53708e+06
384.265	1.165	7.74299e+06	8.18631e+06	1.23993e+07	8.3545e+06	1.27328e+07	9.83607e+06	5.63179e+06	1.09748e+07	1.09697e+07	8.32405e+06	8.73905e+06	9.04445e+06
572.297	1.328	1.26805e+07	3.71668e+06	1.32146e+06	1.83001e+06	2.69692e+06	1.94058e+06	2.51069e+06	5.17668e+06	1.68806e+06	2.1721e+06	2.66715e+06	2.10389e+06
315.277	2.447	1.02756e+07	1.26488e+07	1.80302e+06	5.25542e+06	1.11224e+07	2.4169e+06	2.10215e+06	1.11813e+07	5.86644e+06	1.09255e+07	3.70605e+06	2.71295e+06
175.084	2.448	1.24897e+07	3.19578e+06	2.0291e+06	2.04625e+06	1.2502e+06	1.62267e+06	2.15231e+06	1.88282e+06	2.28684e+06	1.59858e+06	1.45527e+06	2.00607e+06
454.292	1.476	7.88898e+06	2.07007e+06	911657	528896	909078	1.75729e+06	4.57401e+06	8.84179e+06	1.24687e+07	1.19329e+06	2.19052e+06	1.06931e+06
472.17	4.867	1.13707e+07	9.69852e+06	2.7234e+06	3.7356e+06	4.9717e+06	3.4424e+06	2.96469e+06	5.72619e+06	1.24127e+07	1.26673e+06	2.76291e+06	1.38898e+06
193.113	8.034	1.16631e+07	9.48366e+06	8.11957e+06	5.60484e+06	7.69831e+06	7.3242e+06	9.52226e+06	1.22986e+07	1.24096e+07	1.38699e+06	7.99399e+06	2.89388e+06
751.551	1.237	1.24044e+07	8.426e+06	7.92035e+06	1.01679e+07	6.73833e+06	1.14506e+07	6.5674e+06	8.96985e+06	1.02741e+07	1.0905e+07	4.66929e+06	1.01329e+07
763.533	1.153	4.51543e+06	8.40909e+06	1.24042e+07	5.34857e+06	4.93847e+06	6.50635e+06	5.4515e+06	9.69404e+06	6.98011e+06	4.47843e+06	4.5899e+06	4.09576e+06
180.064	8.823	4.15074e+06	1.78827e+06	1.23412e+07	3.09524e+06	2.70705e+06	725806	2.82975e+06	7.62874e+06	1.36674e+06	463496	2.00431e+06	879341
233.07	8.598	7.78252e+06	1.00355e+07	1.23371e+07	5.10654e+06	8.29471e+06	7.86468e+06	7.03202e+06	6.99421e+06	7.05658e+06	8.90546e+06	6.02674e+06	7.9735e+06
765.522	1.259	4.03971e+06	3.08748e+06	6.22246e+06	8.93057e+06	705881	1.22259e+07	1.33222e+06	2.07692e+06	1.99735e+06	4.34945e+06	1.05926e+07	3.45287e+06
702.519	1.178	2.85372e+06	937550	864130	4.48224e+06	1.98995e+06	3.66648e+06	1.22194e+07	5.05447e+06	3.28908e+06	736719	3.80003e+06	1.73285e+06
714.055	4.638	4.62279e+06	4.95374e+06	1.21978e+07	4.3505e+06	6.63146e+06	8.57633e+06	9.25548e+06	5.43668e+06	3.6962e+06	6.57601e+06	7.44905e+06	7.15424e+06
315.12	8.124	1.14179e+07	7.36519e+06	1.26891e+06	6.37551e+06	4.22058e+06	2.8565e+06	3.69576e+06	1.12044e+07	1.21844e+07	2.95333e+06	5.30942e+06	2.81626e+06
387.041	10.28	7.83789e+06	6.75581e+06	724992	1.21415e+07	1.05093e+07	9.57509e+06	2.7612e+06	7.36769e+06	1.1603e+07	2.34753e+06	7.16404e+06	4.33863e+06
565.23	2.461	6.17864e+06	3.05684e+06	1.08777e+06	2.28991e+06	1.20741e+07	550864	1.7789e+06	732462	3.98067e+06	701260	551011	519547
326.192	6.138	9.5154e+06	9.46873e+06	9.58616e+06	9.18804e+06	1.029e+07	1.00816e+07	1.00372e+07	1.02757e+07	1.20529e+07	1.04659e+07	1.15453e+07	1.1133e+07
839.635	1.297	3.25055e+06	2.40495e+06	2.37894e+06	5.98077e+06	5.55262e+06	5.70003e+06	7.02604e+06	9.82666e+06	8.1181e+06	1.20145e+07	8.38719e+06	9.21238e+06
324.153	9.387	6.5105e+06	4.80782e+06	6.85736e+06	5.87491e+06	7.78568e+06	983347	9.47129e+06	8.68578e+06	1.19968e+07	1.06522e+06	2.67756e+06	1.5174e+06
414.081	5.667	8.9612e+06	9.31144e+06	1.19859e+07	557821	4.28008e+06	2.98958e+06	6.25688e+06	8.11568e+06	5.14381e+06	2.03836e+06	2.47606e+06	1.92664e+06
528.312	1.192	4.014e+06	4.75641e+06	6.54564e+06	7.21004e+06	8.36032e+06	1.0443e+07	9.46735e+06	5.88604e+06	9.2612e+06	1.02584e+07	1.19545e+07	1.15645e+07
94.0531	7.943	9.58719e+06	1.18346e+07	9.58907e+06	4.53045e+06	9.20513e+06	7.47334e+06	5.64013e+06	4.69377e+06	6.89646e+06	8.44198e+06	3.49842e+06	4.15921e+06
228.075	2.662	1.6626e+06	1.97635e+06	1.20312e+06	3.95617e+06	5.24222e+06	4.28189e+06	1.23839e+06	2.15705e+06	2.87589e+06	1.18127e+07	4.86574e+06	7.92838e+06
185.028	4.603	9.33761e+06	1.17738e+07	3.30882e+06	5.35509e+06	4.78572e+06	3.72611e+06	7.62513e+06	8.36903e+06	8.69768e+06	3.27752e+06	4.8717e+06	2.67495e+06
626.526	1.178	1.17683e+07	7.67311e+06	4.43242e+06	6.68713e+06	5.72561e+06	7.62458e+06	4.67679e+06	4.50735e+06	6.44528e+06	7.3402e+06	7.51609e+06	3.17803e+06
746.511	1.171	6.67858e+06	6.57331e+06	5.35062e+06	3.72446e+06	6.4554e+06	6.03259e+06	6.71722e+06	1.17545e+07	6.87847e+06	6.2693e+06	5.96968e+06	4.51744e+06
338.318	1.249	1.01097e+07	1.17042e+07	1.76964e+06	2.92327e+06	8.1211e+06	1.91372e+06	2.39715e+06	8.3324e+06	2.39031e+06	2.28887e+06	1.75325e+06	2.3768e+06
212.009	8.094	4.23528e+06	3.65966e+06	6.13559e+06	6.46001e+06	7.63604e+06	5.39187e+06	6.96753e+06	7.14851e+06	5.37026e+06	1.05574e+07	1.00432e+07	1.16578e+07
481.342	1.41	1.30014e+06	2.31048e+06	1.17988e+06	1.33546e+06	2.17193e+06	1.39092e+06	1.06275e+06	1.15136e+06	2.38596e+06	1.15573e+07	1.40244e+06	1.47733e+06
549.236	2.443	5.16475e+06	4.1919e+06	1.63482e+06	1.43702e+06	8.58858e+06	392276	1.75902e+06	2.08503e+06	1.1549e+07	1.27444e+06	392380	369975
103.101	8.086	5.27579e+06	6.44092e+06	3.92971e+06	2.78948e+06	1.82976e+06	4.8602e+06	7.42125e+06	1.15425e+07	1.02942e+07	2.25615e+06	3.25755e+06	2.59494e+06
378.277	1.327	9.53615e+06	1.73162e+06	789157	1.77159e+06	1.14719e+07	1.1833e+06	961995	2.72053e+06	998085	1.24158e+06	1.15423e+06	1.61403e+06
791.536	1.345	7.22972e+06	1.97957e+06	1.14437e+07	2.58741e+06	3.26397e+06	1.66544e+06	5.88387e+06	4.60448e+06	4.26666e+06	3.06434e+06	427500	7.92725e+06
372.092	6.679	1.14289e+07	7.34699e+06	1.06812e+07	6.28283e+06	8.32163e+06	2.30246e+06	5.5441e+06	3.42878e+06	2.80604e+06	1.37211e+06	4.42909e+06	3.18352e+06
505.271	2.445	1.14268e+07	3.79954e+06	357293	613088	648540	329283	548786	3.4973e+06	689642	325934	329371	310563
856.421	2.453	1.14177e+07	1.08161e+06	1.10123e+06	1.09621e+06	846171	1.0149e+06	966750	1.01204e+06	1.01518e+06	1.00458e+06	1.01517e+06	957203
791.547	1.305	9.62367e+06	5.28012e+06	1.13982e+07	6.29181e+06	7.18824e+06	1.05219e+07	4.76875e+06	7.01068e+06	8.02656e+06	1.06897e+07	7.93115e+06	7.23591e+06
583.348	1.475	9.26536e+06	4.97343e+06	8.05181e+06	1.13912e+07	9.08249e+06	8.73745e+06	8.8935e+06	1.01004e+07	1.00418e+07	6.28466e+06	1.07153e+07	7.9827e+06
352.127	9.658	5.726e+06	5.50891e+06	1.13873e+07	2.8597e+06	2.39007e+06	5.35986e+06	7.05321e+06	6.34834e+06	9.75339e+06	7.29724e+06	3.54388e+06	4.60563e+06
190.095	10.395	8.07633e+06	1.13783e+07	2.07204e+06	186643	192745	480863	2.71807e+06	1.8896e+06	837948	1.51464e+06	457101	699080
287.005	2.374	4.21324e+06	1.13709e+07	3.03096e+06	5.32457e+06	3.64368e+06	3.152e+06	3.76392e+06	3.46956e+06	2.99717e+06	3.21247e+06	2.82837e+06	2.69758e+06
747.572	1.168	1.41307e+06	332825	707718	4.01342e+06	856760	1.71366e+06	1.13669e+07	5.58844e+06	1.82628e+06	257283	2.62406e+06	250442
270.067	2.441	3.96547e+06	4.58994e+06	6.00011e+06	5.29699e+06	1.13668e+07	8.37384e+06	3.52106e+06	6.15248e+06	3.50975e+06	6.81209e+06	7.22854e+06	6.61715e+06
265.858	16.59	9.60848e+06	9.82301e+06	9.39172e+06	8.11438e+06	1.11044e+07	8.86417e+06	9.43244e+06	9.98029e+06	1.13171e+07	8.20138e+06	8.89819e+06	8.05714e+06
337.069	8.983	6.91937e+06	4.53391e+06	5.51426e+06	4.48621e+06	7.48546e+06	5.40763e+06	8.89093e+06	6.35774e+06	1.13117e+07	3.57156e+06	7.44819e+06	5.89856e+06
169.989	9.108	3.47636e+06	5.71199e+06	1.04509e+07	3.63296e+06	4.21011e+06	1.80502e+06	1.13002e+07	5.00842e+06	7.6566e+06	4.44399e+06	3.93124e+06	3.05856e+06
763.518	1.289	9.61936e+06	7.76041e+06	1.12418e+07	8.19382e+06	8.37525e+06	4.39946e+06	6.45576e+06	5.8605e+06	5.30123e+06	5.90187e+06	8.43577e+06	8.20647e+06
299.194	1.535	3.2451e+06	3.87975e+06	2.90159e+06	1.1237e+07	4.12199e+06	9.28154e+06	3.66486e+06	2.13934e+06	7.43178e+06	4.16295e+06	2.50612e+06	4.98919e+06
399.825	16.689	4.99063e+06	3.70275e+06	5.73819e+06	8.47618e+06	5.94522e+06	6.2123e+06	7.52037e+06	6.07643e+06	4.09884e+06	1.12245e+07	7.37157e+06	8.39678e+06
97.9776	6.929	6.53183e+06	3.97504e+06	1.12131e+07	5.41228e+06	5.61163e+06	6.88631e+06	7.34538e+06	6.66628e+06	7.89165e+06	6.3561e+06	9.36944e+06	5.6874e+06
383.851	16.667	5.07269e+06	7.1318e+06	9.02313e+06	1.09059e+07	9.50439e+06	1.08425e+07	9.97131e+06	9.4052e+06	8.50444e+06	8.14693e+06	3.24464e+06	1.11577e+07
464.158	5.78	5.02213e+06	4.08137e+06	1.10854e+07	4.03216e+06	2.25613e+06	2.07108e+06	4.61456e+06	5.70565e+06	2.57184e+06	961568	1.4437e+06	926364
305.877	16.622	1.10815e+07	3.90518e+06	9.60977e+06	8.99959e+06	1.07019e+07	8.82514e+06	1.08848e+07	9.83714e+06	9.97839e+06	9.15336e+06	8.99705e+06	8.68303e+06
284.148	2.453	3.63735e+06	624628	9.19452e+06	4.3544e+06	7.19916e+06	611214	2.13319e+06	1.1068e+07	1.99491e+06	538655	1.44506e+06	513253
681.532	1.21	1.10559e+07	459001	727932	1.28425e+06	7.88562e+06	1.66954e+06	1.14638e+06	1.07593e+06	456835	1.7501e+06	2.47726e+06	1.92113e+06
507.132	7.515	1.10445e+07	5.31268e+06	7.8494e+06	7.30651e+06	5.87391e+06	6.50362e+06	8.42942e+06	4.87019e+06	7.80357e+06	4.80622e+06	7.69636e+06	8.16875e+06
160.121	13.124	5.17569e+06	4.65093e+06	5.04441e+06	6.61958e+06	8.36341e+06	7.37632e+06	5.58142e+06	5.78778e+06	6.62103e+06	8.46266e+06	1.10439e+07	9.45939e+06
277.861	16.664	6.89874e+06	6.85367e+06	8.43539e+06	8.54908e+06	7.24777e+06	8.16933e+06	9.16633e+06	8.34341e+06	8.70218e+06	1.10205e+07	6.04495e+06	8.67957e+06
267.129	2.714	1.80466e+06	125690	4.57332e+06	1.97874e+06	2.05744e+06	120085	874492	1.09856e+07	382466	129651	543705	130402
470.288	1.511	4.21875e+06	1.23548e+06	152823	459834	712531	455102	3.278e+06	1.09689e+07	6.41643e+06	560921	477801	570165
232.106	2.448	5.54422e+06	2.06124e+06	1.04552e+06	2.57095e+06	1.09585e+07	1.22867e+06	1.91431e+06	2.95718e+06	1.08649e+06	1.79607e+06	2.38072e+06	1.37744e+06
303.154	10.409	4.22949e+06	4.05341e+06	1.60006e+06	7.52549e+06	1.09465e+07	6.18447e+06	3.00551e+06	4.7603e+06	6.33783e+06	2.54286e+06	4.5083e+06	2.69112e+06
557.333	2.425	5.02221e+06	8.04659e+06	4.44389e+06	8.11568e+06	8.10182e+06	1.0886e+07	4.86733e+06	7.71107e+06	8.41301e+06	7.66611e+06	8.22705e+06	1.09458e+07
822.584	1.319	4.25905e+06	4.66907e+06	4.54043e+06	5.531e+06	2.02502e+06	8.18523e+06	1.08797e+07	3.39058e+06	8.789e+06	9.87799e+06	4.96893e+06	3.43869e+06
637.562	1.205	8.28717e+06	6.93511e+06	5.47474e+06	5.89088e+06	1.07975e+07	8.26475e+06	6.20816e+06	5.18645e+06	5.22629e+06	5.68902e+06	8.2236e+06	4.74852e+06
245.913	16.549	9.45073e+06	1.03175e+07	9.63468e+06	8.24672e+06	9.48344e+06	7.83945e+06	9.99312e+06	8.87061e+06	1.0743e+07	7.13252e+06	8.22494e+06	7.94363e+06
872.6	1.316	9.18045e+06	5.20879e+06	7.10846e+06	9.53158e+06	4.73671e+06	9.58648e+06	5.6549e+06	5.95442e+06	4.66949e+06	4.61024e+06	1.07317e+07	6.41646e+06
294.186	1.228	1.1345e+06	1.36573e+06	804117	941739	1.39123e+06	3.78562e+06	858332	913564	4.32371e+06	4.16627e+06	1.27587e+06	1.07264e+07
525.876	16.379	9.83812e+06	1.00157e+07	9.35047e+06	8.05341e+06	9.93735e+06	8.50853e+06	1.02138e+07	9.34539e+06	1.07126e+07	6.98114e+06	8.77795e+06	7.65808e+06
747.517	1.24	9.22292e+06	9.64663e+06	1.07039e+07	5.07915e+06	6.51747e+06	7.93438e+06	5.32425e+06	7.11144e+06	7.91527e+06	6.09132e+06	1.02241e+07	7.46312e+06
241.106	3.098	3.3325e+06	1.41273e+06	472630	2.94406e+06	4.32203e+06	2.54963e+06	1.40154e+06	1.66728e+06	2.44303e+06	1.06824e+07	2.6853e+06	4.88775e+06
180.063	2.467	7.28624e+06	8.29047e+06	7.65903e+06	2.62291e+06	3.29334e+06	3.10309e+06	9.18596e+06	1.06655e+07	8.31337e+06	4.30626e+06	4.15142e+06	3.89473e+06
337.139	6.413	2.78118e+06	3.00859e+06	3.77816e+06	6.23481e+06	4.55159e+06	6.06325e+06	4.80565e+06	1.92842e+06	2.60292e+06	5.8878e+06	7.34811e+06	1.06328e+07
287.209	2.44	4.25926e+06	5.82878e+06	1.05482e+07	8.39422e+06	6.38271e+06	4.87171e+06	4.43651e+06	3.61597e+06	3.2705e+06	7.18473e+06	6.13416e+06	1.00329e+07
906.597	1.179	6.04045e+06	5.3914e+06	5.12128e+06	5.43887e+06	4.32429e+06	6.28621e+06	1.0535e+07	8.45693e+06	9.19291e+06	1.00824e+07	8.47958e+06	8.74933e+06
169.074	2.48	1.05032e+07	3.29187e+06	774647	1.37184e+06	3.37968e+06	713918	1.61387e+06	3.74525e+06	714116	706656	2.28277e+06	673332
325.124	6.887	1.86489e+06	1.04478e+06	3.23917e+06	6.76483e+06	6.67648e+06	2.04359e+06	7.93675e+06	5.26641e+06	1.04911e+07	717741	2.18586e+06	1.1685e+06
842.513	1.182	3.423e+06	2.10053e+06	5.33632e+06	7.53469e+06	1.04526e+07	4.7068e+06	3.21902e+06	4.08193e+06	4.11131e+06	4.42407e+06	4.19582e+06	4.04293e+06
794.606	1.274	6.39666e+06	7.03997e+06	2.83325e+06	4.72926e+06	1.04399e+07	2.88552e+06	1.43735e+06	2.90281e+06	3.56253e+06	1.91862e+06	1.03444e+06	2.26382e+06
198.162	19.688	7.42669e+06	5.68462e+06	6.1569e+06	6.35939e+06	9.15404e+06	9.62827e+06	5.97369e+06	1.04339e+07	9.80021e+06	7.30689e+06	7.72276e+06	9.80308e+06
485.281	1.34	1.03564e+06	1.14714e+06	444847	1.20121e+06	6.00861e+06	1.02854e+06	457247	1.04411e+06	1.73805e+06	1.04174e+07	3.90725e+06	9.74346e+06
479.301	1.471	9.25709e+06	7.70328e+06	6.26094e+06	6.16828e+06	8.25871e+06	8.14365e+06	7.51131e+06	8.63375e+06	9.16186e+06	6.96207e+06	1.04069e+07	3.32954e+06
793.579	1.165	4.34188e+06	5.24791e+06	3.10985e+06	3.42861e+06	3.55346e+06	4.9888e+06	4.41044e+06	3.61954e+06	6.21254e+06	9.57791e+06	1.03807e+07	8.39344e+06
357.163	6.778	4.19552e+06	1.61885e+06	1.03271e+07	7.28595e+06	8.80763e+06	399888	1.00206e+07	7.26614e+06	3.87051e+06	544025	631691	515848
229.988	9.774	3.44894e+06	2.47722e+06	2.86473e+06	1.44305e+06	1.02758e+07	4.39786e+06	789099	1.88774e+06	4.42043e+06	1.9719e+06	3.72615e+06	2.65806e+06
303.241	19.636	7.69176e+06	4.81198e+06	4.9828e+06	4.09742e+06	6.34966e+06	6.65827e+06	6.17541e+06	8.06967e+06	1.02608e+07	5.81792e+06	5.85414e+06	6.94282e+06
459.056	7.133	2.28672e+06	4.98467e+06	1.00728e+07	1.02563e+07	9.80922e+06	7.82637e+06	6.75687e+06	7.32653e+06	6.21892e+06	9.8677e+06	9.85703e+06	8.76502e+06
365.133	2.459	1.44556e+06	1.69577e+06	2.9167e+06	1.02175e+07	6.12489e+06	1.28227e+06	6.43697e+06	5.61411e+06	3.05601e+06	2.01641e+06	1.0968e+06	1.20881e+06
356.329	1.232	1.02015e+07	4.40878e+06	539386	974264	3.14839e+06	1.36424e+06	2.78135e+06	4.85868e+06	9.89194e+06	1.21866e+06	1.85699e+06	934363
391.293	1.436	5.51069e+06	8.92518e+06	3.7938e+06	9.54641e+06	7.83837e+06	6.50266e+06	4.5373e+06	766360	1.01246e+07	5.29792e+06	6.9465e+06	9.34147e+06
368.242	12.011	3.06264e+06	3.6075e+06	3.467e+06	6.33847e+06	7.27133e+06	5.18136e+06	4.72644e+06	4.65185e+06	5.90727e+06	1.00603e+07	5.21026e+06	7.46181e+06
189.111	9.478	6.27919e+06	2.06314e+06	7.39751e+06	6.55689e+06	5.46442e+06	1.65473e+06	8.23304e+06	1.00318e+07	6.16586e+06	474576	2.86963e+06	453321
553.167	1.293	1.00102e+07	1.77768e+06	1.24541e+06	3.41504e+06	1.41304e+06	4.56423e+06	1.11917e+06	1.3586e+06	3.71411e+06	1.26478e+06	1.61971e+06	2.17898e+06
839.57	1.177	7.03882e+06	9.55644e+06	7.61596e+06	6.10692e+06	6.93085e+06	8.60604e+06	8.28798e+06	5.55312e+06	7.96174e+06	7.93808e+06	9.92571e+06	8.33928e+06
107.048	7.119	1.38647e+06	1.95461e+06	7.28953e+06	5.20458e+06	6.95495e+06	4.89045e+06	9.92392e+06	3.05917e+06	3.21988e+06	5.66312e+06	4.01333e+06	2.62818e+06
150.089	1.609	2.00004e+06	9.82306e+06	3.33774e+06	5.40871e+06	2.49593e+06	4.83344e+06	3.30757e+06	2.32214e+06	3.64536e+06	3.0206e+06	2.8703e+06	4.11826e+06
203.116	1.509	7.32872e+06	9.77453e+06	2.27664e+06	3.64248e+06	2.93494e+06	3.30076e+06	5.30034e+06	9.08184e+06	7.81367e+06	2.51843e+06	3.28339e+06	2.59849e+06
328.156	1.222	383874	457578	523526	1.42456e+06	1.54831e+06	562456	193502	755345	1.73217e+06	9.75544e+06	532986	3.1346e+06
141.973	16.382	5.49632e+06	5.30236e+06	6.8186e+06	6.43605e+06	2.80229e+06	3.95659e+06	5.06904e+06	7.54076e+06	2.96474e+06	5.15289e+06	2.48196e+06	9.74368e+06
107.048	7.871	7.96863e+06	6.88405e+06	6.195e+06	9.43821e+06	4.68817e+06	9.7292e+06	5.98858e+06	9.49887e+06	4.76893e+06	836907	1.27818e+06	3.86154e+06
330.092	2.927	4.11571e+06	9.69241e+06	8.2529e+06	7.61713e+06	4.07171e+06	8.68301e+06	4.37908e+06	3.36952e+06	6.06042e+06	6.90521e+06	5.13193e+06	9.25889e+06
791.562	1.146	2.94357e+06	4.97287e+06	6.19462e+06	3.89673e+06	3.37927e+06	5.64047e+06	6.97874e+06	7.13936e+06	8.50658e+06	9.68488e+06	5.48424e+06	5.34106e+06
326.192	4.739	9.44695e+06	8.99573e+06	8.22405e+06	8.4953e+06	8.92194e+06	9.19894e+06	182336	9.64957e+06	9.08234e+06	9.26988e+06	9.19831e+06	9.31788e+06
794.512	1.179	4.55791e+06	3.89393e+06	9.6434e+06	5.16803e+06	6.37871e+06	3.21991e+06	3.71299e+06	7.05486e+06	5.19012e+06	3.79457e+06	2.36938e+06	2.99814e+06
312.176	6.227	8.31466e+06	8.92054e+06	9.55641e+06	8.60804e+06	8.82806e+06	8.68139e+06	8.67867e+06	8.47255e+06	8.59187e+06	9.2352e+06	8.70649e+06	8.6395e+06
270.053	2.432	2.23988e+06	778258	409910	1.19681e+06	9.50178e+06	415276	972326	1.04767e+06	785583	522467	554443	432900
502.111	2.443	3.49522e+06	1.36883e+06	396471	1.45091e+06	9.49803e+06	365390	1.12502e+06	1.15881e+06	1.2801e+06	361673	697500	493871
413.154	9.362	1.84641e+06	272595	525498	9.46451e+06	7.24066e+06	3.21375e+06	4.78799e+06	1.65025e+06	3.46064e+06	6.96017e+06	6.43274e+06	3.27563e+06
261.887	16.604	9.3378e+06	8.95497e+06	8.71837e+06	4.73078e+06	9.00478e+06	5.11091e+06	9.4455e+06	6.06879e+06	6.16002e+06	6.1462e+06	8.2261e+06	2.25248e+06
688.203	10.267	5.60208e+06	721034	569763	1.6785e+06	9.40572e+06	188222	1.26613e+06	793003	1.31833e+06	197347	821014	178073
283.96	9.873	2.43377e+06	1.44627e+06	2.9607e+06	1.5528e+06	6.5797e+06	5.54154e+06	1.33138e+06	3.03923e+06	9.35627e+06	1.89983e+06	5.30739e+06	4.16965e+06
376.138	2.755	9.34834e+06	4.84092e+06	503454	343747	550638	443046	621539	2.06355e+06	686900	326853	415878	297761
910.561	1.181	5.80111e+06	7.36383e+06	6.70871e+06	5.25729e+06	5.78433e+06	7.72791e+06	9.34361e+06	4.83098e+06	7.4633e+06	9.17714e+06	5.60354e+06	9.02252e+06
273.157	2.945	2.85814e+06	3.9558e+06	1.36564e+06	1.96492e+06	2.81202e+06	3.10509e+06	2.08319e+06	2.1821e+06	1.57902e+06	9.32762e+06	4.91418e+06	7.3195e+06
151.049	9.36	5.08003e+06	5.31364e+06	5.82567e+06	6.90892e+06	4.12409e+06	5.6646e+06	6.5991e+06	6.62822e+06	6.16501e+06	7.70133e+06	9.27034e+06	6.27608e+06
224.116	8.995	6.75693e+06	4.71699e+06	6.55561e+06	4.69426e+06	8.92599e+06	2.28308e+06	9.22815e+06	9.25606e+06	7.66888e+06	392785	3.40718e+06	1.43569e+06
275.148	9.582	4.08215e+06	6.5893e+06	2.96324e+06	5.61026e+06	9.2197e+06	4.77299e+06	3.16766e+06	5.63661e+06	6.43639e+06	8.13687e+06	3.35583e+06	4.45063e+06
370.068	3.362	5.10875e+06	4.79442e+06	3.46194e+06	6.68375e+06	4.48955e+06	9.17436e+06	4.46182e+06	2.95757e+06	7.80016e+06	9.20503e+06	7.1588e+06	7.77138e+06
173.105	2.447	4.86081e+06	9.13416e+06	3.88092e+06	7.16704e+06	2.8338e+06	8.27972e+06	3.37717e+06	2.90966e+06	6.86891e+06	4.67032e+06	3.11356e+06	5.40939e+06
318.083	8.034	7.5385e+06	9.12549e+06	1.29028e+06	2.9155e+06	3.52719e+06	3.52681e+06	1.22282e+06	6.55326e+06	4.28669e+06	3.38749e+06	3.0543e+06	2.3129e+06
262.08	9.756	6.51207e+06	3.92569e+06	4.2778e+06	6.90491e+06	9.09401e+06	7.16097e+06	5.82878e+06	8.01908e+06	7.22639e+06	8.40879e+06	4.55738e+06	5.69758e+06
167.025	2.512	2.09071e+06	2.29634e+06	1.7725e+06	3.36157e+06	1.80033e+06	842429	1.45125e+06	800285	910949	9.03573e+06	3.4565e+06	1.96746e+06
210.037	7.067	4.99831e+06	4.21223e+06	7.47206e+06	7.47937e+06	7.83957e+06	7.96889e+06	6.62404e+06	8.64083e+06	4.4741e+06	5.91446e+06	6.41552e+06	9.01378e+06
547.281	2.434	648339	493147	556389	509237	948409	695044	397731	2.13232e+06	1.25817e+06	5.00347e+06	2.8197e+06	9.0099e+06
310.181	1.222	1.11837e+06	1.67437e+06	707113	928351	1.37145e+06	1.84166e+06	481143	731604	4.26077e+06	2.32513e+06	874598	8.97264e+06
453.38	1.446	5.01614e+06	8.94237e+06	5.11745e+06	1.30131e+06	1.59968e+06	2.66371e+06	1.03339e+06	1.67356e+06	1.83281e+06	5.1346e+06	2.60038e+06	7.35994e+06
249.884	16.526	7.26383e+06	8.88439e+06	7.7559e+06	6.78814e+06	7.9904e+06	6.38267e+06	7.90692e+06	7.61921e+06	8.51212e+06	5.67011e+06	6.12451e+06	6.33661e+06
812.678	1.338	7.96467e+06	8.79924e+06	2.22583e+06	2.6159e+06	1.85137e+06	4.86983e+06	4.27984e+06	1.57618e+06	3.08796e+06	2.8692e+06	2.21949e+06	1.89787e+06
248.064	9.809	4.42471e+06	4.87138e+06	3.04386e+06	4.45572e+06	7.54356e+06	4.65225e+06	4.20107e+06	8.3628e+06	6.79565e+06	8.78134e+06	4.65948e+06	6.36536e+06
262.131	1.566	8.77923e+06	5.49386e+06	663850	2.90107e+06	5.51724e+06	1.51425e+06	5.38713e+06	3.28538e+06	2.11642e+06	2.10717e+06	2.48826e+06	1.77289e+06
303.204	2.472	3.66563e+06	4.74188e+06	4.01788e+06	4.00343e+06	4.01159e+06	5.09497e+06	2.81367e+06	2.33354e+06	1.84046e+06	8.74819e+06	4.3115e+06	7.63814e+06
245.126	3.38	4.08222e+06	2.67466e+06	2.33729e+06	5.82236e+06	3.3465e+06	8.74331e+06	1.87589e+06	2.0087e+06	2.70859e+06	6.59494e+06	4.46794e+06	7.2595e+06
453.285	2.4	5.75082e+06	5.4441e+06	3.89907e+06	5.07537e+06	8.56068e+06	4.80868e+06	4.71311e+06	5.33517e+06	3.52766e+06	2.77227e+06	4.96485e+06	4.63834e+06
357.193	13.8	5.86194e+06	3.99853e+06	164145	1.83817e+06	5.8539e+06	2.83923e+06	1.41911e+06	5.41451e+06	8.52752e+06	228979	2.50659e+06	300073
201.1	2.445	5.92005e+06	6.45031e+06	2.07244e+06	4.90682e+06	8.51141e+06	3.75977e+06	3.24745e+06	3.87797e+06	3.26642e+06	4.54276e+06	3.78237e+06	2.99935e+06
319.101	9.459	4.35765e+06	2.67914e+06	7.62149e+06	8.47516e+06	6.0655e+06	3.73246e+06	7.49653e+06	7.42435e+06	6.1673e+06	2.13806e+06	2.60878e+06	1.93422e+06
287.209	1.579	5.76456e+06	4.49771e+06	6.00693e+06	6.74283e+06	5.05558e+06	3.82247e+06	3.93048e+06	2.80064e+06	2.35232e+06	6.00134e+06	5.19337e+06	8.45521e+06
462.257	1.16	8.28962e+06	1.64959e+06	325864	374032	7.89331e+06	1.07311e+06	346787	1.74787e+06	754512	3.80654e+06	2.76283e+06	1.93521e+06
439.328	1.526	1.53975e+06	4.58218e+06	8.27117e+06	3.07907e+06	3.90114e+06	4.71042e+06	2.07827e+06	1.499e+06	2.19763e+06	4.22092e+06	2.13591e+06	5.27926e+06
293.148	2.725	3.94624e+06	3.80986e+06	5.1781e+06	5.72732e+06	5.14905e+06	5.66737e+06	6.4756e+06	3.99335e+06	4.61498e+06	7.82131e+06	6.4832e+06	8.27115e+06
327.859	16.593	6.67924e+06	7.13416e+06	6.89701e+06	5.49062e+06	8.18212e+06	4.12387e+06	6.11565e+06	7.49998e+06	7.18693e+06	5.15351e+06	6.86308e+06	5.01186e+06
739.513	1.827	5.06409e+06	5.47057e+06	7.04084e+06	8.13876e+06	6.10846e+06	6.25097e+06	4.15766e+06	5.30769e+06	3.88282e+06	5.69768e+06	6.21208e+06	6.30491e+06
518.106	2.442	2.05046e+06	1.236e+06	398671	1.55848e+06	8.11347e+06	367417	1.07125e+06	983076	858831	363679	810626	346529
839.397	2.453	8.0933e+06	611674	633512	554293	468200	522930	650614	747543	628914	511428	537171	510564
365.144	3.228	3.57372e+06	1.30716e+06	369790	2.23617e+06	4.12257e+06	1.31475e+06	600516	624882	1.40045e+06	8.06993e+06	1.6179e+06	4.92326e+06
118.063	1.584	4.42452e+06	5.40281e+06	6.66935e+06	4.69379e+06	1.16386e+06	2.17544e+06	1.30989e+06	6.71476e+06	1.89147e+06	8.04316e+06	3.35115e+06	7.33764e+06
342.116	8.147	1.14607e+06	4.12187e+06	8.02839e+06	1.81284e+06	3.4441e+06	1.26942e+06	1.34098e+06	2.05857e+06	1.84154e+06	1.31169e+06	817667	2.51341e+06
433.341	1.298	7.99195e+06	1.05788e+06	1.02181e+06	1.09591e+06	1.15935e+06	1.13639e+06	918239	1.02293e+06	1.00821e+06	1.03771e+06	1.14473e+06	1.14655e+06
346.235	2.439	784725	890696	880084	1.10947e+06	1.87713e+06	811089	1.76001e+06	1.42746e+06	7.94895e+06	802838	811305	764979
191.062	1.576	5.59245e+06	3.04927e+06	1.88788e+06	3.07277e+06	4.00357e+06	3.23586e+06	5.21427e+06	4.67948e+06	7.94453e+06	3.03658e+06	2.07687e+06	2.34623e+06
637.329	1.251	7.93756e+06	3.80563e+06	1.98615e+06	2.21504e+06	3.48515e+06	3.65693e+06	1.96395e+06	3.10139e+06	6.57655e+06	2.13649e+06	3.22592e+06	6.68966e+06
107.048	2.883	7.9319e+06	6.17596e+06	4.49524e+06	3.81553e+06	2.5948e+06	3.67798e+06	4.32335e+06	4.8031e+06	3.12453e+06	3.4309e+06	3.61704e+06	1.2763e+06
419.212	2.445	517254	1.60055e+06	1.73914e+06	1.94983e+06	704828	534632	593805	2.30442e+06	7.91631e+06	896244	534775	504238
765.53	1.612	1.52504e+06	4.17059e+06	1.40765e+06	2.93436e+06	1.45519e+06	3.92942e+06	756119	2.87982e+06	4.5136e+06	5.82024e+06	2.00741e+06	7.81145e+06
266.155	2.375	4.07751e+06	5.072e+06	6.45286e+06	5.05907e+06	4.70452e+06	4.04614e+06	4.77355e+06	4.28e+06	3.03378e+06	7.79296e+06	2.76158e+06	3.6533e+06
312.23	1.308	4.06568e+06	7.28589e+06	2.41002e+06	2.02266e+06	2.71447e+06	1.3164e+06	2.85563e+06	7.77964e+06	5.12505e+06	1.35366e+06	1.63056e+06	1.60087e+06
132.02	9.772	2.47982e+06	2.03428e+06	2.44291e+06	1.52242e+06	7.73846e+06	3.10324e+06	960882	1.73251e+06	2.88404e+06	1.83302e+06	2.55549e+06	2.28342e+06
379.248	2.454	4.61476e+06	7.7325e+06	534939	3.32518e+06	1.56627e+06	1.20979e+06	2.4258e+06	4.04206e+06	2.73528e+06	1.6826e+06	1.85346e+06	1.19039e+06
304.067	3.965	2.97101e+06	4.06024e+06	6.24625e+06	4.16317e+06	2.27535e+06	3.72696e+06	3.87449e+06	3.4181e+06	7.69764e+06	2.89131e+06	3.60228e+06	1.87186e+06
833.519	1.165	3.41979e+06	4.46679e+06	7.18857e+06	3.37244e+06	3.44978e+06	3.35151e+06	2.84746e+06	7.61347e+06	5.58484e+06	2.16907e+06	2.04372e+06	1.85861e+06
354.255	2.436	1.92743e+06	926943	475458	473291	365335	505692	1.24147e+06	2.77448e+06	7.59505e+06	433727	438301	413273
903.581	1.632	6.35933e+06	7.20699e+06	6.44806e+06	4.55667e+06	7.49004e+06	6.73983e+06	6.07456e+06	2.42685e+06	7.33516e+06	5.68445e+06	7.17966e+06	7.21831e+06
775.549	1.226	4.86389e+06	3.55864e+06	4.31046e+06	4.27459e+06	4.41107e+06	7.48617e+06	3.88849e+06	3.9787e+06	4.37612e+06	4.45888e+06	5.05256e+06	4.85164e+06
384.361	1.242	5.46631e+06	3.78809e+06	670552	1.41679e+06	2.45927e+06	1.14189e+06	2.42395e+06	4.36515e+06	7.46987e+06	1.64713e+06	1.22684e+06	1.19614e+06
380.303	1.397	3.34059e+06	3.28913e+06	4.50466e+06	3.42768e+06	641736	7.44074e+06	1.25221e+06	1.64067e+06	7.11922e+06	5.70431e+06	3.52347e+06	3.75543e+06
464.27	1.162	706566	1.32251e+06	384126	1.75263e+06	4.02701e+06	1.22536e+06	406473	512985	829599	7.42542e+06	872805	4.15645e+06
102.068	1.575	2.2519e+06	7.40292e+06	3.45636e+06	855527	2.5421e+06	2.97211e+06	1.94508e+06	2.65801e+06	5.25213e+06	2.07983e+06	2.23875e+06	4.1874e+06
380.108	3.547	2.74802e+06	2.42277e+06	4.13979e+06	5.42796e+06	2.27599e+06	3.61036e+06	1.92517e+06	2.63102e+06	7.37193e+06	2.75108e+06	4.32947e+06	3.3053e+06
180.063	7.189	630016	7.35909e+06	2.49821e+06	715652	672114	632419	1.38885e+06	1.80877e+06	1.46513e+06	813622	1.09361e+06	1.05392e+06
301.189	2.48	1.19442e+06	1.60997e+06	804146	1.11612e+06	1.26086e+06	1.52335e+06	705944	739018	741309	7.31592e+06	2.52114e+06	6.6812e+06
204.057	2.438	1.15307e+06	558768	1.53195e+06	1.47154e+06	2.94691e+06	2.45325e+06	1.01796e+06	7.29448e+06	2.19505e+06	977030	4.34318e+06	2.71734e+06
550.108	8.5	5.30703e+06	4.58985e+06	5.52427e+06	6.28483e+06	5.13482e+06	6.58653e+06	6.96164e+06	5.81457e+06	5.38261e+06	7.01474e+06	7.26715e+06	7.14267e+06
443.36	1.54	1.61386e+06	6.29531e+06	4.22798e+06	734810	2.86114e+06	3.84891e+06	1.20045e+06	853291	420103	3.50888e+06	2.80407e+06	7.23117e+06
753.565	1.244	7.20872e+06	5.13838e+06	3.44579e+06	4.27394e+06	6.85215e+06	6.13944e+06	5.44243e+06	4.60262e+06	5.27094e+06	6.83528e+06	7.10824e+06	4.50764e+06
882.529	1.187	5.00507e+06	3.90593e+06	7.07136e+06	5.10827e+06	4.04538e+06	5.53364e+06	4.83746e+06	4.05188e+06	5.57341e+06	4.81656e+06	4.23857e+06	5.51262e+06
289.903	16.555	5.85293e+06	6.03669e+06	4.71677e+06	5.05447e+06	6.83478e+06	5.30766e+06	5.07076e+06	6.07931e+06	6.93442e+06	3.85909e+06	5.24819e+06	4.80955e+06
262.131	2.418	6.82286e+06	4.5738e+06	728229	2.86631e+06	5.00376e+06	873277	2.3137e+06	4.4124e+06	1.24045e+06	2.18746e+06	949064	1.95791e+06
700.551	1.471	2.71753e+06	3.71315e+06	614545	1.71309e+06	3.59247e+06	4.38807e+06	1.63265e+06	1.43494e+06	1.49044e+06	3.16554e+06	6.82108e+06	985245
412.355	1.203	6.78129e+06	2.40523e+06	332872	525610	743944	521051	352267	2.04151e+06	463089	404397	515632	337913
776.555	1.171	3.66238e+06	4.47623e+06	3.76009e+06	1.39945e+06	2.67786e+06	3.48771e+06	3.02634e+06	2.94018e+06	2.83649e+06	6.02452e+06	6.77843e+06	6.2231e+06
785.519	1.159	1.94951e+06	3.83251e+06	6.64808e+06	2.50944e+06	2.37178e+06	2.35173e+06	2.98246e+06	4.53177e+06	2.17959e+06	1.06552e+06	1.80563e+06	1.17938e+06
816.497	1.189	929101	1.10749e+06	5.10675e+06	1.38895e+06	2.5695e+06	956382	1.68195e+06	6.64606e+06	3.36199e+06	909949	711306	652603
698.489	1.184	1.98471e+06	901916	3.35872e+06	2.40492e+06	3.60622e+06	3.79139e+06	5.27582e+06	6.64162e+06	5.79367e+06	4.72796e+06	6.15304e+06	5.27491e+06
246.121	1.59	1.83359e+06	1.24806e+06	6.6002e+06	1.30297e+06	1.50547e+06	862118	808593	2.05788e+06	1.10626e+06	1.02942e+06	923324	709324
180.046	2.576	2.17739e+06	1.70932e+06	1.20551e+06	6.37408e+06	3.99015e+06	3.51868e+06	1.65716e+06	2.583e+06	6.32265e+06	3.86596e+06	4.72194e+06	3.75633e+06
370.236	1.389	2.05087e+06	1.70325e+06	703489	1.73589e+06	2.5582e+06	2.65562e+06	2.15547e+06	2.01032e+06	6.36032e+06	1.29699e+06	1.65598e+06	1.99568e+06
927.583	1.171	5.47351e+06	5.88085e+06	4.6067e+06	5.10761e+06	6.34613e+06	5.19896e+06	4.80162e+06	4.62387e+06	5.53073e+06	5.53918e+06	5.38576e+06	5.5098e+06
424.282	1.563	2.2678e+06	796389	94025.5	446392	5.03427e+06	1.88832e+06	1.14399e+06	3.12458e+06	6.23875e+06	3.50296e+06	3.49505e+06	5.5158e+06
190.059	8.402	2.50113e+06	1.42478e+06	5.01398e+06	5.63047e+06	4.95262e+06	1.46468e+06	5.36163e+06	6.20208e+06	5.56427e+06	1.07643e+06	2.35157e+06	1.5123e+06
326.193	4.573	6.03927e+06	6.13538e+06	346755	5.15854e+06	6.1811e+06	6.13818e+06	6.19293e+06	5.89227e+06	5.73092e+06	5.83229e+06	5.72271e+06	5.99374e+06
107.048	8.454	880139	5.04672e+06	5.40938e+06	4.72487e+06	3.8594e+06	6.17982e+06	4.35139e+06	4.51584e+06	2.65778e+06	4.12813e+06	3.88361e+06	4.27679e+06
134.058	2.442	4.19421e+06	5.47594e+06	2.12894e+06	6.17409e+06	1.72671e+06	1.21089e+06	1.67154e+06	4.47784e+06	2.01271e+06	1.13306e+06	1.13951e+06	1.53304e+06
644.124	9.686	185597	174959	286470	1.01063e+06	204644	1.36128e+06	354000	1.54794e+06	6.16969e+06	208513	419179	943072
627.186	1.284	6.0624e+06	1.40866e+06	1.36063e+06	3.8781e+06	1.54377e+06	3.04421e+06	1.22271e+06	1.74873e+06	4.80629e+06	1.38179e+06	1.52431e+06	1.70596e+06
839.639	1.328	2.18573e+06	2.58972e+06	999056	5.98077e+06	4.71807e+06	5.40585e+06	1.96445e+06	5.01386e+06	3.29843e+06	4.11366e+06	5.79701e+06	2.41569e+06
265.95	9.92	3.5792e+06	1.51413e+06	1.50154e+06	1.27005e+06	5.96903e+06	2.36749e+06	705540	1.15886e+06	2.62879e+06	905377	2.04793e+06	1.40838e+06
419.21	2.458	908506	3.9494e+06	5.93237e+06	1.31302e+06	2.44336e+06	516425	707467	3.10529e+06	5.87296e+06	763611	516563	487067
507.102	8.126	1.86366e+06	1.64968e+06	3.26217e+06	3.01617e+06	3.20799e+06	3.01299e+06	5.75257e+06	4.0942e+06	3.83958e+06	5.43277e+06	5.84333e+06	5.0911e+06
326.193	5.897	3.21881e+06	3.16679e+06	3.1381e+06	2.96069e+06	3.50147e+06	3.62463e+06	3.39683e+06	3.75092e+06	3.42143e+06	3.52023e+06	3.7449e+06	5.72534e+06
405.176	2.437	5.72219e+06	1.39127e+06	1.77119e+06	390110	301128	361173	650567	3.34166e+06	2.7176e+06	357499	361269	340641
97.977	16.177	5.05504e+06	141637	5.22374e+06	152056	203435	238553	5.65021e+06	250868	4.72918e+06	5.55676e+06	4.77562e+06	4.88304e+06
311.885	16.541	4.71759e+06	5.51987e+06	5.13437e+06	4.20066e+06	4.10068e+06	4.44089e+06	5.31264e+06	5.59125e+06	5.64274e+06	3.31831e+06	4.65675e+06	4.19222e+06
116.047	1.573	3.81161e+06	5.62208e+06	1.81257e+06	2.16814e+06	1.66519e+06	1.85979e+06	4.78254e+06	3.31115e+06	4.12416e+06	3.97694e+06	3.68497e+06	3.49144e+06
284.273	4.603	142697	126391	4.81288e+06	5.58217e+06	4.41542e+06	184569	5.42656e+06	219703	247236	5.06319e+06	5.42741e+06	401783
787.537	1.448	2.58715e+06	4.46099e+06	5.58181e+06	5.1028e+06	4.83222e+06	4.98709e+06	2.64295e+06	4.506e+06	3.06715e+06	5.09052e+06	2.40486e+06	2.16592e+06
882.533	1.179	5.00507e+06	3.90593e+06	4.75379e+06	1.90559e+06	799659	3.166e+06	3.50156e+06	2.65763e+06	5.57341e+06	3.4266e+06	3.34229e+06	5.51262e+06
890.583	1.179	1.36859e+06	856975	1.65265e+06	525347	1.60332e+06	1.137e+06	5.54927e+06	2.27535e+06	4.59086e+06	4.23558e+06	3.35267e+06	3.17205e+06
793.575	1.157	1.22669e+06	2.10745e+06	2.36583e+06	227424	1.40902e+06	1.77112e+06	123530	503572	4.9076e+06	5.54078e+06	5.188e+06	2.94453e+06
567.332	1.459	4.94255e+06	4.39533e+06	3.56972e+06	3.0436e+06	5.50671e+06	2.17468e+06	4.09543e+06	2.88075e+06	3.94938e+06	1.09369e+06	1.27966e+06	1.55605e+06
689.202	7.526	5.43212e+06	3.61125e+06	4.53613e+06	4.11046e+06	4.0436e+06	2.72006e+06	5.49181e+06	4.05907e+06	4.76855e+06	2.05419e+06	2.84648e+06	976996
840.567	1.165	5.46879e+06	4.96579e+06	3.81146e+06	4.36485e+06	4.58364e+06	5.23364e+06	4.02661e+06	4.12426e+06	4.91512e+06	5.45894e+06	5.23617e+06	4.93904e+06
564.307	2.444	848611	1.15397e+06	922701	918496	1.28892e+06	850365	810022	1.32477e+06	850600	2.80725e+06	2.33896e+06	5.40922e+06
107.048	1.43	4.19119e+06	1.00546e+06	5.39191e+06	848884	703002	1.02865e+06	1.26532e+06	3.05001e+06	439547	1.57186e+06	1.31939e+06	1.28962e+06
574.491	1.171	4.07155e+06	1.02065e+06	2.33376e+06	3.32243e+06	1.87127e+06	2.35109e+06	5.29541e+06	3.9016e+06	3.11303e+06	403153	1.87067e+06	1.41914e+06
549.351	1.418	641531	590852	545761	732320	5.28114e+06	759037	523290	717616	597248	2.23473e+06	1.30289e+06	2.54843e+06
679.472	1.255	3.78832e+06	4.68967e+06	1.68313e+06	5.27972e+06	2.01248e+06	3.09158e+06	1.74509e+06	1.45218e+06	4.74027e+06	2.91164e+06	3.04581e+06	4.49218e+06
398.34	1.222	5.27456e+06	2.74907e+06	498281	900019	1.3296e+06	845311	543432	2.68262e+06	999043	583645	847906	609611
763.529	1.154	1.53712e+06	4.57658e+06	1.35058e+06	1.56057e+06	3.70837e+06	3.90515e+06	3.5274e+06	5.16227e+06	4.80052e+06	3.41291e+06	1.43138e+06	1.10318e+06
358.984	8.04	5.1182e+06	3.50975e+06	5.072e+06	3.73941e+06	3.19602e+06	3.16988e+06	2.89259e+06	3.89595e+06	3.9058e+06	1.39904e+06	3.67502e+06	2.16396e+06
358.979	11.193	2.28479e+06	1.49844e+06	5.10908e+06	2.92292e+06	1.36605e+06	2.833e+06	1.02009e+06	752483	631824	1.92767e+06	1.8783e+06	2.46055e+06
452.387	1.197	5.09439e+06	1.23121e+06	504777	839763	1.11273e+06	785314	472540	657072	644555	562863	774754	483613
602.523	1.165	2.70861e+06	2.98351e+06	3.25677e+06	3.15689e+06	3.64744e+06	3.41714e+06	4.99834e+06	3.41565e+06	2.90165e+06	1.00352e+06	2.75056e+06	1.53413e+06
228.005	6.018	4.02757e+06	4.22556e+06	1.01694e+06	4.94785e+06	4.26007e+06	3.5609e+06	50991.9	3.93815e+06	4.41033e+06	1.30995e+06	772029	3.0437e+06
923.579	1.495	1.4391e+06	529569	166587	485523	809882	553679	533568	1.14262e+06	4.88619e+06	509793	567101	672077
380.256	1.576	112761	158743	736869	886576	511459	532787	1.16637e+06	391082	229855	4.85135e+06	1.57482e+06	1.62258e+06
576.507	1.168	4.81604e+06	745431	1.93733e+06	4.01466e+06	2.01142e+06	3.37177e+06	4.4879e+06	2.27838e+06	3.1379e+06	4.5427e+06	4.70519e+06	4.42608e+06
116.084	6.898	1.53349e+06	4.26568e+06	3.72931e+06	616508	4.77832e+06	4.41346e+06	4.53088e+06	4.35848e+06	4.20707e+06	3.79126e+06	4.23367e+06	4.50509e+06
331.236	2.444	2.31549e+06	4.77659e+06	3.84583e+06	2.95656e+06	2.86066e+06	3.18679e+06	1.50061e+06	1.71596e+06	1.18318e+06	4.1271e+06	2.27149e+06	4.43106e+06
768.497	1.163	404510	729859	4.76896e+06	304816	572487	440573	371188	4.05696e+06	1.71545e+06	303621	324075	270613
796.526	1.154	3.57588e+06	3.70175e+06	3.87707e+06	3.73663e+06	3.07565e+06	2.4725e+06	2.57439e+06	3.76194e+06	3.76236e+06	4.67956e+06	2.19271e+06	3.40241e+06
496.049	8.034	2.68348e+06	2.70904e+06	3.16574e+06	2.57552e+06	2.90436e+06	3.24421e+06	1.16877e+06	3.98504e+06	2.50891e+06	2.96403e+06	4.67895e+06	3.52215e+06
338.281	1.166	2.48493e+06	3.53333e+06	3.58357e+06	2.21265e+06	3.05147e+06	2.31969e+06	2.51472e+06	4.16349e+06	4.18068e+06	4.65193e+06	2.36802e+06	2.7756e+06
125.017	8.031	4.57775e+06	1.22556e+06	2.82538e+06	3.35729e+06	3.47424e+06	3.20824e+06	3.40288e+06	2.81089e+06	4.39278e+06	1.75378e+06	4.63006e+06	3.05396e+06
501.278	1.497	700932	628743	438142	772095	1.32709e+06	803898	1.37342e+06	3.1797e+06	2.23974e+06	4.62838e+06	1.12203e+06	4.53908e+06
331.235	1.579	1.98255e+06	4.60707e+06	4.1007e+06	2.9474e+06	1.61878e+06	1.86986e+06	1.13338e+06	1.79698e+06	984862	3.07933e+06	2.02655e+06	4.06599e+06
163.03	2.438	3.41965e+06	2.78982e+06	1.99972e+06	2.6204e+06	4.15435e+06	3.01862e+06	1.58245e+06	3.40858e+06	4.57243e+06	1.63973e+06	2.40942e+06	2.1051e+06
173.105	1.591	1.80598e+06	4.44505e+06	3.418e+06	4.10973e+06	2.07888e+06	2.84265e+06	2.9488e+06	2.60818e+06	3.62241e+06	3.24264e+06	2.27844e+06	2.76876e+06
107.048	8.213	1.92782e+06	2.39221e+06	1.48909e+06	4.43665e+06	1.36153e+06	2.1596e+06	3.12315e+06	2.3024e+06	812219	485732	1.09465e+06	756297
793.564	1.156	895189	150919	637822	4.26701e+06	2.24224e+06	2.99215e+06	4.42555e+06	1.24635e+06	414402	307565	1.02221e+06	525732
480.327	1.178	2.29606e+06	2.96522e+06	4.42478e+06	2.7924e+06	1.66726e+06	2.84815e+06	3.03436e+06	1.6436e+06	4.02762e+06	310666	495503	277144
821.578	2.191	778723	826422	2.47508e+06	4.14124e+06	3.02978e+06	3.49866e+06	3.39231e+06	2.37115e+06	3.98531e+06	1.86471e+06	2.83908e+06	3.23318e+06
867.58	1.33	964265	1.19399e+06	4.08482e+06	3.26923e+06	1.08556e+06	3.76835e+06	2.87993e+06	2.28846e+06	1.34921e+06	2.27224e+06	1.61478e+06	870980
809.52	1.161	1.84555e+06	2.69255e+06	4.04863e+06	1.89107e+06	2.16188e+06	2.2141e+06	1.82943e+06	4.01892e+06	3.17087e+06	1.9486e+06	1.65142e+06	1.70515e+06
182.058	2.45	3.05875e+06	1.82375e+06	1.97082e+06	1.32995e+06	1.91861e+06	1.12284e+06	1.87932e+06	3.31198e+06	4.03183e+06	2.75059e+06	842370	1.82008e+06
844.572	2.321	346284	610076	3.19686e+06	3.34404e+06	3.98669e+06	3.20023e+06	2.63927e+06	3.21408e+06	2.61943e+06	753773	2.68602e+06	3.79204e+06
822.537	1.166	1.99616e+06	3.52245e+06	3.97479e+06	2.66245e+06	2.63347e+06	988867	2.64863e+06	3.3652e+06	3.63337e+06	2.56512e+06	1.61378e+06	2.32129e+06
611.546	1.206	1.42571e+06	3.69009e+06	700232	652960	1.01181e+06	1.46589e+06	842665	1.07606e+06	879603	890983	1.00614e+06	323699
107.048	8.037	1.61809e+06	866657	1.12677e+06	1.87668e+06	417278	3.03926e+06	1.85606e+06	579460	1.54635e+06	3.66395e+06	3.15693e+06	1.17812e+06
767.543	2.401	182301	519876	2.80119e+06	3.51728e+06	3.112e+06	3.65851e+06	2.58722e+06	2.04223e+06	3.40731e+06	3.27784e+06	119668	3.37739e+06
867.571	1.304	2.9266e+06	1.62802e+06	129175	964038	427586	893671	1.02371e+06	2.46154e+06	1.389e+06	1.14029e+06	3.62192e+06	1.6728e+06
88.0522	1.588	1.34755e+06	3.46537e+06	1.83749e+06	1.03433e+06	1.59451e+06	1.62283e+06	2.2721e+06	1.84477e+06	2.7832e+06	1.55149e+06	1.40561e+06	2.27257e+06
789.549	1.519	1.5283e+06	1.24869e+06	1.17822e+06	623608	1.67053e+06	1.67849e+06	2.57734e+06	2.21244e+06	1.17384e+06	3.32645e+06	2.31765e+06	396183
434.168	2.441	1.23679e+06	3.19552e+06	1.83744e+06	3.14353e+06	1.69059e+06	2.3205e+06	3.23647e+06	1.60699e+06	2.81886e+06	3.00573e+06	2.54222e+06	3.21184e+06
465.309	2.434	1.7413e+06	1.13621e+06	298048	272790	1.46357e+06	690543	2.1863e+06	611753	3.22696e+06	2.8182e+06	513538	2.35085e+06
679.467	1.213	817171	2.8425e+06	1.34171e+06	1.47815e+06	342565	583664	1.28274e+06	315029	3.19672e+06	764479	1.15026e+06	1.17408e+06
501.278	1.412	321815	315402	104567	395220	628671	375756	1.0659e+06	2.8209e+06	821223	2.59033e+06	436114	3.03416e+06
342.189	2.443	1.44017e+06	954323	388043	439407	2.77179e+06	864753	864022	1.40524e+06	357721	937487	507553	697119
107.048	9.134	1.85699e+06	1.32152e+06	1.33246e+06	1.0297e+06	1.38867e+06	1.18011e+06	2.03932e+06	1.43359e+06	1.54153e+06	1.50995e+06	2.68722e+06	2.11467e+06
531.433	5.403	257250	2.057e+06	2.04188e+06	2.51914e+06	1.95796e+06	332163	321244	2.17135e+06	256447	2.11177e+06	2.17732e+06	2.16206e+06
174.053	1.592	561067	296643	1.04824e+06	507920	748730	768307	2.47976e+06	692932	1.09653e+06	592229	794928	705421

## Sheet: Figure 1E-O
Corresponding raw data file	Genotype	Sex	4,5-dihydroorotic acid	Adenine	Adenosine	ADP	aKG	Alanine	AMP	Arginine	Argininosuccinate	Asparagine	Aspartate	Carbamoyl aspartate	Citrate	Citrulline	CMP	Cystathionine	Cystine	Cytidine	dTMP	GDP	Glutamine	Glutamate	Glycine	GMP	GSH	GSSG	Guanosine	Hypoxanthine	IMP	Inosine	Isoleucine	Lactate	Leucine	Lysine	Malate	Methionine	Methylthioadenosine	NAD+	NADH	NADP+	Ornithine	Orotic acid	PEP	Phenylalanine	Proline	Pyruvate	S-Adenosyl-Homocysteine
43_20190131_RAB9_2b_SI	wt	Male	2.27652e+06	7.59798e+07	9.44094e+08	6.25807e+07	3.63876e+07	1.5631e+09	7.61871e+08	6.14929e+08	2.22225e+07	2.94578e+08	1.12505e+09	2.31921e+06	1.69195e+08	9.72112e+08	1.46557e+07	837288	9.98498e+06	1.32793e+08	2.3452e+06	2.61621e+06	3.76176e+09	3.47534e+09	2.04254e+08	7.14845e+07	2.31707e+09	5.52468e+06	7.10404e+07	1.9026e+09	2.56593e+07	9.50942e+08	3.56902e+09	6.93387e+09	3.66657e+09	2.49851e+08	4.74536e+09	1.73151e+09	6.01273e+06	3.43206e+07	6.52813e+06	1.98585e+06	4.63322e+07	1.73858e+07	4.79966e+06	3.31434e+09	1.69643e+10	1.71864e+08	1.39041e+07
02_20190131_RAB10_3b_SI	wt	Male	900093	1.32687e+08	1.91171e+09	5.04992e+07	9.59949e+07	1.81762e+09	7.35815e+08	4.36888e+08	3.32415e+07	2.41899e+08	7.45122e+08	878740	1.40999e+08	1.05989e+09	1.52106e+07	1.04443e+06	1.05334e+07	6.9991e+07	2.64999e+06	1.09508e+06	5.17688e+09	3.3547e+09	2.2513e+08	7.76635e+07	2.08802e+09	5.70856e+06	6.20196e+07	1.52431e+09	5.01433e+07	8.58115e+08	3.34305e+09	8.66978e+09	3.87582e+09	2.06068e+08	5.72225e+09	1.62398e+09	3.92274e+06	2.82687e+07	2.57062e+06	1.36403e+06	7.02616e+07	7.83335e+06	3.18958e+06	3.16002e+09	1.84528e+10	4.83423e+08	1.76777e+07
03_20190131_RAB10_4d_SI	wt	Male	3.3121e+06	1.35291e+08	1.85137e+09	6.63974e+07	2.3113e+07	1.0871e+09	9.26458e+08	8.60623e+07	4.65714e+06	4.6349e+07	6.20897e+08	2.66829e+06	1.97077e+08	9.751e+08	1.49459e+07	709452	3.59435e+06	7.66357e+07	2.72278e+06	1.81835e+06	1.17242e+09	2.31735e+09	1.11613e+08	7.84354e+07	2.68693e+09	8.76356e+06	1.29922e+08	2.60578e+09	3.30062e+07	1.14825e+09	4.54928e+08	1.02857e+10	6.25482e+08	4.7221e+07	2.77417e+09	5.12274e+08	5.08413e+06	5.09914e+07	8.78812e+06	3.03761e+06	2.04377e+07	1.54692e+07	1.94034e+06	6.70124e+08	6.15696e+09	7.11669e+07	1.56905e+07
04_20190131_RIZ4_6a_SI	apc	Male	8.36459e+06	1.21466e+08	1.82131e+09	7.18174e+07	5.19399e+07	1.3876e+09	9.59365e+08	4.71696e+08	3.02157e+07	2.13667e+08	1.13203e+09	5.02093e+06	1.28924e+08	2.8317e+09	2.70815e+07	4.06384e+06	6.75026e+06	1.98241e+08	7.65848e+06	2.677e+06	2.05731e+09	3.84177e+09	1.81637e+08	8.60484e+07	2.39376e+09	9.85289e+06	8.43908e+07	2.35168e+09	4.04636e+07	5.01177e+08	1.83317e+09	7.06147e+09	2.07468e+09	1.42708e+08	3.08412e+09	1.32571e+09	8.79728e+06	4.85832e+07	8.09197e+06	2.4371e+06	2.68313e+07	4.09776e+07	3.03735e+06	2.37054e+09	1.06027e+10	2.40576e+08	3.43476e+07
05_20190131_RIZ6_4a_SI	apc	Female	5.47579e+06	1.02909e+08	1.54098e+09	5.69498e+07	4.43053e+07	1.48119e+09	8.31018e+08	7.17487e+08	2.95421e+07	2.58278e+08	1.07486e+09	3.56259e+06	3.19871e+08	1.068e+09	2.72414e+07	7.22565e+06	6.96741e+06	2.21036e+08	6.9782e+06	1.84722e+06	3.08384e+09	3.81104e+09	1.64419e+08	6.19467e+07	2.13253e+09	9.0202e+06	9.17792e+07	1.91355e+09	3.12009e+07	6.18611e+08	1.5605e+09	6.09471e+09	2.23707e+09	2.08889e+08	2.96787e+09	1.27271e+09	1.8525e+07	3.65009e+07	3.08086e+06	1.86336e+06	3.66552e+07	2.753e+07	3.56622e+06	2.30968e+09	1.12748e+10	2.08686e+08	2.29696e+07
06_20190131_RIW9_4d_SI	apc	Female	5.865e+06	1.14615e+08	1.78959e+09	8.88848e+07	4.63938e+07	1.28477e+09	8.79431e+08	3.91238e+08	2.59213e+07	1.43933e+08	1.08721e+09	4.21413e+06	3.10456e+08	2.31199e+09	2.4691e+07	3.10915e+06	1.19213e+07	1.74146e+08	6.30826e+06	2.9872e+06	3.0531e+09	3.95613e+09	1.35223e+08	7.25488e+07	2.2051e+09	1.09207e+07	9.42457e+07	1.92738e+09	4.75248e+07	7.48634e+08	1.59418e+09	5.95477e+09	2.15146e+09	1.52855e+08	3.00682e+09	9.89092e+08	1.44816e+07	3.03014e+07	5.13614e+06	2.27768e+06	2.96167e+07	2.41773e+07	2.1124e+06	1.59695e+09	8.58013e+09	2.07996e+08	3.04021e+07
07_20190131_RIW9_3f_SI	kras	Female	3.36307e+06	5.75883e+07	9.56292e+08	7.8188e+07	1.72431e+07	1.20329e+09	9.4826e+08	3.0438e+08	1.26421e+07	1.87437e+08	9.19041e+08	2.4457e+06	1.70596e+08	7.18039e+08	2.08832e+07	601653	3.81151e+06	1.15126e+08	3.14169e+06	2.63288e+06	1.19118e+09	2.45176e+09	1.12026e+08	9.65788e+07	2.80014e+09	8.70299e+06	5.36472e+07	1.72959e+09	2.31288e+07	4.6211e+08	1.72319e+09	9.90516e+09	1.91397e+09	1.17607e+08	2.27381e+09	1.12309e+09	8.04262e+06	3.8361e+07	6.72553e+06	2.94586e+06	2.39444e+07	2.81452e+07	2.62511e+06	1.65332e+09	9.86632e+09	8.66331e+07	1.98801e+07
08_20190131_RIW8_3a_SI	kras	Male	3.8774e+06	7.41644e+07	8.71492e+08	7.2174e+07	3.64302e+07	1.82991e+09	8.53442e+08	4.87679e+08	3.06518e+07	1.83947e+08	1.6764e+09	2.65463e+06	2.29142e+08	4.79108e+08	2.14496e+07	2.7171e+06	8.587e+06	1.11337e+08	3.41632e+06	1.33288e+06	3.67754e+09	3.52644e+09	2.24547e+08	8.1713e+07	2.98262e+09	1.39478e+07	5.24333e+07	1.65315e+09	2.42554e+07	6.49359e+08	3.09677e+09	9.63116e+09	3.18072e+09	2.1407e+08	5.85633e+09	1.64438e+09	1.02511e+07	3.94888e+07	9.76723e+06	3.18818e+06	7.52061e+07	2.50856e+07	2.25556e+06	2.84402e+09	1.54268e+10	2.18865e+08	1.6696e+07
09_20190131_RIW9_4e_SI	kras	Female	1.93943e+06	9.62975e+07	1.30273e+09	6.95316e+07	2.32832e+07	1.23059e+09	8.1874e+08	6.29397e+08	1.91706e+07	2.04782e+08	8.33125e+08	1.85582e+06	2.40595e+08	4.6083e+08	2.09434e+07	1.18765e+06	1.73304e+07	1.6667e+08	3.36826e+06	1.5732e+06	2.28358e+09	2.77492e+09	1.50046e+08	8.08287e+07	2.57989e+09	2.5775e+07	1.06763e+08	3.07595e+09	3.65105e+07	1.05679e+09	3.01461e+09	8.98247e+09	3.41375e+09	2.67335e+08	2.62099e+09	1.64726e+09	9.42589e+06	3.3107e+07	7.03409e+06	3.16737e+06	4.85073e+07	1.50001e+07	2.62643e+06	2.9201e+09	1.26541e+10	1.5483e+08	2.06961e+07
10_20190131_RIZ6_2b_SI	apc kras	Female	4.24737e+06	8.27507e+07	1.42094e+09	1.0744e+08	4.49043e+07	9.60741e+08	1.05974e+09	2.26909e+08	1.24212e+07	1.56558e+08	6.26139e+08	2.93872e+06	4.23108e+08	1.17314e+09	4.48069e+07	1.45666e+06	2.48164e+06	2.44602e+08	1.1139e+07	2.71447e+06	3.40891e+09	2.6117e+09	1.14359e+08	1.00312e+08	2.13855e+09	5.35643e+06	7.91158e+07	1.29489e+09	6.19027e+07	4.58674e+08	1.87991e+09	5.1164e+09	2.0032e+09	7.75298e+07	2.05399e+09	6.65078e+08	1.19208e+07	4.18634e+07	3.37773e+06	2.65977e+06	1.5068e+07	1.96856e+07	1.43522e+06	1.41999e+09	8.83643e+09	1.05869e+08	3.12565e+07
11_20190131_RIZ4_6b_SI	apc kras	Female	4.33257e+06	1.01437e+08	1.44726e+09	8.61158e+07	4.90767e+07	1.04864e+09	1.13025e+09	4.28562e+08	1.70099e+07	1.30662e+08	7.33749e+08	3.8722e+06	2.80147e+08	1.45953e+09	3.47365e+07	985691	3.4063e+06	1.45756e+08	9.34291e+06	3.08185e+06	1.79206e+09	3.04714e+09	1.29014e+08	1.05657e+08	2.45811e+09	7.96907e+06	7.2917e+07	1.74077e+09	5.51082e+07	4.95356e+08	1.75758e+09	6.9168e+09	2.23762e+09	1.32432e+08	2.17823e+09	1.10076e+09	2.31944e+07	3.50913e+07	5.40758e+06	2.88658e+06	2.01457e+07	2.38898e+07	2.01732e+06	2.02246e+09	1.04736e+10	1.89104e+08	2.8841e+07
12_20190131_RIZ7_2d_SI	apc kras	Female	7.23569e+06	9.90433e+07	1.86732e+09	1.02522e+08	4.17733e+07	1.06655e+09	9.66511e+08	2.09385e+08	1.33742e+07	1.17682e+08	7.47432e+08	5.11287e+06	3.20489e+08	1.69084e+09	3.64592e+07	1.04081e+06	3.83492e+06	1.70589e+08	9.30307e+06	2.96381e+06	1.88739e+09	2.7359e+09	9.57697e+07	8.79628e+07	2.00828e+09	7.39438e+06	9.89119e+07	1.47902e+09	5.57576e+07	5.05719e+08	1.31159e+09	5.54533e+09	1.39386e+09	7.27835e+07	2.06389e+09	6.72071e+08	1.621e+07	4.4324e+07	4.95777e+06	2.97617e+06	1.27457e+07	2.08409e+07	1.65424e+06	1.24204e+09	7.98336e+09	1.32786e+08	4.15412e+07
[truncated: 12 more columns]

## Sheet: Figure 1P
Genotype	APC	APC	APC	APC	APC	APC	APC	APC	APC	APC	APC	APC	APC	APC	APC	APC	APC	APC	APC	APC	APC	APC	APC KRAS	APC KRAS	APC KRAS	APC KRAS	APC KRAS	APC KRAS	Wild type	Wild type	Wild type	Wild type	Wild type	Wild type	Wild type	Wild type
Filename	DFR18191111_S1	DFR18191111_S2	DFR18191111_S3	DFR18191111_S12	DFR18191111_S13	DFR18201124_S7	MHR18190803_S14	MHR18190803_S15	MHR18190803_S22	MHR18190803_S17	MHR18190803_S18	NVR18200310_S7	NVR18200310_S8	NVR18200310_S5	NVR18200310_S6	RSR18201215_S7	RSR18201215_S8	RSR18201215_S3	RSR18201215_S5	LZR18181128_S4	LZR18181128_S2	LZR18181128_S3	DFR18201124_S5	DFR18201124_S1	WT_Apc_KRas_LZR18181128_S6	WT_Apc_KRas_LZR18181128_S7	WT_Apc_KRas_LZR18181128_S5	WT_Apc_KRas_LZR18181128_S8	DFR18191111_S8	DFR18191111_S9	MHR18190803_S4	MHR18190803_S10	MHR18190803_S24	MHR18190803_S7	MHR18190803_S6	MHR18190803_S1
GEO_Accession	GSE197316	GSE197316	GSE197316	GSE197316	GSE197316	GSE197316	GSE197316	GSE197316	GSE197316	GSE197316	GSE197316	GSE197316	GSE197316	GSE197316	GSE197316	GSE197316	GSE197316	GSE197316	GSE197316	GSE168478	GSE168478	GSE168478	GSE197316	GSE197316	GSE197316	GSE197316	GSE197316	GSE197316	GSE197316	GSE197316	GSE197316	GSE197316	GSE197316	GSE197316	GSE197316	GSE197316
GEO_ID	Apc flox SI Tissue Rep 1	Apc flox SI Tissue Rep 2	Apc flox SI Tissue Rep 3	Apc flox SI Tissue Rep 4	Apc flox SI Tissue Rep 5	Apc flox SI Tissue Rep 6	Apc flox SI Tissue Rep 7	Apc flox SI Tissue Rep 8	Apc flox SI Tissue Rep 9	Apc flox SI Tissue Rep 10	Apc flox SI Tissue Rep 11	Apc flox SI Tissue Rep 12	Apc flox SI Tissue Rep 13	Apc flox SI Tissue Rep 14	Apc flox SI Tissue Rep 15	Apc flox SI Tissue Rep 16	Apc flox SI Tissue Rep 17	Apc flox SI Tissue Rep 18	Apc flox SI Tissue Rep 19	APCfl/fl - 4	APCfl/fl - 2	APCfl/fl - 3	Apc Kras flox SI Tissue Rep 1	Apc Kras flox SI Tissue Rep 2	Apc Kras flox SI Tissue Rep 3	Apc Kras flox SI Tissue Rep 4	Apc Kras flox SI Tissue Rep 5	Apc Kras flox SI Tissue Rep 6	WT SI Tissue Rep 1	WT SI Tissue Rep 2	WT SI Tissue Rep 3	WT SI Tissue Rep 4	WT SI Tissue Rep 5	WT SI Tissue Rep 6	WT SI Tissue Rep 7	WT SI Tissue Rep 8
Sex	Male	Male	Male	Male	Male	Male	Male	Male	Male	Female	Female	Female	Male	Male	Male	Male	Male	Male	Female	Female	Female	Female	Male	Male	Female	Female	Male	Male	Male	Male	Male	Male	Female	Female	Male	Female
Cbs expression	155.948	105.227	162.165	144.863	95.3233	154.983	112.124	90.1512	59.1616	111.307	65.3024	100.863	84.1522	85.9854	100.181	140.317	83.4797	120.467	104.195	171.595	172.672	157.828	46.9322	30.8811	37.2398	40.1356	35.7435	27.683	27.5756	42.6111	9.5756	22.3024	37.4119	35.3253	15.22	31.6361
