# Supplementary material for: Metabolic profiling stratifies colorectal cancer and reveals adenosylhomocysteinase as a therapeutic target
Source: Nat Metab. 2023 Aug 14;5(8):1303–18. doi: 10.1038/s42255-023-00857-0 (PMC10447251; doi:10.1038/s42255-023-00857-0)
Supplement: Supplementary file 4 — Statistical source data. [file 42255_2023_857_MOESM4_ESM.xlsx]

## Sheet: Figure 2F-G
	Corresponding raw data file	20200107_01_RIW18_3f_NAT.raw	20200107_03_RIW18_3c_NAT.raw	20200107_05_RIW18_3h_NAT.raw	20200107_07_RIW17_5d_NAT.raw	20200107_09_RIW18_3b_NAT.raw	20200107_02_RIW18_3f_Tumour.raw	20200107_04_RIW18_3c_Tumour.raw	20200107_06_RIW18_3h_Tumour.raw	20200107_08_RIW17_5d_Tumour.raw	20200107_10_RIW18_3b_Tumour.raw	20200107_11_RZF46_2a_NAT.raw	20200107_13_RZF47_2b_NAT.raw	20200107_15_RZF48_2c_NAT.raw	20200107_17_RZF45_2c_NAT.raw	20200107_19_RIW18_3e_NAT.raw	20200107_21_RIW17_5e_NAT.raw	20200107_23_RIW17_5i_NAT.raw	20200107_49_RIW17_5b_NAT.raw	20200107_12_RZF46_2a_Tumour.raw	20200107_14_RZF47_2b_Tumour.raw	20200107_16_RZF48_2c_Tumour.raw	20200107_18_RZF45_2c_Tumour.raw	20200107_20_RIW18_3e_Tumour.raw	20200107_22_RIW17_5e_Tumour.raw	20200107_24_RIW17_5i_Tumour.raw	20200107_50_RIW17_5b_Tumour.raw	20200107_25_RDO1_2f_Normal.raw	20200107_26_RDO1_2h_Normal.raw	20200107_27_RDO1_2j_Normal.raw	20200107_28_RDO5_1b_Normal.raw	20200107_29_RDO5_1c_Normal.raw
	Genotype	APC	APC	APC	APC	APC	APC	APC	APC	APC	APC	APC KRAS	APC KRAS	APC KRAS	APC KRAS	APC KRAS	APC KRAS	APC KRAS	APC KRAS	APC KRAS	APC KRAS	APC KRAS	APC KRAS	APC KRAS	APC KRAS	APC KRAS	APC KRAS	Wild type	Wild type	Wild type	Wild type	Wild type
	Sex	Female	Male	Female	Male	Male	Female	Male	Female	Male	Male	Female	Female	Male	Female	Female	Female	Female	Male	Female	Female	Male	Female	Female	Female	Female	Male	Female	Female	Female	Male	Male
	Tissue	Normal adjacent	Normal adjacent	Normal adjacent	Normal adjacent	Normal adjacent	Tumour	Tumour	Tumour	Tumour	Tumour	Normal adjacent	Normal adjacent	Normal adjacent	Normal adjacent	Normal adjacent	Normal adjacent	Normal adjacent	Normal adjacent	Tumour	Tumour	Tumour	Tumour	Tumour	Tumour	Tumour	Tumour	Normal colon	Normal colon	Normal colon	Normal colon	Normal colon
Neutral mass	Retention time (min)	AUC: 20200107_01_RIW18_3f_NAT.raw (F1)	AUC: 20200107_03_RIW18_3c_NAT.raw (F3)	AUC: 20200107_05_RIW18_3h_NAT.raw (F5)	AUC: 20200107_07_RIW17_5d_NAT.raw (F7)	AUC: 20200107_09_RIW18_3b_NAT.raw (F9)	AUC: 20200107_02_RIW18_3f_Tumour.raw (F2)	AUC: 20200107_04_RIW18_3c_Tumour.raw (F4)	AUC: 20200107_06_RIW18_3h_Tumour.raw (F6)	AUC: 20200107_08_RIW17_5d_Tumour.raw (F8)	AUC: 20200107_10_RIW18_3b_Tumour.raw (F10)	AUC: 20200107_11_RZF46_2a_NAT.raw (F11)	AUC: 20200107_13_RZF47_2b_NAT.raw (F13)	AUC: 20200107_15_RZF48_2c_NAT.raw (F15)	AUC: 20200107_17_RZF45_2c_NAT.raw (F17)	AUC: 20200107_19_RIW18_3e_NAT.raw (F19)	AUC: 20200107_21_RIW17_5e_NAT.raw (F21)	AUC: 20200107_23_RIW17_5i_NAT.raw (F23)	AUC: 20200107_49_RIW17_5b_NAT.raw (F30)	AUC: 20200107_12_RZF46_2a_Tumour.raw (F12)	AUC: 20200107_14_RZF47_2b_Tumour.raw (F14)	AUC: 20200107_16_RZF48_2c_Tumour.raw (F16)	AUC: 20200107_18_RZF45_2c_Tumour.raw (F18)	AUC: 20200107_20_RIW18_3e_Tumour.raw (F20)	AUC: 20200107_22_RIW17_5e_Tumour.raw (F22)	AUC: 20200107_24_RIW17_5i_Tumour.raw (F24)	AUC: 20200107_50_RIW17_5b_Tumour.raw (F31)	AUC: 20200107_25_RDO1_2f_Normal.raw (F25)	AUC: 20200107_26_RDO1_2h_Normal.raw (F26)	AUC: 20200107_27_RDO1_2j_Normal.raw (F27)	AUC: 20200107_28_RDO5_1b_Normal.raw (F28)	AUC: 20200107_29_RDO5_1c_Normal.raw (F29)
131.069	7.728	6.41701e+10	5.47766e+10	6.03123e+10	5.63001e+10	5.99034e+10	4.32784e+10	3.58366e+10	4.45724e+10	4.81325e+10	3.6247e+10	5.57491e+10	6.75944e+10	6.83182e+10	6.64084e+10	5.94153e+10	6.01939e+10	5.84036e+10	8.62731e+10	5.11753e+10	4.6089e+10	6.23438e+10	6.09452e+10	6.09381e+10	4.79482e+10	5.88001e+10	4.80889e+10	6.97743e+10	6.16005e+10	6.29997e+10	7.22526e+10	6.48851e+10
117.079	4.2	5.3854e+09	4.14061e+09	6.90352e+09	3.1785e+09	1.207e+10	3.72815e+10	2.90498e+10	2.8561e+10	2.04652e+10	5.4287e+10	2.42274e+10	1.40571e+10	1.82143e+10	1.03218e+10	1.21884e+10	1.04392e+10	8.47121e+09	8.79494e+09	4.43222e+10	5.76803e+10	3.89616e+10	4.92756e+10	5.07157e+10	4.12849e+10	4.46354e+10	2.78279e+10	7.49207e+09	1.27886e+10	7.446e+09	1.42538e+10	1.16369e+10
129.152	7.012	2.72887e+10	2.39808e+10	9.40936e+09	1.34661e+10	1.52114e+10	4.65775e+10	1.0273e+10	7.90115e+09	1.6659e+10	1.67149e+10	2.71458e+10	1.19153e+10	6.50713e+09	1.03546e+10	4.20455e+10	8.22739e+09	1.81655e+10	2.49427e+10	8.83561e+09	2.33741e+10	8.33091e+09	8.31855e+09	1.75578e+10	5.12387e+10	2.25159e+10	1.92948e+10	1.6207e+10	1.01161e+10	2.12707e+10	1.19048e+10	9.38137e+09
129.043	8.044	6.11853e+09	1.10009e+10	1.28338e+10	1.156e+10	7.33712e+09	1.36967e+10	2.06696e+10	1.99529e+10	1.71842e+10	1.43958e+10	9.78606e+09	6.85825e+09	9.20751e+09	1.10149e+10	6.98983e+09	9.67805e+09	8.98097e+09	8.61687e+09	1.49132e+10	8.78966e+09	1.18011e+10	1.40089e+10	1.05548e+10	1.38861e+10	1.39525e+10	1.33026e+10	7.10038e+09	6.69055e+09	5.61225e+09	5.83583e+09	5.2807e+09
257.103	7.549	1.02334e+10	8.95537e+09	1.00403e+10	8.16209e+09	1.04108e+10	8.1498e+09	8.02626e+09	8.73914e+09	8.09359e+09	8.27315e+09	1.10348e+10	9.79468e+09	1.03391e+10	8.77587e+09	1.14847e+10	1.02611e+10	1.14355e+10	1.00849e+10	1.56803e+10	4.95519e+09	5.04598e+09	9.38436e+09	1.3258e+10	1.10009e+10	1.71854e+10	4.24895e+09	1.2263e+10	1.44156e+10	1.30057e+10	1.45961e+10	1.16707e+10
161.105	6.372	7.04716e+09	4.58454e+09	8.66308e+09	5.19372e+09	7.21825e+09	1.0881e+10	7.58661e+09	1.24455e+10	1.01778e+10	1.44561e+10	5.04722e+09	1.343e+10	1.18263e+10	1.16486e+10	1.12061e+10	8.94461e+09	4.71455e+09	1.45085e+10	1.63346e+10	1.1806e+10	1.62337e+10	1.62254e+10	1.4998e+10	1.14593e+10	1.12581e+10	7.81322e+09	6.68341e+09	8.51781e+09	6.82186e+09	8.19915e+09	9.40708e+09
203.116	3.957	6.28962e+09	3.23898e+09	4.63758e+09	3.11659e+09	9.62974e+09	7.33041e+09	6.33622e+09	6.49747e+09	7.42765e+09	1.101e+10	7.3428e+09	1.11216e+10	7.05897e+09	8.94702e+09	7.82237e+09	7.91285e+09	6.92383e+09	8.64221e+09	1.51049e+10	1.03297e+10	1.37443e+10	1.47465e+10	1.28383e+10	9.17536e+09	1.214e+10	6.35284e+09	1.27158e+10	1.57353e+10	9.4551e+09	1.22413e+10	9.84775e+09
125.015	7.458	8.98071e+09	9.56778e+09	1.08008e+10	9.06174e+09	9.63045e+09	8.9198e+09	7.58294e+09	8.33669e+09	9.60213e+09	1.02311e+10	1.04663e+10	1.20253e+10	1.15415e+10	1.37911e+10	1.34927e+10	1.18452e+10	1.27448e+10	1.48369e+10	1.12945e+10	8.30872e+09	1.35783e+10	1.31097e+10	1.1872e+10	9.60074e+09	1.10234e+10	9.6345e+09	9.19668e+09	1.3571e+10	9.85533e+09	1.10672e+10	1.07648e+10
115.063	5.926	2.82974e+09	3.03533e+09	5.23319e+09	4.68153e+09	3.28981e+09	9.95172e+09	1.23422e+10	1.2751e+10	1.10198e+10	9.82656e+09	4.97351e+09	3.76558e+09	5.24703e+09	4.05345e+09	4.26125e+09	3.91142e+09	3.88383e+09	4.24721e+09	1.00183e+10	8.08051e+09	9.51904e+09	8.82503e+09	9.54134e+09	9.92294e+09	9.47265e+09	9.36876e+09	2.98346e+09	5.12586e+09	2.8815e+09	5.08395e+09	4.33942e+09
151.063	2.052	1.29961e+06	698707	1.21255e+06	1.13339e+06	894969	1.48215e+06	1.17189e+06	2.75594e+06	2.81228e+06	571389	941301	1.20315e+06	1.13382e+10	1.18293e+06	426293	2.52084e+06	1.34805e+06	292906	1.64149e+06	4.27807e+06	1.53824e+06	2.19772e+06	1.92206e+06	4.78746e+06	1.30472e+06	2.76095e+06	5.93351e+07	1.01089e+06	759175	3.10292e+06	902030
90.0315	2.703	4.20576e+09	5.09582e+09	8.75815e+09	4.73748e+09	5.25716e+09	5.92543e+09	9.18559e+09	8.98839e+09	6.91621e+09	7.81324e+09	4.62622e+09	6.46144e+09	8.1415e+09	7.16369e+09	6.73268e+09	7.53914e+09	6.2782e+09	6.24294e+09	6.97474e+09	7.33049e+09	8.25898e+09	7.53644e+09	9.38461e+09	7.47379e+09	6.56416e+09	5.6159e+09	7.21416e+09	7.17691e+09	6.6542e+09	7.50564e+09	8.46453e+09
103.1	10.869	4.06442e+09	2.5471e+09	6.07951e+09	3.51287e+09	7.18606e+09	4.66764e+09	3.93171e+09	6.85456e+09	3.16048e+09	4.67254e+09	3.8718e+09	4.67074e+09	4.87622e+09	4.60286e+09	5.94652e+09	4.54754e+09	5.20808e+09	6.335e+09	4.34776e+09	1.85023e+09	3.77511e+09	3.40876e+09	5.08041e+09	5.27023e+09	6.024e+09	2.19608e+09	8.28413e+09	8.3312e+09	5.18067e+09	7.0438e+09	5.22163e+09
136.038	3.651	3.79722e+09	4.22986e+09	6.48051e+09	3.0127e+09	4.66974e+09	3.02906e+09	3.46951e+09	5.26782e+09	3.01387e+09	3.64839e+09	4.4409e+09	4.12027e+09	5.43533e+09	3.46861e+09	5.34694e+09	5.0429e+09	4.4879e+09	4.5973e+09	4.01787e+09	2.46533e+09	3.93044e+09	4.51524e+09	7.35784e+09	5.08683e+09	4.73397e+09	2.51867e+09	6.53397e+09	3.95757e+09	4.61031e+09	5.65824e+09	5.63092e+09
183.066	8.27	3.57184e+09	3.61173e+09	4.76547e+09	2.60209e+09	4.62276e+09	4.9083e+09	5.18326e+09	5.38974e+09	3.12955e+09	7.79845e+09	3.70202e+09	5.5219e+09	4.98778e+09	4.3938e+09	5.09094e+09	4.73699e+09	4.24917e+09	5.46052e+09	4.11137e+09	3.5377e+09	3.457e+09	4.05988e+09	5.4853e+09	4.43946e+09	3.85942e+09	3.24442e+09	3.3331e+09	5.83569e+09	3.68641e+09	5.03002e+09	4.7191e+09
147.053	8.017	3.78166e+09	3.2707e+09	4.59454e+09	4.28922e+09	3.34909e+09	6.3084e+09	6.54115e+09	7.21963e+09	6.61983e+09	7.09394e+09	5.22041e+09	4.40837e+09	4.14831e+09	2.38081e+09	4.31516e+09	3.96756e+09	4.36526e+09	3.96277e+09	7.33467e+09	5.97682e+09	4.89924e+09	5.67625e+09	6.21333e+09	6.60775e+09	6.69656e+09	5.68084e+09	3.13891e+09	5.65272e+09	3.39648e+09	3.97946e+09	3.36482e+09
113.059	3.249	5.36292e+08	4.51134e+08	4.53415e+08	3.49987e+08	1.08237e+09	4.22937e+08	2.93536e+08	3.90334e+08	3.18228e+08	3.07215e+08	3.02998e+08	4.21086e+08	4.10254e+08	9.93348e+08	3.73619e+08	5.55495e+08	6.05797e+08	5.8295e+09	3.71457e+08	3.66461e+08	8.16491e+08	5.20665e+08	4.21629e+08	3.76299e+08	6.12737e+08	7.52456e+08	3.61001e+08	3.78512e+08	3.39369e+08	5.68621e+08	4.04094e+08
231.147	2.691	4.07867e+08	4.63377e+08	6.18033e+08	7.04938e+08	1.85112e+09	8.56064e+08	8.59218e+08	7.9031e+08	8.10318e+08	2.35831e+09	3.50373e+09	1.56266e+09	7.14791e+08	7.69324e+08	6.53561e+08	1.22203e+09	3.04148e+09	4.05995e+08	1.58204e+09	1.64146e+09	1.12409e+09	1.68783e+09	2.00472e+09	1.06625e+09	1.90886e+09	5.47767e+08	2.3968e+09	4.35413e+09	2.43823e+09	4.67285e+09	1.85207e+09
85.0891	12.299	1.97709e+09	1.53911e+09	9.05618e+06	1.29199e+09	9.78041e+06	3.85871e+09	6.63966e+08	6.50325e+08	1.13661e+09	1.31869e+09	1.19002e+07	1.0121e+09	6.13325e+08	7.21872e+08	3.82312e+09	4.44035e+06	1.53587e+09	2.10951e+09	7.04078e+08	8.7897e+06	7.14914e+08	5.8535e+08	2.86091e+06	4.60034e+09	2.05981e+09	1.32248e+09	1.32504e+09	9.7958e+08	1.84682e+09	9.25853e+08	6.85351e+08
267.096	2.972	1.87816e+09	1.23916e+09	1.97726e+09	1.0438e+09	2.51106e+09	7.49599e+08	9.57258e+08	8.334e+08	7.3871e+08	8.0984e+08	1.1808e+09	2.4341e+09	2.21527e+09	4.93008e+09	1.85663e+09	1.99968e+09	1.62275e+09	1.9839e+09	1.27275e+09	9.63428e+08	1.67254e+09	1.56282e+09	6.94908e+08	6.48272e+08	7.03942e+08	9.26475e+08	1.99168e+09	1.56247e+09	2.89324e+09	3.70698e+09	4.48186e+09
159.126	6.451	2.9066e+09	2.0796e+09	2.92836e+09	8.25746e+08	2.02439e+09	2.30254e+09	2.07055e+09	2.4171e+09	9.9373e+08	1.82471e+09	1.93582e+09	1.88246e+09	2.02233e+09	1.94047e+09	3.78341e+09	2.58344e+09	3.13082e+09	2.16132e+09	3.35262e+09	1.19391e+09	1.62903e+09	2.02318e+09	3.65053e+09	2.24654e+09	3.92001e+09	9.53841e+08	3.47304e+09	4.38425e+09	4.11665e+09	1.71927e+09	2.80766e+09
268.081	4.384	1.09944e+09	7.94043e+08	1.36099e+09	5.47286e+08	1.3566e+09	4.25255e+08	6.65962e+08	7.99003e+08	4.73233e+08	5.42661e+08	8.60964e+08	1.62975e+09	1.56688e+09	2.73686e+09	1.2383e+09	1.96685e+09	1.01887e+09	1.61223e+09	5.94779e+08	2.17791e+08	9.63934e+08	9.34969e+08	9.52466e+08	6.78503e+08	6.00729e+08	5.56219e+08	4.08616e+09	1.36514e+09	1.94813e+09	2.34054e+09	2.36851e+09
307.084	7.874	2.06915e+09	2.17792e+09	2.49564e+09	2.12767e+09	2.48054e+09	2.52291e+09	3.38666e+09	3.46341e+09	3.17639e+09	3.64033e+09	3.03916e+09	2.7e+09	3.20314e+09	2.56122e+09	2.95951e+09	2.94551e+09	2.54744e+09	2.29078e+09	3.9934e+09	2.94789e+09	3.36884e+09	3.84604e+09	4.05048e+09	3.03104e+09	3.41958e+09	3.10854e+09	2.41822e+09	3.38302e+09	2.43498e+09	3.11562e+09	3.16131e+09
142.074	6.231	3.43849e+07	6.76059e+07	3.87596e+07	6.20462e+07	7.5998e+07	2.4411e+07	3.28734e+07	2.46232e+07	3.76119e+07	3.55212e+07	3.35829e+07	6.169e+07	6.50596e+07	7.23214e+06	2.81732e+07	2.74954e+07	2.41152e+07	7.70572e+07	1.70868e+07	2.9489e+07	3.39912e+07	1.41987e+06	4.16707e+07	1.38746e+07	2.11237e+07	7.38234e+07	4.04693e+09	5.86345e+08	2.00635e+09	3.94791e+07	6.09589e+07
166.986	1.957	1.15399e+09	1.0046e+09	7.41049e+08	1.06241e+09	1.2731e+09	3.36863e+09	3.54819e+08	5.72814e+08	1.03392e+09	9.53659e+08	1.96843e+09	4.77823e+08	3.8388e+08	4.88465e+08	3.51953e+09	3.26081e+08	1.29918e+09	1.35183e+09	4.96608e+08	1.6857e+09	4.2242e+08	2.99229e+08	1.1917e+09	3.81321e+09	1.23937e+09	3.63167e+08	3.68592e+08	3.788e+08	8.81154e+08	2.60373e+08	1.93798e+08
759.577	1.252	2.28668e+09	2.41352e+09	2.58163e+09	2.72204e+09	2.48817e+09	3.34131e+09	3.45862e+09	3.64037e+09	3.14015e+09	3.80287e+09	2.39767e+09	2.66095e+09	2.3329e+09	2.75712e+09	2.69911e+09	2.31775e+09	2.55062e+09	2.87116e+09	3.07658e+09	3.18709e+09	2.71481e+09	3.11633e+09	2.90521e+09	3.15251e+09	2.91907e+09	3.18702e+09	2.64335e+09	3.31054e+09	2.36841e+09	2.84723e+09	2.72239e+09
370.308	1.282	2.45453e+06	3.02783e+06	1.7136e+07	2.72235e+06	1.18969e+07	5.65661e+06	4.15271e+06	2.68021e+06	2.2693e+06	3.13696e+06	3.78593e+09	2.39817e+06	2.78271e+06	4.38363e+06	3.16577e+06	3.37611e+06	2.27025e+06	3.15692e+06	1.3834e+07	2.92915e+09	1.27477e+07	2.54271e+06	5.17785e+07	2.89733e+06	3.44292e+06	2.72374e+06	2.29607e+06	2.438e+06	3.50093e+06	8.58719e+06	3.03961e+06
145.11	6.485	1.26119e+09	9.3926e+08	1.524e+09	6.8601e+08	1.36149e+09	7.84073e+08	9.41962e+08	1.09746e+09	8.37042e+08	8.85347e+08	1.39113e+09	1.60961e+09	1.98002e+09	1.3661e+09	3.2688e+09	1.47896e+09	1.70593e+09	6.09152e+08	1.72659e+09	1.0943e+09	1.1228e+09	1.09131e+09	1.87765e+09	1.12111e+09	1.61862e+09	5.08172e+08	1.9015e+09	2.51427e+09	1.89935e+09	2.2857e+09	2.86316e+09
136.038	4.381	8.78412e+08	6.2017e+08	1.11308e+09	4.30844e+08	1.06194e+09	3.60459e+08	5.55722e+08	6.43852e+08	3.82495e+08	4.53588e+08	6.82353e+08	1.2969e+09	1.31926e+09	2.47835e+09	1.06598e+09	1.63376e+09	7.89782e+08	1.48056e+09	4.68333e+08	1.87153e+08	7.02399e+08	7.21714e+08	7.3888e+08	5.60771e+08	4.51795e+08	4.48798e+08	2.98821e+09	1.09812e+09	1.57263e+09	1.94571e+09	1.96466e+09
122.048	2.55	1.4702e+09	1.03539e+09	1.3977e+09	1.16737e+09	1.28503e+09	1.03555e+09	1.47192e+09	1.86611e+09	1.4793e+09	1.74506e+09	1.37187e+09	1.68354e+09	2.49507e+09	1.79418e+09	1.71557e+09	1.80563e+09	1.45126e+09	1.77219e+09	1.69932e+09	1.10392e+09	2.14802e+09	1.57694e+09	1.84891e+09	1.40846e+09	1.12836e+09	1.69639e+09	2.70588e+09	1.71844e+09	1.49446e+09	1.87929e+09	2.58867e+09
122.048	2.263	1.48967e+09	2.45143e+08	1.42643e+09	1.14574e+09	1.31158e+09	1.02182e+09	1.46995e+09	1.83819e+09	1.45447e+09	1.74247e+09	1.3108e+09	1.70694e+09	2.49187e+09	1.714e+09	1.69973e+09	1.8049e+09	1.45552e+09	4.99763e+08	1.7353e+09	1.10994e+09	2.17683e+09	1.5925e+09	1.79948e+09	1.41776e+09	1.11827e+09	1.70669e+09	2.69556e+09	1.75822e+09	1.47686e+09	1.87138e+09	2.54375e+09
131.094	3.999	9.72403e+08	1.05968e+09	1.6497e+09	1.71323e+09	1.07061e+09	1.64939e+09	2.78861e+09	2.71776e+09	2.25287e+09	1.93226e+09	1.21217e+09	1.12777e+09	1.66841e+09	1.16147e+09	1.19709e+09	1.29795e+09	1.2356e+09	1.27149e+09	2.04659e+09	9.44167e+08	1.54863e+09	1.64197e+09	1.55629e+09	1.63585e+09	1.95579e+09	1.29605e+09	1.27094e+09	1.41713e+09	1.11708e+09	1.39697e+09	1.16866e+09
103.063	8.208	3.40347e+08	2.64133e+08	3.41803e+08	2.3918e+08	5.19167e+08	1.90202e+08	2.4316e+08	1.95033e+08	2.94892e+08	3.25424e+08	2.61075e+08	3.05492e+08	3.90527e+08	3.08124e+08	3.79704e+08	3.64977e+08	3.72891e+08	2.69257e+09	2.45491e+08	1.5962e+08	3.64302e+08	1.63956e+08	2.37516e+08	2.54923e+08	2.13772e+08	3.4778e+08	3.53541e+08	3.34674e+08	3.24879e+08	4.44943e+08	4.60741e+08
142.074	6.585	2.55707e+06	1.37452e+07	5.34312e+06	4.72284e+06	1.80448e+06	4.11855e+06	5.35705e+06	5.34994e+06	3.80596e+06	6.13518e+06	4.34698e+06	5.39714e+06	4.75697e+06	759468	4.53732e+06	4.93032e+06	2.11468e+06	3.88438e+06	4.26361e+06	3.72175e+06	2.77894e+06	1.05976e+06	5.54788e+06	1.72557e+06	3.87893e+06	3.64778e+06	2.53214e+09	1.66513e+08	1.05991e+09	1.65985e+08	7.4644e+07
192.027	10.582	3.61204e+08	4.68998e+08	5.32904e+08	7.08689e+08	7.01045e+08	3.67227e+08	3.23e+08	2.82679e+08	2.47959e+08	3.39313e+08	2.8158e+08	5.23636e+08	4.02404e+08	6.50468e+08	3.61906e+08	5.03814e+08	5.39522e+08	2.59863e+09	3.84618e+08	4.23509e+08	5.43558e+08	3.24581e+08	3.02285e+08	2.96023e+08	4.14852e+08	5.51296e+08	6.55825e+08	5.69166e+08	5.84116e+08	7.30738e+08	5.79016e+08
347.063	7.637	1.01838e+09	3.65926e+08	1.21429e+09	9.62876e+08	8.36518e+08	1.38212e+09	2.17961e+09	2.39599e+09	1.96792e+09	2.4035e+09	9.87201e+08	1.27494e+09	1.41965e+09	9.03873e+08	1.53943e+09	1.45417e+09	1.09334e+09	8.73802e+08	1.60317e+09	1.21305e+09	1.46323e+09	1.80397e+09	1.47971e+09	1.60916e+09	1.47486e+09	1.40634e+09	8.4318e+08	1.49835e+09	7.65987e+08	8.31142e+08	8.87619e+08
89.0476	7.713	1.29938e+09	1.22602e+09	1.53456e+09	1.25438e+09	1.38632e+09	1.47379e+09	1.49214e+09	1.61545e+09	1.44064e+09	1.35076e+09	1.2246e+09	1.58171e+09	1.61344e+09	1.61749e+09	1.45841e+09	1.51431e+09	1.3116e+09	2.36738e+09	1.34617e+09	1.20926e+09	1.5334e+09	1.65669e+09	1.61733e+09	1.35327e+09	1.4027e+09	1.31451e+09	1.58802e+09	1.56877e+09	1.42757e+09	1.58506e+09	1.64994e+09
133.037	8.357	1.06885e+09	1.06119e+09	1.44867e+09	1.53164e+09	6.37298e+08	1.71105e+09	1.48803e+09	1.77469e+09	1.67505e+09	1.46816e+09	1.68983e+09	1.30099e+09	1.06813e+09	4.92966e+08	1.35494e+09	9.73542e+08	1.43133e+09	1.24898e+09	1.78593e+09	9.15681e+08	1.13568e+09	1.49452e+09	1.52405e+09	1.60978e+09	2.13703e+09	1.44239e+09	6.00512e+08	1.60173e+09	7.11939e+08	9.91163e+08	8.1336e+08
217.131	3.149	1.89508e+08	2.54956e+08	2.8447e+08	1.72007e+08	4.15568e+08	2.58115e+08	2.67643e+08	2.44208e+08	2.4443e+08	7.17934e+08	8.6948e+08	4.24106e+08	3.54807e+08	3.16732e+08	3.69197e+08	4.54994e+08	8.99266e+08	4.16088e+08	1.16058e+09	4.48175e+08	4.4243e+08	8.2883e+08	8.69205e+08	3.75689e+08	2.15676e+09	1.32817e+08	7.3306e+08	1.61351e+09	1.13115e+09	1.11089e+09	4.6508e+08
146.069	8.039	3.52701e+08	8.67095e+08	1.1465e+09	9.83055e+08	5.42966e+08	1.0495e+09	2.12711e+09	1.99955e+09	1.62354e+09	1.10302e+09	7.24796e+08	4.75434e+08	6.88887e+08	9.31606e+08	4.04211e+08	6.77369e+08	7.01273e+08	6.927e+08	1.31529e+09	5.60978e+08	1.01982e+09	1.29585e+09	7.88563e+08	1.10587e+09	1.23027e+09	1.17937e+09	5.07903e+08	4.55171e+08	3.71339e+08	3.4487e+08	3.17671e+08
250.029	7.454	9.73845e+08	1.07149e+09	1.30018e+09	9.73693e+08	1.05647e+09	9.71148e+08	7.33858e+08	8.29169e+08	1.07413e+09	1.15326e+09	1.23035e+09	1.48648e+09	1.45352e+09	1.83246e+09	1.78065e+09	1.50917e+09	1.64577e+09	2.07276e+09	1.35546e+09	8.42845e+08	1.80222e+09	1.68077e+09	1.45331e+09	1.06521e+09	1.30956e+09	1.09446e+09	9.85401e+08	1.80067e+09	1.07137e+09	1.3574e+09	1.22931e+09
117.079	5.557	6.87531e+08	8.4551e+08	1.29173e+09	1.48035e+09	7.44515e+08	1.31261e+09	2.04794e+09	2.06607e+09	1.5889e+09	1.81522e+09	7.76685e+08	1.0517e+09	1.2208e+09	1.02927e+09	9.5444e+08	9.84562e+08	8.69147e+08	1.08025e+09	1.68083e+09	1.05425e+09	1.28335e+09	1.30109e+09	1.33132e+09	1.38392e+09	1.51644e+09	9.79282e+08	8.37682e+08	1.11489e+09	9.05486e+08	9.39142e+08	1.05129e+09
117.079	8.328	2.62323e+07	3.6129e+07	1.37329e+08	3.55109e+07	5.10977e+07	3.32111e+07	3.31256e+07	4.48631e+07	7.34023e+07	9.63035e+07	6.71728e+07	3.70672e+07	4.48137e+07	4.02647e+07	9.04108e+07	7.40298e+08	6.12107e+08	1.30134e+07	4.77209e+07	1.08075e+08	1.58789e+07	3.40332e+07	5.89555e+07	5.31858e+07	1.87025e+08	4.44029e+07	1.67453e+09	3.88528e+08	1.90888e+09	7.6705e+07	9.73392e+07
109.02	7.879	1.73186e+07	2.32984e+07	1.67513e+07	1.91027e+07	1.12553e+08	3.47044e+08	1.25027e+09	8.47103e+08	8.01234e+08	1.92237e+09	1.15051e+08	1.18034e+07	1.04608e+08	1.99548e+07	5.76558e+07	3.36353e+07	3.9725e+07	1.72193e+08	1.24077e+09	1.67753e+09	5.55992e+08	1.32698e+09	7.65244e+08	1.17632e+09	1.29342e+09	7.71499e+08	4.60185e+07	2.16327e+08	4.72993e+07	4.53317e+08	2.52528e+08
262.139	7.719	6.51783e+08	5.8754e+08	7.4948e+08	5.02802e+08	7.30382e+08	3.0629e+08	1.73343e+08	3.07701e+08	3.86407e+08	1.61644e+08	5.76502e+08	9.20919e+08	9.64177e+08	1.024e+09	6.91099e+08	8.50319e+08	6.58054e+08	1.90982e+09	4.97604e+08	3.92294e+08	7.34174e+08	7.27066e+08	7.4134e+08	4.63836e+08	5.8933e+08	4.64465e+08	9.96292e+08	7.89086e+08	8.08868e+08	8.96022e+08	9.88344e+08
785.592	1.247	1.0203e+09	9.31244e+08	1.0661e+09	1.00586e+09	1.01445e+09	1.50922e+09	1.47564e+09	1.58135e+09	1.45228e+09	1.70563e+09	1.33289e+09	1.15044e+09	1.15836e+09	1.08289e+09	1.16529e+09	1.07714e+09	1.19048e+09	1.1657e+09	1.84139e+09	1.67397e+09	1.61497e+09	1.69653e+09	1.57584e+09	1.75337e+09	1.64643e+09	1.52338e+09	1.03804e+09	1.43765e+09	9.69468e+08	1.30742e+09	1.22618e+09
495.332	1.466	1.31545e+09	1.44986e+09	1.71636e+09	1.1953e+09	1.32539e+09	5.82369e+08	7.53709e+08	1.0102e+09	8.7606e+08	8.56585e+08	7.8421e+08	1.66143e+09	1.43958e+09	1.42506e+09	1.5696e+09	1.64518e+09	1.63311e+09	1.60984e+09	5.81062e+08	6.87658e+08	6.1438e+08	8.48728e+08	1.0211e+09	7.46931e+08	8.09764e+08	7.1286e+08	1.41824e+09	1.69354e+09	1.30917e+09	1.88422e+09	1.83637e+09
100.052	8.318	2.5737e+07	3.29131e+07	1.23102e+08	3.35979e+07	4.74884e+07	3.02704e+07	3.10647e+07	4.08271e+07	6.60939e+07	8.9377e+07	6.34102e+07	3.42406e+07	4.18455e+07	3.64605e+07	8.35226e+07	6.89313e+08	5.68412e+08	8.77034e+06	4.56582e+07	9.98057e+07	1.65196e+07	3.0399e+07	5.39829e+07	4.97142e+07	1.73233e+08	4.92542e+07	1.55708e+09	3.61278e+08	1.75613e+09	7.19037e+07	9.14711e+07
131.094	4.354	5.62307e+08	6.33833e+08	1.11527e+09	1.05195e+09	6.6058e+08	1.17654e+09	1.85892e+09	1.85055e+09	1.36622e+09	1.64477e+09	7.74511e+08	7.53978e+08	1.03026e+09	7.11784e+08	8.87974e+08	8.78102e+08	6.93455e+08	8.25334e+08	1.40492e+09	6.83792e+08	1.02621e+09	1.08985e+09	1.00884e+09	1.26576e+09	1.29085e+09	7.78993e+08	6.83154e+08	8.64662e+08	6.62393e+08	7.18726e+08	7.68056e+08
787.609	1.242	1.12538e+09	1.07017e+09	1.46023e+09	1.00071e+09	1.08194e+09	9.42702e+08	1.03216e+09	1.21795e+09	1.03881e+09	1.18924e+09	1.01215e+09	1.24577e+09	1.08197e+09	1.66986e+09	1.30279e+09	1.16468e+09	1.24027e+09	1.49052e+09	1.23313e+09	1.06918e+09	1.11345e+09	1.30134e+09	1.11524e+09	1.13441e+09	1.27863e+09	1.10405e+09	1.21644e+09	1.42385e+09	1.06796e+09	1.25746e+09	1.15418e+09
176.032	7.1	5.9098e+08	5.73545e+08	7.40723e+08	4.48781e+08	5.25037e+08	1.14199e+09	1.02051e+09	9.98581e+08	9.4085e+08	1.19634e+09	8.09205e+08	5.92824e+08	8.22138e+08	8.07898e+08	6.72193e+08	6.80261e+08	7.60198e+08	8.48596e+08	1.77491e+09	7.44274e+08	1.9171e+09	1.42215e+09	1.32144e+09	1.24768e+09	1.89044e+09	8.17937e+08	4.43341e+08	3.54534e+08	4.22008e+08	4.46192e+08	6.91748e+08
234.158	4.2	1.66699e+06	875634	3.07851e+06	1.14503e+06	1.39086e+07	4.9486e+08	1.64047e+08	1.87235e+08	5.67499e+07	1.73003e+09	1.09569e+08	2.25985e+07	3.83192e+07	9.03171e+06	1.28426e+07	1.03628e+07	6.4647e+06	6.54542e+06	1.16914e+09	1.67514e+09	6.85532e+08	1.08392e+09	1.55276e+09	7.09391e+08	8.43752e+08	1.66956e+08	3.87436e+06	1.56639e+07	4.08866e+06	2.15499e+07	1.36692e+07
165.079	3.52	5.01431e+08	3.82545e+08	7.28327e+08	6.40622e+08	5.77522e+08	1.05682e+09	1.45406e+09	1.54944e+09	1.02226e+09	1.77053e+09	5.2312e+08	5.90217e+08	7.28502e+08	8.15061e+08	6.99855e+08	7.57784e+08	5.82439e+08	6.00002e+08	1.29515e+09	7.49804e+08	8.86019e+08	1.25073e+09	1.22625e+09	1.19053e+09	1.25412e+09	6.72087e+08	7.44908e+08	7.79164e+08	6.60524e+08	8.66893e+08	8.27114e+08
140.058	3.576	2.57782e+06	2.74092e+07	1.40293e+07	1.158e+07	6.59867e+06	3.22379e+06	3.21887e+07	1.97589e+07	1.71071e+07	8.30607e+06	8.16878e+06	1.18531e+07	7.24942e+06	7.56515e+06	9.51641e+06	1.31025e+07	1.00124e+07	7.3554e+06	2.76765e+06	1.34908e+07	8.36736e+06	3.47372e+06	1.05706e+07	7.89037e+06	8.98681e+06	1.80511e+07	1.63167e+09	3.31901e+08	1.18177e+09	7.96313e+06	8.86991e+06
97.9768	9.083	8.86881e+08	6.26815e+08	9.25031e+08	7.60626e+08	9.37879e+08	8.63972e+08	1.30935e+09	1.42833e+09	1.20615e+09	1.48958e+09	9.87722e+08	1.09788e+09	1.2462e+09	1.08198e+09	1.11722e+09	1.33522e+09	9.78186e+08	1.02554e+09	1.4143e+09	1.01277e+09	1.49181e+09	1.36521e+09	1.5868e+09	1.28654e+09	1.38737e+09	1.11803e+09	1.22893e+09	1.17801e+09	1.00808e+09	1.02833e+09	1.3159e+09
159.068	13.586	6.55698e+08	1.25906e+09	1.12825e+09	4.93878e+08	8.70912e+08	8.67664e+07	1.11434e+08	2.1381e+08	1.16988e+08	2.37731e+08	5.12364e+08	8.61663e+08	6.25047e+08	6.08062e+08	1.0544e+09	9.04279e+08	1.10545e+09	7.67806e+08	1.49585e+08	6.30879e+07	8.17333e+07	1.98025e+08	4.20113e+08	2.47053e+08	3.08716e+08	7.06199e+07	3.74838e+08	1.52983e+09	9.78065e+08	1.26382e+09	9.59955e+08
119.058	7.275	4.55136e+08	2.82464e+08	6.70745e+08	6.06862e+08	5.31829e+08	1.33837e+09	1.12086e+09	1.53067e+09	1.08316e+09	1.53264e+09	5.11292e+08	6.38035e+08	6.88827e+08	7.28181e+08	5.13129e+08	6.25876e+08	4.53003e+08	4.81077e+08	1.1089e+09	1.16508e+09	1.02874e+09	1.21218e+09	1.042e+09	1.22358e+09	1.03393e+09	7.98623e+08	5.62123e+08	8.86653e+08	4.97333e+08	7.95301e+08	7.76248e+08
783.576	1.25	1.07055e+09	1.16845e+09	1.33332e+09	1.15185e+09	1.16325e+09	8.05302e+08	8.80833e+08	1.00153e+09	9.33995e+08	8.59548e+08	9.98539e+08	1.2307e+09	1.08886e+09	1.52813e+09	1.15854e+09	1.11263e+09	1.2467e+09	1.44498e+09	8.73655e+08	9.4295e+08	7.96884e+08	1.0132e+09	1.05943e+09	9.25109e+08	9.95702e+08	1.00234e+09	1.38774e+09	1.46824e+09	1.18388e+09	1.43884e+09	1.35222e+09
757.561	1.257	9.20263e+08	8.80814e+08	1.2235e+09	1.41857e+09	8.97101e+08	1.18869e+09	1.18084e+09	1.3549e+09	1.31747e+09	1.21098e+09	1.33931e+09	1.26428e+09	1.21402e+09	8.80299e+08	1.2256e+09	9.93689e+08	1.13586e+09	1.18709e+09	1.2208e+09	1.30836e+09	1.2113e+09	1.35585e+09	1.40601e+09	1.34954e+09	1.13243e+09	1.48989e+09	1.05175e+09	1.29318e+09	1.06105e+09	1.48579e+09	1.28605e+09
434.288	1.293	6.43207e+08	8.92729e+08	3.38064e+06	5.96114e+07	2.61442e+06	1.35477e+08	4.59055e+08	4.39792e+07	1.89449e+08	9.40488e+07	9.22627e+07	8.36776e+07	7.93162e+07	1.55723e+08	4.55109e+08	7.83649e+06	2.38613e+08	6.23457e+07	2.15402e+07	3.74694e+06	5.43658e+08	2.3824e+08	1.91944e+06	1.89005e+08	4.28032e+08	1.47246e+09	4.05948e+07	5.74481e+07	6.71546e+07	3.50053e+07	3.46755e+07
451.314	1.295	6.39145e+08	8.85225e+08	2.64404e+06	5.87576e+07	1.9219e+06	1.34314e+08	4.55875e+08	4.32037e+07	1.88163e+08	9.32324e+07	9.10968e+07	8.28823e+07	7.84981e+07	1.54988e+08	4.51951e+08	7.10096e+06	2.37865e+08	6.15306e+07	2.07863e+07	2.78379e+06	5.39232e+08	2.37297e+08	1.13476e+06	1.87821e+08	4.25921e+08	1.4648e+09	3.98767e+07	5.66492e+07	6.64074e+07	3.41992e+07	3.38909e+07
387.334	1.3	1.36535e+06	1.50127e+06	6.14394e+06	1.74701e+06	4.60776e+06	4.59007e+06	1.58313e+06	1.48352e+06	1.27792e+06	1.69152e+06	1.48382e+09	1.37085e+06	1.52127e+06	2.0909e+06	1.7035e+06	2.27895e+06	1.28751e+06	1.69515e+06	5.51755e+06	1.15316e+09	4.87783e+06	1.42979e+06	2.19559e+07	1.58686e+06	1.74475e+06	1.52931e+06	1.29672e+06	1.39184e+06	1.30882e+06	3.96904e+06	1.59603e+06
134.021	9.177	5.98214e+08	8.68461e+08	1.02367e+09	7.46227e+08	8.14497e+08	1.16478e+09	1.31421e+09	1.12979e+09	1.04681e+09	1.41397e+09	7.71284e+08	8.97231e+08	1.03785e+09	7.38571e+08	1.04369e+09	8.93202e+08	1.1024e+09	9.75539e+08	9.68623e+08	1.27774e+09	1.08727e+09	9.88059e+08	1.05024e+09	1.05763e+09	9.0545e+08	1.17836e+09	1.08328e+09	1.41788e+09	1.34869e+09	1.17799e+09	1.02347e+09
771.574	1.251	8.76987e+08	6.95034e+08	9.87394e+08	1.34056e+09	7.58398e+08	3.79709e+07	1.07381e+09	8.5073e+08	1.0715e+09	1.08832e+09	1.26128e+09	1.03808e+09	1.13843e+09	7.8363e+08	1.06913e+09	9.57509e+08	6.33059e+08	9.41521e+08	1.17188e+09	3.10078e+07	3.61248e+07	4.67475e+07	8.91229e+08	1.25468e+09	1.09629e+09	3.71318e+07	9.11185e+08	1.15254e+09	8.77176e+08	1.20874e+09	1.08091e+09
211.036	8.812	4.2978e+08	2.22679e+08	3.07238e+08	1.43187e+08	3.9567e+08	2.56441e+08	1.06276e+07	2.1391e+07	5.50448e+07	2.83819e+07	2.49108e+08	7.83601e+08	1.99735e+08	6.45181e+08	2.33056e+08	4.31111e+08	3.06242e+08	1.34264e+09	2.43757e+08	1.20247e+08	2.33961e+08	1.62811e+08	2.11341e+08	1.9652e+08	1.75756e+08	3.86744e+07	1.17295e+07	2.45841e+08	3.79251e+08	4.31711e+08	4.23865e+08
753.565	1.256	8.42101e+08	6.84137e+08	9.72417e+08	1.30492e+09	7.44386e+08	2.83658e+07	1.06595e+09	8.38893e+08	1.05833e+09	1.07401e+09	1.24361e+09	1.02646e+09	1.1215e+09	7.9418e+08	1.04512e+09	9.14603e+08	6.10156e+08	9.29317e+08	1.12141e+09	2.48811e+07	1.63639e+07	2.10098e+07	8.69231e+08	1.23416e+09	1.07427e+09	1.24963e+07	8.82018e+08	1.13178e+09	8.5321e+08	1.17801e+09	1.04476e+09
132.024	4.6	5.11219e+08	2.66457e+08	7.18715e+08	5.54623e+08	4.42387e+08	1.22891e+09	9.23419e+08	1.2759e+09	7.12978e+08	1.23759e+09	4.08201e+08	5.83919e+08	5.14633e+08	6.22153e+08	6.87524e+08	5.9921e+08	4.72448e+08	5.39725e+08	9.58405e+08	7.12433e+08	5.16713e+08	8.33136e+08	1.06988e+09	9.58997e+08	8.82754e+08	4.34709e+08	8.10833e+08	1.07547e+09	6.8141e+08	9.15546e+08	1.00893e+09
426.109	1.537	1.2849e+06	1.20926e+06	1.26702e+06	1.09116e+06	1.37267e+06	1.22959e+06	1.21855e+06	1.1175e+06	1.11576e+06	1.3103e+06	1.2525e+06	1.30146e+06	1.24239e+09	1.30438e+06	1.61264e+06	1.37921e+06	1.23055e+06	1.40587e+06	1.08097e+06	1.18097e+06	953465	1.18465e+06	1.24333e+06	1.27412e+06	1.18051e+06	1.10499e+06	5.78846e+08	1.34639e+06	1.29658e+06	1.66665e+06	1.40724e+06
229.24	1.497	1.18519e+07	2.67301e+07	7.28279e+06	1.04016e+08	8.80537e+07	4.12073e+06	4.8854e+06	3.72221e+06	1.48532e+07	4.47683e+06	1.46446e+08	1.01133e+08	3.07973e+08	4.34467e+08	7.90574e+07	2.46072e+08	4.06506e+07	3.1671e+08	4.76584e+06	1.71067e+07	6.76559e+07	3.07874e+07	6.67181e+06	1.13512e+07	1.09253e+07	3.58581e+08	2.75752e+08	6.93781e+07	3.68016e+08	1.19061e+09	1.06707e+08
231.147	1.61	9.80379e+07	1.1507e+08	1.50529e+08	1.54389e+08	4.46975e+08	2.24151e+08	2.11694e+08	1.86233e+08	1.91209e+08	5.36374e+08	8.53256e+08	3.54971e+08	1.92259e+08	1.87437e+08	1.50624e+08	3.13251e+08	6.89336e+08	9.91364e+07	4.04051e+08	3.79125e+08	2.4891e+08	3.97077e+08	5.0084e+08	2.57974e+08	4.35125e+08	1.28828e+08	5.36597e+08	1.08083e+09	5.93538e+08	1.1458e+09	4.22932e+08
175.096	8.675	3.66749e+08	4.40721e+08	9.02821e+08	7.81871e+08	4.67123e+08	7.89873e+08	9.73269e+08	1.13612e+09	8.1806e+08	1.09753e+09	5.92982e+08	5.59339e+08	6.16457e+08	7.15558e+08	5.62465e+08	6.5289e+08	5.39095e+08	5.26822e+08	8.21337e+08	8.20059e+08	9.86342e+08	7.33851e+08	6.0531e+08	8.41988e+08	5.83616e+08	7.83738e+08	5.35678e+08	6.60047e+08	3.91816e+08	4.54485e+08	4.95788e+08
777.565	1.253	9.49159e+08	7.14912e+08	9.56261e+06	1.01131e+09	7.59641e+08	5.48135e+08	1.08506e+09	1.07802e+09	8.94095e+08	8.26118e+08	7.59593e+08	1.08907e+09	8.70427e+08	9.37149e+08	1.04533e+09	1.04085e+09	4.8538e+06	9.30719e+08	4.75631e+08	4.85683e+08	4.21367e+08	8.90845e+08	5.40167e+08	5.1791e+08	5.04266e+08	6.75778e+08	6.85671e+08	8.24038e+08	6.69171e+08	7.46794e+08	7.32489e+08
158.069	8.677	3.50248e+08	4.17704e+08	8.5611e+08	7.38999e+08	4.44321e+08	7.55561e+08	9.28352e+08	1.0828e+09	7.79473e+08	1.0491e+09	5.66311e+08	5.3268e+08	5.92475e+08	6.84321e+08	5.4187e+08	6.26844e+08	5.13494e+08	5.05684e+08	7.88101e+08	7.82412e+08	9.36615e+08	7.00009e+08	5.81144e+08	8.06254e+08	5.56566e+08	7.4485e+08	5.13835e+08	6.30138e+08	3.73199e+08	4.35852e+08	4.76524e+08
779.58	1.248	6.74752e+08	6.82648e+08	7.95781e+08	8.21761e+08	6.34778e+08	5.45592e+08	5.0167e+08	5.74008e+08	5.70091e+08	4.75792e+08	6.98354e+08	7.2096e+08	6.84096e+08	8.50116e+08	7.89161e+08	6.59884e+08	7.89213e+08	8.26384e+08	5.46833e+08	6.30577e+08	5.00397e+08	6.39766e+08	7.3935e+08	5.82362e+08	6.33286e+08	7.00444e+08	9.1587e+08	1.00215e+09	8.54856e+08	1.05592e+09	9.31736e+08
215.056	8.424	4.71474e+08	3.99164e+08	4.79222e+08	4.00135e+08	4.59559e+08	3.48864e+08	3.17159e+08	3.75246e+08	3.39067e+08	4.35399e+08	4.80569e+08	4.96713e+08	5.17452e+08	3.39841e+08	5.0212e+08	4.71133e+08	5.25489e+08	4.49726e+08	1.04787e+09	2.42976e+08	2.67947e+08	4.83398e+08	7.00722e+08	6.19696e+08	8.71642e+08	1.92515e+08	5.52345e+08	5.77109e+08	5.56707e+08	5.92213e+08	5.14459e+08
145.11	8.434	2.99622e+08	3.955e+08	3.10516e+08	3.61336e+08	3.59785e+08	2.73482e+07	6.66249e+07	3.97129e+07	4.13981e+07	1.17002e+08	2.04151e+08	3.07884e+08	2.48103e+08	2.91221e+08	4.77117e+08	2.55678e+08	6.39631e+08	1.80166e+08	5.93119e+07	4.04889e+06	4.58236e+07	1.22483e+08	1.47333e+08	3.84956e+07	7.48399e+07	1.61306e+07	3.35884e+08	9.56296e+08	6.00849e+08	1.01576e+09	5.03547e+08
731.546	1.262	7.1796e+08	6.74328e+08	6.12654e+08	5.08722e+08	6.20961e+08	7.7863e+08	8.49678e+08	8.49797e+08	7.39731e+08	8.81391e+08	7.2187e+08	9.85399e+08	9.06621e+08	4.33716e+08	8.11539e+08	8.0177e+08	6.19452e+08	9.35263e+08	6.65755e+08	7.11765e+08	6.76491e+08	7.3635e+08	6.58805e+08	7.83268e+08	5.89998e+08	8.88476e+08	7.61216e+08	5.92647e+08	8.11025e+08	7.75718e+08	9.99537e+08
300.267	1.257	5.1395e+08	2.66143e+08	6.34676e+08	6.82355e+08	5.50519e+08	3.19902e+08	3.01848e+08	4.80782e+08	3.75492e+08	6.50862e+08	4.51565e+08	4.71744e+08	4.55778e+08	3.96333e+08	5.77394e+08	4.49224e+08	4.329e+08	3.77244e+08	1.88489e+08	5.00687e+08	2.77432e+08	3.90712e+08	5.03136e+08	5.43793e+08	4.11032e+08	5.58118e+08	9.23154e+08	5.0127e+08	7.31584e+08	6.34358e+08	6.64295e+08
282.256	1.256	5.08584e+08	2.60549e+08	6.30072e+08	6.78314e+08	5.40908e+08	3.0651e+08	2.97775e+08	4.77018e+08	3.71187e+08	6.40653e+08	4.3648e+08	4.66256e+08	4.5239e+08	3.9227e+08	5.67288e+08	4.45248e+08	4.28406e+08	3.73519e+08	1.85214e+08	4.91727e+08	2.74772e+08	3.87769e+08	4.98233e+08	5.31874e+08	4.05986e+08	5.52907e+08	9.14169e+08	4.95664e+08	7.24829e+08	6.27378e+08	6.60079e+08
164.047	6.424	3.77472e+08	2.84848e+08	5.13858e+08	4.34881e+08	4.9035e+08	8.16201e+08	8.16736e+08	9.60883e+08	5.9638e+08	1.01645e+09	4.23019e+08	3.82565e+08	5.14503e+08	3.84883e+08	4.78652e+08	4.71176e+08	3.90135e+08	7.83282e+08	8.69196e+08	5.51641e+08	6.42395e+08	5.55689e+08	8.89832e+08	7.32528e+08	7.44992e+08	4.24947e+08	5.09662e+08	5.95342e+08	4.70367e+08	7.74156e+08	7.73851e+08
141.019	9.062	3.23949e+08	2.4025e+08	4.06566e+08	4.78984e+08	2.797e+08	6.2645e+08	6.98605e+08	7.47426e+08	6.27796e+08	9.13811e+08	4.07475e+08	4.59131e+08	3.7e+08	5.15123e+08	4.18376e+08	4.5125e+08	4.93886e+08	4.98433e+08	8.94824e+08	3.40985e+08	4.24806e+08	7.81999e+08	6.48802e+08	6.39462e+08	8.0931e+08	3.87443e+08	3.64757e+08	5.546e+08	3.18414e+08	4.36951e+08	3.04561e+08
523.364	1.446	5.81265e+08	4.55415e+08	6.79891e+08	4.10345e+08	4.55744e+08	2.38541e+08	2.57728e+08	3.81923e+08	3.21915e+08	3.2057e+08	2.52069e+08	8.28749e+08	5.2666e+08	6.45651e+08	6.02175e+08	6.69067e+08	5.98954e+08	5.89347e+08	2.47038e+08	4.31532e+08	2.83915e+08	4.41405e+08	3.69375e+08	3.15434e+08	3.45703e+08	3.12455e+08	6.51081e+08	6.45223e+08	4.85246e+08	5.69807e+08	5.71105e+08
101.048	8.024	3.53363e+08	4.2306e+08	5.75997e+08	5.3473e+08	4.05102e+08	6.83534e+08	8.96294e+08	8.91614e+08	7.91359e+08	7.37483e+08	5.05278e+08	3.98439e+08	4.51631e+08	4.43847e+08	4.19147e+08	4.68928e+08	4.64021e+08	4.21456e+08	3.41406e+08	5.15204e+08	3.55952e+08	6.74702e+08	5.74907e+08	6.82776e+08	7.17152e+08	6.33132e+08	3.54357e+08	4.45637e+08	3.3248e+08	3.55594e+08	3.10571e+08
83.0371	8.041	3.1369e+08	4.14286e+08	5.5905e+08	5.09911e+08	3.77595e+08	6.4166e+08	8.90692e+08	8.67614e+08	7.58097e+08	6.94502e+08	4.66302e+08	3.47713e+08	4.25431e+08	4.4469e+08	3.75315e+08	4.43732e+08	4.29103e+08	3.9691e+08	4.51928e+08	4.55186e+08	3.34631e+08	6.3581e+08	5.22364e+08	6.33871e+08	6.66157e+08	6.05252e+08	3.34986e+08	3.84056e+08	2.98303e+08	3.10516e+08	2.80608e+08
105.964	16.073	4.00274e+08	3.49178e+08	4.64128e+08	6.21485e+08	6.15881e+08	2.37041e+08	3.1256e+08	3.53882e+08	3.74671e+08	3.25272e+08	4.94106e+08	4.39729e+08	8.37589e+08	4.37012e+08	4.28592e+08	6.21122e+08	3.97417e+08	3.39721e+08	3.99478e+08	3.54562e+08	5.63348e+08	3.03188e+08	3.15112e+08	2.78382e+08	3.22894e+08	3.05876e+08	7.48817e+08	4.58698e+08	6.36547e+08	5.45603e+08	5.32365e+08
187.063	5.002	3.21876e+08	2.3975e+08	4.82387e+08	3.78061e+08	2.69681e+08	6.43284e+08	6.94839e+08	8.47465e+08	4.9215e+08	7.86113e+08	3.3056e+08	3.66264e+08	3.50629e+08	3.59961e+08	3.26489e+08	3.74784e+08	3.43924e+08	3.10566e+08	5.55646e+08	4.53741e+08	2.34679e+08	5.6123e+08	5.52499e+08	6.06738e+08	5.5527e+08	3.23295e+08	4.53168e+08	4.42984e+08	4.29562e+08	3.86092e+08	3.9799e+08
733.561	1.252	4.73238e+08	5.95311e+08	6.51153e+08	6.96768e+08	5.82552e+08	5.31862e+08	6.57067e+08	6.45192e+08	5.9999e+08	6.17052e+08	5.28147e+08	6.32666e+08	5.43897e+08	5.86062e+08	5.47363e+08	6.30586e+08	5.87989e+08	7.31221e+08	5.33713e+08	4.79047e+08	3.65622e+08	5.76241e+08	5.67474e+08	4.98604e+08	4.50052e+08	5.86762e+08	5.25664e+08	6.46539e+08	5.09146e+08	6.34024e+08	6.274e+08
135.054	3.006	2.89337e+08	1.77126e+08	2.88509e+08	1.78916e+08	3.41906e+08	2.06811e+08	2.32517e+08	3.35144e+08	2.46696e+08	2.13451e+08	2.47006e+08	3.99598e+08	3.18645e+08	8.0645e+08	3.03895e+08	2.68781e+08	2.33968e+08	2.72949e+08	6.72269e+08	3.38685e+08	3.10603e+08	5.19214e+08	3.58984e+08	3.11366e+08	4.11349e+08	2.36076e+08	3.00765e+08	2.64604e+08	4.57921e+08	5.59786e+08	7.33605e+08
152.033	4.418	3.33925e+08	3.61987e+08	6.20489e+08	2.71169e+08	4.1563e+08	2.93572e+08	3.28684e+08	5.41138e+08	2.55807e+08	3.85154e+08	4.02116e+08	3.37939e+08	4.69223e+08	3.06577e+08	4.6936e+08	3.99642e+08	3.96527e+08	3.7547e+08	4.53854e+08	1.8302e+08	4.05836e+08	3.53985e+08	7.06948e+08	4.05528e+08	4.80981e+08	1.61237e+08	4.77904e+08	4.02046e+08	4.01061e+08	4.01483e+08	4.80533e+08
117.079	6.742	1.30852e+08	1.99899e+08	1.72786e+08	1.63496e+08	1.28257e+08	7.55796e+07	2.02375e+08	1.30412e+08	1.51043e+08	1.4526e+08	1.45251e+08	1.92564e+08	2.74007e+08	7.07989e+07	1.56903e+08	1.66769e+08	1.26829e+08	1.78998e+08	1.04655e+08	7.20951e+07	6.09949e+07	8.59988e+06	1.24955e+08	8.6842e+07	1.03369e+08	7.75803e+07	6.91245e+08	1.74066e+08	6.81636e+08	2.44779e+08	3.52888e+08
100.027	8.558	3.72348e+08	2.69829e+08	6.61519e+08	6.71271e+08	3.12414e+08	2.70469e+08	2.39783e+08	3.31197e+08	2.7072e+08	3.80415e+08	3.40472e+08	5.04264e+08	5.71337e+08	4.58267e+08	3.38465e+08	3.27704e+08	3.82603e+08	4.57518e+08	4.68702e+08	1.04989e+08	3.32499e+08	2.8635e+08	4.34843e+08	2.81802e+08	4.07673e+08	1.38012e+08	3.87527e+08	3.40013e+08	3.90923e+08	4.49801e+08	5.55954e+08
117.054	8.56	3.68814e+08	2.67133e+08	6.54836e+08	6.65019e+08	3.09362e+08	2.67652e+08	2.37679e+08	3.2795e+08	2.68036e+08	3.76631e+08	3.37266e+08	4.99157e+08	5.65701e+08	4.53809e+08	3.35051e+08	3.24409e+08	3.78658e+08	4.53187e+08	4.63778e+08	1.03985e+08	3.29292e+08	2.83589e+08	4.30457e+08	2.79095e+08	4.03349e+08	1.36781e+08	3.83742e+08	3.3644e+08	3.86966e+08	4.45419e+08	5.49869e+08
172.014	8.478	3.91695e+08	3.38283e+08	4.92531e+08	3.40815e+08	5.22073e+08	2.70367e+08	2.9552e+08	4.98349e+08	2.86174e+08	4.10408e+08	3.89613e+08	4.54378e+08	4.00233e+08	4.56298e+08	4.9902e+08	3.8927e+08	4.26129e+08	5.23107e+08	3.61539e+08	2.91424e+08	2.04708e+08	4.53297e+08	6.83453e+08	3.8934e+08	5.26078e+08	2.15394e+08	2.31681e+08	3.74744e+08	4.38391e+08	3.66834e+08	4.64599e+08
90.0315	1.868	3.2793e+08	3.30067e+08	6.32599e+08	1.77864e+08	2.81559e+08	3.0192e+08	6.25677e+08	6.73563e+08	5.05807e+08	2.9012e+08	2.35939e+08	4.0853e+08	5.95096e+08	4.61934e+08	2.27486e+08	5.51473e+08	4.21294e+08	1.94723e+08	2.91386e+08	4.81875e+08	3.11029e+08	4.90353e+08	4.10193e+08	4.8181e+08	4.55974e+08	4.30907e+08	2.64121e+08	4.68658e+08	4.08009e+08	5.04659e+08	5.22042e+08
129.079	3.963	1.32894e+08	4.87054e+07	9.44674e+07	3.78337e+07	8.23409e+07	6.621e+06	1.11735e+07	9.7096e+06	3.11521e+06	5.61469e+06	2.86997e+07	4.17694e+07	1.01333e+08	3.94358e+06	4.96858e+07	8.39185e+07	7.46924e+07	3.06487e+07	4.20676e+06	7.7215e+06	3.93431e+06	2.49889e+06	1.27815e+07	6.37006e+06	1.2266e+07	3.74908e+06	6.56768e+08	7.14882e+07	4.985e+08	2.02407e+08	3.61003e+08
131.095	3.703	8.91356e+07	3.11629e+07	4.92088e+07	1.08995e+08	4.40687e+07	2.49625e+07	5.3345e+07	7.40253e+07	6.54967e+07	2.46023e+07	2.11679e+07	8.74105e+07	5.97111e+08	1.89594e+07	2.31758e+07	9.59159e+07	5.24435e+07	2.30709e+07	4.60737e+07	1.15594e+07	1.45297e+07	2.96497e+07	6.19e+07	2.32116e+07	3.65866e+07	3.9935e+07	4.37139e+08	8.60365e+07	4.80672e+08	8.78091e+07	2.85566e+08
319.103	7.565	3.7546e+08	2.78185e+08	3.28714e+08	2.58758e+08	3.59603e+08	2.4644e+08	2.2781e+08	2.81478e+08	2.42234e+08	2.18527e+08	3.69415e+08	2.93398e+08	3.27831e+08	2.41143e+08	3.36217e+08	3.19463e+08	3.66183e+08	2.91662e+08	5.78204e+08	1.46265e+08	1.08139e+08	2.5619e+08	4.68081e+08	3.87661e+08	6.1733e+08	1.05893e+08	5.07004e+08	4.70805e+08	4.79487e+08	5.24855e+08	4.13724e+08
176.095	13.581	2.60501e+08	4.92427e+08	4.48624e+08	2.10772e+08	3.63242e+08	3.39257e+07	4.42127e+07	8.58367e+07	4.24235e+07	9.19818e+07	2.04327e+08	3.39483e+08	2.39527e+08	2.42769e+08	4.50265e+08	3.77317e+08	4.27841e+08	3.52634e+08	5.95121e+07	2.47681e+07	3.08942e+07	7.68398e+07	1.64288e+08	9.28598e+07	1.17573e+08	2.70663e+07	1.4506e+08	5.95833e+08	3.67296e+08	4.51198e+08	3.81793e+08
811.606	1.241	4.33335e+08	4.64716e+08	4.84356e+08	4.02846e+08	4.04083e+08	3.30198e+08	4.10371e+08	4.49673e+08	4.35945e+08	4.68753e+08	4.01716e+08	5.03021e+08	4.42503e+08	5.44131e+08	5.08691e+08	4.33089e+08	4.96584e+08	5.2331e+08	4.27893e+08	4.39601e+08	4.17714e+08	4.95093e+08	4.56824e+08	4.3755e+08	4.62155e+08	4.38026e+08	4.68259e+08	6.06968e+08	4.30379e+08	5.4065e+08	4.39907e+08
137.048	4.762	1.84802e+08	1.21617e+08	1.59174e+08	1.29301e+08	1.91603e+08	1.56599e+08	1.25689e+08	1.8002e+08	1.35338e+08	1.59642e+08	1.69104e+08	3.2196e+08	2.49741e+08	1.90817e+08	2.09338e+08	1.41348e+08	1.47213e+08	2.72449e+08	2.0347e+08	2.11587e+08	2.356e+08	1.48676e+08	2.98867e+08	1.53433e+08	1.34462e+08	1.38244e+08	5.95673e+08	3.92587e+08	6.03641e+08	2.34825e+08	2.22847e+08
228.004	5.432	3.62056e+08	3.28787e+08	4.63081e+08	3.74424e+08	3.33686e+08	4.2922e+08	4.50186e+08	4.69152e+08	4.97282e+08	4.49853e+08	3.66009e+08	4.59533e+08	5.70163e+08	3.61683e+08	4.11176e+08	5.09854e+08	3.79735e+08	4.24665e+08	5.67547e+08	5.1917e+08	5.14718e+08	4.8968e+08	4.69534e+08	4.49278e+08	3.88348e+08	4.45531e+08	5.57251e+08	3.82279e+08	4.67471e+08	5.19615e+08	5.04282e+08
137.912	16.381	2.10219e+08	1.88492e+08	3.39309e+08	2.21233e+08	2.21013e+08	3.80234e+08	5.16455e+08	5.07171e+08	4.79289e+08	5.15091e+08	2.79758e+08	3.76018e+08	3.22806e+08	4.00113e+08	3.31293e+08	3.04217e+08	3.1134e+08	3.85907e+08	5.05722e+08	5.27219e+08	4.54494e+08	5.93474e+08	4.85036e+08	4.90907e+08	4.93243e+08	4.1764e+08	2.32978e+08	4.08409e+08	2.48653e+08	3.04414e+08	3.03271e+08
245.162	2.556	4.93297e+07	6.3551e+07	9.80286e+07	5.30138e+07	1.75143e+08	2.00464e+08	1.64574e+08	1.77423e+08	1.5238e+08	4.19976e+08	3.33686e+08	1.45328e+08	1.20036e+08	1.52052e+08	8.46841e+07	1.38398e+08	2.30109e+08	7.4311e+07	5.89746e+08	1.96539e+08	3.94472e+08	4.34068e+08	3.9122e+08	3.43357e+08	4.76884e+08	5.17019e+07	1.84928e+08	2.4903e+08	1.48733e+08	3.94249e+08	2.2069e+08
243.085	5.212	2.45286e+08	3.52431e+08	3.25841e+08	3.08156e+08	3.24062e+08	2.36904e+08	1.88895e+08	1.65242e+08	1.90082e+08	2.28808e+08	5.08621e+08	4.10594e+08	4.30242e+08	3.98941e+08	2.9424e+08	2.85401e+08	3.58799e+08	5.11296e+08	2.96111e+08	2.76319e+08	5.36809e+08	3.11375e+08	2.41915e+08	1.87912e+08	2.14831e+08	3.64954e+08	2.81174e+08	2.71034e+08	1.95303e+08	4.14973e+08	2.62709e+08
155.069	9.459	2.11609e+08	3.0247e+08	3.76535e+08	5.24241e+08	4.28682e+08	3.14472e+08	4.5843e+08	5.65938e+08	4.17416e+08	4.45388e+08	3.3124e+08	2.82726e+08	4.45247e+08	4.04424e+08	3.99849e+08	3.24605e+08	3.09849e+08	2.77321e+08	3.38708e+08	2.04732e+08	6.05475e+08	5.28568e+08	3.65127e+08	4.56946e+08	4.07338e+08	4.91444e+08	3.17733e+08	3.64661e+08	2.61267e+08	3.08721e+08	2.49473e+08
366.132	8.26	2.35155e+08	2.53718e+08	2.9701e+08	1.37724e+08	3.91403e+08	2.97723e+08	2.97764e+08	3.00781e+08	1.46232e+08	5.82161e+08	1.947e+08	4.00673e+08	2.97883e+08	3.5196e+08	3.37016e+08	3.24344e+08	2.596e+08	3.66967e+08	1.77609e+08	2.07826e+08	2.12795e+08	2.10326e+08	3.02455e+08	2.33065e+08	1.66912e+08	1.7637e+08	1.87624e+08	3.43598e+08	2.30647e+08	3.38885e+08	3.18563e+08
135.054	3.136	1.12843e+08	6.97006e+07	1.05217e+08	6.04593e+07	9.57292e+07	1.62116e+08	1.65326e+08	2.62296e+08	1.75039e+08	1.7116e+08	1.47454e+08	1.43328e+08	1.44013e+08	3.19551e+08	1.61741e+08	9.29649e+07	8.68706e+07	1.09486e+08	5.27131e+08	2.73904e+08	1.41106e+08	3.58227e+08	2.91215e+08	2.88216e+08	3.1349e+08	1.52868e+08	1.1775e+08	1.16471e+08	1.57349e+08	2.05092e+08	2.85182e+08
97.9768	5.463	3.56827e+08	2.99009e+08	3.87549e+08	4.93269e+08	4.84344e+08	2.56711e+08	3.09706e+08	3.69794e+08	3.47161e+08	3.59481e+08	3.62741e+08	4.44691e+08	5.48301e+08	3.78955e+08	3.47595e+08	4.87645e+08	3.68439e+08	3.05051e+08	3.79902e+08	3.64962e+08	4.7143e+08	3.13985e+08	3.19719e+08	3.08139e+08	2.96491e+08	3.24247e+08	5.26545e+08	4.1927e+08	4.8879e+08	3.90682e+08	3.93328e+08
266.155	1.236	2.54897e+06	4.18582e+06	2.36657e+06	2.81629e+06	7.26542e+06	4.61334e+06	2.33802e+06	2.96541e+06	2.72135e+06	3.15149e+06	4.81218e+06	2.25946e+06	5.5345e+08	6.64121e+06	4.01269e+06	5.36721e+06	3.5952e+06	3.03117e+06	3.18243e+06	6.38322e+06	3.0665e+06	4.65488e+06	5.96155e+06	2.86722e+06	4.00182e+06	5.26823e+06	7.485e+07	4.22338e+06	4.26745e+06	3.10643e+06	4.86248e+06
304.24	1.255	1.79213e+08	1.21942e+08	2.62237e+08	1.56105e+08	2.17751e+08	2.36151e+08	2.87228e+08	3.732e+08	3.9346e+08	6.01713e+08	2.35614e+08	1.87125e+08	2.23052e+08	1.73149e+08	2.36522e+08	2.19082e+08	1.87979e+08	1.94221e+08	1.91796e+08	2.1748e+08	1.95194e+08	3.7598e+08	2.11471e+08	3.33678e+08	3.19447e+08	2.50748e+08	4.35277e+08	3.12686e+08	2.4576e+08	2.90211e+08	2.36463e+08
117.967	16.382	3.17057e+08	2.96649e+08	4.05535e+08	3.27957e+08	3.09472e+08	4.14116e+08	4.72055e+08	4.95838e+08	4.74958e+08	4.79056e+08	3.65454e+08	4.3784e+08	3.96197e+08	4.22721e+08	3.86073e+08	3.87371e+08	3.82673e+08	4.49426e+08	4.97849e+08	5.12736e+08	4.78358e+08	5.2862e+08	4.88306e+08	5.37914e+08	4.50729e+08	4.40834e+08	3.4161e+08	4.45896e+08	3.44966e+08	3.84983e+08	3.79461e+08
161.957	16.382	3.25885e+08	2.99368e+08	4.14915e+08	3.28852e+08	3.25345e+08	4.12491e+08	4.8521e+08	5.06267e+08	5.00668e+08	4.77627e+08	3.7099e+08	4.28472e+08	4.03575e+08	4.2934e+08	4.03824e+08	3.89958e+08	3.86445e+08	4.28372e+08	5.10602e+08	5.05746e+08	4.7269e+08	5.52365e+08	4.88438e+08	4.72304e+08	5.01314e+08	4.48447e+08	3.43017e+08	4.41054e+08	3.46183e+08	3.79558e+08	3.7644e+08
112.027	2.83	2.08496e+08	1.82528e+08	3.76128e+08	1.74136e+08	2.2915e+08	3.08479e+08	3.38858e+08	5.34306e+08	3.46313e+08	2.92214e+08	2.44186e+08	2.31453e+08	2.95883e+08	1.33877e+08	2.95977e+08	2.46936e+08	2.29099e+08	2.63995e+08	3.11424e+08	1.99855e+08	3.42905e+08	3.19856e+08	4.57933e+08	3.38437e+08	3.35004e+08	1.69188e+08	2.19567e+08	2.95793e+08	1.88232e+08	2.30834e+08	2.85771e+08
729.566	1.248	3.7916e+08	3.88739e+08	4.15403e+08	5.30958e+08	3.92624e+08	4.03031e+08	4.8964e+08	4.62421e+08	4.14059e+08	4.65783e+08	3.35492e+08	5.07469e+07	2.54978e+07	4.40173e+08	3.08027e+08	5.10479e+07	3.73349e+08	4.70937e+08	4.29989e+08	3.53485e+07	2.05306e+08	4.03243e+08	4.89591e+07	3.48505e+08	3.54146e+08	3.6908e+08	3.35952e+08	4.27361e+08	1.98223e+08	3.68682e+08	6.17848e+07
782.564	1.251	3.30694e+08	3.72638e+08	5.28005e+08	5.33788e+08	3.70522e+08	2.68446e+08	3.66506e+08	3.68857e+08	3.08869e+08	3.81455e+08	2.5454e+08	3.66947e+08	2.84671e+08	5.15752e+08	3.35e+08	3.84474e+08	3.92135e+08	4.79645e+08	2.48581e+08	2.41004e+08	1.92981e+08	3.06676e+08	2.66117e+08	2.39809e+08	2.52647e+08	3.30477e+08	3.68445e+08	4.74381e+08	3.18094e+08	3.68806e+08	3.62982e+08
747.574	1.258	3.61683e+08	3.52844e+08	4.05659e+08	5.21229e+08	3.70638e+08	3.64686e+08	4.58444e+08	4.32822e+08	4.0585e+08	4.12757e+08	3.43448e+08	3.98558e+07	3.05172e+07	4.15274e+08	3.08295e+08	4.01234e+07	3.67523e+08	4.54502e+08	4.07125e+08	2.427e+07	2.07913e+08	3.81605e+08	3.05296e+07	3.35835e+08	3.40633e+08	3.74745e+08	3.18394e+08	4.34678e+08	4.31562e+07	3.68115e+08	5.2466e+07
121.074	6.984	8.60761e+06	3.08018e+08	3.50382e+07	6.84847e+06	3.25935e+07	3.82917e+07	1.07514e+08	1.30433e+07	1.51357e+07	1.10306e+07	1.29025e+07	5.53827e+06	4.79258e+08	5.69948e+08	2.29238e+07	2.37212e+07	2.66566e+07	2.06825e+07	1.54117e+07	1.88132e+07	2.4913e+07	3.50447e+07	3.0176e+07	2.23992e+07	2.47905e+07	2.96526e+07	3.11849e+08	1.60452e+07	1.45351e+07	2.9163e+07	1.59152e+07
317.293	2.54	1.24434e+07	1.02369e+07	1.18535e+07	6.45524e+06	8.49303e+06	2.83971e+08	3.06345e+08	2.67273e+08	1.71124e+08	3.17293e+08	1.12301e+08	9.82072e+06	5.89348e+07	1.32533e+07	1.6296e+07	1.79089e+07	1.25809e+07	1.16956e+07	4.92303e+08	2.04795e+08	2.4802e+08	2.9959e+08	2.82118e+08	4.45715e+08	4.97103e+08	8.58453e+07	1.03441e+07	1.52878e+07	1.31686e+07	1.28404e+07	9.30601e+06
743.582	1.252	2.84313e+08	3.79604e+08	3.53904e+08	2.0604e+08	3.79743e+08	2.32186e+08	2.22077e+08	2.65057e+08	2.24774e+08	2.68137e+08	3.301e+08	2.89589e+08	3.36303e+08	3.41509e+08	2.7431e+08	3.47284e+08	3.15211e+08	4.22274e+08	3.86884e+08	2.40049e+08	2.30522e+08	2.50124e+08	3.95332e+08	4.45425e+08	5.08893e+08	1.73691e+08	3.75878e+08	2.42148e+08	3.34169e+08	2.89045e+08	3.78945e+08
118.027	8.514	1.24553e+08	1.68874e+08	3.26963e+08	1.94637e+08	1.39046e+08	2.54632e+08	4.49542e+08	5.07194e+08	3.37776e+08	4.59721e+08	1.90556e+08	1.56831e+08	2.15237e+08	1.5141e+08	1.88131e+08	1.42364e+08	1.99731e+08	1.55498e+08	2.93809e+08	2.84867e+08	2.17116e+08	3.08143e+08	3.49315e+08	3.17663e+08	2.88808e+08	1.49999e+08	2.92248e+07	2.00193e+08	1.7609e+08	1.06397e+08	1.49098e+08
174.112	13.789	2.69476e+08	1.91085e+08	4.06881e+08	3.24823e+08	2.77192e+08	4.80159e+08	4.44154e+08	5.13105e+08	3.31474e+08	5.31862e+08	2.86337e+08	3.361e+08	4.1409e+08	3.40685e+08	3.38532e+08	3.75797e+08	2.59595e+08	3.00287e+08	4.08451e+08	2.9169e+08	3.15681e+08	3.38836e+08	4.54996e+08	4.63119e+08	4.71899e+08	2.26844e+08	3.57584e+08	3.43033e+08	2.70931e+08	3.18364e+08	3.5321e+08
427.029	8.99	1.95271e+08	2.60264e+08	2.15192e+08	1.96778e+08	2.66243e+08	3.10515e+08	2.88698e+08	1.82396e+08	2.74212e+08	2.47732e+08	2.56201e+08	2.90141e+08	2.25596e+08	3.65317e+08	2.54994e+08	2.87017e+08	3.08565e+08	2.01459e+08	3.56671e+08	4.4146e+08	3.20158e+08	4.11591e+08	2.91797e+08	3.65555e+08	3.35685e+08	4.97059e+08	1.57696e+08	2.97663e+08	2.72478e+08	2.977e+08	2.91696e+08
283.099	7.531	3.12964e+08	2.88766e+08	1.43186e+08	1.44481e+08	1.86931e+08	1.15747e+08	9.49324e+07	2.7033e+08	2.61706e+08	1.06365e+08	2.11445e+08	1.72877e+08	2.94875e+08	1.0997e+08	1.58217e+08	3.19074e+08	1.97172e+08	2.99894e+08	2.90796e+08	1.76595e+08	1.72521e+08	1.30921e+08	4.24892e+08	3.64177e+08	2.08758e+08	1.25516e+08	3.3927e+08	2.06866e+08	2.22679e+08	5.02008e+08	4.44267e+08
180.064	9.229	2.8929e+08	2.66621e+08	3.35736e+08	2.09463e+08	3.198e+08	5.97881e+07	8.4825e+07	1.11797e+08	9.25784e+07	9.74042e+07	1.44723e+08	3.84032e+08	3.07439e+08	2.5448e+08	2.82133e+08	3.55966e+08	2.77478e+08	4.31878e+08	9.08972e+07	2.57228e+07	4.78566e+07	1.11e+08	2.10556e+08	9.37918e+07	1.15551e+08	1.49745e+07	4.55443e+08	2.70701e+08	4.10879e+08	3.60721e+08	4.98847e+08
247.142	4.368	1.35715e+08	8.21314e+07	1.24566e+08	6.25648e+07	3.5713e+08	2.34356e+08	1.93453e+08	2.2138e+08	2.21214e+08	3.6947e+08	3.18515e+08	1.89391e+08	1.757e+08	2.23524e+08	1.97011e+08	1.7797e+08	1.84562e+08	1.09775e+08	3.15409e+08	2.59859e+08	3.35007e+08	2.44596e+08	3.13826e+08	2.297e+08	2.22203e+08	9.99937e+07	4.94267e+08	4.74803e+08	3.65418e+08	3.42574e+08	3.05931e+08
399.334	1.46	2.21211e+08	1.41846e+08	1.93143e+08	1.17535e+08	3.66714e+08	3.63912e+08	3.33633e+08	2.60954e+08	2.50173e+08	4.71966e+08	2.49803e+08	1.72794e+08	2.7089e+08	1.51719e+08	2.71786e+08	2.08199e+08	1.57862e+08	1.51458e+08	4.50961e+08	3.21885e+08	3.49034e+08	2.68283e+08	4.49551e+08	4.83129e+08	3.9886e+08	1.25641e+08	1.82392e+08	2.32496e+08	2.16651e+08	2.29794e+08	2.5442e+08
136.037	8.477	2.55836e+08	2.25342e+08	3.40492e+08	2.3135e+08	3.40505e+08	2.04309e+08	2.23752e+08	3.60718e+08	2.09592e+08	3.05098e+08	2.65947e+08	2.99585e+08	2.78277e+08	3.01806e+08	3.324e+08	2.58733e+08	2.89716e+08	3.47474e+08	2.70704e+08	2.0194e+08	1.56041e+08	3.24823e+08	4.70951e+08	2.85815e+08	3.75311e+08	1.57207e+08	1.53999e+08	2.54229e+08	2.87124e+08	2.44965e+08	2.98116e+08
287.282	1.649	2.28214e+08	3.05134e+08	1.18561e+08	1.15009e+08	2.12456e+08	4.87211e+08	1.27938e+08	9.00131e+07	2.62996e+08	1.5221e+08	4.02722e+08	1.5969e+08	1.02682e+08	1.28197e+08	4.06399e+08	2.12986e+08	1.62799e+08	807978	1.00081e+08	3.1273e+08	9.77196e+07	8.17571e+07	2.14662e+08	3.54445e+08	1.88123e+08	767103	904096	904912	876027	1.10516e+06	1.00289e+06
745.597	1.248	1.66543e+08	1.93763e+08	1.60692e+08	1.26355e+08	1.69521e+08	2.48994e+08	1.83238e+08	2.06411e+08	1.74577e+08	2.7204e+08	4.64551e+08	1.98555e+08	2.86534e+08	1.79186e+08	2.445e+08	1.56812e+08	2.12599e+08	1.91929e+08	4.32707e+08	2.89173e+08	3.56021e+08	2.16805e+08	3.87262e+08	4.28597e+08	4.52432e+08	2.12999e+08	1.57461e+08	2.43076e+08	1.65492e+08	2.24951e+08	1.89531e+08
180.064	6.366	1.71351e+07	5.15478e+06	8.74575e+06	3.99229e+06	6.00703e+07	6.49942e+06	3.57847e+06	4.06012e+06	2.54472e+06	4.21647e+06	4.71943e+06	7.2124e+06	9.5113e+06	1.16093e+07	5.52256e+06	9.65747e+06	1.7689e+07	4.00557e+08	3.46934e+06	5.03217e+06	3.19183e+07	4.41935e+06	5.88408e+06	3.4722e+06	1.15815e+07	1.63678e+07	7.50912e+06	6.598e+06	6.23862e+06	1.97541e+07	5.76742e+06
211.088	8.462	2.69239e+08	4.16967e+08	2.62462e+08	2.48218e+08	1.39287e+08	2.41303e+08	4.3026e+08	2.82614e+08	2.92124e+08	2.52695e+08	1.05041e+08	1.06427e+08	3.08154e+08	1.37193e+08	1.2118e+08	1.42318e+08	2.66112e+08	1.15555e+08	3.47521e+08	1.49366e+08	2.6594e+08	2.17771e+08	3.50054e+08	3.6664e+08	2.8119e+08	1.56484e+08	2.80253e+08	1.26275e+08	1.044e+08	2.67784e+08	1.17496e+08
166.063	2.543	261324	1.1223e+07	3.64903e+06	1.17332e+06	4.98521e+06	318227	2.34416e+07	9.57046e+06	3.33224e+06	8.11049e+06	6.01258e+06	997868	3.94607e+07	774999	3.30061e+06	6.04902e+07	7.23203e+07	306288	1.5592e+06	562326	3.70434e+06	274866	1.56074e+06	3.41786e+06	1.24244e+07	1.49897e+06	1.41369e+08	1.62456e+08	3.90436e+08	5.59616e+07	4.12798e+06
188.08	3.499	2.20524e+07	2.98998e+08	1.46118e+08	3.90309e+08	7.27705e+07	1.09706e+08	3.52162e+08	2.22232e+08	2.20172e+08	1.57605e+08	3.51052e+07	1.81795e+07	6.66454e+07	5.69965e+07	1.70781e+07	2.75642e+07	5.26101e+07	9.13447e+07	8.98386e+07	5.10292e+07	1.10411e+08	8.66765e+07	5.02477e+07	8.38339e+07	8.52194e+07	1.62053e+08	2.1722e+07	1.70709e+07	1.70381e+07	2.83119e+07	2.06731e+07
298.251	1.261	1.98116e+08	9.0423e+07	2.5376e+08	3.61322e+08	2.29415e+08	8.76085e+07	7.26991e+07	1.41601e+08	1.19426e+08	1.66027e+08	1.57409e+08	1.72212e+08	1.3587e+08	1.46151e+08	1.89071e+08	1.78297e+08	1.61214e+08	1.27787e+08	4.3999e+07	2.07505e+08	6.92018e+07	1.14144e+08	1.50256e+08	1.33938e+08	1.09307e+08	1.91914e+08	3.22675e+08	1.72017e+08	2.23703e+08	2.35817e+08	2.77045e+08
309.106	6.802	1.84907e+08	2.14415e+08	2.63784e+08	1.30949e+08	2.69325e+08	1.90322e+08	1.9872e+08	2.61989e+08	2.09573e+08	1.77434e+08	2.24665e+08	2.53803e+08	3.60703e+08	2.70227e+08	3.3333e+08	2.28543e+08	2.65977e+08	3.53739e+08	1.69512e+08	1.5817e+08	1.76159e+08	2.80195e+08	2.6704e+08	1.92287e+08	1.32208e+08	1.16309e+08	2.23867e+08	3.69756e+08	2.38426e+08	3.69755e+08	3.45314e+08
464.086	1.463	1.41321e+06	1.39608e+06	1.37788e+06	1.21269e+06	1.50392e+06	1.52156e+06	1.34237e+06	1.23117e+06	1.37994e+06	1.37838e+06	1.56849e+06	1.39547e+06	3.83867e+08	1.36839e+06	1.7454e+06	1.37718e+06	1.36788e+06	1.57228e+06	1.12767e+06	1.58871e+06	1.864e+06	1.38699e+06	1.3672e+06	1.49631e+06	1.39399e+06	1.5249e+06	1.55428e+07	1.4378e+06	1.50308e+06	1.63757e+06	1.49679e+06
181.085	4.869	1.98575e+08	1.67773e+08	1.72075e+08	4.87598e+07	1.29216e+08	9.821e+06	1.36517e+07	6.61734e+06	3.53753e+06	3.78365e+06	6.76835e+07	8.22845e+07	7.96243e+07	4.97281e+06	2.44857e+08	1.1707e+08	2.29886e+08	1.09395e+07	2.76277e+06	3.77532e+06	1.77828e+06	925545	2.8989e+07	2.74273e+06	2.47244e+07	2.49568e+06	2.67636e+08	2.15073e+08	2.41539e+08	2.96123e+08	4.06065e+08
375.044	7.457	1.39892e+08	1.62848e+08	1.95339e+08	1.3708e+08	1.59128e+08	1.33397e+08	9.80267e+07	1.09187e+08	1.53181e+08	1.69975e+08	1.88592e+08	2.33637e+08	2.36242e+08	3.23953e+08	3.09239e+08	2.43482e+08	2.7689e+08	3.67401e+08	2.21206e+08	1.16299e+08	2.95803e+08	2.68931e+08	2.357e+08	1.57262e+08	2.01304e+08	1.62278e+08	1.34684e+08	3.1331e+08	1.58997e+08	2.08906e+08	1.86195e+08
244.07	3.493	1.70833e+08	1.35819e+08	2.08548e+08	1.57586e+08	1.55268e+08	1.87557e+08	2.79055e+08	2.757e+08	1.60417e+08	3.54317e+08	1.64905e+08	1.93744e+08	1.78188e+08	1.49371e+08	2.91976e+08	1.91089e+08	2.16931e+08	1.86078e+08	2.41869e+08	2.08066e+08	1.76398e+08	2.46441e+08	2.80506e+08	2.63223e+08	3.07716e+08	1.31088e+08	1.73721e+08	2.87526e+08	1.52193e+08	2.54305e+08	2.04979e+08
536.161	4.384	7.97195e+07	4.96425e+07	1.02573e+08	2.2805e+07	1.00701e+08	1.35292e+07	3.20227e+07	4.2759e+07	1.77769e+07	2.38701e+07	4.97429e+07	1.23475e+08	1.29334e+08	2.25784e+08	9.34041e+07	1.77731e+08	6.36233e+07	1.33197e+08	2.63837e+07	6.75168e+06	6.3932e+07	5.56076e+07	6.33232e+07	3.58287e+07	2.69146e+07	2.49218e+07	3.52589e+08	9.20023e+07	1.49914e+08	1.97472e+08	1.99523e+08
195.954	9.209	2.28067e+08	1.47561e+08	2.51422e+08	1.45875e+08	2.28066e+08	1.27133e+08	2.41983e+08	1.16116e+08	8.87382e+07	1.21805e+08	1.65285e+08	2.31795e+08	3.17203e+08	2.72747e+08	2.73985e+08	3.66591e+08	2.08034e+08	2.91896e+08	1.49026e+08	9.08226e+07	1.82859e+08	2.61887e+08	2.09865e+08	2.28719e+08	2.44697e+08	1.58537e+08	2.89461e+08	1.9988e+08	2.30547e+08	2.24689e+08	4.10426e+08
701.535	1.258	2.88284e+08	3.18868e+08	1.93213e+08	1.54785e+08	2.94602e+08	3.02371e+08	3.20575e+08	3.48328e+08	2.5497e+08	2.9837e+08	2.5315e+08	1.23097e+08	2.82745e+08	2.79825e+08	2.55885e+08	2.80155e+08	2.93985e+08	3.59598e+08	2.58758e+08	2.03142e+08	2.06037e+08	2.72849e+08	3.03804e+08	3.16193e+08	2.78419e+08	2.54556e+08	2.71969e+08	1.9859e+08	1.7186e+08	1.82498e+08	3.01391e+08
105.043	8.446	1.05552e+08	8.69541e+07	1.55488e+08	1.36357e+08	1.14935e+08	2.85327e+08	2.48567e+08	3.62717e+08	2.36797e+08	3.01188e+08	1.12628e+08	1.02749e+08	1.55752e+08	1.76287e+08	1.23199e+08	1.40711e+08	1.28061e+08	9.09316e+07	2.46592e+08	1.65484e+08	2.15659e+08	2.56069e+08	2.18632e+08	2.91366e+08	2.36451e+08	1.92055e+08	1.0392e+08	1.5112e+08	9.23199e+07	1.19498e+08	1.1781e+08
805.561	1.246	2.14114e+08	2.40153e+08	3.01631e+08	2.75111e+08	2.41038e+08	1.84572e+08	2.43066e+08	2.77592e+08	2.58631e+08	2.48486e+08	2.28789e+08	3.43015e+08	2.68403e+08	3.52903e+08	2.62485e+08	2.71224e+08	2.60513e+08	3.32529e+08	1.89336e+08	2.32288e+08	2.1018e+08	2.63941e+08	1.90673e+08	1.87363e+08	1.79672e+08	2.70388e+08	2.27867e+08	3.61289e+08	2.10642e+08	2.6765e+08	2.48238e+08
144.042	4.099	9.46628e+07	1.06216e+08	2.73178e+08	3.2251e+08	7.72733e+07	1.61322e+08	2.0685e+08	1.66458e+08	2.35603e+08	8.99931e+07	1.36917e+08	8.81026e+07	1.12612e+08	8.66257e+07	1.08073e+08	1.09244e+08	1.06849e+08	1.08091e+08	7.11503e+07	7.8112e+07	7.61836e+07	8.14608e+07	5.99209e+07	1.38678e+08	8.68169e+07	1.76298e+08	9.10197e+07	1.06318e+08	1.02394e+08	1.25609e+08	9.42022e+07
75.0321	8.445	8.26585e+07	8.47498e+07	1.11601e+08	1.16897e+08	7.5407e+07	2.49756e+08	3.49198e+08	3.20209e+08	2.70171e+08	3.38798e+08	1.12527e+08	7.05388e+07	1.24678e+08	8.84724e+07	1.0024e+08	8.24681e+07	9.22204e+07	9.19195e+07	2.20096e+08	1.54849e+08	1.83363e+08	2.02239e+08	1.71661e+08	2.50768e+08	1.7762e+08	1.735e+08	5.68265e+07	9.17261e+07	5.33185e+07	1.01455e+08	8.82021e+07
246.05	6.317	1.09979e+08	9.69822e+07	1.2677e+08	9.43789e+07	1.28983e+08	1.36786e+08	1.46328e+08	1.55256e+08	1.29505e+08	1.94322e+08	1.57016e+08	1.33512e+08	1.5482e+08	9.39673e+07	1.16872e+08	1.30936e+08	1.23848e+08	2.0877e+08	3.45835e+08	1.72422e+08	2.26499e+08	2.23061e+08	2.64124e+08	2.21629e+08	3.13099e+08	1.27466e+08	1.04763e+08	1.11546e+08	1.10679e+08	1.15223e+08	1.15874e+08
111.043	5.217	1.22711e+08	1.8201e+08	1.69609e+08	1.58996e+08	1.67964e+08	1.32526e+08	9.94001e+07	8.76838e+07	1.0736e+08	1.19542e+08	2.63452e+08	2.2162e+08	2.13507e+08	2.2179e+08	1.58307e+08	1.50012e+08	1.84806e+08	2.26211e+08	1.38031e+08	1.46804e+08	3.01729e+08	1.56082e+08	1.17991e+08	9.56904e+07	1.04694e+08	2.04113e+08	1.43574e+08	1.37683e+08	9.64556e+07	2.1739e+08	1.49705e+08
161.069	4.087	9.30544e+07	1.02358e+08	2.66133e+08	3.18352e+08	7.05334e+07	1.52832e+08	1.98581e+08	1.63722e+08	2.32933e+08	8.02934e+07	1.3114e+08	8.12908e+07	1.05591e+08	8.38314e+07	1.04188e+08	1.02514e+08	1.06335e+08	1.0536e+08	6.05863e+07	7.47924e+07	6.88386e+07	7.23171e+07	5.09985e+07	1.34166e+08	8.07393e+07	1.73951e+08	8.93715e+07	1.05421e+08	9.53956e+07	1.22316e+08	9.14372e+07
767.545	1.23	2.80438e+08	3.00269e+08	2.61009e+08	2.40709e+08	2.50774e+08	2.44725e+08	2.82638e+08	2.15885e+08	2.13614e+08	3.19363e+08	1.57727e+08	1.86924e+08	1.94254e+08	3.66503e+08	2.29951e+08	2.56479e+08	2.04729e+08	3.12151e+08	2.0521e+08	1.84168e+08	1.50281e+08	2.08409e+08	1.81539e+08	1.9814e+08	1.80465e+08	1.92091e+08	2.24232e+08	2.16361e+08	1.73865e+08	1.94267e+08	2.5463e+08
102.047	3.516	1.07096e+08	8.21648e+07	1.54967e+08	1.34166e+08	1.22564e+08	2.35651e+08	3.06177e+08	3.20661e+08	2.16828e+08	3.80506e+08	1.11371e+08	1.22838e+08	1.52983e+08	1.7695e+08	1.54343e+08	1.6247e+08	1.22606e+08	1.26052e+08	2.71429e+08	1.6389e+08	1.83036e+08	2.84027e+08	2.51248e+08	2.53442e+08	2.6063e+08	1.39479e+08	1.54875e+08	1.6225e+08	1.34705e+08	1.90199e+08	1.7843e+08
283.091	6.26	7.97734e+07	5.19166e+07	7.90944e+07	3.4627e+07	1.21511e+08	3.31014e+07	3.699e+07	3.65582e+07	2.3294e+07	3.93587e+07	4.8513e+07	1.29896e+08	8.78108e+07	2.64058e+08	9.53156e+07	1.51947e+08	8.2939e+07	1.06605e+08	2.7327e+07	1.91616e+07	5.03351e+07	5.41456e+07	5.49637e+07	3.72579e+07	3.1146e+07	2.74205e+07	3.2775e+08	1.01235e+08	1.75775e+08	2.48376e+08	2.20822e+08
425.35	1.443	1.57959e+08	8.78376e+07	1.27616e+08	7.13715e+07	2.91462e+08	2.3366e+08	2.16399e+08	1.73055e+08	1.77492e+08	3.00466e+08	1.59797e+08	1.22585e+08	1.82689e+08	1.26583e+08	2.01956e+08	1.24328e+08	1.04047e+08	9.32507e+07	3.27068e+08	2.16343e+08	2.24952e+08	2.54169e+08	3.28601e+08	2.88639e+08	2.55996e+08	9.12919e+07	1.17637e+08	1.666e+08	1.65465e+08	1.59374e+08	1.66306e+08
138.043	4.029	4.86338e+07	1.48597e+08	3.06103e+07	3.10372e+08	5.94442e+07	1.01491e+07	2.48237e+07	9.92025e+06	2.57901e+07	3.89261e+06	7.17072e+07	6.09788e+07	4.78526e+07	3.33243e+08	1.08238e+08	1.83436e+08	2.07137e+08	9.1826e+07	4.84569e+06	4.82418e+06	2.25068e+07	8.10125e+06	2.07412e+07	1.23141e+07	3.13239e+07	6.90531e+07	5.28739e+07	8.66366e+06	4.42886e+07	3.6858e+07	1.0312e+08
112.027	3.492	1.43144e+08	1.16714e+08	1.85539e+08	1.39866e+08	1.38367e+08	1.6698e+08	2.59924e+08	2.89736e+08	1.54097e+08	3.19083e+08	1.45778e+08	1.76516e+08	1.67049e+08	1.27708e+08	2.45834e+08	1.64622e+08	1.92109e+08	1.65667e+08	2.22059e+08	1.93395e+08	1.58509e+08	2.29586e+08	2.54374e+08	2.29116e+08	2.78365e+08	1.17773e+08	1.5787e+08	2.56953e+08	1.39427e+08	2.224e+08	1.81023e+08
179.08	4.191	2.1347e+07	1.64194e+07	2.56687e+07	1.35763e+07	4.63724e+07	1.63201e+08	1.15306e+08	1.28165e+08	8.82833e+07	2.88661e+08	1.04726e+08	5.75423e+07	7.01144e+07	3.90572e+07	4.76147e+07	4.08864e+07	3.24585e+07	3.35543e+07	2.48228e+08	3.21587e+08	1.94156e+08	2.35684e+08	2.96017e+08	2.04874e+08	2.10336e+08	1.25397e+08	2.43586e+07	4.85112e+07	2.64847e+07	5.43445e+07	4.59952e+07
813.623	1.24	1.45194e+08	1.72733e+08	1.63051e+08	1.3416e+08	1.57623e+08	2.26274e+08	2.59999e+08	2.58032e+08	2.48021e+08	2.79127e+08	2.09957e+08	1.74994e+08	2.07412e+08	1.6917e+08	1.80616e+08	1.68266e+08	1.70832e+08	1.60804e+08	3.21329e+08	2.5264e+08	2.79941e+08	2.9787e+08	2.64395e+08	3.10019e+08	2.85192e+08	2.76581e+08	1.54017e+08	1.74155e+08	1.27123e+08	1.55749e+08	1.85898e+08
702.567	1.285	2.52896e+08	1.48646e+08	1.71365e+08	1.77113e+08	3.00003e+08	1.62983e+08	1.77779e+08	2.02658e+08	1.86368e+08	1.47139e+08	2.24572e+08	3.40466e+08	2.32207e+08	2.70826e+08	2.59608e+08	2.90334e+08	3.26274e+08	2.96742e+08	1.54178e+08	2.17191e+08	1.98072e+08	2.85138e+08	2.57226e+08	1.45068e+08	1.73937e+08	2.59482e+08	2.16489e+08	2.35087e+08	2.34039e+08	2.21208e+08	2.42163e+08
728.555	1.264	2.20286e+08	2.06546e+08	1.80639e+08	1.5476e+08	1.84808e+08	2.35883e+08	2.50084e+08	2.54727e+08	2.26464e+08	2.64944e+08	2.196e+08	3.0895e+08	2.75383e+08	1.23358e+08	2.37458e+08	2.40931e+08	1.93864e+08	2.83571e+08	2.12188e+08	2.1664e+08	2.13385e+08	2.12859e+08	3.05417e+08	2.52238e+08	1.82257e+08	2.61523e+08	2.26621e+08	1.81878e+08	2.5303e+08	2.36761e+08	2.91132e+08
143.975	7.86	9.15536e+07	1.01193e+08	8.06278e+07	5.72691e+07	1.70597e+08	1.06565e+08	1.46045e+08	1.84762e+08	9.98273e+07	1.61845e+08	2.16569e+08	1.28481e+08	1.3426e+08	1.44339e+08	3.37551e+08	1.06586e+08	1.19305e+08	1.55556e+08	1.37883e+08	1.51019e+08	1.69363e+08	8.1319e+07	2.14097e+08	8.1991e+07	1.33046e+08	1.23516e+08	1.16061e+08	2.30273e+08	1.22497e+08	1.2874e+08	1.33906e+08
171.053	3.501	1.75305e+07	2.35212e+08	1.1834e+08	3.09379e+08	5.88915e+07	8.79587e+07	2.90708e+08	1.86282e+08	1.82646e+08	1.31196e+08	2.77977e+07	1.49193e+07	5.53796e+07	4.67551e+07	1.34735e+07	2.23648e+07	4.25526e+07	7.4031e+07	7.43806e+07	4.22032e+07	9.0532e+07	7.34316e+07	4.23398e+07	6.94232e+07	7.04133e+07	1.33944e+08	1.75489e+07	1.41999e+07	1.3529e+07	2.33951e+07	1.67582e+07
607.082	8.781	7.75425e+07	8.29291e+07	1.16274e+08	2.11831e+08	7.13044e+07	2.6136e+08	3.10818e+08	2.92242e+08	2.52278e+08	3.25394e+08	1.27936e+08	1.28225e+08	1.24038e+08	1.21259e+08	1.20663e+08	1.25074e+08	1.21125e+08	1.22097e+08	2.79322e+08	2.22518e+08	2.10878e+08	2.76374e+08	2.25709e+08	2.63277e+08	2.54026e+08	2.20927e+08	9.00631e+07	1.08391e+08	9.69692e+07	1.20244e+08	1.0941e+08
119.073	3.516	1.0002e+08	7.68775e+07	1.44678e+08	1.25159e+08	1.14243e+08	2.19087e+08	2.84213e+08	2.98957e+08	2.01587e+08	3.53621e+08	1.041e+08	1.14221e+08	1.43455e+08	1.6523e+08	1.43933e+08	1.51319e+08	1.14033e+08	1.17893e+08	2.54216e+08	1.5324e+08	1.70607e+08	2.64749e+08	2.35e+08	2.35473e+08	2.42048e+08	1.29871e+08	1.45499e+08	1.51464e+08	1.26221e+08	1.77585e+08	1.66403e+08
146.105	13.284	9.19974e+07	4.66509e+07	1.40724e+08	1.35005e+08	8.63595e+07	2.46669e+08	2.27236e+08	2.57908e+08	1.65443e+08	3.22357e+08	9.476e+07	1.66298e+08	1.40925e+08	1.43286e+08	1.30831e+08	1.39959e+08	7.95174e+07	9.26423e+07	2.01826e+08	1.99067e+08	1.60992e+08	1.81796e+08	2.16794e+08	2.27983e+08	1.72181e+08	7.80463e+07	1.4552e+08	1.57969e+08	1.38194e+08	1.44307e+08	1.46721e+08
351.116	3.831	1.95584e+08	1.7274e+08	1.8533e+08	1.38667e+08	1.83607e+08	9.49428e+07	7.66989e+07	1.01622e+08	1.57337e+08	4.80744e+07	1.88265e+08	2.099e+08	2.9317e+08	3.05864e+08	2.44189e+08	2.47658e+08	2.54651e+08	2.33455e+08	6.57532e+07	1.10583e+08	1.40495e+08	1.96909e+08	1.9498e+08	1.28975e+08	8.44867e+07	1.66934e+08	2.29544e+08	2.07055e+08	2.65085e+08	2.3706e+08	2.92951e+08
719.545	1.255	2.31505e+08	2.67374e+08	1.13663e+08	9.72894e+07	2.4902e+08	1.95047e+08	2.09723e+08	2.26685e+08	1.94657e+08	1.90167e+08	1.54446e+08	5.15031e+07	2.14827e+08	1.97915e+08	2.03867e+08	2.36272e+08	2.1481e+08	3.01221e+08	1.78333e+08	1.55121e+08	1.43668e+08	1.70753e+08	2.09202e+08	1.90342e+08	1.66434e+08	1.96091e+08	2.43768e+08	1.62985e+08	1.11971e+08	1.17764e+08	2.55088e+08
185.975	16.068	1.57337e+08	1.32398e+08	1.77917e+08	2.20038e+08	2.26745e+08	9.41452e+07	1.17409e+08	1.3228e+08	1.46071e+08	1.30036e+08	1.84404e+08	1.61904e+08	2.9521e+08	1.76258e+08	1.57548e+08	2.34423e+08	1.43002e+08	1.43289e+08	1.52045e+08	1.42339e+08	1.98732e+08	1.13283e+08	1.23762e+08	1.09579e+08	1.15908e+08	1.1728e+08	2.51533e+08	1.64491e+08	2.10933e+08	2.03433e+08	1.91254e+08
129.079	5.561	9.70711e+07	1.04915e+08	9.50312e+07	9.55075e+07	8.61114e+07	2.51786e+08	2.03907e+08	1.38422e+08	1.637e+08	2.48395e+08	1.43905e+08	1.03322e+08	1.17829e+08	1.02337e+08	1.28737e+08	1.06848e+08	1.14934e+08	1.48073e+08	1.51231e+08	2.0979e+08	1.47773e+08	1.77601e+08	1.8609e+08	1.81018e+08	1.77766e+08	2.85195e+08	1.73214e+08	1.96288e+08	1.63336e+08	1.92433e+08	2.17223e+08
257.272	1.47	2.15462e+06	5.95349e+06	756401	2.70771e+07	2.11413e+07	772472	1.46113e+06	670579	5.61522e+06	809364	2.94724e+07	2.89544e+07	8.63197e+07	1.01217e+08	2.56949e+07	5.69914e+07	8.47369e+06	5.82488e+07	720658	5.35409e+06	2.41474e+07	7.50707e+06	1.23698e+06	2.11833e+06	1.14925e+06	8.6407e+07	8.85335e+07	2.56351e+07	8.17538e+07	2.96724e+08	3.12232e+07
559.072	8.706	9.3939e+07	2.49471e+07	1.06698e+08	5.19383e+07	8.83682e+07	7.2785e+07	9.0201e+07	1.29868e+08	1.0526e+08	1.22041e+08	8.66268e+07	9.64007e+07	2.44235e+08	7.82003e+07	1.89353e+08	1.66546e+08	8.30108e+07	8.47095e+07	1.55726e+08	5.88035e+07	1.39283e+08	1.14444e+08	1.53035e+08	1.16661e+08	9.70004e+07	6.11167e+07	2.86339e+08	1.85544e+08	1.22486e+08	1.24542e+08	1.91149e+08
324.036	8.552	1.0767e+08	6.27522e+07	1.04094e+08	1.40974e+08	8.89733e+07	1.52073e+08	2.40506e+08	1.33846e+08	2.34652e+08	2.64192e+08	1.49872e+08	1.93312e+08	1.61516e+08	1.06304e+08	1.644e+08	1.66587e+08	1.49749e+08	1.39848e+08	1.78035e+08	1.74521e+08	1.86186e+08	2.28086e+08	1.32132e+08	1.6783e+08	1.45285e+08	2.89663e+08	1.16868e+08	2.31864e+08	7.39286e+07	1.43395e+08	1.16064e+08
121.938	16.308	1.67843e+08	1.44691e+08	2.30712e+08	1.95255e+08	1.90482e+08	1.9367e+08	2.57457e+08	2.59675e+08	2.54548e+08	2.60845e+08	2.10047e+08	2.33764e+08	2.8727e+08	2.51623e+08	2.21132e+08	2.48776e+08	2.00355e+08	2.25629e+08	2.6824e+08	2.78517e+08	2.81282e+08	2.64777e+08	2.45485e+08	2.37644e+08	2.35499e+08	2.22232e+08	2.21279e+08	2.43918e+08	2.04716e+08	2.29258e+08	2.33589e+08
306.256	1.253	9.28025e+07	1.1781e+08	1.45139e+08	9.21975e+07	1.2292e+08	5.03099e+07	4.60786e+07	7.50639e+07	8.29476e+07	8.60868e+07	7.89765e+07	1.0158e+08	1.26552e+08	1.62934e+08	1.44296e+08	1.12616e+08	1.12619e+08	1.36254e+08	2.79176e+07	8.39363e+07	4.1328e+07	7.22296e+07	1.13487e+08	6.92748e+07	7.87141e+07	9.8726e+07	2.53558e+08	1.59482e+08	2.03611e+08	2.17702e+08	1.89011e+08
481.317	1.444	1.93296e+08	2.02812e+08	2.30632e+08	1.51954e+08	2.04769e+08	9.72844e+07	8.99237e+07	1.47547e+08	1.50753e+08	1.56006e+08	1.18014e+08	2.00262e+08	1.92572e+08	2.16807e+08	2.1585e+08	2.11455e+08	1.90585e+08	2.25189e+08	6.05621e+07	1.12573e+08	7.82791e+07	1.25913e+08	1.67782e+08	1.34176e+08	1.3776e+08	1.39744e+08	2.40935e+08	1.93342e+08	2.4067e+08	2.49332e+08	2.31787e+08
219.111	2.55	1.34558e+08	5.60201e+07	1.61752e+08	9.13861e+07	6.77162e+07	5.00519e+07	3.42146e+07	7.28382e+07	4.7048e+07	3.8397e+07	6.02271e+07	1.68084e+08	4.2825e+07	2.91978e+08	1.41372e+08	1.98356e+08	1.74017e+08	1.02444e+08	5.48211e+07	9.24098e+07	3.58702e+07	1.09812e+08	7.45738e+07	6.2166e+07	5.88921e+07	5.64087e+07	1.5707e+08	1.12372e+08	1.23226e+08	5.84608e+07	8.24015e+07
140.983	16.379	1.61503e+08	1.44396e+08	2.04224e+08	1.63724e+08	1.61096e+08	2.09117e+08	2.53816e+08	2.61492e+08	2.55082e+08	2.6323e+08	1.85433e+08	2.16753e+08	2.07694e+08	2.18209e+08	2.01976e+08	1.98629e+08	1.98258e+08	2.21699e+08	2.64562e+08	2.66038e+08	2.46999e+08	2.79973e+08	2.50715e+08	2.46941e+08	2.52726e+08	2.25849e+08	1.68477e+08	2.27964e+08	1.70814e+08	1.92714e+08	1.89541e+08
85.0891	4.362	1.09517e+08	1.02954e+08	2.04938e+08	1.87128e+08	1.00312e+08	1.97803e+08	2.93697e+08	2.856e+08	2.11033e+08	2.34232e+08	1.21119e+08	1.24836e+08	1.55384e+08	1.07923e+08	1.46558e+08	1.65585e+08	1.24396e+08	1.38092e+08	1.8809e+08	1.09744e+08	1.48578e+08	1.56447e+08	1.40256e+08	1.81079e+08	1.90893e+08	1.16322e+08	1.14143e+08	1.6436e+08	1.09289e+08	1.17267e+08	1.22304e+08
159.894	16.328	1.58602e+08	1.37728e+08	2.20163e+08	1.85247e+08	1.80365e+08	1.86144e+08	2.47154e+08	2.49337e+08	2.43929e+08	2.50817e+08	2.00414e+08	2.23053e+08	2.74038e+08	2.40565e+08	2.12416e+08	2.37702e+08	1.92019e+08	2.16904e+08	2.57015e+08	2.67016e+08	2.69249e+08	2.55077e+08	2.34718e+08	2.27571e+08	2.25855e+08	2.12505e+08	2.08831e+08	2.32841e+08	1.95252e+08	2.18511e+08	2.23591e+08
303.292	3.289	1.68121e+07	1.85939e+07	2.29456e+07	3.6366e+07	4.17619e+07	1.8151e+07	1.46633e+07	1.45525e+07	2.05831e+07	1.65051e+07	4.83021e+07	4.69747e+07	1.33878e+08	2.13039e+08	3.07319e+07	6.13679e+07	2.26968e+07	1.21157e+08	2.0115e+07	2.35147e+07	3.6978e+07	2.80791e+07	1.61415e+07	1.70936e+07	1.69286e+07	1.73272e+08	9.56948e+07	3.4461e+07	9.42858e+07	2.80378e+08	3.88838e+07
771.614	1.244	1.08297e+08	1.2487e+08	1.19764e+08	9.88923e+07	1.23706e+08	1.71525e+08	1.7907e+08	1.8075e+08	1.60236e+08	2.81172e+08	1.78911e+08	1.06533e+08	1.34344e+08	1.12204e+08	1.25256e+08	8.66417e+07	1.26965e+08	1.13372e+08	2.26251e+08	1.64011e+08	2.02154e+08	1.72675e+08	1.92811e+08	2.45211e+08	2.45133e+08	1.31392e+08	1.2466e+08	1.36614e+08	1.06411e+08	1.26632e+08	1.13949e+08
500.058	7.46	8.19341e+07	9.88755e+07	1.2945e+08	8.28928e+07	9.47466e+07	7.99295e+07	5.47697e+07	6.48133e+07	9.69999e+07	1.08525e+08	1.21629e+08	1.67844e+08	1.556e+08	2.23992e+08	2.19514e+08	1.68685e+08	2.00414e+08	2.74934e+08	1.40648e+08	6.75583e+07	2.23604e+08	1.97589e+08	1.57691e+08	9.35649e+07	1.41181e+08	1.03836e+08	8.09665e+07	2.25055e+08	9.94956e+07	1.41194e+08	1.11098e+08
129.079	13.289	7.61634e+07	3.79557e+07	1.18066e+08	1.1316e+08	7.15013e+07	2.14382e+08	1.96855e+08	2.22546e+08	1.40045e+08	2.81464e+08	7.89647e+07	1.40783e+08	1.21007e+08	1.2165e+08	1.0976e+08	1.17798e+08	6.60394e+07	7.73586e+07	1.72822e+08	1.71328e+08	1.36271e+08	1.54916e+08	1.85112e+08	1.94797e+08	1.46854e+08	6.5395e+07	1.22696e+08	1.32884e+08	1.1552e+08	1.23481e+08	1.24446e+08
717.566	1.259	1.84055e+08	2.14698e+08	1.87262e+08	1.52979e+08	1.83598e+08	1.57524e+08	1.38933e+08	1.53645e+08	1.27112e+08	1.61328e+08	2.43466e+08	2.48658e+08	2.68373e+08	1.27807e+08	1.97653e+08	2.11349e+08	1.80769e+08	2.46711e+08	1.81289e+08	1.61549e+08	1.70666e+08	1.46005e+08	2.48668e+08	2.12409e+08	2.11251e+08	1.67536e+08	1.81433e+08	1.53798e+08	1.82838e+08	1.67476e+08	2.22638e+08
217.131	1.761	2.32765e+07	3.07807e+07	3.31394e+07	1.66273e+07	4.92933e+07	3.29511e+07	3.01914e+07	2.90152e+07	2.9107e+07	8.82548e+07	1.00759e+08	4.40676e+07	4.59734e+07	3.91139e+07	4.16939e+07	5.76514e+07	1.00741e+08	4.24685e+07	1.51635e+08	5.5385e+07	4.83105e+07	1.03166e+08	1.17169e+08	4.51289e+07	2.53194e+08	1.74422e+07	8.44776e+07	2.00815e+08	1.28444e+08	1.45921e+08	5.05059e+07
217.923	16.38	1.10229e+08	9.62876e+07	1.6186e+08	1.15561e+08	1.1117e+08	1.70717e+08	2.25812e+08	2.27667e+08	2.21283e+08	2.26266e+08	1.39407e+08	1.81534e+08	1.57705e+08	1.82124e+08	1.56541e+08	1.50802e+08	1.46206e+08	1.84122e+08	2.30743e+08	2.39646e+08	2.09791e+08	2.62741e+08	2.20173e+08	2.2056e+08	2.22785e+08	1.89778e+08	1.18228e+08	1.93153e+08	1.24226e+08	1.49686e+08	1.47213e+08
283.126	7.004	3.61061e+06	3.15902e+06	7.60129e+06	4.49146e+06	2.30926e+06	5.54761e+06	4.942e+06	3.19739e+06	5.0184e+06	3.31071e+06	3.42646e+06	2.56049e+06	2.63198e+08	1.10488e+07	6.43641e+06	6.37031e+06	7.1046e+06	4.70367e+06	3.19423e+06	3.66887e+06	9.639e+06	1.20397e+07	9.64117e+06	7.41987e+06	4.53579e+06	3.62614e+06	1.65878e+08	1.06033e+07	1.32619e+07	5.35478e+06	4.79709e+06
106.027	4.396	9.9073e+06	2.64981e+06	3.73585e+06	2.61062e+06	2.74187e+07	8.10631e+06	3.1715e+06	3.11562e+06	6.54077e+06	3.65042e+06	1.94126e+06	4.25145e+06	5.97582e+06	7.23632e+06	4.97943e+06	5.71476e+06	1.06215e+07	2.71816e+08	1.79604e+06	4.63466e+06	2.4461e+07	3.3688e+06	2.25093e+06	3.23416e+06	8.22481e+06	1.52898e+07	3.80256e+06	3.75332e+06	3.03698e+06	9.94771e+06	2.53643e+06
132.053	8.114	7.2935e+07	6.94348e+07	1.28587e+08	1.27324e+08	8.9344e+07	1.82614e+08	2.05659e+08	2.35216e+08	1.5182e+08	2.52471e+08	7.54726e+07	6.99278e+07	8.55297e+07	8.52696e+07	9.26919e+07	8.06585e+07	8.10838e+07	6.99255e+07	1.69894e+08	8.55767e+07	1.06058e+08	1.54674e+08	1.55234e+08	1.67519e+08	1.76705e+08	7.7557e+07	7.8072e+07	1.10063e+08	7.29987e+07	9.36996e+07	9.03812e+07
85.0891	3.998	8.54555e+07	1.07081e+08	1.32052e+08	1.43645e+08	1.02112e+08	1.4803e+08	2.69022e+08	2.47857e+08	2.15604e+08	1.83478e+08	1.16422e+08	8.7666e+07	1.66223e+08	1.14131e+08	9.67216e+07	1.03295e+08	1.20051e+08	1.19899e+08	1.89532e+08	8.07664e+07	1.41476e+08	1.52999e+08	1.43862e+08	1.51685e+08	1.82841e+08	1.23098e+08	1.19749e+08	1.21379e+08	1.06188e+08	1.17183e+08	1.13393e+08
363.058	9.72	1.36165e+08	7.61555e+07	1.62368e+08	1.50996e+08	1.24865e+08	1.53573e+08	2.28512e+08	2.50527e+08	1.9485e+08	2.43996e+08	1.55162e+08	1.60674e+08	2.20587e+08	9.81364e+07	1.99504e+08	1.87561e+08	1.49947e+08	1.39506e+08	1.98076e+08	1.13109e+08	1.75433e+08	1.68763e+08	2.04394e+08	1.80411e+08	1.83755e+08	1.78619e+08	1.69056e+08	2.11538e+08	1.27143e+08	1.59149e+08	1.69124e+08
587.103	6.217	1.95804e+06	1.99261e+08	1.65227e+07	1.18731e+08	1.66336e+07	980467	4.0995e+07	1.3887e+06	1.1777e+07	1.89085e+06	1.95854e+08	1.33062e+07	9.69125e+06	1.44237e+08	6.01038e+06	3.52858e+07	9.1906e+07	2.40418e+08	1.37035e+07	1.73253e+06	2.79476e+07	1.45618e+07	7.25413e+06	5.04576e+06	3.00066e+07	2.49378e+08	1.55857e+07	1.06628e+07	4.32457e+06	1.13154e+07	1.81622e+07
240.122	7.36	1.34015e+07	1.40856e+07	9.70189e+06	2.38902e+07	1.57269e+07	6.94822e+06	1.11e+07	7.24174e+06	6.70973e+06	9.53636e+06	4.04979e+06	1.49243e+07	1.55364e+07	5.60594e+07	8.3895e+06	1.60623e+07	8.22896e+06	6.57736e+07	4.33054e+06	6.63165e+06	1.31067e+08	6.53925e+06	4.90112e+06	4.49497e+06	4.71793e+06	1.73496e+07	2.37216e+08	3.36134e+07	1.49262e+08	1.11221e+07	2.15447e+07
521.348	1.453	1.54339e+08	2.15185e+08	2.26467e+08	1.2567e+08	1.53264e+08	1.23387e+08	1.4789e+08	2.2159e+08	1.6e+08	2.02069e+08	1.1412e+08	1.89483e+08	1.66343e+08	1.49851e+08	1.59807e+08	1.81142e+08	1.60519e+08	1.90802e+08	1.19621e+08	1.2231e+08	9.85095e+07	1.35468e+08	1.84215e+08	1.59327e+08	1.64442e+08	1.6062e+08	1.76318e+08	1.70974e+08	2.10055e+08	2.55056e+08	1.9681e+08
342.116	8.829	3.12102e+06	4.19695e+06	6.25942e+06	5.99117e+06	4.72658e+06	4.21099e+06	4.52205e+06	4.22959e+06	4.03786e+06	4.81878e+06	4.81094e+06	6.98077e+06	5.10133e+07	3.92263e+06	5.22431e+06	5.47689e+06	4.29018e+06	9.00067e+06	4.28568e+06	5.33704e+06	1.21239e+07	4.52468e+06	4.68002e+06	4.29974e+06	3.56655e+06	1.53449e+07	2.42158e+08	6.04159e+06	5.5886e+06	8.66699e+06	7.92501e+06
769.56	1.228	1.09246e+08	1.25479e+08	9.35941e+07	1.15496e+08	1.24158e+08	8.64448e+07	8.50403e+07	8.60189e+07	7.54563e+07	1.19073e+08	5.85961e+07	9.37514e+07	6.84667e+07	1.48904e+08	9.57938e+07	1.13921e+08	1.07868e+08	1.38988e+08	7.11968e+07	6.66633e+07	5.03306e+07	8.64879e+07	7.74665e+07	5.45469e+07	5.74972e+07	6.94318e+07	1.17803e+08	1.03961e+08	2.26852e+08	8.20107e+07	1.21357e+08
557.334	1.462	1.6914e+08	1.83716e+08	2.15936e+08	1.55646e+08	1.73277e+08	7.52969e+07	9.24533e+07	1.19954e+08	1.13452e+08	1.01254e+08	1.14734e+08	2.02942e+08	1.72904e+08	1.65591e+08	2.05914e+08	1.93686e+08	1.98359e+08	2.15867e+08	7.40429e+07	9.50063e+07	7.99633e+07	1.07753e+08	1.2408e+08	9.98103e+07	1.07799e+08	9.98524e+07	1.86454e+08	2.10107e+08	1.84973e+08	2.42277e+08	2.17586e+08
245.066	8.258	1.04622e+08	1.0517e+08	1.43203e+08	8.14715e+07	1.47607e+08	1.28264e+08	1.40767e+08	1.54116e+08	8.95402e+07	2.3221e+08	1.03615e+08	1.85157e+08	1.36968e+08	1.3576e+08	1.4473e+08	1.38908e+08	1.28903e+08	1.74536e+08	1.09443e+08	1.02247e+08	1.04376e+08	1.13063e+08	1.4378e+08	1.15993e+08	1.01501e+08	9.97699e+07	1.07212e+08	1.87825e+08	1.19853e+08	1.49093e+08	1.41376e+08
741.567	1.248	2.10069e+08	2.14356e+08	1.84744e+08	1.82669e+08	2.14139e+08	1.78963e+08	1.98188e+08	1.99643e+08	1.59613e+08	2.24785e+08	1.30405e+08	1.8605e+08	1.46577e+08	1.87913e+08	1.76443e+08	2.08236e+08	2.03689e+08	2.30909e+08	1.52587e+08	1.20746e+08	1.55135e+08	1.97424e+08	1.53709e+08	1.59073e+08	1.71987e+08	1.7441e+08	2.36157e+08	1.61834e+08	1.65807e+08	2.27127e+08	1.46652e+08
227.225	1.384	1.94448e+07	2.0827e+07	923469	2.5266e+06	2.25511e+06	1.01231e+07	9.24381e+06	2.56191e+06	1.13513e+06	4.6476e+06	1.77937e+06	1.81011e+07	3.56253e+06	1.01184e+07	1.64951e+07	8.997e+06	9.41404e+06	1.56049e+07	1.46028e+06	3.53108e+06	6.94469e+06	5.88056e+06	1.41043e+06	1.40185e+07	2.11674e+07	2.29125e+08	5.62443e+06	4.96186e+06	2.00397e+07	1.01061e+07	3.38408e+06
755.546	1.262	1.506e+08	1.52481e+08	1.64214e+08	1.77797e+08	1.50354e+08	1.24017e+08	1.21994e+08	1.40521e+08	1.43922e+08	1.26207e+08	1.52666e+08	2.13269e+08	1.91661e+08	1.63166e+08	1.89443e+08	1.74239e+08	1.65605e+08	2.31561e+08	1.01347e+08	1.38023e+08	9.66984e+07	1.33484e+08	1.82407e+08	1.31983e+08	9.46247e+07	1.96038e+08	1.80836e+08	1.82637e+08	1.71885e+08	2.14076e+08	2.38257e+08
168.029	6.099	1.22336e+08	1.00083e+08	2.22209e+08	1.27601e+08	1.57418e+08	1.26268e+08	1.65978e+08	1.96062e+08	1.37616e+08	1.88125e+08	1.15568e+08	1.34409e+08	1.85581e+08	2.27477e+08	1.48032e+08	1.5104e+08	1.57457e+08	1.49768e+08	2.25464e+08	8.81321e+07	2.09509e+08	1.75093e+08	2.13197e+08	1.49255e+08	1.98627e+08	7.92293e+07	1.43893e+08	1.7921e+08	1.26956e+08	1.26531e+08	1.59688e+08
169.085	6.044	8.0274e+07	6.68903e+07	1.0557e+08	1.19644e+08	7.25189e+07	1.4841e+08	1.23719e+08	1.39979e+08	1.15538e+08	1.56367e+08	7.92597e+07	1.29914e+08	7.00183e+07	2.26017e+08	9.66407e+07	9.19152e+07	8.9972e+07	9.30784e+07	1.20314e+08	1.72275e+08	1.19754e+08	2.28246e+08	1.49442e+08	1.22088e+08	1.00897e+08	1.20352e+08	1.06544e+08	1.29651e+08	1.06924e+08	1.03863e+08	9.70796e+07
75.0684	3.724	1.421e+08	1.49708e+08	1.41326e+08	1.04177e+08	2.0824e+08	1.17329e+08	3.67294e+07	7.98699e+07	2.97351e+07	2.61903e+07	7.02054e+07	1.40956e+08	7.46519e+07	1.15344e+08	1.63122e+08	2.09666e+08	1.42966e+08	2.25072e+08	8.28835e+07	5.67876e+07	2.78793e+07	4.12396e+07	1.59822e+08	8.1108e+07	7.9615e+07	4.39211e+07	1.2599e+08	1.76335e+08	1.61999e+08	1.04291e+08	1.68413e+08
245.162	1.547	1.99491e+07	2.47163e+07	3.11489e+07	1.48671e+07	6.80519e+07	6.39022e+07	5.55343e+07	6.20185e+07	5.99418e+07	1.33915e+08	9.73566e+07	5.52287e+07	5.00524e+07	5.41097e+07	2.15279e+07	3.771e+07	7.68336e+07	2.83774e+07	2.25153e+08	6.93081e+07	9.13376e+07	1.47225e+08	1.55343e+08	8.12006e+07	1.5854e+08	2.03971e+07	6.06216e+07	7.63393e+07	6.05923e+07	1.06439e+08	8.03485e+07
729.53	1.274	1.21616e+08	1.35095e+08	1.0166e+08	8.3834e+07	1.24998e+08	1.22386e+08	1.1609e+08	1.53944e+08	1.36893e+08	1.23296e+08	1.21212e+08	2.22643e+08	1.86901e+08	7.92986e+07	1.38393e+08	1.72048e+08	1.01852e+08	2.15295e+08	1.10345e+08	1.28821e+08	1.14347e+08	1.04485e+08	1.8941e+08	1.44562e+08	9.98439e+07	2.09707e+08	1.35634e+08	8.9369e+07	1.48992e+08	1.33299e+08	1.85541e+08
751.551	1.232	9.04311e+07	1.04519e+08	7.79336e+07	7.68196e+07	9.8084e+07	9.18354e+07	9.26029e+07	8.38711e+07	6.73384e+07	1.20073e+08	4.99288e+07	7.78632e+07	5.06398e+07	1.14974e+08	6.57835e+07	8.13486e+07	9.33349e+07	9.67696e+07	8.56372e+07	6.49281e+07	4.14632e+07	8.81712e+07	6.76254e+07	6.53111e+07	6.93638e+07	5.70513e+07	9.15075e+07	8.06503e+07	2.08743e+08	7.42417e+07	9.67536e+07
199.913	16.378	9.07336e+07	7.93378e+07	1.34475e+08	9.52661e+07	9.28248e+07	1.40992e+08	1.87787e+08	1.89411e+08	1.84779e+08	1.89734e+08	1.14077e+08	1.51488e+08	1.30856e+08	1.51436e+08	1.30362e+08	1.25928e+08	1.20929e+08	1.51687e+08	1.92296e+08	1.99943e+08	1.74848e+08	2.20157e+08	1.83752e+08	1.84494e+08	1.85574e+08	1.58514e+08	9.80962e+07	1.58886e+08	1.0329e+08	1.2392e+08	1.22657e+08
368.113	6.366	7.99683e+06	53936.2	117342	54233.2	3.60621e+07	1.17299e+06	92928.6	161545	58663.1	206644	59893	62341.4	1.70081e+06	2.39901e+06	73039.8	2.10251e+06	7.46227e+06	2.07792e+08	75998.5	57398.7	1.49254e+07	66009	85122.1	57797.6	3.53634e+06	4.44988e+06	373031	100474	213882	8.32749e+06	80887.6
272.235	1.269	1.04452e+08	6.48423e+07	1.78865e+08	1.91234e+08	1.28356e+08	7.25581e+07	6.28354e+07	1.01441e+08	6.20265e+07	1.25969e+08	8.18652e+07	1.17093e+08	1.10984e+08	5.73713e+07	1.07286e+08	1.20723e+08	9.29479e+07	8.49316e+07	3.48177e+07	8.04006e+07	4.86747e+07	6.41449e+07	1.00481e+08	9.21477e+07	5.73142e+07	1.13313e+08	2.03424e+08	8.33246e+07	1.57272e+08	1.07853e+08	1.25708e+08
328.24	1.25	9.66421e+07	1.03588e+08	1.68001e+08	1.11506e+08	1.3761e+08	7.45507e+07	8.65305e+07	1.74731e+08	1.32796e+08	1.74699e+08	9.61244e+07	1.59385e+08	1.63873e+08	1.71823e+08	1.52445e+08	1.3747e+08	1.32328e+08	1.48439e+08	5.25661e+07	1.16324e+08	5.52827e+07	1.02285e+08	1.1461e+08	1.08598e+08	8.85189e+07	1.34206e+08	1.91942e+08	1.63082e+08	1.37415e+08	1.76388e+08	1.44773e+08
161.069	8.303	4.83159e+07	2.89769e+07	7.50904e+07	1.02927e+08	3.38699e+07	9.80679e+07	8.95955e+07	1.17653e+08	1.61817e+08	1.21584e+08	9.82803e+07	5.77558e+07	6.58062e+07	3.00573e+07	7.34809e+07	4.40964e+07	5.3604e+07	3.32039e+07	1.53624e+08	2.14477e+08	1.44875e+08	1.36273e+08	1.53106e+08	1.31388e+08	1.55325e+08	1.38689e+08	2.81789e+07	9.0928e+07	3.69836e+07	6.47427e+07	4.33557e+07
701.531	1.269	1.82974e+08	2.07053e+08	6.08518e+07	1.60993e+08	1.93884e+08	1.4762e+08	1.60968e+08	1.79301e+08	1.60264e+08	1.41312e+08	1.49126e+08	1.79729e+07	1.92005e+08	1.51542e+08	1.63912e+08	1.88729e+08	1.72822e+08	2.11785e+08	1.50463e+08	1.40678e+08	1.08369e+08	1.45417e+08	1.86758e+08	1.6372e+08	1.21776e+08	1.57551e+08	1.92118e+08	1.26062e+08	8.12948e+07	7.0945e+07	2.03775e+08
386.07	7.155	6.22656e+07	6.95223e+07	1.15088e+08	4.65777e+07	8.2633e+07	9.59443e+07	1.17602e+08	1.87671e+08	1.62906e+08	1.3267e+08	1.0836e+08	8.20293e+07	1.21079e+08	1.04044e+08	7.49832e+07	8.71659e+07	9.93975e+07	1.01948e+08	2.09054e+08	1.26537e+08	2.03923e+08	2.17724e+08	1.67591e+08	8.63267e+07	2.20622e+08	1.54582e+08	1.12629e+08	8.19488e+07	6.94854e+07	1.03621e+08	8.80162e+07
793.597	1.279	8.80856e+07	1.15035e+08	1.01484e+08	8.56661e+07	9.89236e+07	1.26053e+08	1.57398e+08	1.51183e+08	1.29311e+08	2.22092e+08	9.5741e+07	7.90902e+07	8.33053e+07	9.55571e+07	9.41206e+07	6.408e+07	9.7437e+07	9.1265e+07	1.29723e+08	9.72315e+07	1.09594e+08	1.35045e+08	1.16084e+08	1.55605e+08	1.41668e+08	9.32629e+07	1.00146e+08	1.01778e+08	8.50607e+07	9.76861e+07	8.47966e+07
169.005	7.462	1.01165e+08	9.67244e+07	1.34304e+08	1.0278e+08	1.06974e+08	9.7832e+07	8.24557e+07	9.58167e+07	1.1087e+08	1.46655e+08	1.24519e+08	1.49561e+08	1.40168e+08	1.76449e+08	1.71603e+08	1.36732e+08	1.71382e+08	1.97279e+08	1.55201e+08	9.05767e+07	1.83706e+08	1.63764e+08	1.52021e+08	1.15272e+08	1.45499e+08	1.14383e+08	1.11994e+08	1.97687e+08	1.22126e+08	1.23555e+08	1.28703e+08
214.132	6.985	6.31583e+07	1.66365e+07	1.70288e+07	1.63236e+06	3.82225e+06	4.75117e+06	4.02522e+06	1.49375e+06	1.95597e+06	2.35713e+06	2.89777e+06	8.1703e+06	4.40656e+07	1.73766e+06	1.42934e+07	2.84605e+07	1.69097e+07	7.46654e+06	1.13446e+06	2.53914e+06	1.10126e+06	1.0499e+06	3.56482e+06	5.26407e+06	2.76433e+06	2.37183e+06	2.04349e+08	2.11053e+07	1.62024e+08	1.67033e+07	5.84455e+07
705.53	1.265	1.65978e+08	1.86113e+08	1.23327e+08	1.57068e+08	1.9267e+08	1.04089e+08	1.58747e+08	1.83588e+08	1.6473e+08	1.36575e+08	1.56372e+08	2.0461e+08	1.58904e+08	1.32714e+08	1.3226e+08	1.61793e+08	1.65513e+08	1.87896e+08	1.29351e+08	1.25455e+08	1.21259e+08	1.38653e+08	1.5623e+08	1.32527e+08	1.1941e+08	1.65856e+08	1.84261e+08	1.8026e+08	1.30236e+08	1.1884e+08	1.64502e+08
218.09	3.343	1.19031e+07	3.48371e+07	5.7548e+07	2.05455e+07	1.32677e+07	7.18342e+07	2.10545e+08	1.90037e+08	1.15862e+08	7.80832e+07	2.64026e+07	9.97124e+06	3.91054e+07	2.16987e+07	1.96644e+07	2.27339e+07	1.76269e+07	1.33541e+07	8.74224e+07	3.3801e+07	6.29435e+07	6.76513e+07	6.17081e+07	7.95549e+07	5.96979e+07	4.14734e+07	2.09897e+07	1.18242e+07	1.46147e+07	1.07885e+07	1.56354e+07
506.996	9.914	6.91171e+07	2.03544e+08	4.56275e+07	6.97708e+07	9.10936e+07	1.46126e+08	8.8551e+07	4.4573e+07	8.85548e+07	6.18979e+07	8.42902e+07	1.21411e+08	2.75107e+07	1.55753e+08	4.12662e+07	4.92576e+07	9.82721e+07	5.00917e+07	1.55046e+08	1.79933e+08	8.95211e+07	1.554e+08	8.34745e+07	1.242e+08	1.35018e+08	1.8733e+08	9.08796e+06	5.01267e+07	8.85824e+07	9.2607e+07	7.69458e+07
382.118	7.54	1.00808e+08	8.33121e+07	1.05178e+08	7.17403e+07	1.05279e+08	6.92098e+07	5.30119e+07	6.95168e+07	7.25098e+07	6.69915e+07	1.15383e+08	1.07598e+08	1.16297e+08	9.41359e+07	1.31445e+08	1.10991e+08	1.34068e+08	1.23982e+08	1.93848e+08	3.58676e+07	4.24303e+07	9.77749e+07	1.62536e+08	1.11949e+08	2.03805e+08	3.03346e+07	1.47227e+08	1.89428e+08	1.48635e+08	1.74151e+08	1.22302e+08
743.546	1.246	9.09416e+07	1.10261e+08	1.26268e+08	1.18374e+08	1.14477e+08	9.16432e+07	1.02052e+08	1.36444e+08	1.15933e+08	1.0332e+08	1.48389e+08	2.09199e+08	8.47178e+07	1.06399e+08	1.41517e+08	1.26216e+08	8.62269e+07	1.82844e+08	9.26818e+07	1.02167e+08	1.41721e+08	9.48453e+07	1.65679e+08	1.48556e+08	1.04346e+08	1.46511e+08	1.16803e+08	9.92685e+07	1.28901e+08	8.76438e+07	1.72197e+08
229.088	7.627	1.64728e+07	1.68916e+07	2.33867e+07	1.4972e+07	2.25762e+07	8.09876e+07	7.88361e+07	7.28783e+07	7.92942e+07	1.99648e+08	1.3727e+07	1.65948e+07	2.07486e+07	1.83978e+07	1.58264e+07	2.38298e+07	1.6049e+07	1.67019e+07	6.59467e+07	8e+07	6.84403e+07	5.65971e+07	5.78952e+07	9.24385e+07	1.03826e+08	6.92339e+07	1.74188e+07	2.37636e+07	2.03763e+07	1.58771e+07	1.86437e+07
723.521	1.231	1.22275e+08	1.2625e+08	1.57313e+08	1.21779e+08	1.21353e+08	1.57826e+08	1.81509e+08	1.99435e+08	1.23865e+08	1.86282e+08	1.1223e+08	1.27784e+08	1.00782e+08	1.42823e+08	1.06106e+08	1.10123e+08	1.4506e+08	1.29617e+08	1.17864e+08	7.94762e+07	8.30809e+07	1.49182e+08	1.32592e+08	1.63109e+08	1.62452e+08	1.11345e+08	1.0337e+08	8.97297e+07	1.07635e+08	1.28911e+08	1.0817e+08
89.0476	8.272	6.44261e+07	7.41109e+07	7.505e+07	8.59381e+07	5.94192e+07	1.59119e+08	1.83381e+08	1.7702e+08	1.59657e+08	1.69664e+08	9.81298e+07	6.26286e+07	8.11362e+07	3.4396e+07	7.8722e+07	6.46692e+07	7.4735e+07	7.46298e+07	2.01216e+08	1.45501e+08	1.33931e+08	1.77571e+08	1.58532e+08	1.91759e+08	1.91124e+08	1.5474e+08	7.38568e+07	9.95839e+07	6.32525e+07	6.95057e+07	5.3682e+07
136.037	5.843	3.5583e+07	2.65296e+07	5.42133e+07	5.39267e+07	3.63598e+07	7.29046e+07	1.00979e+08	1.10235e+08	1.37353e+08	6.78479e+07	3.33489e+07	4.7903e+07	4.74279e+07	4.40202e+07	3.02482e+07	3.47103e+07	3.19751e+07	4.12157e+07	5.77531e+07	2.20614e+08	6.99097e+07	8.73838e+07	7.22213e+07	7.17889e+07	6.54968e+07	1.19317e+08	5.78596e+07	6.38381e+07	5.86033e+07	6.34225e+07	3.70266e+07
89.0477	7.108	1.10915e+07	1.1148e+07	2.12243e+07	1.31759e+07	1.50893e+07	5.36778e+07	8.05976e+07	8.41928e+07	6.75666e+07	8.64756e+07	3.32386e+07	2.74275e+07	3.73055e+07	2.27579e+07	1.93615e+07	2.26221e+07	3.97495e+07	1.66738e+07	5.45259e+07	1.37412e+08	7.66356e+07	7.31486e+07	5.00813e+07	5.36856e+07	4.25132e+07	3.54853e+07	4.64698e+07	4.07584e+07	1.85555e+08	2.70284e+07	2.77977e+07
259.107	7.55	1.14438e+08	9.45456e+07	1.10195e+08	9.39846e+07	1.1818e+08	9.32273e+07	8.78491e+07	9.99841e+07	8.68206e+07	9.44747e+07	1.2806e+08	1.13534e+08	1.1572e+08	1.01357e+08	1.31128e+08	1.14406e+08	1.31123e+08	1.12539e+08	1.80075e+08	5.59967e+07	5.47247e+07	1.06862e+08	1.55878e+08	1.24088e+08	1.94645e+08	4.73136e+07	1.30728e+08	1.62795e+08	1.4409e+08	1.66453e+08	1.29281e+08
163.967	16.071	8.60785e+07	7.06463e+07	9.60903e+07	1.36517e+08	1.36734e+08	4.23832e+07	5.90778e+07	7.17799e+07	7.30424e+07	6.83635e+07	1.0586e+08	8.81466e+07	1.98219e+08	1.02446e+08	8.99864e+07	1.34036e+08	7.91866e+07	7.39944e+07	8.27332e+07	7.16797e+07	1.12313e+08	5.58266e+07	6.46446e+07	5.06617e+07	6.00938e+07	5.98318e+07	1.64437e+08	9.52848e+07	1.35103e+08	1.20078e+08	1.14558e+08
172.014	7.565	1.08905e+08	8.59168e+07	9.47794e+07	7.69905e+07	1.06377e+08	7.03503e+07	6.63902e+07	8.14783e+07	7.3447e+07	6.65925e+07	1.08414e+08	9.24403e+07	9.49953e+07	6.85853e+07	9.96299e+07	9.34489e+07	1.09025e+08	8.43267e+07	1.73637e+08	4.19443e+07	3.19861e+07	7.54118e+07	1.39244e+08	1.12101e+08	1.90038e+08	3.06919e+07	1.5374e+08	1.42807e+08	1.48807e+08	1.63297e+08	1.17251e+08
833.592	1.237	1.25255e+08	1.23782e+08	1.49089e+08	1.21538e+08	1.1661e+08	8.34657e+07	1.05539e+08	1.16732e+08	1.13894e+08	1.00101e+08	1.03176e+08	1.77548e+08	1.50996e+08	1.96248e+08	1.50084e+08	1.37954e+08	1.44471e+08	1.79733e+08	9.65763e+07	1.19497e+08	1.11203e+08	1.41435e+08	9.96499e+07	9.34803e+07	9.30677e+07	1.07585e+08	1.16833e+08	1.59056e+08	1.08119e+08	1.31818e+08	1.18803e+08
741.53	1.222	1.28905e+08	1.31816e+08	1.66113e+08	1.49383e+08	1.30184e+08	1.49654e+08	1.81789e+08	1.92743e+08	1.18649e+08	1.62877e+08	1.06073e+08	1.39837e+08	1.03651e+08	1.64735e+08	1.1287e+08	1.21348e+08	1.46424e+08	1.51053e+08	1.12018e+08	7.75471e+07	1.25751e+08	1.53901e+08	1.26485e+08	1.52155e+08	1.42255e+08	1.23872e+08	1.01395e+08	1.04269e+08	1.00759e+08	1.29349e+08	1.15848e+08
255.879	16.381	6.08195e+07	5.23255e+07	1.01818e+08	6.41207e+07	6.29114e+07	1.15604e+08	1.61513e+08	1.57509e+08	1.50169e+08	1.57868e+08	8.19473e+07	1.1603e+08	9.53278e+07	1.19386e+08	9.85064e+07	9.06904e+07	9.14279e+07	1.22376e+08	1.57233e+08	1.65211e+08	1.39239e+08	1.90735e+08	1.47837e+08	1.50623e+08	1.57478e+08	1.25929e+08	6.73637e+07	1.24543e+08	7.23918e+07	9.00881e+07	8.79603e+07
221.091	1.398	9.75784e+07	7.03251e+07	3.63522e+07	4.1363e+07	4.97578e+07	1.80535e+08	3.37782e+07	3.66193e+07	6.92122e+07	6.41515e+07	7.79807e+07	4.18623e+07	4.73523e+07	4.46916e+07	1.84613e+08	4.21046e+07	5.90571e+07	9.96979e+07	3.09898e+07	1.29826e+08	3.02588e+07	3.56757e+07	5.24177e+07	2.04784e+08	7.4137e+07	8.13057e+07	7.75586e+07	5.69052e+07	9.66317e+07	7.29404e+07	4.00181e+07
348.047	8.922	6.62388e+07	7.43831e+07	7.37057e+07	5.81783e+07	1.01412e+08	6.9051e+07	1.02757e+08	9.20068e+07	1.00617e+08	1.2298e+08	6.32339e+07	7.95084e+07	1.02755e+08	7.05986e+07	1.19993e+08	7.89602e+07	8.95725e+07	1.03894e+08	1.03047e+08	1.18101e+08	1.38045e+08	1.45885e+08	8.84734e+07	8.10272e+07	8.62924e+07	1.28732e+08	1.90427e+08	1.0809e+08	6.65691e+07	1.06635e+08	9.71283e+07
165.065	5.649	4.06582e+07	3.96786e+07	7.66047e+07	5.15172e+07	6.42627e+07	1.44907e+08	9.01248e+07	1.30822e+08	1.34909e+08	7.91824e+07	1.89513e+08	7.33666e+07	1.17708e+08	5.79165e+07	4.15616e+07	6.26246e+07	5.37401e+07	4.79353e+07	1.61991e+08	1.29348e+08	1.38922e+08	1.0508e+08	1.90571e+08	1.63848e+08	1.28199e+08	1.06967e+08	7.9557e+07	5.03765e+07	4.96897e+07	5.80776e+07	6.47218e+07
196.058	6.528	4.05546e+07	9.7203e+07	7.68678e+07	7.74872e+07	8.01028e+07	1.14882e+08	1.90925e+08	1.83483e+08	1.00054e+08	1.57378e+08	2.95979e+07	3.85782e+07	6.61178e+07	6.66607e+07	4.99324e+07	4.0687e+07	4.94779e+07	1.20339e+08	9.63347e+07	6.00174e+07	8.50615e+07	9.65401e+07	9.20535e+07	9.30714e+07	8.3394e+07	8.80813e+07	6.9417e+07	5.30369e+07	3.8664e+07	4.88396e+07	6.00648e+07
188.116	6.571	6.94076e+06	1.68092e+06	4.38941e+06	3.90294e+06	4.22226e+06	800527	1.31678e+06	944575	1.25103e+06	1.05024e+06	3.99192e+06	3.60332e+06	2.70223e+06	1.32325e+06	5.96811e+06	4.3266e+06	5.57489e+06	3.57603e+06	1.14286e+06	814742	1.22586e+06	1.36895e+06	1.21989e+06	1.94866e+06	2.50544e+06	604426	1.87734e+08	1.58262e+08	1.60985e+08	9.3972e+06	1.14893e+07
745.561	1.25	1.52037e+08	1.47243e+08	1.48587e+08	1.30993e+08	1.49586e+08	1.39301e+08	1.88016e+08	1.74803e+08	1.41986e+08	1.98554e+08	1.1203e+08	1.32057e+08	1.12414e+08	1.63691e+08	1.55237e+08	1.46628e+08	1.42652e+08	1.79346e+08	1.41068e+08	1.03552e+08	1.00009e+08	1.53593e+08	1.12453e+08	1.2428e+08	1.22024e+08	1.43805e+08	1.5147e+08	1.36078e+08	1.4137e+08	1.59383e+08	1.60619e+08
136.037	9.336	4.34118e+07	2.55716e+07	7.18725e+07	7.26258e+07	3.96552e+07	8.57521e+07	5.92546e+07	9.01169e+07	1.14052e+08	8.63017e+07	2.86652e+07	4.836e+07	2.63176e+07	4.58929e+07	4.41703e+07	2.22602e+07	3.51029e+07	4.75976e+07	3.48939e+07	2.00703e+08	2.30313e+07	5.23732e+07	5.80795e+07	7.92594e+07	4.52764e+07	6.95691e+07	3.18399e+07	3.20906e+07	2.76052e+07	2.86958e+07	3.82812e+07
200.045	2.757	3.12744e+06	2.80412e+07	1.07749e+07	2.13464e+07	2.8047e+07	1.01102e+06	1.18399e+07	1.66509e+06	3.85539e+06	2.64092e+06	4.65986e+07	1.33254e+07	4.90153e+06	1.17838e+08	5.1326e+06	2.52941e+07	6.10671e+07	1.89111e+08	1.03093e+07	1.54745e+06	2.08348e+07	1.53856e+07	2.38519e+06	5.13484e+06	3.1573e+07	5.56267e+07	1.29581e+07	9.36915e+06	2.35392e+06	9.44487e+06	6.09772e+06
392.293	1.428	850436	2.41045e+07	1.85874e+07	1.18083e+07	1.89344e+07	6.23567e+06	1.13001e+07	4.09567e+06	8.90898e+06	1.34973e+07	9.47768e+07	1.89144e+07	7.92052e+07	498679	8.90821e+06	3.14047e+07	1.40375e+08	267658	1.42518e+07	1.54533e+07	967968	483265	1.81803e+07	2.29351e+06	5.41808e+07	896933	4.13102e+07	1.84027e+08	8.00773e+07	1.0125e+08	2.6409e+07
140.992	6.152	3.77992e+07	5.28507e+07	3.4122e+07	2.64466e+07	6.16117e+07	5.01356e+07	5.31951e+07	7.22472e+07	3.67697e+07	1.88276e+08	4.42413e+07	5.01141e+07	1.09851e+08	3.56963e+07	8.02255e+07	3.27514e+07	6.00839e+07	1.72512e+08	5.5417e+07	5.348e+07	3.89201e+07	5.914e+07	7.19142e+07	1.83502e+08	1.64568e+08	1.9236e+07	1.54562e+08	8.6222e+07	1.37309e+08	1.60236e+08	9.72567e+07
175.048	8.194	8.70867e+07	6.78386e+07	9.63762e+07	8.4385e+07	1.00985e+08	4.34053e+07	3.59275e+07	3.778e+07	4.85974e+07	6.58629e+07	3.64639e+07	9.80981e+07	6.03282e+07	1.33727e+08	9.18328e+07	1.04375e+08	7.66345e+07	1.85798e+08	5.12037e+07	6.18317e+07	5.66457e+07	7.53419e+07	6.22057e+07	4.41195e+07	6.19611e+07	6.0614e+07	1.07662e+08	1.23675e+08	9.16699e+07	1.12363e+08	1.04844e+08
96.9929	16.381	1.04532e+08	1.04093e+08	1.42521e+08	1.13572e+08	1.04313e+08	1.35224e+08	1.60056e+08	1.82964e+08	1.6292e+08	1.60563e+08	1.20947e+08	1.43297e+08	1.31472e+08	1.42691e+08	1.32064e+08	1.28048e+08	1.25905e+08	1.44094e+08	1.66674e+08	1.66794e+08	1.57112e+08	1.7702e+08	1.74705e+08	1.56623e+08	1.60588e+08	1.47648e+08	1.09988e+08	1.48236e+08	1.13406e+08	1.22682e+08	1.26175e+08
789.553	1.15	1.11551e+08	1.18103e+08	1.22562e+08	8.80781e+07	1.03949e+08	9.36875e+07	9.20902e+07	9.57091e+07	9.415e+07	1.01229e+08	8.27211e+07	1.12124e+08	1.04674e+08	1.83129e+08	1.00947e+08	1.27606e+08	1.21315e+08	1.41304e+08	1.25488e+08	1.05389e+08	1.13483e+08	1.41252e+08	1.09742e+08	1.13671e+08	1.18001e+08	1.08833e+08	1.00109e+08	1.24827e+08	1.06492e+08	1.07463e+08	1.21844e+08
388.172	7.652	9.80277e+07	7.39471e+07	9.3324e+07	6.61655e+07	1.0308e+08	5.24562e+07	3.9764e+07	5.65155e+07	5.52415e+07	3.96431e+07	9.62155e+07	9.54745e+07	1.04068e+08	7.51879e+07	1.02169e+08	9.66962e+07	1.05097e+08	1.25786e+08	1.58185e+08	2.95854e+07	3.09909e+07	7.37149e+07	1.35628e+08	8.88852e+07	1.84523e+08	2.23194e+07	1.62205e+08	1.46853e+08	1.48278e+08	1.60572e+08	1.37312e+08
165.046	6.562	2.35206e+07	1.92858e+07	3.87831e+07	8.39096e+07	2.17514e+07	1.15661e+08	9.39489e+07	1.10908e+08	1.22929e+08	2.04678e+08	4.18025e+07	3.66013e+07	4.72507e+07	3.34153e+07	2.91819e+07	2.76148e+07	2.73822e+07	5.91778e+07	1.28128e+08	7.6421e+07	7.22494e+07	5.60208e+07	6.59635e+07	8.20595e+07	7.41736e+07	7.88281e+07	2.68599e+07	3.62773e+07	2.23541e+07	4.25002e+07	4.14786e+07
734.565	1.254	1.24543e+08	1.30161e+08	1.42398e+08	1.77419e+08	1.22987e+08	1.25068e+08	1.66971e+08	1.56562e+08	1.36881e+08	1.46998e+08	1.12993e+08	1.14048e+08	9.88124e+07	1.48016e+08	1.02853e+08	1.27998e+08	1.21464e+08	1.42979e+08	1.38201e+08	1.07842e+08	8.78574e+07	1.36715e+08	1.08076e+08	1.14497e+08	1.14319e+08	1.28716e+08	9.84688e+07	1.46581e+08	9.69461e+07	1.14231e+08	1.07809e+08
118.076	4.178	1.82773e+07	1.40804e+07	2.30515e+07	1.07407e+07	4.17666e+07	1.25107e+08	9.76268e+07	9.9522e+07	7.23305e+07	1.81364e+08	8.48285e+07	4.65403e+07	6.15056e+07	3.21364e+07	4.17891e+07	3.41801e+07	2.73647e+07	2.9311e+07	1.63948e+08	1.79638e+08	1.29069e+08	1.51463e+08	1.63842e+08	1.45124e+08	1.36433e+08	9.01418e+07	2.37222e+07	4.39845e+07	2.38906e+07	4.82682e+07	3.996e+07
749.536	1.242	1.41118e+08	1.78208e+08	1.18508e+08	1.01069e+08	1.26822e+08	1.08968e+08	1.275e+08	7.19386e+07	1.03217e+08	1.48341e+08	8.56916e+07	9.56022e+07	1.06526e+08	1.857e+08	9.58053e+07	1.15966e+08	1.04864e+08	1.49728e+08	1.00105e+08	1.02707e+08	7.49767e+07	9.04479e+07	1.01828e+08	1.09439e+08	9.92958e+07	7.47391e+07	1.03594e+08	1.09045e+08	9.71952e+07	8.91424e+07	1.58819e+08
226.106	8.485	3.42676e+06	1.03343e+07	5.72988e+06	8.31632e+06	9.10241e+06	3.0683e+06	2.40364e+06	2.74438e+06	3.10952e+06	1.5663e+06	2.14651e+06	9.44256e+06	8.2671e+06	1.01429e+08	2.78109e+06	8.66973e+06	3.48249e+06	2.73677e+07	2.62504e+06	3.71262e+06	1.71818e+08	9.71701e+06	2.65379e+06	2.35302e+06	2.17349e+06	1.7371e+07	4.09011e+06	3.15701e+06	3.61961e+06	4.17985e+06	7.30411e+06
141.985	16.069	9.43009e+07	7.90905e+07	1.10404e+08	1.30975e+08	1.328e+08	5.478e+07	7.13984e+07	8.31803e+07	8.3836e+07	8.27686e+07	1.1497e+08	1.01173e+08	1.75482e+08	1.0869e+08	9.78055e+07	1.36087e+08	8.92615e+07	8.33177e+07	9.50172e+07	8.41617e+07	1.2201e+08	6.81775e+07	7.35716e+07	7.16652e+07	6.82862e+07	7.07568e+07	1.574e+08	1.04967e+08	1.33296e+08	1.21829e+08	1.2031e+08
237.869	16.381	5.55225e+07	4.77044e+07	9.2835e+07	5.88459e+07	5.74637e+07	1.05702e+08	1.47539e+08	1.43261e+08	1.36494e+08	1.44154e+08	7.48173e+07	1.05874e+08	8.70605e+07	1.08814e+08	8.99202e+07	8.28717e+07	8.34604e+07	1.11149e+08	1.43465e+08	1.50681e+08	1.27216e+08	1.73968e+08	1.34171e+08	1.37282e+08	1.43959e+08	1.14923e+08	6.16933e+07	1.1539e+08	6.61653e+07	8.25866e+07	8.02334e+07
719.582	1.251	1.31125e+08	1.56582e+08	1.34467e+08	1.07826e+08	1.38164e+08	1.51195e+08	1.34593e+08	1.43719e+08	1.05031e+08	1.68491e+08	1.07293e+08	1.36663e+08	1.55632e+08	1.05708e+08	1.56959e+08	1.43156e+08	1.32861e+08	1.78346e+08	1.36933e+08	9.03891e+07	1.34972e+08	1.51648e+08	1.30817e+08	1.45889e+08	1.674e+08	1.31941e+08	1.42298e+08	1.16444e+08	1.20393e+08	1.57266e+08	1.16015e+08
495.332	2.516	1.1257e+08	1.44368e+08	1.62285e+08	1.08207e+08	1.16521e+08	5.87192e+07	6.92538e+07	8.69447e+07	8.88542e+07	8.28614e+07	8.48948e+07	1.35534e+08	9.59116e+07	1.24507e+08	1.29757e+08	1.448e+08	1.51176e+08	1.29893e+08	5.26743e+07	7.02993e+07	5.57244e+07	8.42507e+07	9.69608e+07	7.29043e+07	7.32623e+07	7.89117e+07	1.28353e+08	1.45306e+08	1.25132e+08	1.78476e+08	1.6208e+08
222.067	9.516	8.56523e+06	1.19786e+07	1.16908e+07	1.11032e+07	1.13567e+07	1.34475e+08	1.19345e+08	1.55605e+08	1.67778e+08	1.0333e+08	2.73095e+07	8.66773e+06	2.12871e+07	5.7849e+06	1.35345e+07	9.78022e+06	1.72522e+07	7.47076e+06	3.03442e+07	1.46507e+08	4.16881e+07	4.15442e+07	4.5075e+07	1.06025e+08	4.57529e+07	1.5663e+08	8.40321e+06	2.40697e+07	7.50462e+06	2.21311e+07	1.26155e+07
131.058	7.561	2.14635e+07	2.25713e+07	4.57903e+07	6.21531e+07	3.08564e+07	1.40831e+08	1.37243e+08	1.14971e+08	1.15997e+08	1.7516e+08	3.51303e+07	4.70613e+07	4.51782e+07	4.30194e+07	2.83555e+07	2.25405e+07	1.76789e+07	3.70512e+07	6.9253e+07	1.68748e+08	1.00628e+08	1.23379e+08	5.86541e+07	7.09417e+07	4.86463e+07	1.39772e+08	2.50789e+07	3.95916e+07	3.72737e+07	6.98157e+07	5.69517e+07
209.126	3.127	9.29151e+06	4.15339e+06	4.71032e+06	3.88276e+06	6.35703e+06	1.26076e+07	5.82606e+06	5.79703e+06	3.89835e+06	4.88302e+06	3.49638e+06	3.42833e+06	1.7523e+08	1.08396e+07	8.84261e+06	9.11434e+06	1.03746e+07	6.64588e+06	5.32689e+06	1.17726e+07	1.22902e+07	1.28722e+07	1.33313e+07	1.09065e+07	9.3542e+06	1.49879e+07	1.09668e+08	7.72038e+06	6.95658e+06	1.01872e+07	6.67803e+06
488.107	8.674	4.83076e+07	4.58331e+07	6.23895e+07	5.58453e+07	3.29562e+07	1.22924e+08	1.66299e+08	1.61981e+08	1.29478e+08	1.72627e+08	5.76606e+07	5.0042e+07	5.7074e+07	3.91787e+07	5.59657e+07	4.80582e+07	5.10895e+07	5.0631e+07	1.35818e+08	8.34013e+07	6.48489e+07	1.16486e+08	1.16352e+08	1.24996e+08	1.30181e+08	6.41792e+07	3.32172e+07	4.94966e+07	4.36909e+07	4.46233e+07	4.98327e+07
207.957	16.07	7.33277e+07	5.88926e+07	8.52522e+07	1.15115e+08	1.11998e+08	3.64628e+07	4.91873e+07	5.85969e+07	5.97968e+07	5.81626e+07	8.87145e+07	7.40166e+07	1.69861e+08	8.09581e+07	7.53245e+07	1.20118e+08	6.61541e+07	6.02371e+07	6.72936e+07	5.97126e+07	9.02573e+07	4.73989e+07	5.21642e+07	4.36465e+07	4.48443e+07	4.89147e+07	1.37222e+08	7.74009e+07	1.15711e+08	1.02503e+08	1.06964e+08
427.366	1.441	8.25212e+07	5.3147e+07	8.61628e+07	3.4816e+07	1.57365e+08	1.06039e+08	1.12014e+08	1.21963e+08	1.02567e+08	1.43602e+08	8.17603e+07	6.0309e+07	1.12149e+08	6.66488e+07	1.22695e+08	6.46928e+07	4.47647e+07	5.35199e+07	1.01631e+08	9.0932e+07	1.10873e+08	8.74715e+07	1.64359e+08	1.31303e+08	1.25628e+08	2.66989e+07	7.396e+07	8.41968e+07	8.19366e+07	6.85454e+07	1.03492e+08
752.554	1.258	1.08729e+08	1.1026e+08	1.22401e+08	1.30683e+08	1.13286e+08	9.33761e+07	9.37183e+07	1.04113e+08	9.95526e+07	9.7236e+07	1.11751e+08	1.51864e+08	1.3057e+08	1.14649e+08	1.32509e+08	1.26812e+08	1.25261e+08	1.63999e+08	7.99398e+07	1.04614e+08	7.36093e+07	1.02659e+08	1.33844e+08	9.96423e+07	8.36011e+07	1.26009e+07	1.26502e+08	1.35771e+08	1.2034e+08	1.51656e+08	1.64173e+08
779.545	1.258	1.17236e+08	1.30162e+08	1.48266e+08	1.47947e+08	1.14594e+08	8.23567e+07	1.0408e+08	1.15815e+08	9.97653e+07	1.12453e+08	8.81633e+07	1.12909e+08	9.25349e+07	1.41501e+08	1.16732e+08	1.21958e+08	1.12748e+08	1.75762e+08	5.61286e+07	7.36226e+07	4.35317e+07	6.36315e+07	9.32901e+07	7.57689e+07	4.53893e+07	1.14658e+08	1.06069e+08	7.48555e+07	9.51994e+07	1.27806e+08	1.28765e+08
725.535	1.232	6.52237e+07	6.47906e+07	8.93225e+07	8.15728e+07	8.39015e+07	6.79852e+07	6.78849e+07	1.40437e+08	7.29006e+07	8.4366e+07	1.12219e+08	1.79331e+08	7.26034e+07	9.68072e+07	9.81127e+07	8.25846e+07	8.21807e+07	1.42781e+08	1.01914e+08	7.53878e+07	7.88007e+07	8.36691e+07	1.29803e+08	1.1651e+08	9.02241e+07	6.74235e+07	7.52153e+07	6.38511e+07	7.15362e+07	6.96408e+07	1.24335e+08
663.109	7.973	7.74905e+07	1.27125e+08	1.05359e+08	7.45333e+07	1.01201e+08	8.70225e+07	1.30808e+08	9.48177e+07	1.17818e+08	1.49723e+08	5.62838e+07	1.15316e+08	3.36899e+07	7.99068e+07	8.99681e+07	7.7535e+07	1.03607e+08	7.85344e+07	1.15554e+08	1.42615e+08	4.73985e+07	1.17238e+08	1.20173e+08	1.38224e+08	1.60346e+08	4.68807e+07	1.52602e+07	1.14173e+08	1.32828e+08	1.01721e+08	8.08205e+07
143.095	3.674	4.4106e+07	3.09764e+07	4.91096e+07	4.00323e+07	6.67944e+07	6.10289e+07	5.40421e+07	7.10316e+07	7.02816e+07	1.42454e+08	4.40475e+07	7.17325e+07	8.11508e+07	4.2051e+07	4.98398e+07	4.73697e+07	2.36641e+07	5.76612e+07	1.15275e+08	1.56752e+08	1.43812e+08	6.404e+07	1.22398e+08	6.94765e+07	6.55701e+07	9.60876e+07	7.84695e+07	6.84149e+07	9.36567e+07	6.81437e+07	7.16707e+07
214.009	10.581	2.80915e+07	3.17808e+07	4.21181e+07	5.60879e+07	5.84154e+07	1.84979e+07	1.62328e+07	1.44507e+07	1.20561e+07	2.02695e+07	1.68759e+07	3.73844e+07	2.98233e+07	5.16852e+07	2.9663e+07	4.14691e+07	3.86034e+07	1.70966e+08	1.70288e+07	2.28746e+07	3.94819e+07	1.64479e+07	1.482e+07	1.46544e+07	2.39472e+07	2.86434e+07	4.91558e+07	4.36654e+07	4.15153e+07	6.55866e+07	4.7628e+07
145.074	6.097	4.80834e+07	4.53448e+07	6.18893e+07	4.08397e+07	5.17201e+07	1.20814e+08	1.0719e+08	1.02713e+08	8.3551e+07	1.30636e+08	5.20051e+07	5.85444e+07	8.27383e+07	7.14852e+07	5.54658e+07	6.26498e+07	6.86955e+07	1.64301e+08	1.45335e+08	9.09352e+07	9.29603e+07	1.49339e+08	1.37698e+08	1.3338e+08	1.28464e+08	6.88906e+07	7.42783e+07	5.5176e+07	5.32411e+07	6.23657e+07	5.86865e+07
160.072	13.592	6.926e+07	1.28714e+08	1.14734e+08	5.14373e+07	8.9361e+07	7.80721e+06	1.14851e+07	2.10129e+07	1.07677e+07	2.38319e+07	4.93484e+07	8.7842e+07	6.06586e+07	5.54799e+07	1.08436e+08	9.01453e+07	1.05759e+08	8.38514e+07	1.54352e+07	5.71616e+06	6.86002e+06	1.85978e+07	3.86731e+07	2.39453e+07	3.21596e+07	5.88318e+06	3.59295e+07	1.50592e+08	9.25423e+07	1.3215e+08	9.34172e+07
384.121	7.128	1.26614e+07	1.76188e+07	4.13387e+07	3.63253e+07	3.22718e+07	5.93902e+07	8.81858e+07	8.41269e+07	6.03742e+07	9.44665e+07	5.89149e+07	3.75234e+07	2.77154e+07	2.50276e+07	2.07726e+07	3.62562e+07	4.27383e+07	1.56477e+07	9.13045e+07	7.107e+07	6.04826e+07	9.29545e+07	1.15949e+08	8.3419e+07	1.49108e+08	5.19949e+07	5.0991e+07	5.01047e+07	5.91795e+07	7.26872e+07	5.5006e+07
573.087	7.153	1.34397e+08	2.00657e+07	1.53207e+08	7.87885e+07	1.30632e+08	1.16515e+08	9.01094e+07	1.0852e+08	1.05096e+08	1.11913e+08	9.45603e+07	1.50385e+08	7.56183e+07	1.01514e+08	9.82029e+07	6.79423e+07	1.09062e+08	7.54692e+07	1.39415e+08	9.41324e+07	9.13917e+07	7.92662e+07	9.8685e+07	6.69851e+07	6.55157e+07	2.54053e+07	2.09177e+07	1.29706e+08	1.19043e+08	1.48602e+08	1.28859e+08
515.292	1.44	3.85108e+06	4.04427e+06	1.13294e+07	2.28035e+07	3.36142e+07	1.85173e+06	1.68076e+06	3.23939e+06	5.9529e+06	3.0111e+07	2.96371e+06	1.4496e+07	3.14353e+06	9.97286e+06	3.4989e+06	1.3894e+07	1.52001e+08	6.15352e+06	1.44066e+06	4.71383e+06	1.31182e+07	2.06609e+06	1.71171e+06	4.02277e+06	1.26387e+07	2.5759e+06	3.65e+07	2.40049e+06	9.93856e+07	2.58025e+06	6.1099e+06
271.953	4.748	4.96609e+07	5.36551e+07	1.11206e+08	9.96195e+07	6.8876e+07	9.60987e+07	1.08226e+08	1.26459e+08	1.34666e+08	9.50757e+07	6.11397e+07	9.75686e+07	7.13189e+07	9.93143e+07	5.49372e+07	9.40001e+07	6.42106e+07	8.79482e+07	8.0285e+07	1.63174e+08	7.53949e+07	1.20299e+08	7.84696e+07	8.06587e+07	6.77458e+07	1.39929e+08	4.92286e+07	9.1277e+07	6.12107e+07	7.20369e+07	6.45518e+07
101.048	7.279	4.32661e+07	2.74357e+07	6.57258e+07	5.98123e+07	5.28035e+07	1.35815e+08	1.11619e+08	1.527e+08	1.09709e+08	1.56003e+08	4.82775e+07	6.21092e+07	7.00763e+07	6.8516e+07	4.82089e+07	6.26937e+07	4.40235e+07	4.91482e+07	1.06189e+08	1.15031e+08	1.04845e+08	1.21295e+08	1.01982e+08	1.22007e+08	9.85402e+07	8.46166e+07	5.53598e+07	9.12293e+07	4.78393e+07	7.78317e+07	7.78782e+07
132.09	12.391	2.81485e+07	1.94336e+07	6.08968e+07	7.96985e+07	2.04596e+07	8.72088e+07	1.31111e+08	1.52521e+08	9.15489e+07	1.46895e+08	3.02929e+07	3.8331e+07	4.72351e+07	4.51085e+07	4.13767e+07	4.23946e+07	3.34786e+07	3.08611e+07	9.67557e+07	8.12378e+07	8.12509e+07	6.79802e+07	8.60232e+07	9.64072e+07	8.05612e+07	7.80795e+07	3.37839e+07	4.77767e+07	3.78395e+07	3.98153e+07	4.48731e+07
219.111	1.543	6.18998e+07	2.84947e+07	7.61894e+07	3.94199e+07	2.78141e+07	2.47543e+07	1.64581e+07	3.10604e+07	2.025e+07	2.15331e+07	3.00952e+07	8.93464e+07	2.29052e+07	1.57572e+08	5.85499e+07	1.0111e+08	8.14667e+07	4.52922e+07	3.81756e+07	4.64786e+07	2.24708e+07	6.93825e+07	3.44447e+07	3.39621e+07	2.72209e+07	3.00036e+07	7.89604e+07	6.08494e+07	6.3298e+07	3.29025e+07	3.42958e+07
99.0684	8.317	1.64325e+06	2.44532e+06	1.20639e+07	2.68648e+06	3.72612e+06	3.03108e+06	2.69492e+06	4.5753e+06	6.44574e+06	7.1312e+06	4.46739e+06	3.71767e+06	3.30367e+06	4.25151e+06	7.0723e+06	4.95544e+07	4.18174e+07	778756	3.10751e+06	8.14875e+06	1.61524e+06	3.2083e+06	4.78517e+06	4.09042e+06	1.34802e+07	736257	1.10683e+08	2.66497e+07	1.42412e+08	5.62113e+06	6.449e+06
103.1	7.547	7.84071e+07	6.5034e+07	7.79547e+07	6.24181e+07	7.781e+07	6.31106e+07	6.29081e+07	6.61383e+07	6.12557e+07	6.63472e+07	8.46791e+07	7.30805e+07	7.96168e+07	6.99711e+07	9.17277e+07	7.94233e+07	8.68087e+07	7.94265e+07	1.24295e+08	3.80343e+07	3.9031e+07	7.45269e+07	9.97041e+07	8.76637e+07	1.40882e+08	3.3155e+07	9.5433e+07	1.0884e+08	1.0333e+08	1.14091e+08	8.98426e+07
129.043	3.28	5.15541e+07	8.12548e+07	8.09115e+07	1.38103e+08	5.08154e+07	7.4818e+07	9.36852e+07	1.05002e+08	8.90423e+07	6.44088e+07	8.67197e+07	5.25014e+07	5.83911e+07	1.53903e+08	8.54031e+07	9.15953e+07	9.40467e+07	7.04345e+07	6.4974e+07	5.53788e+07	7.43235e+07	6.14023e+07	6.83691e+07	6.34116e+07	8.14226e+07	9.54826e+07	5.60652e+07	5.48484e+07	5.23127e+07	4.31881e+07	7.18101e+07
479.301	1.441	7.95847e+07	8.83631e+07	9.11792e+07	3.10968e+07	9.42963e+07	6.07071e+07	4.77185e+07	7.87642e+07	8.4794e+07	8.03092e+07	6.34895e+07	1.02589e+08	1.11481e+08	1.05045e+08	1.1074e+08	9.87451e+07	7.21261e+07	1.13874e+08	2.77191e+07	7.76147e+07	4.82505e+07	7.13742e+07	1.12633e+08	8.69905e+07	5.66841e+07	1.04327e+08	1.28114e+08	7.27896e+07	1.22166e+08	1.18168e+08	1.21196e+08
174.017	10.103	1.3212e+07	2.69566e+07	1.25736e+07	1.62284e+07	3.09318e+07	7.12114e+06	8.397e+06	5.15187e+06	4.62415e+06	6.70741e+06	7.10533e+06	1.29499e+07	8.57634e+06	1.47413e+07	7.07472e+06	1.15782e+07	1.49555e+07	1.4359e+08	6.86002e+06	8.82827e+06	1.62406e+07	6.56293e+06	6.26584e+06	4.49367e+06	1.01984e+07	1.53107e+07	2.33411e+07	1.29671e+07	1.36381e+07	1.65713e+07	1.24779e+07
519.332	1.459	7.3366e+07	6.60836e+07	1.42672e+08	8.66079e+07	6.95456e+07	2.74532e+07	3.4192e+07	7.57472e+07	5.23635e+07	4.45522e+07	2.76417e+07	1.09596e+08	5.23559e+07	7.19221e+07	6.32927e+07	9.31638e+07	7.80255e+07	7.66632e+07	2.87143e+07	6.1453e+07	3.51379e+07	4.48584e+07	4.5433e+07	3.51071e+07	3.48298e+07	5.04276e+07	8.23602e+07	9.3689e+07	1.20685e+08	1.08581e+08	1.37601e+08
151.049	5.55	3.01337e+07	4.46733e+07	3.01911e+07	1.17955e+07	3.51842e+07	2.96606e+07	5.73626e+07	3.9006e+07	1.27611e+07	6.12672e+07	1.30455e+07	4.16867e+07	1.57246e+07	6.77434e+07	2.83122e+07	2.41733e+07	3.17837e+07	2.50398e+07	7.8111e+06	1.15327e+07	1.42022e+07	1.47689e+07	1.4709e+07	2.15701e+07	1.47587e+07	1.08007e+07	6.12286e+07	4.74669e+07	9.58387e+07	1.45031e+08	7.56178e+07
334.066	9.162	3.01543e+07	3.76887e+07	2.5834e+07	2.14095e+07	4.57401e+07	3.89605e+07	4.73173e+07	4.76553e+07	4.43679e+07	7.45876e+07	2.24281e+07	2.59733e+07	2.6148e+07	2.31512e+07	2.21372e+07	2.64885e+07	2.84589e+07	1.45646e+08	4.01545e+07	4.15213e+07	1.86227e+07	2.78018e+07	4.12875e+07	4.20755e+07	4.51095e+07	3.3199e+07	2.43885e+07	1.80579e+07	2.52895e+07	4.1831e+07	3.13384e+07
315.313	1.558	5.78904e+07	8.5858e+07	3.37741e+07	3.3779e+07	2.35414e+07	1.55245e+08	3.91661e+07	1.6809e+07	3.88152e+07	4.61273e+07	1.28033e+08	4.6579e+07	2.39262e+07	3.92246e+07	1.44095e+08	6.75965e+07	4.46505e+07	1.46184e+06	2.37687e+07	6.40911e+07	3.50354e+07	2.42771e+07	6.80124e+07	1.05713e+08	6.0089e+07	1.18563e+06	1.37915e+06	1.43568e+06	1.33406e+06	1.65396e+06	1.68761e+06
143.92	16.245	7.20121e+07	6.09214e+07	8.72687e+07	9.69888e+07	9.89472e+07	5.5148e+07	6.99519e+07	7.54951e+07	8.05837e+07	7.4142e+07	8.66728e+07	9.01055e+07	1.41822e+08	8.99192e+07	8.15045e+07	1.11436e+08	7.58376e+07	7.71215e+07	8.34824e+07	7.50002e+07	1.01415e+08	7.11771e+07	7.76158e+07	6.6112e+07	6.38916e+07	6.55456e+07	1.16622e+08	8.7452e+07	1.01707e+08	9.67597e+07	1.01013e+08
140.058	2.741	1.01517e+07	2.2816e+07	1.44658e+07	1.10831e+07	1.2409e+07	1.07791e+07	2.24194e+07	1.88626e+07	9.65075e+06	2.40148e+07	3.52516e+07	2.2951e+07	9.55795e+06	2.93901e+07	1.75645e+07	3.12328e+07	2.68114e+07	9.09222e+06	6.99803e+06	2.06387e+07	5.78988e+06	7.46432e+06	2.16102e+07	9.27927e+06	2.1952e+07	1.93202e+07	1.02378e+08	3.36763e+07	5.1828e+07	1.43439e+08	6.61239e+07
115.063	9.245	4.57535e+06	4.7841e+06	5.66752e+06	3.80009e+06	9.79356e+06	4.86167e+06	8.33755e+06	7.71476e+06	7.1687e+06	7.96203e+06	3.33354e+06	4.94017e+06	5.61826e+06	3.54356e+06	1.1419e+06	5.46324e+06	5.86533e+06	3.83301e+06	5.84518e+06	4.7598e+06	5.81216e+06	4.16866e+06	4.63688e+06	4.81175e+06	4.19998e+06	4.41471e+06	1.39636e+08	2.04104e+07	1.05967e+08	5.71318e+06	9.39112e+06
230.001	5.393	8.36998e+07	7.48489e+07	1.02965e+08	8.11822e+07	8.90591e+07	9.324e+07	9.62423e+07	1.07944e+08	1.1594e+08	1.05289e+08	1.02727e+08	1.06082e+08	1.23148e+08	9.87905e+07	7.89938e+07	9.98634e+07	8.53036e+07	8.72101e+07	1.2328e+08	1.18057e+08	1.18323e+08	1.10256e+08	1.00626e+08	9.60368e+07	9.88852e+07	1.04564e+08	1.17578e+08	1.04664e+08	1.13171e+08	1.34542e+08	1.18335e+08
773.627	1.246	2.68385e+07	3.40291e+07	4.55865e+07	3.41642e+07	4.13533e+07	6.40782e+07	6.67016e+07	6.48013e+07	5.07329e+07	9.39325e+07	9.16753e+07	3.98295e+07	6.6623e+07	5.12118e+07	4.03683e+07	3.02811e+07	5.74995e+07	4.17427e+07	1.23504e+08	7.0254e+07	9.31361e+07	6.56342e+07	8.50513e+07	1.09159e+08	1.36747e+08	5.76916e+07	3.36089e+07	5.91855e+07	3.79311e+07	3.25576e+07	5.23874e+07
886.561	1.159	7.98242e+07	7.75717e+07	1.24695e+08	1.21636e+08	9.53788e+07	9.87543e+07	1.17709e+08	1.27564e+08	1.05064e+08	1.07887e+08	8.17751e+07	9.81132e+07	6.22309e+07	1.11169e+08	9.12802e+07	9.52138e+07	1.06082e+08	1.07904e+08	1.03089e+08	7.05319e+07	7.71845e+07	1.07704e+08	6.73592e+07	9.57924e+07	8.2404e+07	9.71637e+07	6.93087e+07	1.3449e+08	6.45602e+07	8.26238e+07	6.74115e+07
115.063	12.39	2.57445e+07	1.77163e+07	5.49895e+07	7.14673e+07	1.85496e+07	7.91442e+07	1.18493e+08	1.38847e+08	8.27598e+07	1.33143e+08	2.77489e+07	3.44566e+07	4.27782e+07	4.10377e+07	3.84623e+07	3.84544e+07	3.01637e+07	2.83172e+07	8.74382e+07	7.43268e+07	7.32549e+07	6.17015e+07	7.74168e+07	8.80811e+07	7.25283e+07	7.09983e+07	3.05272e+07	4.28049e+07	3.34957e+07	3.61089e+07	4.15981e+07
108.069	10.64	8.20352e+06	2.26463e+06	6.84784e+06	6.63204e+06	4.78121e+06	2.87473e+07	4.98012e+07	5.9698e+07	4.31533e+07	1.38936e+08	1.23051e+07	2.19869e+07	8.032e+06	6.06642e+07	1.53485e+07	1.10731e+07	3.48019e+07	8.45595e+06	3.6191e+07	3.1624e+07	2.70651e+07	2.84028e+07	1.84139e+07	6.05588e+07	6.23697e+07	1.87648e+07	1.11267e+07	6.70617e+06	5.72222e+06	6.4677e+06	5.78709e+06
244.035	8.833	2.44339e+07	2.12136e+07	4.21192e+07	2.55588e+07	3.05942e+07	3.38531e+07	8.96311e+06	2.478e+07	2.21011e+07	1.3966e+07	1.36204e+08	3.87707e+07	1.00515e+08	3.21441e+07	8.40304e+07	3.98773e+07	7.42935e+07	2.40621e+07	3.5922e+07	6.50314e+06	1.95362e+07	3.42477e+07	1.00625e+08	3.02592e+07	3.77306e+07	7.40329e+06	1.5885e+07	1.09647e+08	1.68175e+07	8.87121e+07	3.49494e+07
132.053	5.424	4.62723e+07	1.12379e+08	6.77432e+07	1.34389e+08	6.65806e+07	4.08413e+07	6.74209e+07	8.22078e+07	5.35251e+07	4.46045e+07	5.70516e+07	8.13163e+07	7.02112e+07	3.65461e+07	3.9615e+07	7.47651e+07	8.23373e+07	6.86259e+07	3.78512e+07	9.00712e+07	8.56638e+07	1.44526e+07	4.74695e+07	4.01598e+07	5.72418e+07	1.11386e+08	4.43854e+07	8.93067e+07	4.41653e+07	2.47512e+07	3.43209e+07
259.178	2.545	3.79032e+07	2.55718e+07	3.68266e+07	3.05131e+07	7.06772e+07	5.48329e+07	4.95994e+07	5.12715e+07	3.26398e+07	7.43839e+07	1.19518e+08	6.78785e+07	4.78374e+07	4.74613e+07	5.72689e+07	4.95636e+07	8.92692e+07	2.86732e+07	7.08167e+07	4.12579e+07	6.84953e+07	5.4987e+07	8.46633e+07	7.27716e+07	8.91258e+07	2.86091e+07	6.07962e+07	1.02676e+08	6.97242e+07	1.31379e+08	1.03279e+08
837.623	1.239	6.07346e+07	9.53426e+07	1.00857e+08	6.71507e+07	9.79067e+07	5.21549e+07	5.47522e+07	6.77118e+07	8.42321e+07	7.19519e+07	5.44053e+07	7.64874e+07	7.46373e+07	1.30279e+08	7.55869e+07	8.67605e+07	8.66715e+07	1.19472e+08	7.98513e+07	6.95108e+07	5.92025e+07	7.95812e+07	7.00994e+07	6.83061e+07	7.04535e+07	5.66327e+07	7.98133e+07	9.89136e+07	7.01108e+07	5.56734e+07	6.78951e+07
175.121	4.455	5.87269e+07	2.06217e+07	5.47726e+07	2.85852e+07	3.92303e+07	8.91584e+07	3.93895e+07	6.44598e+07	4.89632e+07	6.01398e+07	6.11182e+07	6.45111e+07	5.43974e+07	5.3859e+07	7.39814e+07	4.69029e+07	5.63098e+07	4.97858e+07	1.28584e+08	7.30668e+07	7.02889e+07	9.29039e+07	7.57041e+07	7.42976e+07	8.32074e+07	2.52432e+07	7.74184e+07	9.14851e+07	6.61226e+07	5.20596e+07	5.72922e+07
228.111	6.968	1.33999e+07	1.59242e+07	1.01667e+08	1.30808e+08	1.3031e+07	2.59666e+07	5.33571e+07	3.59365e+07	6.2764e+07	3.45062e+07	1.09423e+07	3.24865e+07	1.23474e+07	1.93482e+07	6.5362e+06	1.50996e+07	1.79265e+07	2.46269e+07	3.36606e+07	3.18833e+07	2.52622e+07	7.66323e+07	2.76906e+07	2.8391e+07	5.3079e+07	4.18737e+07	1.81375e+07	1.86757e+07	1.40593e+07	2.34228e+07	3.0339e+07
159.101	8.142	3.28585e+06	2.88508e+06	3.36037e+06	882871	1.82889e+06	984318	1.36147e+06	1.32985e+06	1.20239e+06	1.01503e+06	1.16541e+06	671740	1.50195e+06	1.10395e+06	1.45492e+06	4.80669e+06	984242	3.83359e+06	1.16526e+06	784511	967689	1.08958e+06	1.1838e+06	1.11349e+06	1.09529e+06	974062	8.90257e+07	3.34653e+06	1.26915e+08	3.60967e+06	1.1576e+07
795.612	1.241	3.76135e+07	3.8225e+07	5.60706e+07	4.87205e+07	4.25583e+07	7.10332e+07	9.19677e+07	8.02941e+07	6.7763e+07	1.11384e+08	6.33951e+07	4.64969e+07	7.16181e+07	7.35723e+07	5.18011e+07	3.3297e+07	6.21119e+07	5.37077e+07	1.19303e+08	7.10518e+07	8.32694e+07	8.39061e+07	8.22466e+07	1.15015e+08	1.23635e+08	5.78044e+07	4.26978e+07	6.28971e+07	4.27497e+07	4.09071e+07	6.24051e+07
371.303	1.485	6.00987e+07	2.80135e+07	4.08771e+07	2.41782e+07	9.6023e+07	9.41265e+07	5.77327e+07	3.76066e+07	5.14392e+07	9.10712e+07	2.0293e+07	4.87927e+07	7.96478e+07	4.10937e+07	7.80085e+07	5.58366e+07	2.74182e+07	4.0161e+07	1.1887e+08	5.48588e+07	1.15917e+08	7.43401e+07	1.01258e+08	1.27433e+08	8.34198e+07	2.94486e+07	3.32627e+07	5.30583e+07	5.28358e+07	5.32991e+07	9.20652e+07
486.171	5.198	2.35582e+07	4.21748e+07	4.36319e+07	4.33526e+07	4.2236e+07	3.16083e+07	2.07226e+07	1.59206e+07	2.50396e+07	2.52052e+07	9.424e+07	7.33803e+07	5.93454e+07	5.60551e+07	3.17584e+07	3.65028e+07	5.0131e+07	7.12319e+07	3.58703e+07	3.74969e+07	1.18902e+08	4.79088e+07	2.78809e+07	1.81157e+07	2.35248e+07	6.49077e+07	3.98744e+07	3.99221e+07	1.92557e+07	6.27425e+07	3.03026e+07
159.089	5.642	2.52421e+07	2.77065e+07	3.05695e+07	2.58221e+07	7.54215e+07	3.28891e+07	4.14762e+07	3.21e+07	4.04482e+07	1.00138e+08	2.95391e+07	4.9791e+07	4.84487e+07	4.61007e+07	4.47031e+07	3.21887e+07	3.16336e+07	7.25184e+07	6.13409e+07	3.46482e+07	6.84922e+07	5.78402e+07	5.79498e+07	3.98662e+07	4.97209e+07	4.48755e+07	1.29045e+08	5.53617e+07	3.94031e+07	7.49376e+07	7.88255e+07
791.581	1.246	8.4047e+07	1.1634e+08	1.2208e+08	8.27979e+07	1.28651e+08	6.89716e+07	9.83094e+07	1.00271e+08	7.47369e+07	9.25559e+07	7.39038e+07	5.68095e+07	9.49412e+07	1.18797e+08	6.12435e+07	1.0877e+08	9.46281e+07	8.54101e+07	8.7635e+07	5.84075e+07	5.87822e+07	6.84329e+07	3.28532e+07	8.50257e+07	1.12367e+08	5.23767e+07	1.00332e+08	8.88893e+07	9.43039e+07	7.8075e+07	8.77532e+07
293.931	9.187	4.98973e+07	2.3642e+07	5.89007e+07	2.89946e+07	5.17883e+07	3.07592e+07	6.16018e+07	7.44084e+07	5.61172e+07	2.92042e+07	4.93469e+07	5.15659e+07	1.02898e+08	6.69386e+07	8.12322e+07	9.3476e+07	4.73633e+07	6.28172e+07	6.92388e+07	4.02869e+07	3.73156e+07	7.06263e+07	7.03358e+07	6.44119e+07	5.76796e+07	1.92224e+07	1.19924e+08	7.61619e+07	4.84842e+07	5.03225e+07	1.07606e+08
245.174	12.584	3.01966e+07	2.89499e+07	4.42956e+07	4.28694e+07	2.6547e+07	6.23371e+07	1.00453e+08	8.37357e+07	6.24687e+07	9.88693e+07	2.74976e+07	3.11635e+07	3.82153e+07	3.54135e+07	3.5857e+07	3.33418e+07	3.69429e+07	3.99648e+07	1.2427e+08	5.97675e+07	4.88427e+07	8.55978e+07	7.17834e+07	7.82106e+07	1.07277e+08	3.25293e+07	3.67575e+07	3.5571e+07	3.34686e+07	3.79247e+07	3.7511e+07
147.053	3.503	1.61505e+07	5.29379e+07	3.67982e+07	7.33684e+07	2.28812e+07	8.02926e+07	1.29972e+08	1.06172e+08	8.33636e+07	1.06197e+08	3.2273e+07	2.02406e+07	2.97733e+07	4.11995e+07	2.49386e+07	2.96546e+07	2.76796e+07	2.74418e+07	8.08246e+07	5.72513e+07	6.47601e+07	7.60358e+07	6.30242e+07	8.64062e+07	7.67117e+07	5.67011e+07	2.66642e+07	2.7067e+07	2.29827e+07	1.98417e+07	2.59073e+07
177.866	16.382	4.35016e+07	3.86492e+07	6.91917e+07	4.43262e+07	4.41281e+07	7.74323e+07	1.09224e+08	1.05117e+08	9.98724e+07	1.07941e+08	5.713e+07	7.73958e+07	6.6191e+07	8.22723e+07	6.7554e+07	6.36303e+07	6.27994e+07	8.02045e+07	1.05206e+08	1.09486e+08	9.36051e+07	1.24567e+08	1.05852e+08	1.0299e+08	1.03673e+08	8.69942e+07	4.81391e+07	8.40635e+07	4.95985e+07	6.21206e+07	6.27754e+07
289.127	7.11	1.24712e+08	3.23925e+07	7.19397e+07	4.54624e+07	2.61734e+07	9.33636e+07	3.97027e+07	4.6812e+07	6.11491e+07	2.49267e+07	5.97304e+07	8.4074e+07	4.83516e+07	3.6138e+07	5.22339e+07	4.1507e+07	5.05631e+07	5.1571e+07	5.68252e+07	3.55877e+07	5.3006e+07	4.76046e+07	5.23819e+07	2.98179e+07	4.02347e+07	4.09515e+07	3.77235e+07	5.52516e+07	5.077e+07	1.86848e+07	2.34726e+07
274.045	8.371	3.24653e+07	7.13951e+07	1.22042e+08	4.26571e+07	4.24332e+07	5.12547e+06	1.72736e+07	2.82891e+07	1.40966e+07	1.52557e+07	2.20038e+07	6.90881e+07	1.11885e+08	2.89462e+07	4.88901e+07	7.87634e+07	5.81483e+07	4.93759e+07	2.8511e+07	6.22344e+06	2.59468e+07	3.29864e+07	3.87644e+07	1.19909e+07	2.64362e+07	7.03495e+06	8.0231e+07	9.14983e+07	6.87675e+07	1.18144e+08	1.03103e+08
125.095	10.661	7.44019e+06	1.65673e+06	6.41046e+06	6.02016e+06	4.45542e+06	2.67183e+07	4.49331e+07	5.44873e+07	3.8854e+07	1.25744e+08	1.13223e+07	1.93397e+07	7.47257e+06	5.51321e+07	1.45207e+07	1.01734e+07	3.15188e+07	7.99241e+06	3.2025e+07	2.89886e+07	2.41643e+07	2.55576e+07	1.70362e+07	5.54948e+07	5.63058e+07	1.71743e+07	1.01798e+07	6.02997e+06	5.15945e+06	5.84182e+06	5.32779e+06
835.606	1.238	8.21921e+07	9.47393e+07	9.49746e+07	8.61195e+07	8.29344e+07	9.26313e+07	1.26406e+08	1.11523e+08	1.07207e+08	1.31547e+08	6.67351e+07	8.63418e+07	8.2627e+07	1.10966e+08	1.00195e+08	9.31148e+07	8.42114e+07	1.19434e+08	1.04172e+08	6.96563e+07	7.82962e+07	1.11775e+08	8.83138e+07	9.74356e+07	8.15656e+07	9.85022e+07	8.2046e+07	8.92166e+07	7.01206e+07	9.00851e+07	9.0029e+07
192.027	10.937	3.50547e+07	3.22166e+06	3.96072e+07	6.28442e+07	5.97808e+07	6.81333e+06	4.40528e+06	6.54638e+06	4.30912e+06	5.49063e+07	2.96016e+07	4.82558e+07	5.19138e+07	7.83117e+06	4.32737e+07	6.65697e+06	4.73596e+07	1.55619e+07	6.4833e+06	5.67851e+06	9.58739e+07	5.25851e+06	3.73038e+07	3.76754e+07	4.06973e+07	6.56478e+06	1.10025e+08	3.78801e+07	4.27331e+07	7.7339e+07	7.24757e+07
201.949	16.299	7.07142e+07	6.09744e+07	9.58425e+07	8.55086e+07	8.33762e+07	6.82272e+07	8.24035e+07	9.33744e+07	9.37111e+07	9.01139e+07	9.00366e+07	9.52455e+07	1.1809e+08	9.95415e+07	8.64337e+07	1.0244e+08	8.31152e+07	8.63665e+07	9.97251e+07	9.49207e+07	1.07192e+08	8.7543e+07	9.15423e+07	8.49151e+07	8.66408e+07	8.37818e+07	9.60553e+07	9.70653e+07	8.53524e+07	9.89362e+07	9.35008e+07
174.1	6.798	3.50028e+07	3.37131e+07	5.68518e+07	7.40338e+07	4.21002e+07	9.05604e+07	1.06935e+08	6.2272e+07	1.09537e+08	1.15324e+08	4.56287e+07	4.32871e+07	6.00156e+07	6.72508e+07	5.87158e+07	5.1648e+07	4.07844e+07	7.6947e+07	6.82975e+07	8.14849e+07	6.49147e+07	9.70072e+07	9.39484e+07	7.92462e+07	6.99745e+07	7.90578e+07	7.28783e+07	9.79999e+07	6.10486e+07	9.01305e+07	1.06972e+08
703.515	1.282	5.74131e+07	7.65667e+07	5.79591e+07	4.0146e+07	7.25294e+07	4.60863e+07	6.32397e+07	5.6114e+07	5.3476e+07	5.57498e+07	5.86923e+07	1.18942e+08	9.50478e+07	4.07041e+07	6.40711e+07	9.06565e+07	3.85731e+07	1.15141e+08	3.49224e+07	5.48802e+07	5.64143e+07	5.87522e+07	8.24703e+07	5.68218e+07	3.45582e+07	9.84377e+07	7.54412e+07	2.90427e+07	7.66202e+07	5.94712e+07	9.73528e+07
166.041	7.456	6.30535e+07	7.04871e+07	8.02229e+07	6.68687e+07	7.87612e+07	6.91553e+07	5.79703e+07	6.35627e+07	7.34786e+07	7.6828e+07	8.20174e+07	7.87672e+07	8.38862e+07	1.05087e+08	8.97168e+07	8.83043e+07	9.77366e+07	1.05754e+08	8.18589e+07	6.76604e+07	1.0357e+08	8.2432e+07	7.96867e+07	6.73276e+07	8.01333e+07	7.82351e+07	6.9785e+07	1.1093e+08	6.85898e+07	7.68725e+07	7.61295e+07
174.017	5.466	5.87417e+07	3.92402e+07	6.96695e+07	5.90926e+07	7.27957e+07	7.06567e+07	7.46323e+07	7.93651e+07	8.58282e+07	8.85987e+07	7.44865e+07	7.25407e+07	9.22355e+07	7.5905e+07	6.28981e+07	6.71555e+07	6.99321e+07	7.40563e+07	1.18964e+08	7.95842e+07	1.1487e+08	9.07173e+07	8.94454e+07	8.17285e+07	1.05677e+08	7.27402e+07	5.32762e+07	5.70172e+07	6.65333e+07	6.93716e+07	6.99162e+07
203.079	5.328	5.04453e+07	5.02937e+07	1.16775e+08	5.13729e+07	6.79059e+07	1.72968e+07	2.24028e+07	8.30616e+07	2.86641e+07	2.84563e+07	3.88349e+07	6.58731e+07	6.63097e+07	7.299e+07	6.10803e+07	4.41927e+07	5.24233e+07	7.54289e+07	1.81928e+07	7.45003e+06	2.38028e+07	4.18269e+07	3.14609e+07	1.7047e+07	1.59243e+07	4.03992e+07	5.36213e+07	9.88344e+07	3.82096e+07	5.6502e+07	4.02412e+07
167.069	7.223	6.67352e+07	6.95609e+07	7.20749e+07	2.34109e+07	4.30316e+07	4.56622e+06	8.79129e+06	4.82713e+06	2.64536e+06	4.30938e+06	4.42389e+07	2.95227e+07	5.4493e+07	3.20066e+06	9.06302e+07	5.28017e+07	8.80757e+07	1.13569e+07	2.0911e+06	7.5041e+06	1.0339e+06	503282	1.65905e+07	2.24441e+06	1.289e+07	2.5614e+06	1.00225e+08	6.95607e+07	5.68444e+07	1.18142e+08	1.05558e+08
408.288	1.515	1.82669e+06	1.23062e+07	6.97482e+06	1.11108e+07	2.17727e+07	5.72013e+06	1.54705e+07	1.01226e+07	1.57446e+07	2.6115e+07	1.11862e+08	4.53532e+07	2.38952e+07	1.57773e+06	9.84156e+06	4.86994e+07	1.01097e+08	633523	1.39713e+07	2.56503e+07	2.28243e+06	429101	3.1679e+07	4.68126e+06	6.42113e+07	403639	6.41178e+07	1.13502e+08	1.10616e+08	3.44804e+07	8.68517e+06
397.319	1.463	6.54676e+07	2.95473e+07	3.63848e+07	2.04975e+07	1.09638e+08	8.3298e+07	6.14493e+07	4.11501e+07	5.18153e+07	9.96025e+07	4.2273e+07	4.2038e+07	6.27971e+07	3.2701e+07	7.92348e+07	5.04547e+07	3.31931e+07	2.91316e+07	1.13103e+08	7.51212e+07	7.47049e+07	8.45528e+07	1.15847e+08	1.02304e+08	8.02241e+07	3.45759e+07	2.10642e+07	5.86792e+07	5.74222e+07	5.54083e+07	6.98826e+07
422.071	8.824	2.66187e+07	9.75627e+06	1.32732e+07	3.44406e+06	2.23022e+07	8.2074e+06	149367	164935	439546	162474	8.49893e+06	5.34022e+07	5.96888e+06	4.84246e+07	8.36163e+06	2.42756e+07	1.23203e+07	1.26036e+08	6.95844e+06	2.24151e+06	6.44756e+06	3.16611e+06	5.3516e+06	5.01143e+06	3.77643e+06	183596	125754	7.45068e+06	1.832e+07	2.17719e+07	2.33046e+07
175.121	5.339	1.39638e+07	4.73232e+06	8.22957e+06	1.05418e+07	4.25187e+07	4.00309e+07	1.61956e+07	2.26128e+07	3.22706e+07	1.17228e+08	3.07673e+07	5.05637e+07	3.41776e+07	2.28423e+07	2.09484e+07	1.38823e+07	1.27036e+07	2.97758e+07	7.96911e+07	8.08129e+07	7.48803e+07	4.50971e+07	4.10779e+07	3.10171e+07	3.94763e+07	2.77756e+07	2.05054e+07	3.2406e+07	1.96493e+07	2.69813e+07	2.3004e+07
223.106	6.369	4.83672e+07	3.05035e+07	5.88395e+07	3.5195e+07	4.59993e+07	7.04946e+07	5.07954e+07	8.18131e+07	6.93932e+07	9.70713e+07	3.36973e+07	8.27899e+07	7.81601e+07	7.60321e+07	7.49664e+07	6.03698e+07	2.98377e+07	8.55135e+07	1.12075e+08	7.46257e+07	1.08151e+08	1.15424e+08	9.39767e+07	7.86317e+07	7.62576e+07	5.03645e+07	3.89695e+07	5.4456e+07	4.01093e+07	5.14402e+07	6.00225e+07
815.64	1.239	5.25406e+07	8.63658e+07	8.92429e+07	5.15406e+07	8.97104e+07	5.15114e+07	4.85007e+07	6.68984e+07	7.79485e+07	6.41372e+07	5.97595e+07	6.93051e+07	7.24191e+07	1.13814e+08	7.29848e+07	7.67552e+07	6.78499e+07	1.02867e+08	7.63916e+07	7.59239e+07	6.84655e+07	7.56928e+07	7.18366e+07	6.84605e+07	6.14886e+07	5.07373e+07	6.72561e+07	9.08885e+07	6.47633e+07	4.57654e+07	6.22551e+07
290.062	4.487	9.68783e+07	1.07236e+08	8.10599e+07	7.24641e+07	9.30165e+07	6.07831e+07	7.28708e+07	7.33879e+07	5.30653e+07	5.5364e+07	8.34344e+07	1.0229e+08	1.03033e+08	8.32416e+07	9.68212e+07	9.40342e+07	1.0014e+08	8.23935e+07	5.53527e+07	2.69024e+07	7.62853e+07	6.43027e+07	6.87076e+07	6.67073e+07	5.90847e+07	5.50988e+07	7.48297e+07	8.32446e+07	9.60656e+07	7.63143e+07	1.11014e+08
441.345	1.471	5.52964e+07	2.57863e+07	4.34959e+07	2.42788e+07	8.19457e+07	6.31713e+07	4.55229e+07	4.42286e+07	5.15163e+07	8.08309e+07	3.62022e+07	3.63911e+07	6.51822e+07	4.95642e+07	7.09289e+07	5.32263e+07	2.99975e+07	2.76878e+07	1.11616e+08	6.0511e+07	5.2835e+07	8.50995e+07	1.09431e+08	9.18458e+07	7.62866e+07	2.36409e+07	2.12012e+07	5.22318e+07	3.99407e+07	5.1761e+07	6.37223e+07
763.551	1.23	1.05621e+08	1.03414e+08	8.83665e+07	1.01356e+08	1.07242e+08	8.45115e+07	9.05626e+07	1.05348e+08	9.33671e+07	1.10482e+08	6.55262e+07	7.64772e+07	3.1126e+07	1.07285e+08	4.83457e+07	9.60071e+07	8.74777e+07	9.24138e+07	6.21545e+07	7.1435e+07	5.61599e+07	8.19545e+07	6.88011e+07	6.75742e+07	7.13396e+07	9.3731e+07	1.06817e+08	6.07433e+07	6.25499e+07	8.46254e+07	5.99572e+07
132.09	9.263	718173	1.23493e+06	422361	447464	7.77991e+06	192544	347998	151935	338245	850210	230599	572992	813567	136031	685887	352345	425946	344338	145291	221355	144252	214021	415803	195584	127663	174601	1.08513e+08	1.67374e+07	8.26996e+07	1.65588e+06	3.20071e+06
288.23	1.33	1.00842e+08	1.03186e+08	2.45662e+06	3.29168e+06	2.25162e+06	1.20855e+07	5.01383e+07	3.70014e+06	3.77134e+06	7.37334e+06	3.4163e+06	8.94489e+07	4.73956e+06	5.89122e+07	1.63594e+07	2.49257e+06	1.16632e+07	2.61442e+06	2.78356e+06	3.20682e+06	4.01922e+07	3.55589e+07	2.07087e+06	1.27794e+07	1.09583e+08	2.44656e+06	2.07462e+06	3.26765e+06	2.19143e+06	2.45531e+06	2.12605e+06
614.168	7.879	4.2422e+07	4.03626e+07	5.2593e+07	4.0483e+07	4.9095e+07	5.08822e+07	7.95657e+07	7.63666e+07	6.74672e+07	8.50783e+07	6.91307e+07	5.5844e+07	5.69046e+07	4.95989e+07	6.89127e+07	6.68755e+07	5.06587e+07	3.54166e+07	1.03935e+08	6.22695e+07	7.70444e+07	8.82428e+07	1.08221e+08	6.29553e+07	7.39007e+07	7.31803e+07	5.07903e+07	8.20272e+07	4.52777e+07	7.2058e+07	7.41977e+07
282.102	7.534	7.12798e+07	6.22085e+07	3.0252e+07	3.22221e+07	3.80581e+07	2.59209e+07	2.21679e+07	6.29079e+07	5.58728e+07	2.11602e+07	4.53821e+07	3.70601e+07	6.14739e+07	2.59915e+07	3.65041e+07	6.86153e+07	4.3604e+07	6.97281e+07	6.11815e+07	3.95735e+07	3.74956e+07	2.70393e+07	8.85574e+07	8.36084e+07	4.949e+07	2.66156e+07	7.43686e+07	4.87738e+07	4.83044e+07	1.09595e+08	9.67564e+07
275.111	8.608	1.3645e+07	6.32134e+07	9.28009e+07	1.04227e+08	2.44311e+07	2.33071e+07	5.28193e+07	3.75339e+07	4.30521e+07	2.00889e+07	2.6477e+07	2.36797e+07	4.30752e+07	4.45728e+07	1.50922e+07	3.64934e+07	3.48736e+07	6.4802e+07	2.56925e+07	1.32065e+07	3.86317e+07	2.85962e+07	1.73227e+07	2.89511e+07	2.20665e+07	4.19066e+07	1.82042e+07	1.38456e+07	1.27201e+07	1.96655e+07	1.65623e+07
103.063	8.026	4.62381e+07	4.47434e+07	6.59319e+07	5.87071e+07	4.67139e+07	8.52513e+07	9.64528e+07	1.08162e+08	9.24104e+07	9.97436e+07	6.35568e+07	5.44482e+07	5.48645e+07	3.24877e+07	5.18407e+07	5.06054e+07	5.60179e+07	5.07635e+07	1.04119e+08	7.76568e+07	6.69892e+07	7.88422e+07	8.14487e+07	8.75393e+07	9.40903e+07	7.93193e+07	4.0949e+07	6.97095e+07	4.14382e+07	5.14697e+07	3.92568e+07
208.085	4.214	4.21192e+06	4.48963e+06	4.05753e+06	3.17835e+06	4.99023e+06	8.74065e+06	3.60389e+06	5.84349e+06	7.86818e+06	5.83208e+06	6.28984e+07	4.55647e+06	1.57621e+07	1.54982e+07	4.76961e+06	5.76886e+06	6.8801e+06	4.05169e+06	1.05281e+08	4.94442e+06	9.32037e+07	4.60943e+06	1.53103e+07	8.8484e+06	3.65809e+07	3.29573e+06	6.26922e+06	4.26208e+07	5.25658e+06	4.95737e+06	4.10357e+06
209.993	5.466	5.21812e+07	3.50712e+07	6.18042e+07	4.82199e+07	6.55411e+07	6.41683e+07	6.74367e+07	7.11218e+07	7.34135e+07	7.98339e+07	6.58996e+07	6.2221e+07	8.02373e+07	6.64937e+07	5.55442e+07	5.73944e+07	6.4109e+07	6.62873e+07	1.10813e+08	6.63066e+07	1.06723e+08	8.05257e+07	8.25013e+07	7.44586e+07	1.00991e+08	6.16952e+07	3.72037e+07	4.64096e+07	4.90355e+07	5.73278e+07	6.03142e+07
182.079	6.803	9.86368e+06	6.49413e+06	8.73714e+06	8.55805e+06	9.98749e+06	2.11817e+07	3.22134e+07	2.77159e+07	2.63816e+07	2.53747e+07	1.0117e+07	9.20402e+06	1.96818e+07	1.91809e+07	7.09646e+06	9.04781e+06	1.02831e+07	1.07997e+08	2.21421e+07	4.02623e+07	1.59901e+07	2.28089e+07	1.82929e+07	2.51924e+07	1.48848e+07	2.67792e+07	8.87091e+06	8.6701e+06	8.5745e+06	1.80508e+07	9.88986e+06
453.285	1.456	7.44723e+07	7.66422e+07	9.59095e+07	7.3636e+07	8.25965e+07	4.71852e+07	5.13841e+07	9.07987e+07	7.52464e+07	8.12253e+07	4.74895e+07	8.70395e+07	7.96524e+07	8.94725e+07	8.49665e+07	9.24329e+07	6.91143e+07	9.67485e+07	2.15017e+07	4.62987e+07	3.3274e+07	5.13834e+07	7.79546e+07	5.9637e+07	4.58173e+07	7.10967e+07	9.33633e+07	7.49358e+07	9.17414e+07	1.11027e+08	1.05637e+08
324.045	6.24	1.32366e+06	919577	1.63083e+06	1.11609e+06	1.55805e+06	1.76501e+06	1.34246e+06	2.20057e+06	1.73021e+06	2.29931e+06	1.07811e+06	2.55504e+06	9.68048e+07	2.01758e+06	2.00244e+06	1.80025e+06	1.13755e+06	2.35078e+06	2.78022e+06	1.94942e+06	3.13839e+06	2.64539e+06	2.64285e+06	1.95911e+06	2.17182e+06	1.32213e+06	4.03829e+06	1.857e+06	1.7476e+06	1.6047e+06	1.58979e+06
195.935	10.327	2.38643e+07	6.3817e+07	4.70902e+07	7.36774e+07	6.36316e+07	3.20565e+07	5.4406e+07	3.38316e+07	4.65049e+07	8.22892e+07	1.04215e+08	6.8606e+07	5.50174e+07	1.00228e+08	3.92199e+07	7.19049e+07	4.02546e+07	7.5817e+07	3.87637e+07	6.98926e+07	3.97722e+07	5.9247e+07	4.65079e+07	4.09029e+07	3.49752e+07	1.03779e+08	4.88229e+07	4.35014e+07	4.89226e+07	4.83421e+07	5.09092e+07
514.205	7.56	3.85954e+07	2.59913e+07	3.07748e+07	1.95761e+07	4.07589e+07	1.9269e+07	1.47178e+07	1.76027e+07	1.45358e+07	1.28169e+07	3.70598e+07	3.1035e+07	2.85729e+07	1.8074e+07	3.06353e+07	2.69583e+07	3.803e+07	2.20268e+07	9.49937e+07	6.89818e+06	3.43595e+06	1.81643e+07	4.83417e+07	3.76355e+07	1.07866e+08	3.13679e+06	7.96197e+07	6.34383e+07	7.31962e+07	7.3347e+07	4.56304e+07
147.072	8.106	1.58073e+07	4.17125e+07	5.53043e+07	4.78799e+07	2.47794e+07	4.99716e+07	1.05518e+08	9.76481e+07	7.88913e+07	5.17948e+07	3.42449e+07	2.07757e+07	3.17984e+07	4.66288e+07	1.88794e+07	3.33494e+07	3.18308e+07	3.29569e+07	6.24625e+07	2.55879e+07	4.74587e+07	6.0971e+07	3.73614e+07	5.03544e+07	5.58282e+07	5.5972e+07	2.39861e+07	1.96356e+07	1.61917e+07	9.08722e+06	1.48851e+07
472.078	7.611	4.05664e+07	1.56679e+07	5.67555e+07	3.70273e+07	3.40219e+07	5.50179e+07	7.77055e+07	9.26447e+07	8.40208e+07	1.08767e+08	4.53575e+07	6.48343e+07	7.48035e+07	5.18348e+07	8.50296e+07	7.47556e+07	6.40674e+07	5.58832e+07	7.66805e+07	4.40346e+07	7.98279e+07	1.00763e+08	7.96622e+07	6.92501e+07	7.22018e+07	6.33664e+07	2.94913e+07	8.76137e+07	3.09889e+07	3.71892e+07	4.0648e+07
585.365	1.44	6.89898e+07	4.77376e+07	7.91031e+07	5.03786e+07	5.55819e+07	2.96913e+07	3.03257e+07	4.47481e+07	3.90824e+07	3.52279e+07	3.39907e+07	9.74576e+07	6.04e+07	7.24963e+07	7.69693e+07	7.6062e+07	7.04261e+07	7.3163e+07	2.98054e+07	5.53687e+07	3.66113e+07	5.16986e+07	4.52195e+07	3.95617e+07	4.12691e+07	4.03247e+07	7.92033e+07	7.77496e+07	6.1647e+07	6.8167e+07	6.5065e+07
744.585	1.262	3.23002e+07	3.77268e+07	3.48794e+07	1.84589e+07	3.51155e+07	5.05843e+07	2.75085e+07	3.56773e+07	3.08553e+07	5.19569e+07	7.19475e+07	3.99782e+07	6.25316e+07	3.16941e+07	4.37215e+07	4.30077e+07	3.64427e+07	5.28274e+07	8.21215e+07	5.33973e+07	4.6325e+07	3.87117e+07	8.02885e+07	9.51901e+07	9.46997e+07	3.26622e+07	3.86903e+07	3.06871e+07	3.71356e+07	4.25445e+07	5.25371e+07
278.04	9.251	8.00216e+07	8.76145e+07	7.62421e+07	5.12363e+07	7.13163e+07	6.65322e+06	7.4698e+06	1.08666e+07	8.8494e+06	8.89545e+06	2.56355e+07	7.87815e+07	5.49582e+07	5.12078e+07	5.91616e+07	7.67225e+07	6.35751e+07	9.91012e+07	8.68052e+06	1.90375e+06	3.37413e+06	1.12043e+07	2.85558e+07	9.97919e+06	1.25839e+07	1.02987e+06	8.69713e+07	4.3603e+07	9.38396e+07	8.11608e+07	1.06971e+08
136.037	4.879	1.52922e+07	2.92583e+07	3.13919e+07	2.28923e+07	2.48399e+07	5.3389e+07	7.56802e+07	6.38595e+07	7.64203e+07	7.30621e+07	4.1372e+07	2.946e+07	3.9125e+07	3.42354e+07	1.74508e+07	2.02527e+07	2.20366e+07	3.24341e+07	1.04452e+08	6.86126e+07	7.89707e+07	7.15873e+07	6.20836e+07	6.67676e+07	6.61505e+07	6.37356e+07	3.17549e+07	2.04722e+07	1.78115e+07	1.70385e+07	1.78251e+07
181.074	6.42	3.23026e+07	2.43137e+07	4.85349e+07	4.57304e+07	3.75825e+07	6.95443e+07	7.84633e+07	9.48196e+07	5.92152e+07	1.01435e+08	3.72459e+07	4.03647e+07	4.63081e+07	2.93687e+07	4.20456e+07	4.04296e+07	3.37926e+07	2.66795e+07	9.30604e+07	4.47769e+07	5.96955e+07	5.28315e+07	8.54011e+07	6.60737e+07	7.83899e+07	3.36709e+07	5.5353e+07	6.53829e+07	5.05723e+07	6.92777e+07	7.15473e+07
204.09	5.009	4.19691e+07	2.94696e+07	6.43023e+07	5.02092e+07	3.77009e+07	7.40552e+07	8.47161e+07	1.015e+08	6.22542e+07	9.53773e+07	4.15888e+07	5.25569e+07	4.0652e+07	4.27731e+07	3.55121e+07	4.41609e+07	4.64792e+07	3.55173e+07	6.95308e+07	5.27922e+07	3.22648e+07	7.20501e+07	6.83478e+07	6.77831e+07	7.70243e+07	3.74605e+07	6.24376e+07	5.92198e+07	5.88433e+07	4.94283e+07	4.8675e+07
625.073	7.461	2.78515e+07	3.45294e+07	4.42645e+07	2.88126e+07	3.30288e+07	2.90942e+07	1.9376e+07	2.05667e+07	3.38877e+07	3.69174e+07	4.60777e+07	5.94617e+07	5.62417e+07	7.84421e+07	7.90407e+07	6.49169e+07	7.50255e+07	1.02933e+08	5.25485e+07	2.34659e+07	8.70529e+07	7.49552e+07	5.85541e+07	3.2061e+07	5.06935e+07	3.5494e+07	3.02823e+07	8.65418e+07	3.15502e+07	4.92234e+07	4.05248e+07
288.06	5.672	1.014e+07	1.43294e+07	2.14048e+07	1.37381e+07	1.2345e+07	5.17297e+07	9.86143e+07	7.96446e+07	8.07813e+07	7.92082e+07	5.33217e+07	2.82808e+07	2.80526e+07	1.19798e+07	2.40745e+07	1.39838e+07	1.94911e+07	1.94875e+07	3.72787e+07	7.6458e+07	7.12782e+07	4.26431e+07	4.02416e+07	6.19573e+07	2.7194e+07	9.92264e+07	7.1529e+06	3.79701e+07	8.84246e+06	2.43748e+07	1.14956e+07
423.334	1.448	5.12803e+07	2.41647e+07	3.93978e+07	2.27564e+07	7.38675e+07	5.64048e+07	3.88322e+07	4.02853e+07	4.34459e+07	7.13752e+07	3.18142e+07	3.22862e+07	5.5582e+07	4.58502e+07	6.44897e+07	4.87602e+07	2.90572e+07	2.60554e+07	9.60573e+07	5.51497e+07	4.04072e+07	7.47489e+07	1.00279e+08	8.38877e+07	6.73539e+07	2.25942e+07	1.50203e+07	4.47458e+07	3.3488e+07	4.83022e+07	5.61837e+07
97.9767	8.811	2.28794e+07	1.86306e+07	1.93293e+07	9.02931e+06	2.51884e+07	7.89949e+06	1.05137e+07	8.97047e+06	9.47806e+06	9.61413e+06	1.51035e+07	4.80235e+07	1.69437e+07	4.96327e+07	1.49853e+07	3.3863e+07	2.11576e+07	1.08057e+08	1.35734e+07	9.40641e+06	1.97905e+07	1.36371e+07	1.20507e+07	1.51799e+07	1.20674e+07	1.49105e+07	3.58878e+07	1.3313e+07	2.00646e+07	3.19248e+07	3.047e+07
337.825	16.383	3.46359e+07	3.6318e+07	5.65333e+07	3.73761e+07	3.3569e+07	6.20299e+07	8.64674e+07	8.34842e+07	7.26086e+07	8.68075e+07	4.4253e+07	5.10966e+07	4.61386e+07	6.08943e+07	5.04078e+07	3.98238e+07	3.80005e+07	6.17048e+07	8.05394e+07	8.81933e+07	6.80506e+07	9.92385e+07	7.96256e+07	8.25716e+07	7.72668e+07	6.60249e+07	3.41579e+07	6.20891e+07	3.59841e+07	4.65277e+07	4.51979e+07
566.056	9.571	3.80118e+07	3.15547e+07	4.5449e+07	5.29169e+07	4.00644e+07	7.8161e+07	9.38115e+07	7.13211e+07	6.9647e+07	1.00861e+08	4.80965e+07	5.26871e+07	4.68465e+07	4.48942e+07	5.74282e+07	4.98101e+07	5.24648e+07	4.70215e+07	8.6319e+07	6.7443e+07	5.98951e+07	8.83644e+07	7.32801e+07	8.25211e+07	9.69139e+07	7.00598e+07	3.13703e+07	6.05007e+07	4.8972e+07	6.1149e+07	5.23785e+07
191.043	7.095	3.49569e+07	3.12491e+07	4.17439e+07	1.78483e+07	2.07554e+07	7.11552e+07	6.07663e+07	5.33749e+07	4.34607e+07	6.84035e+07	4.49382e+07	2.6642e+07	4.33491e+07	4.20356e+07	3.49499e+07	3.37792e+07	4.48174e+07	4.55085e+07	9.97707e+07	4.46113e+07	8.30682e+07	7.14236e+07	7.48257e+07	8.53717e+07	8.42638e+07	4.62729e+07	2.58568e+07	2.19812e+07	1.83088e+07	2.58727e+07	4.34327e+07
136.064	12.75	2.88152e+07	2.35014e+07	3.40624e+07	3.64976e+07	3.25947e+07	2.41497e+07	2.7494e+07	2.59127e+07	3.29843e+07	4.95775e+07	4.03431e+07	4.9781e+07	4.78454e+07	3.58597e+07	4.97956e+07	3.2813e+07	5.27536e+07	3.91779e+07	3.11973e+07	3.63083e+07	9.34835e+07	4.88575e+07	5.06494e+07	3.16854e+07	3.6348e+07	4.58439e+07	6.83001e+07	6.83069e+07	4.86434e+07	5.07117e+07	4.27883e+07
478.132	7.698	5.33649e+07	1.45039e+07	6.67076e+07	4.75876e+07	4.81863e+07	3.80474e+07	4.86446e+07	6.99802e+07	7.82394e+07	5.07025e+07	5.14141e+07	8.12355e+07	9.4014e+07	5.70425e+07	7.35427e+07	9.02736e+07	5.63577e+07	7.70239e+07	7.04544e+07	4.28511e+07	8.82746e+07	9.16473e+07	8.00203e+07	6.48722e+07	7.64102e+07	6.00419e+07	6.22004e+07	8.56593e+07	4.65293e+07	4.98386e+07	5.64329e+07
229.939	16.073	4.07133e+07	3.68686e+07	4.4929e+07	6.44025e+07	6.80555e+07	2.00883e+07	2.82362e+07	3.14837e+07	3.20568e+07	3.00359e+07	4.97307e+07	4.02814e+07	9.89629e+07	4.41465e+07	4.38249e+07	6.6249e+07	3.82127e+07	3.16706e+07	3.75042e+07	3.33043e+07	5.42907e+07	2.62446e+07	2.80344e+07	2.53554e+07	2.54611e+07	2.66601e+07	8.59888e+07	4.3697e+07	6.76211e+07	5.60963e+07	5.53779e+07
111.043	3.869	1.33872e+07	1.5356e+07	2.579e+07	2.18016e+07	1.48363e+07	4.10519e+07	3.4524e+07	3.02785e+07	2.25475e+07	1.07284e+08	3.35533e+07	2.40962e+07	2.89831e+07	2.67234e+07	1.76812e+07	2.22617e+07	2.1126e+07	2.13522e+07	3.01052e+07	1.94513e+07	5.53496e+07	2.16642e+07	2.28755e+07	3.56701e+07	2.98028e+07	3.53584e+07	1.08023e+07	1.50514e+07	1.12783e+07	1.78868e+07	1.28647e+07
97.9768	8.266	4.30935e+07	3.66924e+07	5.49755e+07	2.67257e+07	6.09095e+07	5.14983e+07	5.25856e+07	5.69801e+07	3.47505e+07	1.00251e+08	3.77775e+07	7.04163e+07	4.78747e+07	5.60425e+07	6.48263e+07	5.71521e+07	5.07566e+07	6.95265e+07	3.70104e+07	3.95866e+07	4.11563e+07	4.28896e+07	5.28025e+07	4.53926e+07	3.76948e+07	3.71259e+07	4.59544e+07	6.66367e+07	5.08194e+07	6.10289e+07	5.88283e+07
120.065	3.877	4.34752e+07	6.5158e+07	5.39981e+07	7.13774e+07	4.57362e+07	5.39629e+07	6.71267e+07	5.05544e+07	6.30189e+07	4.61961e+07	3.78431e+07	5.94349e+07	6.17039e+07	9.71438e+07	4.55297e+07	5.08342e+07	4.91286e+07	9.71892e+07	3.87872e+07	5.40367e+07	5.04903e+07	5.56122e+07	4.28774e+07	4.31201e+07	4.04867e+07	7.59713e+07	2.57483e+07	6.86135e+07	4.83953e+07	6.02478e+07	6.30771e+07
744.548	1.267	6.24134e+07	6.57654e+07	5.74523e+07	4.8104e+07	6.01735e+07	5.81684e+07	6.48853e+07	6.53573e+07	6.41558e+07	5.87425e+07	6.0624e+07	9.01746e+07	7.9707e+07	4.21167e+07	6.16779e+07	7.40475e+07	5.93175e+07	8.96334e+07	5.83376e+07	6.41734e+07	6.78584e+07	7.84111e+07	8.42745e+07	6.89824e+07	5.02318e+07	9.29999e+07	6.7855e+07	4.65561e+07	6.97906e+07	6.55026e+07	8.82463e+07
151.063	3.949	1.44795e+07	3.30837e+06	6.62096e+06	3.19401e+06	3.9897e+06	1.58124e+06	2.63887e+06	1.34376e+06	1.25496e+06	2.45796e+06	2.42724e+06	3.68825e+06	1.78977e+07	919654	2.62006e+06	4.32706e+06	3.76989e+06	1.04273e+06	2.25701e+06	2.52631e+06	1.9949e+06	2.30365e+06	2.59618e+06	1.80694e+06	2.13568e+06	1.19086e+06	9.11535e+07	5.93634e+06	7.30111e+07	2.19282e+07	4.10812e+07
221.895	16.328	4.87592e+07	3.99981e+07	6.79074e+07	5.49124e+07	5.48833e+07	5.66425e+07	7.65556e+07	7.88494e+07	7.71541e+07	7.43528e+07	6.08967e+07	6.9161e+07	8.32749e+07	7.48812e+07	6.42392e+07	7.13787e+07	5.992e+07	6.78172e+07	8.14892e+07	8.06963e+07	8.57279e+07	7.8968e+07	7.46425e+07	7.17614e+07	7.19492e+07	6.23823e+07	6.24142e+07	7.33224e+07	6.03125e+07	6.77967e+07	6.69721e+07
344.027	8.5	3.46199e+07	2.60989e+07	5.11922e+07	2.49445e+07	6.64552e+07	1.53382e+07	2.01188e+07	5.06657e+07	1.75142e+07	3.6935e+07	3.20513e+07	3.96973e+07	3.70117e+07	5.1244e+07	5.18082e+07	3.56274e+07	3.85076e+07	5.53784e+07	2.52924e+07	2.26609e+07	8.90643e+06	4.21073e+07	8.84116e+07	3.08779e+07	4.52044e+07	1.22967e+07	1.167e+07	2.58941e+07	3.72114e+07	2.79712e+07	4.66268e+07
170.069	8.045	2.49124e+07	4.18332e+07	5.18401e+07	4.60379e+07	3.2764e+07	5.61469e+07	8.31758e+07	7.92234e+07	6.38572e+07	5.16476e+07	3.85577e+07	3.00958e+07	3.54688e+07	3.75985e+07	2.79602e+07	3.68678e+07	3.71954e+07	2.89372e+07	6.61126e+07	3.53803e+07	4.9702e+07	5.21656e+07	4.09284e+07	5.1755e+07	5.47582e+07	5.28673e+07	2.79946e+07	3.11871e+07	2.44362e+07	2.41644e+07	2.15677e+07
725.537	1.228	5.86981e+07	5.37501e+07	7.42178e+07	7.5221e+07	6.82472e+07	5.55177e+07	5.54975e+07	7.83477e+07	6.40148e+07	6.71966e+07	5.96367e+07	9.38803e+07	6.75882e+07	8.29571e+07	4.66817e+07	6.64127e+07	7.6269e+07	6.48194e+07	8.25479e+07	7.06588e+07	5.58725e+07	7.60332e+07	6.49631e+07	6.02454e+07	6.45765e+07	6.34028e+07	6.52278e+07	5.78316e+07	6.07271e+07	6.84682e+07	6.03317e+07
132.042	6.361	2.96222e+06	1.03745e+06	1.34002e+06	691197	1.15386e+07	1.47755e+06	569352	1.31136e+06	1.16685e+06	570280	574916	1.21279e+06	1.55592e+06	1.54842e+06	1.01816e+06	1.10853e+06	3.16154e+06	8.35581e+07	1.21525e+06	1.51484e+06	6.4177e+06	1.3372e+06	418313	651773	2.74113e+06	3.55522e+06	2.3577e+06	708442	725776	3.00295e+06	1.27771e+06
100.064	8.056	2.43655e+07	5.00318e+07	5.36002e+07	4.65035e+07	3.15655e+07	5.70987e+07	8.99787e+07	8.2842e+07	7.11192e+07	6.10593e+07	4.09744e+07	2.90542e+07	4.28441e+07	4.72726e+07	3.08569e+07	4.09712e+07	3.82109e+07	3.26441e+07	5.8041e+07	3.73424e+07	5.50447e+07	6.4125e+07	4.51858e+07	5.46072e+07	5.85358e+07	6.31759e+07	3.20382e+07	2.9954e+07	2.24283e+07	2.25219e+07	2.22585e+07
361.076	7.527	6.21896e+07	6.31517e+07	3.0608e+07	3.28897e+07	4.32113e+07	3.36937e+07	2.81999e+07	5.52979e+07	5.13913e+07	3.04487e+07	5.00231e+07	3.4475e+07	6.21849e+07	2.51676e+07	3.63359e+07	6.34756e+07	4.19458e+07	5.67508e+07	5.35447e+07	4.44067e+07	3.77738e+07	2.8089e+07	7.30995e+07	6.87439e+07	4.25514e+07	3.09915e+07	6.1898e+07	4.31385e+07	4.81357e+07	8.82563e+07	8.14743e+07
186.119	1.526	1.82275e+07	1.6935e+07	9.11261e+06	6.94045e+06	1.16199e+07	9.16018e+07	1.31226e+07	6.29464e+06	6.65671e+06	1.44948e+07	2.44827e+07	5.37405e+06	6.34194e+06	5.5735e+06	4.8821e+07	1.24538e+07	1.77894e+07	8.06266e+06	8.00227e+06	1.53828e+07	1.06957e+07	7.28918e+06	2.07147e+07	3.95144e+07	1.21529e+07	8.19726e+06	4.00008e+06	4.73175e+06	3.97818e+06	5.07372e+06	4.40743e+06
116.011	9.208	3.9339e+07	5.48614e+07	6.60326e+07	4.39273e+07	5.17172e+07	7.31966e+07	8.34339e+07	7.11159e+07	6.37297e+07	8.24278e+07	4.67509e+07	6.01009e+07	6.44648e+07	4.75742e+07	6.49507e+07	5.23219e+07	6.86088e+07	6.06133e+07	5.76216e+07	8.40198e+07	7.15945e+07	5.79434e+07	6.13422e+07	6.26822e+07	5.16221e+07	7.11471e+07	6.0718e+07	8.61794e+07	8.53333e+07	7.36632e+07	6.54305e+07
177.943	9.223	5.47517e+07	3.3553e+07	6.3913e+07	3.0839e+07	6.07733e+07	2.17931e+07	4.86033e+07	5.71128e+07	4.34505e+07	5.22857e+07	4.4615e+07	5.24135e+07	7.95162e+07	5.72819e+07	6.20814e+07	8.41884e+07	5.5986e+07	5.41795e+07	5.66987e+07	2.77201e+07	5.81718e+07	5.33422e+07	7.91513e+07	4.5094e+07	5.38457e+07	2.98535e+07	8.29873e+07	6.50229e+07	6.34747e+07	5.40943e+07	8.60891e+07
326.151	5.937	2.78421e+07	4.15326e+07	4.419e+07	3.90443e+07	2.65686e+07	5.05331e+07	6.16854e+07	6.42262e+07	4.85844e+07	6.0372e+07	3.76016e+07	3.11011e+07	4.48097e+07	4.21829e+07	3.88609e+07	3.53721e+07	3.2472e+07	4.38617e+07	4.77619e+07	5.68679e+07	5.16763e+07	3.8232e+07	5.36689e+07	5.45918e+07	5.02284e+07	8.29834e+07	2.71974e+07	3.54382e+07	2.4181e+07	4.01175e+07	4.37519e+07
208.022	9.332	2.25913e+07	1.37569e+07	3.77135e+07	3.98456e+07	2.11071e+07	4.34228e+07	4.23993e+07	5.52377e+07	7.00708e+07	3.55022e+07	1.50459e+07	2.84942e+07	1.27765e+07	2.26208e+07	2.35221e+07	1.12069e+07	1.69905e+07	2.29967e+07	2.25673e+07	8.79106e+07	1.91974e+07	3.23389e+07	3.15582e+07	4.1026e+07	2.8683e+07	3.57595e+07	1.78761e+07	1.79671e+07	1.45456e+07	1.51576e+07	1.86674e+07
228.147	6.528	4.0893e+07	7.48514e+06	6.76633e+06	1.0355e+06	1.92363e+06	2.22158e+06	1.61312e+06	2.40027e+06	2.93491e+06	5.90429e+06	1.20449e+06	4.27382e+06	1.78125e+07	6.39242e+06	8.31688e+06	1.63313e+07	9.47783e+06	2.73952e+06	5.44678e+06	5.34763e+06	4.34071e+06	3.51891e+06	2.75901e+06	3.00349e+06	2.22144e+06	1.4934e+06	8.1617e+07	1.23479e+07	6.95423e+07	1.95395e+07	5.19315e+07
275.824	16.386	2.56913e+07	2.64306e+07	3.86851e+07	2.6664e+07	2.63037e+07	5.1793e+07	7.2162e+07	6.70995e+07	6.2636e+07	6.8351e+07	3.58504e+07	4.17468e+07	3.93785e+07	5.08467e+07	4.25039e+07	3.74436e+07	3.88328e+07	4.95016e+07	6.7937e+07	7.2986e+07	5.79029e+07	8.36475e+07	6.70109e+07	6.695e+07	6.72648e+07	5.48732e+07	2.76104e+07	4.71904e+07	3.02848e+07	2.85278e+07	3.83883e+07
185.993	10.06	3.88323e+07	3.1307e+07	3.5619e+07	2.40749e+07	5.58142e+07	5.55145e+07	4.39543e+07	4.08017e+07	4.75409e+07	4.38497e+07	2.12324e+07	7.3245e+07	5.04904e+07	8.65457e+07	4.04628e+07	4.88246e+07	3.24761e+07	4.4599e+07	3.45118e+07	6.4196e+07	4.8767e+07	5.35418e+07	2.65758e+07	4.89987e+07	2.54488e+07	4.11592e+07	3.84096e+07	3.54973e+07	3.75734e+07	5.4942e+07	5.35082e+07
813.552	1.147	5.50849e+07	5.31328e+07	6.12757e+07	6.09315e+07	5.52488e+07	3.9127e+07	5.46762e+07	5.18602e+07	4.98936e+07	5.74079e+07	4.1197e+07	6.41374e+07	4.9364e+07	8.40257e+07	5.3026e+07	6.7382e+07	6.08891e+07	6.68137e+07	5.35272e+07	5.43293e+07	4.78378e+07	5.92838e+07	4.83413e+07	5.07551e+07	4.78573e+07	5.63501e+07	5.85684e+07	6.7742e+07	5.18826e+07	6.32634e+07	6.13321e+07
881.6	1.148	5.63674e+07	5.323e+07	7.58798e+07	7.95671e+07	5.76146e+07	7.49895e+07	8.34629e+07	7.78312e+07	7.92995e+07	7.80914e+07	5.48763e+07	5.72418e+07	4.68174e+07	7.51622e+07	5.77701e+07	6.39428e+07	5.73362e+07	5.92852e+07	6.85359e+07	5.09544e+07	5.60135e+07	6.63973e+07	4.78488e+07	7.74812e+07	6.79612e+07	6.11415e+07	4.82171e+07	7.89389e+07	4.60762e+07	5.41644e+07	4.35696e+07
202.143	11.563	1.43221e+07	1.47603e+07	2.25532e+07	1.73788e+07	1.83115e+07	5.87594e+07	8.36747e+07	7.81119e+07	4.0566e+07	8.46471e+07	1.74698e+07	1.72957e+07	1.67078e+07	2.73072e+07	1.3314e+07	1.83127e+07	1.37284e+07	2.13446e+07	5.99126e+07	3.59743e+07	4.27815e+07	4.54357e+07	4.51489e+07	5.70589e+07	4.55595e+07	2.89589e+07	1.91832e+07	1.67691e+07	1.69009e+07	1.54491e+07	1.43098e+07
188.152	11.882	1.76493e+07	1.60395e+07	2.68706e+07	2.66956e+07	2.87079e+07	5.42007e+07	8.27942e+07	7.37827e+07	4.98851e+07	8.25028e+07	1.5206e+07	2.22324e+07	2.23418e+07	3.12723e+07	2.12515e+07	2.4481e+07	1.89152e+07	2.94973e+07	4.82277e+07	4.46955e+07	3.84714e+07	3.81295e+07	4.19612e+07	5.57465e+07	4.16657e+07	2.69174e+07	2.8623e+07	4.06415e+07	3.1185e+07	1.53736e+07	1.54621e+07
265.091	2.586	4.79452e+07	615447	5.23845e+07	413183	723540	1.28002e+07	1.79575e+07	1.66687e+07	1.63068e+07	1.22877e+07	2.51047e+07	8.4903e+07	7.51379e+07	732459	391518	4.43657e+07	4.52926e+07	376982	527224	1.63004e+07	882288	4.07896e+07	1.50292e+07	1.14797e+07	1.80201e+07	2.15111e+07	6.30259e+06	841227	984950	807000	887314
236.079	3.502	1.26248e+06	1.13046e+06	945914	653032	1.46404e+06	5.56281e+06	1.51633e+06	2.15139e+06	5.58123e+06	7.64931e+06	1.81343e+07	935475	5.06173e+06	4.64157e+06	1.27229e+06	1.49805e+06	1.83278e+06	824080	8.17262e+07	1.98695e+06	7.69987e+07	2.72537e+06	1.21173e+07	4.18629e+06	1.67745e+07	960885	1.00896e+06	3.05683e+07	735473	1.82305e+06	944578
331.323	2.969	1.12838e+07	1.33421e+07	1.37682e+07	1.72901e+07	1.84123e+07	1.46933e+07	1.07189e+07	1.17878e+07	1.57823e+07	1.17301e+07	1.94991e+07	2.23972e+07	3.71586e+07	5.02165e+07	1.69824e+07	2.04328e+07	1.37064e+07	2.88634e+07	1.50256e+07	1.41232e+07	1.83437e+07	1.68518e+07	1.19567e+07	1.12662e+07	1.14852e+07	6.06668e+07	3.4192e+07	1.8705e+07	3.08977e+07	8.07209e+07	1.57648e+07
196.058	7.422	1.74354e+07	2.59378e+07	5.25912e+07	5.76596e+07	2.00485e+07	4.69502e+07	8.52369e+07	6.02105e+07	4.59994e+07	6.83789e+07	2.59035e+07	2.69779e+07	2.25238e+07	3.03175e+07	1.45779e+07	1.9783e+07	1.93236e+07	2.89055e+07	6.80753e+07	3.90838e+07	3.98144e+07	7.77618e+07	3.25502e+07	5.02833e+07	6.59159e+07	4.17094e+07	1.40588e+07	1.20736e+07	1.54389e+07	1.34572e+07	1.61493e+07
261.157	3.637	2.3914e+07	1.51558e+07	1.93424e+07	1.44628e+07	3.73609e+07	5.1941e+07	4.08683e+07	4.302e+07	4.00371e+07	8.04083e+07	3.10407e+07	4.43415e+07	3.30954e+07	2.95061e+07	3.30258e+07	2.58972e+07	2.59087e+07	3.6106e+07	7.67096e+07	5.61282e+07	7.39573e+07	5.4296e+07	5.89908e+07	5.3805e+07	5.79334e+07	2.40876e+07	3.93459e+07	5.46943e+07	3.70903e+07	4.34095e+07	3.96327e+07
702.539	1.264	6.82746e+07	7.48795e+07	5.53148e+07	5.68044e+07	6.84067e+07	6.3989e+07	6.34509e+07	5.92895e+07	5.76192e+07	6.02178e+07	6.81217e+07	6.85997e+07	7.36768e+07	5.55289e+07	6.29908e+07	6.74718e+07	6.18523e+07	8.33833e+07	5.51441e+07	4.77517e+07	3.84679e+07	6.06564e+07	6.2776e+07	5.56059e+07	5.0297e+07	5.94643e+07	6.82963e+07	6.2015e+07	6.41591e+07	5.52141e+07	7.58e+07
179.069	13.602	122937	129793	134349	116028	125803	109084	109337	126692	104169	123836	112560	125670	8.33132e+07	127151	138390	130192	120102	128527	109986	101895	95752.1	103203	119160	115547	123140	88870.6	1.20184e+07	147342	126437	141082	132331
187.121	2.544	1.94254e+07	2.81905e+07	1.29313e+07	1.22128e+07	1.54683e+07	7.55276e+07	1.26628e+07	6.54053e+06	1.05746e+07	9.1247e+06	4.42411e+07	8.96103e+06	7.96516e+06	6.36463e+06	2.23678e+07	1.62362e+07	3.41921e+07	5.27939e+06	9.92323e+06	2.55259e+07	1.4982e+07	8.26975e+06	2.74251e+07	3.41993e+07	1.20314e+07	8.74369e+06	8.18384e+06	5.43757e+06	8.15401e+06	7.90292e+06	1.07828e+07
507.132	7.526	3.80553e+07	2.9083e+07	4.32214e+07	2.83709e+07	3.75344e+07	2.48379e+07	1.82364e+07	2.35822e+07	2.6525e+07	2.53762e+07	4.64828e+07	4.22696e+07	4.62867e+07	4.14262e+07	5.37455e+07	4.59346e+07	5.80049e+07	5.56959e+07	7.67018e+07	1.23647e+07	1.78828e+07	3.52529e+07	6.42863e+07	4.31738e+07	8.09839e+07	1.17073e+07	5.38908e+07	8.22906e+07	5.49941e+07	6.77303e+07	4.72752e+07
209.072	6.533	710467	2.71021e+07	899091	448317	4.5398e+06	1.03705e+06	2.116e+06	1.1127e+06	734193	1.17515e+06	673923	2.41391e+06	1.41022e+07	905915	2.48162e+06	1.45244e+07	3.38347e+06	1.18506e+06	1.43563e+06	967141	1.02072e+06	1.07569e+06	1.28209e+06	1.03983e+06	1.10598e+06	671826	1.7028e+07	7.24293e+07	1.97065e+07	1.3041e+06	982432
747.519	1.222	5.10296e+07	4.59862e+07	6.5922e+07	7.00047e+07	6.12336e+07	4.71069e+07	5.05235e+07	7.36729e+07	5.75146e+07	5.76152e+07	5.10075e+07	8.67352e+07	5.86045e+07	7.45028e+07	4.14087e+07	5.97719e+07	6.889e+07	5.68115e+07	7.26081e+07	6.26458e+07	4.7525e+07	6.85773e+07	5.39883e+07	5.07271e+07	5.77987e+07	5.84062e+07	5.86842e+07	5.03625e+07	5.16085e+07	6.07236e+07	5.0422e+07
886.556	1.151	5.43275e+07	5.05121e+07	7.55468e+07	7.88286e+07	5.59722e+07	6.57919e+07	7.97475e+07	7.51271e+07	7.36595e+07	7.74643e+07	4.77814e+07	5.48985e+07	4.26345e+07	7.38669e+07	5.69065e+07	6.20303e+07	5.57726e+07	5.59002e+07	6.72535e+07	4.44038e+07	4.48279e+07	6.02167e+07	4.23864e+07	7.0818e+07	6.64054e+07	5.34729e+07	4.59841e+07	7.76571e+07	4.24544e+07	5.18812e+07	4.01959e+07
118.042	6.427	3.03116e+07	2.29356e+07	4.1026e+07	3.78145e+07	4.2624e+07	6.74259e+07	6.89729e+07	7.91898e+07	5.21911e+07	8.33698e+07	3.58245e+07	3.39319e+07	4.14519e+07	3.05335e+07	3.75613e+07	3.97436e+07	3.23925e+07	6.66844e+07	7.00274e+07	4.44455e+07	5.1965e+07	4.50158e+07	7.38733e+07	5.84237e+07	6.42314e+07	3.69848e+07	4.13664e+07	5.11379e+07	3.83259e+07	6.61115e+07	6.17018e+07
147.089	5.286	3.02033e+07	3.15832e+07	4.34897e+07	3.55833e+07	2.59518e+07	6.61118e+07	7.13834e+07	7.96187e+07	5.2003e+07	7.50226e+07	4.14474e+07	3.48344e+07	4.54058e+07	3.96438e+07	3.52222e+07	4.27302e+07	3.29565e+07	3.65568e+07	7.42171e+07	7.31356e+07	5.11168e+07	4.92633e+07	5.79328e+07	6.54872e+07	5.09589e+07	3.81498e+07	1.71209e+07	4.27401e+07	4.38219e+06	4.79234e+07	5.86387e+07
903.582	1.145	5.21793e+07	4.82325e+07	7.21362e+07	7.53002e+07	5.35103e+07	6.35055e+07	7.53377e+07	7.05609e+07	7.03511e+07	7.15347e+07	4.60342e+07	5.26375e+07	4.05654e+07	7.09184e+07	5.50922e+07	5.94719e+07	5.29232e+07	5.35633e+07	5.94834e+07	4.15903e+07	4.31722e+07	5.60977e+07	3.88892e+07	6.62171e+07	6.06866e+07	5.125e+07	4.38946e+07	7.50812e+07	4.07019e+07	4.98514e+07	3.85232e+07
143.058	6.457	1.9979e+07	1.37516e+07	1.359e+07	4.11561e+07	2.93805e+07	4.47306e+07	3.24445e+07	2.24295e+07	5.3165e+07	6.23532e+07	1.58648e+07	2.66901e+07	5.35873e+07	1.26502e+07	2.17371e+07	1.99939e+07	1.12314e+07	2.83398e+07	2.16355e+07	5.49224e+07	7.26875e+07	2.12182e+07	4.12901e+07	3.69803e+07	2.1718e+07	4.76379e+07	2.10129e+07	3.43402e+07	1.85765e+07	2.74732e+07	2.77449e+07
584.283	2.653	712646	741917	1.00221e+06	568924	744132	870733	1.1392e+06	1.03157e+06	813621	1.35843e+06	995336	734902	2.44321e+07	1.06416e+06	979747	1.04637e+06	842760	952050	1.08437e+06	994141	873917	999270	1.16053e+06	976010	813845	818809	6.92048e+07	1.02605e+06	746067	1.35726e+06	1.226e+06
835.539	1.155	4.7905e+07	4.95201e+07	5.55979e+07	3.68767e+07	4.01473e+07	4.66233e+07	5.1232e+07	5.57529e+07	5.50541e+07	4.88913e+07	2.02567e+07	5.98296e+07	2.29782e+07	7.46337e+07	4.70208e+07	6.39177e+07	4.04241e+07	5.97881e+07	5.23083e+07	5.01774e+07	2.4994e+07	2.85913e+07	1.95033e+07	4.66069e+07	3.89516e+07	4.91973e+07	4.89298e+07	5.09044e+07	4.69531e+07	5.03439e+07	4.91941e+07
273.951	4.764	2.46765e+07	2.5787e+07	5.56268e+07	5.09191e+07	3.59175e+07	4.91805e+07	5.38973e+07	6.39084e+07	6.56918e+07	4.92848e+07	3.11596e+07	4.67509e+07	3.63521e+07	5.19758e+07	2.6904e+07	4.41096e+07	3.21926e+07	4.62588e+07	3.95142e+07	7.76962e+07	3.70738e+07	5.71281e+07	4.10939e+07	4.19343e+07	3.32996e+07	6.98808e+07	2.38096e+07	4.49294e+07	3.11943e+07	3.58845e+07	3.37758e+07
525.307	1.318	3.45572e+07	3.56948e+07	5.75699e+07	4.22699e+07	4.39223e+07	2.64595e+07	2.09983e+07	3.43489e+07	3.51673e+07	5.87859e+07	3.86989e+07	4.56037e+07	5.38137e+07	5.51852e+07	4.26141e+07	4.52977e+07	4.52861e+07	4.08431e+07	1.49308e+07	3.89241e+07	1.86403e+07	3.08578e+07	4.03353e+07	3.96465e+07	3.07803e+07	3.36684e+07	6.69075e+07	4.46646e+07	5.64741e+07	5.3378e+07	5.81341e+07
493.316	1.468	4.74463e+07	6.37172e+07	6.16711e+07	3.68235e+07	4.14407e+07	2.2091e+07	2.60766e+07	4.1167e+07	3.1873e+07	3.76129e+07	3.04618e+07	6.45741e+07	6.58387e+07	4.62387e+07	5.71804e+07	6.43469e+07	4.63491e+07	8.52845e+07	1.59611e+07	2.19681e+07	1.87751e+07	3.25271e+07	5.17957e+07	2.78629e+07	2.59897e+07	3.5426e+07	5.5724e+07	3.2125e+07	5.43657e+07	5.161e+07	7.29865e+07
114.032	6.362	2.62972e+06	477038	733078	540273	9.92121e+06	776122	75869.1	575631	74269.7	155216	551306	592228	917322	1.34868e+06	501669	933893	2.77375e+06	7.16164e+07	222412	695175	5.63808e+06	598421	110263	501786	1.84762e+06	3.09402e+06	319331	135513	183439	2.68509e+06	130909
739.55	1.264	5.98334e+07	5.96262e+07	6.01499e+07	5.52832e+07	5.91291e+07	5.38086e+07	5.11877e+07	5.31511e+07	5.5868e+07	4.97675e+07	5.62789e+07	7.11039e+07	6.32116e+07	3.36834e+07	6.03084e+07	6.81322e+07	5.51367e+07	7.1708e+07	5.03867e+07	5.67031e+07	6.72214e+07	6.37199e+07	6.08335e+07	5.93779e+07	4.94849e+07	7.53837e+07	6.46379e+07	5.73269e+07	7.05931e+07	6.9951e+07	7.21626e+07
186.1	6.796	4.86803e+07	2.02105e+07	1.81534e+07	2.35289e+07	1.17901e+07	1.38577e+06	1.47526e+06	372573	578641	717172	1.12265e+07	4.1359e+07	4.04533e+07	1.38644e+06	5.22948e+07	2.36766e+07	3.62512e+07	2.2284e+07	1.40805e+06	741493	425204	318679	5.15763e+06	1.7244e+06	2.96901e+06	536811	5.40284e+07	7.11491e+07	6.19112e+07	6.59893e+07	5.56713e+07
789.558	1.276	5.71251e+07	6.3881e+07	5.5967e+07	3.15757e+07	5.10069e+07	4.19305e+07	3.61757e+07	3.96481e+07	3.90796e+07	3.73061e+07	3.68986e+07	4.72255e+07	5.24886e+07	7.7369e+07	5.14189e+07	6.47425e+07	5.51112e+07	7.81208e+07	5.78276e+07	5.11409e+07	5.08054e+07	6.30423e+07	4.99915e+07	5.11459e+07	4.97382e+07	3.89913e+07	4.93411e+07	6.30384e+07	5.38867e+07	5.42684e+07	6.47565e+07
188.049	2.7	2.05691e+07	3.03382e+07	6.64471e+07	2.42739e+07	3.3187e+07	3.67674e+07	7.54032e+07	7.33322e+07	4.67372e+07	6.52701e+07	2.47059e+07	3.98616e+07	5.568e+07	4.80768e+07	4.55235e+07	4.96183e+07	3.94337e+07	4.65344e+07	4.20014e+07	4.84573e+07	5.88136e+07	5.98423e+07	7.31994e+07	5.77285e+07	4.1932e+07	3.84459e+07	4.65903e+07	4.44462e+07	3.83953e+07	5.77687e+07	6.88755e+07
305.051	8.455	4.16307e+07	4.01611e+07	5.97238e+07	4.94251e+07	3.19132e+07	4.37986e+07	4.07844e+07	7.06022e+07	4.45493e+07	4.87899e+07	5.37362e+07	4.54574e+07	4.0791e+07	2.57752e+07	5.40831e+07	3.70082e+07	5.32242e+07	5.23579e+07	4.97378e+07	3.25535e+07	2.39113e+07	5.5071e+07	7.2842e+07	5.25248e+07	7.10722e+07	3.11379e+07	1.57961e+07	4.36856e+07	2.82402e+07	3.44164e+07	3.39267e+07
173.116	4.555	1.9621e+06	9.11704e+06	4.82346e+06	866976	8.2242e+06	1.33643e+06	5.00122e+06	1.04377e+06	729543	2.3516e+06	940575	696712	1.06526e+07	893985	1.27214e+06	1.78963e+06	2.21186e+06	2.00943e+06	1.58036e+06	2.11475e+06	1.45652e+06	1.92655e+06	2.28276e+06	1.64125e+06	1.68712e+06	5.17287e+06	2.8299e+07	5.41321e+06	5.37504e+06	7.36488e+07	4.66145e+07
261.913	16.382	3.06932e+07	2.71953e+07	4.76067e+07	3.23781e+07	3.23232e+07	4.70537e+07	6.04132e+07	6.53516e+07	6.08599e+07	5.94018e+07	3.96102e+07	5.05278e+07	4.47126e+07	5.0152e+07	4.15188e+07	4.31645e+07	4.16973e+07	4.90189e+07	6.5605e+07	6.61324e+07	5.93738e+07	7.54251e+07	6.24813e+07	6.05059e+07	5.91444e+07	5.42789e+07	3.33835e+07	5.2365e+07	3.42235e+07	4.1249e+07	3.99596e+07
332.272	1.246	3.4332e+07	4.14382e+07	5.81914e+07	3.74944e+07	6.22069e+07	2.46461e+07	3.20552e+07	4.76722e+07	4.18071e+07	6.81235e+07	2.90042e+07	4.82236e+07	4.29134e+07	6.5841e+07	4.69193e+07	5.1197e+07	4.23708e+07	5.46934e+07	1.54904e+07	3.11757e+07	1.82346e+07	3.35338e+07	3.59308e+07	3.43339e+07	3.21174e+07	5.37815e+07	6.35096e+07	5.08895e+07	5.86623e+07	5.70051e+07	5.49408e+07
151.049	6.262	1.78353e+07	1.25219e+07	1.80694e+07	1.16193e+07	2.9253e+07	8.07009e+06	7.74077e+06	9.34556e+06	5.5021e+06	9.0126e+06	1.2156e+07	2.96012e+07	2.1757e+07	6.59671e+07	2.01034e+07	3.39162e+07	1.91833e+07	3.0495e+07	5.60636e+06	5.48799e+06	1.3745e+07	1.40692e+07	1.35219e+07	8.54726e+06	8.15391e+06	7.5469e+06	7.06353e+07	2.31556e+07	3.94636e+07	5.70887e+07	5.20928e+07
84.0211	3.949	3.06066e+07	1.68158e+07	2.5786e+07	1.44309e+07	4.64641e+07	3.60239e+07	2.72351e+07	2.87922e+07	3.44971e+07	5.57572e+07	3.25664e+07	5.30314e+07	3.46751e+07	4.31493e+07	4.06868e+07	3.85885e+07	3.42679e+07	4.23287e+07	7.31371e+07	4.88282e+07	7.08501e+07	6.97641e+07	5.99727e+07	4.6153e+07	2.64903e+07	3.46272e+07	6.25756e+07	6.59866e+07	4.86931e+07	6.08937e+07	5.73074e+07
404.002	9.758	5.79484e+06	1.01614e+07	8.67867e+06	9.28273e+06	1.42263e+07	2.95149e+07	2.63351e+07	9.78355e+06	2.37233e+07	2.34939e+07	1.24712e+07	1.78171e+07	5.41648e+06	1.97419e+07	8.68442e+06	1.10183e+07	1.53042e+07	6.53991e+06	2.42037e+07	5.57197e+07	2.28237e+07	3.73878e+07	1.34908e+07	3.02575e+07	2.49068e+07	7.23996e+07	1.60328e+06	1.00929e+07	6.89009e+06	7.70444e+06	6.10612e+06
256.153	6.837	2.57916e+07	6.46321e+06	1.13873e+07	2.28742e+06	8.12498e+06	4.05716e+06	1.09198e+06	940184	2.06373e+06	1.63255e+06	2.84155e+06	3.48466e+06	1.08106e+07	1.0491e+06	3.52687e+06	1.33145e+07	4.59403e+06	2.15237e+06	1.18276e+06	2.37659e+06	1.35961e+06	1.07222e+06	2.06127e+06	4.78528e+06	2.83918e+06	2.33022e+06	6.23085e+07	5.37297e+06	4.26125e+07	3.6137e+07	6.44756e+07
259.178	1.537	2.31828e+07	1.36079e+07	1.45678e+07	1.16242e+07	5.84532e+07	3.25242e+07	1.6187e+07	1.9318e+07	1.63603e+07	4.91325e+07	4.63953e+07	4.5908e+07	1.37429e+07	1.48565e+07	2.65157e+07	2.56998e+07	5.08428e+07	1.10656e+07	3.96103e+07	2.4197e+07	2.29465e+07	3.06876e+07	3.22555e+07	4.28816e+07	3.25703e+07	1.06954e+07	2.65647e+07	6.40241e+07	4.67134e+07	5.17193e+07	6.98106e+07
163.084	4.272	5.22097e+06	4.82423e+06	3.12342e+06	5.15587e+06	5.35733e+06	6.40596e+06	5.26371e+06	4.75173e+06	3.71846e+06	7.88233e+06	7.94184e+06	2.58881e+06	7.59476e+07	8.48119e+06	1.21629e+07	6.72838e+06	6.5823e+06	4.66357e+06	6.37296e+06	6.92086e+06	5.4906e+06	6.18316e+06	6.96669e+06	6.29281e+06	5.63276e+06	4.67614e+06	5.64211e+07	2.60468e+06	3.58922e+06	4.63334e+06	3.09686e+06
706.534	1.265	5.81205e+07	6.64237e+07	5.85888e+07	5.22812e+07	6.11072e+07	5.25333e+07	5.92118e+07	6.07164e+07	5.25927e+07	5.45823e+07	5.08202e+07	6.18117e+07	6.17937e+07	5.14301e+07	5.17869e+07	5.84093e+07	5.26029e+07	7.18224e+07	4.23354e+07	4.69671e+07	3.67509e+07	4.74336e+07	5.34825e+07	4.65845e+07	3.77457e+07	4.95297e+07	6.14468e+07	5.26029e+07	5.58264e+07	5.47995e+07	6.19365e+07
831.576	1.242	4.60392e+07	4.95226e+07	4.92531e+07	4.97359e+07	4.73053e+07	5.05906e+07	4.64594e+07	6.92096e+07	6.35045e+07	6.48969e+07	3.75082e+07	6.621e+07	5.22661e+07	6.59282e+07	4.48969e+07	4.62128e+07	5.63064e+07	7.06034e+07	5.43319e+07	5.88105e+07	4.95483e+07	6.32377e+07	5.19099e+07	4.97228e+07	3.48796e+07	6.34772e+07	4.41116e+07	7.00374e+07	3.80478e+07	5.37375e+07	4.41122e+07
186.029	3.731	3.66249e+07	2.66356e+06	3.41225e+07	1.44099e+07	3.02295e+07	6.79992e+07	3.75289e+07	6.10136e+07	6.07725e+07	4.23895e+07	2.21145e+07	4.02196e+07	3.17487e+07	2.46228e+07	2.31912e+07	1.64391e+07	2.96756e+07	2.215e+07	5.04961e+07	2.62051e+07	4.32162e+07	2.57889e+07	2.15616e+07	2.99399e+07	1.87525e+07	1.97244e+07	5.9042e+07	4.1345e+07	1.8901e+07	2.55986e+07	2.6169e+07
719.579	1.253	2.66774e+07	4.56345e+07	3.8107e+07	2.66872e+07	3.17773e+07	5.13139e+07	4.22204e+07	4.92777e+07	4.00643e+07	6.39976e+07	4.63205e+07	2.80789e+07	3.98472e+07	2.47275e+07	3.14137e+07	3.05429e+07	2.61856e+07	3.87193e+07	5.28394e+07	4.04106e+07	3.62059e+07	3.78947e+07	4.73656e+07	5.35194e+07	6.72528e+07	5.0621e+07	1.53e+07	1.66724e+07	1.82812e+07	2.28698e+07	2.8931e+07
232.142	9.459	2.26316e+07	2.31004e+07	2.87265e+07	1.36152e+07	2.4224e+07	1.15286e+06	786684	1.08557e+06	741091	792549	5.46649e+06	3.90087e+07	1.94865e+07	7.52102e+07	4.18488e+07	4.69036e+07	2.80729e+07	3.95384e+07	806280	415477	987516	4.26759e+06	9.8856e+06	1.28608e+06	1.68372e+06	362187	3.85652e+07	5.359e+07	4.27683e+07	2.43458e+07	2.57006e+07
265.059	1.636	1.27994e+07	1.25271e+07	9.12666e+06	5.53268e+06	8.32018e+06	2.69456e+07	5.45409e+06	5.43997e+06	1.4962e+07	9.49762e+06	7.23852e+07	6.6915e+06	9.56767e+06	6.95332e+06	3.6011e+07	1.08306e+07	5.56489e+06	1.37159e+07	4.10508e+06	1.1976e+07	4.97906e+06	5.83129e+06	4.90262e+07	4.72259e+07	1.10815e+07	7.30658e+06	8.22214e+06	8.84455e+06	4.1414e+06	1.14478e+07	6.44333e+06
188.116	6.233	1.48097e+07	1.67075e+07	2.15502e+07	1.95956e+07	2.28979e+07	2.76569e+07	2.7286e+07	2.82006e+07	2.04481e+07	4.1244e+07	2.74511e+07	2.35799e+07	2.31556e+07	1.7811e+07	3.14504e+07	2.06797e+07	2.26656e+07	1.75546e+07	2.80202e+07	2.77539e+07	2.32085e+07	1.98769e+07	2.72775e+07	2.95635e+07	2.48377e+07	1.76935e+07	5.90343e+07	6.41742e+07	5.15838e+07	2.2332e+07	2.58326e+07
614.148	8.888	1.25018e+07	1.72542e+07	1.30941e+07	1.05179e+07	1.39234e+07	6.10812e+07	6.96171e+07	6.65668e+07	6.31162e+07	6.54199e+07	2.49335e+07	1.71376e+07	2.17188e+07	1.56769e+07	1.97099e+07	1.48575e+07	1.75336e+07	1.44643e+07	5.12389e+07	6.49203e+07	4.80792e+07	5.88122e+07	4.50006e+07	6.19971e+07	4.31428e+07	6.12603e+07	1.71368e+07	2.3301e+07	1.69206e+07	2.24258e+07	1.92499e+07
768.548	1.234	5.19224e+07	5.46357e+07	5.53784e+07	5.25874e+07	5.29454e+07	4.05435e+07	4.44665e+07	4.79806e+07	4.32532e+07	4.16809e+07	3.49104e+07	5.04339e+07	3.75259e+07	6.72792e+07	4.59909e+07	4.9513e+07	4.8128e+07	5.89314e+07	3.07437e+07	3.33765e+07	3.24742e+07	4.18808e+07	2.65919e+07	3.06036e+07	2.86482e+07	4.69407e+07	6.32143e+07	5.31235e+07	2.72998e+07	5.2774e+07	5.47228e+07
446.06	9.429	2.84142e+07	2.87205e+07	3.23958e+07	2.73018e+07	2.55631e+07	4.90286e+07	6.03221e+07	5.57027e+07	4.75674e+07	6.82657e+07	3.06679e+07	3.52076e+07	3.36128e+07	2.58627e+07	3.46447e+07	3.3614e+07	3.36696e+07	3.11943e+07	5.10156e+07	3.63937e+07	3.34417e+07	5.11606e+07	5.0033e+07	4.94698e+07	5.06276e+07	3.91325e+07	2.46987e+07	4.16373e+07	2.94255e+07	3.51021e+07	3.44783e+07
133.073	7.176	2.00025e+07	1.10858e+07	2.6595e+07	2.27569e+07	1.24004e+07	2.98831e+07	4.53279e+07	4.10925e+07	2.37916e+07	3.80905e+07	1.47614e+07	1.99392e+07	3.65177e+07	9.09158e+06	1.29839e+07	2.46341e+07	1.23998e+07	1.94437e+07	3.99143e+07	3.73191e+07	4.0159e+07	1.47683e+07	3.99116e+07	2.89803e+07	2.76678e+07	2.8835e+07	6.52535e+07	2.06546e+07	6.23218e+07	3.16357e+07	5.41954e+07
169.11	1.538	1.59925e+07	1.73326e+07	7.07399e+06	5.46749e+06	9.62847e+06	7.71987e+07	7.57679e+06	5.02303e+06	6.02841e+06	8.08481e+06	2.77169e+07	5.38712e+06	5.38786e+06	4.07278e+06	1.46288e+07	1.24073e+07	1.17598e+07	5.75333e+06	6.36583e+06	1.65491e+07	6.63015e+06	3.7249e+06	2.41387e+07	2.64678e+07	6.31045e+06	7.09815e+06	3.67718e+06	3.45357e+06	4.07776e+06	5.69977e+06	4.02192e+06
155.923	16.381	2.71098e+07	2.47287e+07	4.08702e+07	2.84006e+07	2.88028e+07	4.52147e+07	6.00006e+07	5.79909e+07	5.56183e+07	6.00167e+07	3.59274e+07	4.7837e+07	3.96617e+07	4.72633e+07	4.10349e+07	3.81979e+07	3.80693e+07	4.7677e+07	5.97779e+07	5.96621e+07	5.48905e+07	6.68121e+07	5.7138e+07	5.62823e+07	5.83994e+07	4.86437e+07	3.02212e+07	5.07968e+07	3.15902e+07	3.67903e+07	3.68678e+07
188.116	7.948	1.4906e+07	6.36084e+06	3.96519e+06	7.54713e+06	5.02789e+06	5.36666e+06	6.00765e+06	3.96594e+06	3.86175e+06	7.76041e+06	4.10125e+06	4.95691e+06	6.68892e+06	2.80995e+06	4.97126e+06	8.59689e+06	3.35898e+06	2.61145e+06	4.36467e+06	5.55625e+06	2.28891e+06	2.00069e+06	2.20172e+06	3.13458e+06	2.75054e+06	2.55057e+06	6.84457e+07	1.18274e+07	6.3325e+07	7.702e+06	1.78968e+07
746.566	1.247	5.35739e+07	5.12427e+07	5.29175e+07	4.54505e+07	5.30177e+07	6.21367e+07	6.13823e+07	5.57964e+07	4.78766e+07	5.86682e+07	3.60618e+07	4.61177e+07	4.78796e+07	5.52059e+07	5.03372e+07	5.10361e+07	4.23218e+07	6.8314e+07	4.18936e+07	3.30451e+07	3.76911e+07	4.79109e+07	4.17445e+07	4.72257e+07	4.53718e+07	4.85298e+07	5.68034e+07	4.82966e+07	5.45147e+07	5.11512e+07	5.95945e+07
767.55	1.237	4.51535e+07	4.62119e+07	5.31069e+07	4.25284e+07	5.19852e+07	4.93096e+07	6.65327e+07	6.01415e+07	5.30779e+07	5.76012e+07	3.54012e+07	4.10894e+07	3.78911e+07	6.96903e+07	3.87103e+07	5.08417e+07	4.67756e+07	5.75114e+07	5.02548e+07	4.83812e+07	3.49838e+07	5.50655e+07	4.59085e+07	4.61526e+07	4.33798e+07	5.36488e+07	4.3497e+07	5.10973e+07	4.32089e+07	4.67566e+07	3.8318e+07
135.068	6.425	2.61718e+07	1.9866e+07	3.54877e+07	3.30112e+07	3.68482e+07	5.88518e+07	6.01035e+07	6.8452e+07	4.53238e+07	7.25807e+07	3.09704e+07	2.9205e+07	3.62835e+07	2.65856e+07	3.33951e+07	3.45781e+07	2.77722e+07	5.74312e+07	6.04481e+07	3.84739e+07	4.37745e+07	3.88751e+07	6.43317e+07	5.06698e+07	5.51335e+07	3.16067e+07	3.59865e+07	4.42178e+07	3.33607e+07	5.75212e+07	5.4696e+07
154.003	4.266	2.3065e+07	7.30706e+06	2.50984e+07	1.54665e+07	2.00913e+07	2.30056e+07	2.20073e+07	2.75909e+07	1.64369e+07	2.9093e+07	1.61011e+07	1.98411e+07	2.28819e+07	2.25618e+07	2.77293e+07	2.2916e+07	2.27203e+07	6.47212e+07	3.75554e+07	5.02269e+06	1.61831e+07	2.37838e+07	2.18715e+07	3.42993e+07	4.02425e+07	6.48932e+06	3.6395e+07	4.40041e+07	2.2105e+07	2.5868e+07	1.86825e+07
765.531	1.245	4.17499e+07	4.50097e+07	6.18536e+07	6.89087e+07	4.18196e+07	3.70029e+07	5.57884e+07	5.23798e+07	4.85524e+07	4.93391e+07	3.02222e+07	4.86236e+07	3.15431e+07	6.12101e+07	3.93424e+07	4.60315e+07	4.20003e+07	3.86519e+07	3.16489e+07	3.54063e+07	2.38788e+07	3.47393e+07	3.08507e+07	3.34815e+07	2.45347e+07	6.06809e+07	3.91038e+07	5.24289e+07	4.01683e+07	3.47891e+07	3.40372e+07
170.069	2.551	1.46545e+07	3.36226e+07	1.01275e+07	2.36776e+07	3.55086e+07	1.21309e+07	2.33236e+07	7.638e+06	2.03153e+07	3.29421e+07	1.07922e+07	3.2574e+07	5.94168e+07	4.86229e+07	2.27769e+07	1.87442e+07	1.72378e+07	5.05595e+07	1.50207e+07	2.8997e+07	2.20298e+07	2.13895e+07	2.13406e+07	1.64032e+07	1.89335e+07	3.31928e+07	6.70434e+07	4.54035e+07	3.70935e+07	1.50262e+07	1.31833e+07
245.101	3.341	3.66115e+06	447437	6.48247e+06	9.85653e+06	2.72194e+06	3.83216e+07	4.39916e+07	4.51245e+07	4.67192e+07	7.10288e+07	5.45513e+06	4.606e+06	1.331e+07	3.16866e+06	4.56283e+06	6.75086e+06	3.76569e+06	2.94783e+06	3.69784e+07	2.43729e+07	4.31217e+07	2.30193e+07	1.97973e+07	2.55592e+07	3.63303e+07	4.84045e+07	2.13078e+07	4.27211e+06	2.33481e+06	3.72319e+06	6.48028e+06
523.364	2.489	4.60487e+07	3.99204e+07	5.77872e+07	3.18937e+07	4.02011e+07	1.81276e+07	2.03931e+07	3.08678e+07	3.15289e+07	3.24035e+07	2.2976e+07	6.15287e+07	3.63775e+07	5.74314e+07	5.59919e+07	5.34234e+07	4.55444e+07	5.71906e+07	2.19929e+07	4.52114e+07	2.65563e+07	3.91473e+07	3.48649e+07	2.82088e+07	3.67868e+07	3.74832e+07	5.41796e+07	6.16058e+07	4.47875e+07	5.19151e+07	5.25412e+07
821.581	1.275	3.64365e+07	3.20583e+07	3.35528e+07	2.88686e+07	3.06072e+07	6.72348e+07	7.46904e+07	6.11997e+07	4.46148e+07	7.01435e+07	4.82918e+07	3.51538e+07	5.1161e+07	3.54606e+07	6.39908e+07	3.80521e+07	3.19571e+07	4.79503e+07	5.68021e+07	6.36035e+07	5.08639e+07	4.82565e+07	5.34455e+07	6.31627e+07	4.83576e+07	4.74827e+07	3.58351e+07	4.2988e+07	3.53701e+07	4.94906e+07	4.80839e+07
511.327	1.477	4.1071e+07	5.53253e+07	5.33987e+07	3.3381e+07	4.58167e+07	1.8735e+07	2.08272e+07	3.39744e+07	2.60361e+07	2.9568e+07	2.66732e+07	5.65199e+07	5.51568e+07	4.02801e+07	4.85815e+07	5.32422e+07	4.09903e+07	7.49033e+07	1.64673e+07	1.86315e+07	1.61019e+07	2.78562e+07	4.19869e+07	2.25104e+07	2.17521e+07	2.87695e+07	4.84222e+07	3.6845e+07	4.78422e+07	5.68717e+07	6.38832e+07
275.184	7.326	1.38024e+07	1.29662e+07	1.9809e+07	1.62863e+07	1.52764e+07	2.84961e+07	4.50927e+07	3.88095e+07	3.25257e+07	5.66669e+07	1.36911e+07	1.76811e+07	1.89414e+07	2.73874e+07	1.61063e+07	1.7719e+07	1.57364e+07	2.30387e+07	6.39611e+07	3.51413e+07	2.86148e+07	4.44418e+07	2.91125e+07	3.80668e+07	5.1349e+07	1.90724e+07	1.75332e+07	1.90826e+07	1.54683e+07	1.73323e+07	1.99029e+07
402.065	6.822	2.54536e+07	2.33346e+07	3.01044e+07	2.39803e+07	2.73268e+07	3.76732e+07	2.98931e+07	3.83847e+07	5.19074e+07	3.78984e+07	3.68234e+07	3.73343e+07	4.06256e+07	3.25602e+07	3.64921e+07	2.9175e+07	3.23168e+07	3.1543e+07	5.40431e+07	4.51905e+07	5.64086e+07	5.12247e+07	4.67313e+07	4.06715e+07	5.30643e+07	5.15987e+07	3.31842e+07	6.42931e+07	3.15822e+07	3.58504e+07	3.63922e+07
111.983	2.543	3.77522e+06	3.37526e+06	1.46765e+06	1.56004e+06	2.17591e+06	1.43265e+06	1.24455e+06	1.2242e+06	1.5673e+06	3.50761e+06	1.01278e+06	3.61505e+06	7.08771e+07	1.20967e+06	3.80968e+06	1.35608e+06	4.7744e+06	3.7622e+06	1.12192e+06	1.90836e+06	1.47732e+06	1.65869e+06	1.28696e+06	1.62928e+06	2.26069e+06	2.02751e+06	5.33059e+07	3.44011e+06	8.43977e+06	5.53091e+06	1.65627e+06
323.052	9.13	2.58658e+07	9.28206e+06	2.59391e+07	2.52835e+07	2.16523e+07	2.62928e+07	4.18578e+07	2.48898e+07	3.81907e+07	4.79167e+07	2.82311e+07	4.03644e+07	4.7123e+07	2.1217e+07	4.09053e+07	4.18727e+07	2.88766e+07	3.2557e+07	3.30897e+07	3.41834e+07	4.28044e+07	4.5427e+07	2.8175e+07	3.10939e+07	2.72489e+07	6.35762e+07	3.16812e+07	4.74936e+07	2.19987e+07	3.16988e+07	3.51927e+07
393.209	7.721	8.44975e+06	6.01576e+06	1.12238e+07	5.15482e+06	1.02816e+07	1.95003e+06	810526	1.81421e+06	3.47929e+06	642897	7.22286e+06	1.40613e+07	1.70138e+07	1.81911e+07	8.32872e+06	1.41276e+07	8.9311e+06	6.20917e+07	4.58386e+06	3.01163e+06	1.01908e+07	9.28387e+06	9.40158e+06	4.23946e+06	6.50467e+06	4.57193e+06	2.06279e+07	1.16364e+07	1.1732e+07	1.34048e+07	1.90495e+07
102.068	1.536	1.47429e+06	2.4158e+06	2.97027e+06	3.7372e+06	3.87986e+06	1.57821e+06	3.76033e+06	1.89244e+06	2.09014e+06	8.12142e+06	2.62691e+07	3.11357e+06	1.54545e+06	3.41057e+06	1.22327e+06	2.11115e+07	1.92283e+07	1.22729e+06	3.89997e+06	3.35737e+06	2.00495e+06	7.1637e+06	3.09608e+06	4.51465e+06	1.53551e+07	1.69368e+06	9.86742e+06	1.70525e+07	9.84415e+06	6.4351e+07	5.57509e+06
87.032	8.367	2.89766e+07	2.75423e+07	3.99014e+07	4.09019e+07	1.94057e+07	4.87172e+07	4.07572e+07	5.32413e+07	4.68673e+07	4.74242e+07	4.53676e+07	3.54589e+07	3.13106e+07	1.80763e+07	3.78689e+07	2.73745e+07	4.12156e+07	3.29301e+07	5.01451e+07	2.56982e+07	3.25501e+07	4.41535e+07	4.50464e+07	5.01598e+07	6.14957e+07	3.90238e+07	1.73871e+07	4.45176e+07	1.95462e+07	2.86151e+07	2.22538e+07
148.037	8.635	1.651e+07	2.42974e+07	2.86938e+07	2.85266e+07	2.93477e+07	4.98386e+07	4.84823e+07	5.09822e+07	4.55028e+07	5.14754e+07	3.00593e+07	3.12262e+07	2.63616e+07	3.79084e+07	1.99862e+07	2.46443e+07	2.67291e+07	1.82221e+07	5.58221e+07	6.38312e+07	5.42646e+07	4.88217e+07	3.98701e+07	4.87641e+07	4.28554e+07	3.74464e+07	3.13982e+07	3.39623e+07	3.14135e+07	2.59847e+07	2.3379e+07
238.996	9.062	1.97259e+07	1.28981e+07	2.58057e+07	1.34678e+07	1.80024e+07	2.89242e+07	4.45747e+07	5.31234e+07	3.6623e+07	6.46541e+07	1.90724e+07	2.47819e+07	2.2141e+07	2.92202e+07	2.25016e+07	2.5692e+07	2.3529e+07	2.54871e+07	6.2862e+07	1.7001e+07	2.78358e+07	5.28477e+07	4.59469e+07	3.87407e+07	5.24792e+07	2.05012e+07	2.17817e+07	3.18893e+07	1.93585e+07	2.16454e+07	2.15918e+07
393.127	2.537	4.40609e+06	3.91629e+06	3.90853e+06	2.70819e+06	3.32505e+06	2.66289e+06	1.99464e+06	2.60452e+06	3.57768e+06	1.59917e+06	2.62123e+06	4.20986e+06	7.26449e+06	6.16452e+07	4.92647e+06	5.07989e+06	4.5993e+06	4.25843e+06	2.35551e+06	3.02862e+06	2.84427e+06	3.38147e+07	4.77664e+06	2.88755e+06	1.66274e+06	1.95547e+06	6.49078e+06	3.89199e+06	7.22946e+06	6.06859e+06	8.20319e+06
216.147	6.213	1.07114e+07	4.28828e+06	1.54751e+06	595531	1.5065e+06	1.05855e+06	854110	1.39781e+06	888469	1.4608e+06	971186	1.22146e+06	7.21855e+06	1.34947e+06	1.33601e+06	6.05589e+06	2.79526e+06	1.50737e+06	1.50291e+06	1.12903e+06	1.50625e+06	1.40104e+06	1.55474e+06	1.04668e+06	1.31901e+06	663383	6.09387e+07	4.91053e+06	4.84992e+07	9.45391e+06	3.42554e+07
742.568	1.281	4.14581e+07	4.32785e+07	3.9309e+07	3.11618e+07	3.94641e+07	3.80086e+07	3.85731e+07	3.87398e+07	3.5555e+07	3.90369e+07	3.82875e+07	4.45e+07	4.72772e+07	3.40127e+07	4.54645e+07	4.47634e+07	4.2243e+07	4.96802e+07	4.72539e+07	3.67733e+07	3.30689e+07	3.58161e+07	4.61798e+07	5.34107e+07	5.28296e+07	2.89622e+07	5.68441e+07	4.26288e+07	4.97924e+07	4.86667e+07	6.32416e+07
120.042	6.368	1.45646e+07	9.0838e+06	1.63984e+07	9.4308e+06	1.81484e+07	2.13362e+07	1.38457e+07	2.1763e+07	1.91185e+07	2.65514e+07	1.07412e+07	2.46486e+07	2.1137e+07	2.24642e+07	2.06982e+07	1.64144e+07	1.05831e+07	6.51347e+07	2.99918e+07	2.21765e+07	3.14843e+07	3.37533e+07	2.77305e+07	2.69518e+07	2.16756e+07	1.84754e+07	1.10931e+07	1.47058e+07	1.14523e+07	1.50292e+07	1.75016e+07
230.163	4.999	9.58351e+06	4.66879e+06	3.00395e+06	971327	2.47053e+06	632429	1.37097e+06	265288	274888	944984	873224	1.23698e+06	5.44342e+06	532211	2.1728e+06	6.92692e+06	3.90494e+06	451637	251450	886107	246031	222677	739444	312289	725802	208466	5.98459e+07	5.06671e+06	5.1542e+07	7.77924e+06	2.62307e+07
481.353	1.473	1.84967e+07	3.52391e+07	3.43649e+07	1.69576e+07	2.42304e+07	1.47306e+07	1.78675e+07	2.11845e+07	1.48159e+07	6.79564e+07	2.53889e+07	2.70846e+07	4.41444e+07	1.49261e+07	2.50485e+07	2.82557e+07	2.92869e+07	2.40987e+07	2.28216e+07	1.48365e+07	2.07492e+07	1.62254e+07	3.01873e+07	2.75383e+07	3.70028e+07	1.2462e+07	1.91618e+07	1.69634e+07	1.88833e+07	2.6956e+07	3.02404e+07
255.256	1.368	6.88773e+06	6.71816e+06	3.65877e+06	1.44502e+06	6.19442e+06	8.76747e+06	2.02748e+06	1.13866e+06	1.43627e+06	2.25222e+06	9.23048e+06	3.84231e+06	1.18089e+06	4.09839e+06	8.79566e+06	1.40294e+07	4.03181e+06	4.35146e+06	1.14118e+06	1.3366e+07	2.77282e+06	1.86042e+06	8.4004e+06	1.09263e+07	5.15052e+06	6.01211e+07	3.05304e+06	1.79414e+06	6.00179e+06	2.98316e+06	1.49663e+06
543.332	1.43	2.06129e+07	2.51661e+07	6.15439e+07	2.70725e+07	2.34591e+07	1.27685e+07	1.88057e+07	3.58146e+07	1.46522e+07	2.27758e+07	1.09704e+07	3.09456e+07	1.34692e+07	2.79824e+07	1.63618e+07	2.74738e+07	2.54712e+07	3.16556e+07	1.83276e+07	1.62618e+07	1.41876e+07	1.88907e+07	1.4393e+07	1.6669e+07	1.99402e+07	2.2084e+07	2.04384e+07	1.94145e+07	2.21377e+07	1.68916e+07	2.11762e+07
521.351	1.441	2.06129e+07	2.51661e+07	6.15439e+07	2.70725e+07	2.34591e+07	1.27685e+07	1.88057e+07	3.58146e+07	1.46522e+07	2.27758e+07	1.09704e+07	3.09456e+07	1.34692e+07	2.79824e+07	1.63618e+07	2.74738e+07	2.54712e+07	3.16556e+07	1.83276e+07	1.62618e+07	1.41876e+07	1.88907e+07	1.4393e+07	1.6669e+07	1.99402e+07	2.2084e+07	2.04384e+07	1.94145e+07	2.21377e+07	1.68916e+07	2.11762e+07
139.949	16.297	4.15079e+07	3.30129e+07	5.11151e+07	4.55793e+07	4.56508e+07	3.96642e+07	4.92266e+07	5.19734e+07	4.93822e+07	5.32214e+07	4.92134e+07	5.02131e+07	6.29135e+07	5.35396e+07	4.88637e+07	5.41942e+07	4.40014e+07	4.85431e+07	5.14865e+07	5.21274e+07	5.81292e+07	4.95932e+07	4.84874e+07	4.54704e+07	4.2195e+07	4.4235e+07	4.97306e+07	5.11811e+07	4.59891e+07	5.11621e+07	5.14074e+07
753.529	1.269	3.46479e+07	4.44613e+07	4.1903e+07	2.37521e+07	4.50249e+07	2.40194e+07	3.63098e+07	3.68171e+07	2.59178e+07	2.83325e+07	2.68393e+07	4.50901e+07	2.66404e+07	4.8748e+07	4.45544e+07	4.25687e+07	3.85168e+07	5.91792e+07	1.2602e+07	1.97385e+07	1.54251e+07	2.54948e+07	3.46693e+07	2.55284e+07	1.00893e+07	4.20369e+07	4.24089e+07	2.7852e+07	3.85157e+07	3.79561e+07	3.99304e+07
248.145	4.332	1.41241e+07	1.06792e+07	1.30828e+07	6.32341e+06	3.83125e+07	2.34787e+07	2.13607e+07	2.25678e+07	2.28489e+07	3.49007e+07	3.07532e+07	1.98912e+07	1.71617e+07	2.25624e+07	1.96079e+07	1.76623e+07	1.86772e+07	1.00447e+07	3.23814e+07	2.44522e+07	4.25963e+07	2.45564e+07	2.85577e+07	2.2562e+07	2.40071e+07	8.75024e+06	6.25132e+07	5.2003e+07	4.00293e+07	4.1542e+07	4.4359e+07
165.079	4.76	1.99622e+07	4.56522e+06	2.28107e+07	6.71999e+06	4.32745e+06	3.27225e+07	1.29974e+07	3.41878e+07	1.24223e+07	1.39137e+07	3.25112e+07	2.84923e+07	9.68467e+06	3.71178e+07	2.46943e+07	1.89408e+07	2.79736e+07	1.41318e+07	6.11522e+07	2.78078e+07	1.72497e+07	4.71656e+07	3.05494e+07	2.90301e+07	4.33972e+07	265751	2.67378e+07	3.9217e+07	2.65582e+07	6.73204e+06	7.63968e+06
257.067	5.45	2.36082e+07	2.20438e+07	6.23807e+07	3.40793e+07	4.12438e+07	5.04232e+06	8.87334e+06	2.50744e+07	6.02121e+06	1.32536e+07	1.38415e+07	3.25068e+07	2.95755e+07	3.13524e+07	2.9065e+07	2.12167e+07	2.42963e+07	3.80609e+07	5.05685e+06	2.19592e+06	6.926e+06	8.53623e+06	1.04378e+07	8.00256e+06	7.11363e+06	5.98689e+06	2.28997e+07	3.28702e+07	1.45311e+07	1.84974e+07	1.75764e+07
167.058	5.671	9.42204e+06	1.4395e+06	4.51902e+06	2.00998e+06	2.19308e+06	779820	952491	792275	833860	731045	3.43643e+06	3.01213e+06	8.48556e+06	197056	2.93053e+06	5.74909e+06	3.53464e+06	1.57935e+06	660122	925343	438845	296561	2.08348e+06	815199	1.5943e+06	640126	6.19577e+07	2.13814e+06	4.40534e+07	1.27165e+07	2.39226e+07
97.9768	8.484	3.59436e+07	3.14747e+07	4.09039e+07	2.65387e+07	4.77934e+07	2.46271e+07	2.47303e+07	4.40544e+07	2.41565e+07	3.83111e+07	3.2647e+07	3.97078e+07	3.69929e+07	4.77295e+07	4.84879e+07	3.75988e+07	3.49893e+07	5.39599e+07	3.42427e+07	2.64674e+07	2.05752e+07	4.40003e+07	6.07889e+07	3.54591e+07	4.28464e+07	1.94449e+07	2.07445e+07	3.333e+07	3.98629e+07	4.05087e+07	4.51727e+07
99.0684	6.739	1.05878e+07	1.67444e+07	1.51998e+07	1.51304e+07	1.10556e+07	6.94938e+06	1.82143e+07	1.06902e+07	1.28184e+07	1.36451e+07	1.38889e+07	1.82834e+07	2.23851e+07	7.6513e+06	1.25281e+07	1.54801e+07	1.2791e+07	1.55991e+07	9.83387e+06	5.87428e+06	6.47708e+06	2.96742e+06	1.12482e+07	8.12815e+06	9.97528e+06	5.21139e+06	6.00324e+07	1.63424e+07	5.98355e+07	2.28171e+07	3.22796e+07
177.098	13.597	2.70195e+07	4.65691e+07	4.4243e+07	2.07322e+07	3.43644e+07	3.19633e+06	4.93358e+06	8.59838e+06	4.00081e+06	9.22207e+06	1.89102e+07	3.36771e+07	2.38466e+07	2.11705e+07	4.2957e+07	3.47997e+07	4.2333e+07	3.22748e+07	5.4224e+06	2.0372e+06	2.449e+06	7.52876e+06	1.52468e+07	9.10339e+06	1.30506e+07	2.18729e+06	1.417e+07	5.93777e+07	3.5655e+07	4.92332e+07	3.71845e+07
230.019	8.932	1.49699e+07	5.7315e+06	9.74091e+06	7.01396e+06	1.17722e+07	1.05081e+07	9.41453e+06	9.30257e+06	9.18342e+06	1.20454e+07	1.27016e+07	2.18379e+07	1.79127e+07	2.64184e+07	1.54873e+07	2.21638e+07	1.08653e+07	1.67624e+07	7.89641e+06	6.68358e+06	2.35843e+07	1.56954e+07	1.09732e+07	1.2071e+07	8.90488e+06	1.74324e+07	5.87123e+07	1.58529e+07	1.66513e+07	2.9273e+07	1.89515e+07
125.999	3.602	1.49176e+07	1.21296e+07	1.98295e+07	1.74306e+07	2.04489e+07	6.77474e+06	3.0751e+06	6.00082e+06	4.44966e+06	6.40782e+06	6.61523e+06	2.41835e+07	1.2067e+07	5.57322e+07	1.62064e+07	3.10859e+07	2.22845e+07	3.14317e+07	4.70146e+06	8.24864e+06	7.20976e+06	1.4719e+07	8.72132e+06	5.64672e+06	1.06212e+07	9.79207e+06	1.2669e+07	1.95649e+07	1.44332e+07	9.32441e+06	1.33659e+07
739.515	1.237	2.55676e+07	2.46746e+07	2.53235e+07	4.16346e+07	2.49189e+07	3.27392e+07	4.55779e+07	5.16397e+07	4.09121e+07	5.97075e+07	2.05995e+07	3.24064e+07	1.7609e+07	2.64112e+07	1.63377e+07	3.13429e+07	2.86821e+07	3.79024e+07	2.63113e+07	2.81209e+07	1.64751e+07	2.8361e+07	2.67914e+07	3.15055e+07	2.21411e+07	3.94857e+07	1.57097e+07	2.41535e+07	2.12584e+07	2.62864e+07	2.18508e+07
843.566	1.28	3.21467e+07	3.45923e+07	5.89619e+07	3.46475e+07	3.4897e+07	2.71856e+07	4.03302e+07	3.5804e+07	3.39692e+07	3.99568e+07	3.12811e+07	3.81423e+07	3.33602e+07	4.75818e+07	3.64932e+07	3.8414e+07	3.69153e+07	4.41087e+07	2.81708e+07	2.18603e+07	2.16521e+07	2.57368e+07	3.56541e+07	2.80473e+07	2.9434e+07	2.55108e+07	3.95747e+07	4.01592e+07	3.39328e+07	4.08335e+07	3.93954e+07
292.138	8.06	9.58769e+06	2.56099e+07	3.14577e+07	2.80507e+07	1.32506e+07	2.56335e+07	5.82856e+07	5.6332e+07	4.29341e+07	2.29085e+07	1.72118e+07	8.88803e+06	1.72743e+07	3.02101e+07	7.83853e+06	1.91328e+07	1.52385e+07	1.73212e+07	3.33396e+07	1.21209e+07	2.48594e+07	3.15372e+07	1.78958e+07	2.67172e+07	2.55927e+07	2.96965e+07	1.36738e+07	7.98214e+06	7.17369e+06	6.40388e+06	5.83052e+06
532.318	1.441	1.14494e+06	658782	3.93198e+06	8.94875e+06	1.32175e+07	662304	653705	659849	1.74577e+06	1.25591e+07	1.47231e+06	4.86053e+06	682289	3.68488e+06	745765	5.41731e+06	5.99966e+07	1.38381e+06	609885	1.88574e+06	5.22484e+06	731436	666731	724640	4.46712e+06	1.01602e+06	1.45531e+07	756118	3.8571e+07	733147	2.05128e+06
260.03	9.884	3.45634e+07	4.25217e+07	2.95688e+07	3.35241e+07	4.16222e+07	2.74164e+07	3.04209e+07	2.27822e+07	2.51296e+07	3.5869e+07	3.82763e+07	5.16499e+07	3.65891e+07	4.47461e+07	2.97078e+07	5.05458e+07	3.60839e+07	4.61153e+07	2.56845e+07	3.25575e+07	5.05681e+07	4.68152e+07	3.33007e+07	2.91712e+07	3.14923e+07	5.60494e+07	5.91549e+07	3.87831e+07	4.64493e+07	5.81327e+07	4.62163e+07
176.043	9.652	673674	1.87129e+06	1.32474e+06	1.68294e+06	1.73925e+06	1.40774e+07	2.29004e+07	2.53874e+07	4.92433e+07	1.41897e+07	8.85017e+06	1.98066e+06	5.48926e+06	2.11939e+06	1.39074e+06	1.08852e+06	1.91942e+06	1.59303e+06	1.09727e+07	5.92451e+07	3.31663e+07	1.44871e+07	1.22847e+07	1.984e+07	7.88767e+06	2.22057e+07	993713	1.47829e+06	670431	1.0079e+06	1.11029e+06
299.282	1.723	6.10623e+06	7.43406e+06	6.03197e+06	7.93918e+06	7.07946e+06	3.38643e+07	3.66268e+07	3.66851e+07	2.67626e+07	4.71972e+07	1.51271e+07	6.10933e+06	1.14113e+07	9.22445e+06	7.21889e+06	8.70487e+06	7.36328e+06	8.15524e+06	5.72734e+07	2.68132e+07	3.90102e+07	3.41063e+07	3.45389e+07	3.91421e+07	3.60367e+07	1.69222e+07	7.66136e+06	8.66568e+06	9.89925e+06	9.67954e+06	7.61494e+06
223.105	4.841	3.10212e+07	3.19914e+07	4.45357e+07	3.06853e+07	3.39775e+07	2.06467e+07	2.32971e+07	2.76225e+07	2.55948e+07	2.44973e+07	3.18368e+07	3.95472e+07	5.12192e+07	5.07101e+07	4.59261e+07	4.61278e+07	5.17917e+07	5.88306e+07	5.14799e+07	2.12122e+07	3.26092e+07	3.93772e+07	3.77844e+07	2.87837e+07	4.13036e+07	1.96658e+07	3.65628e+07	5.29342e+07	3.49989e+07	3.34284e+07	4.00948e+07
240.147	1.76	1.01492e+06	648792	1.57247e+06	759554	893046	4.14229e+06	7.92366e+06	6.27462e+06	5.19191e+06	7.91319e+06	959379	1.43283e+06	1.70633e+06	3.5532e+06	713682	1.16161e+06	1.30909e+06	2.28717e+06	5.81193e+07	6.16333e+06	6.80297e+06	1.05528e+07	6.42217e+06	6.98705e+06	9.04767e+06	3.36672e+06	741964	1.58988e+06	5.06932e+06	1.35785e+06	1.06983e+06
467.301	1.488	4.12906e+07	5.7741e+07	5.24452e+07	3.29753e+07	4.37661e+07	1.1978e+07	1.51992e+07	2.62852e+07	2.06412e+07	2.02091e+07	2.35099e+07	4.87031e+07	5.58755e+07	5.12718e+07	4.4908e+07	4.82723e+07	4.35104e+07	6.56818e+07	8.16964e+06	1.1779e+07	1.21502e+07	1.9711e+07	3.64859e+07	1.78151e+07	1.58279e+07	1.80993e+07	4.56851e+07	3.60268e+07	3.66483e+07	5.49433e+07	6.03387e+07
447.334	1.436	3.30537e+07	1.00935e+07	2.72763e+07	9.11127e+06	3.55113e+07	2.88164e+07	1.79644e+07	2.90899e+07	2.69258e+07	4.08398e+07	1.27e+07	1.63764e+07	2.29057e+07	1.05856e+07	4.00632e+07	1.70058e+07	1.00553e+07	1.85528e+07	4.32751e+07	1.9233e+07	2.60425e+07	5.73967e+07	4.3556e+07	3.15872e+07	3.26122e+07	1.84424e+07	1.69862e+07	2.65184e+07	1.96655e+07	2.35033e+07	3.24159e+07
425.352	1.428	3.30537e+07	1.00935e+07	2.72763e+07	9.11127e+06	3.55113e+07	2.88164e+07	1.79644e+07	2.90899e+07	2.69258e+07	4.08398e+07	1.27e+07	1.63764e+07	2.29057e+07	1.05856e+07	4.00632e+07	1.70058e+07	1.00553e+07	1.85528e+07	4.32751e+07	1.9233e+07	2.60425e+07	5.73967e+07	4.3556e+07	3.15872e+07	3.26122e+07	1.84424e+07	1.69862e+07	2.65184e+07	1.96655e+07	2.35033e+07	3.24159e+07
791.545	1.231	3.73833e+07	4.14282e+07	3.98585e+07	3.97805e+07	3.1345e+07	3.03343e+07	4.35211e+07	3.59735e+07	3.72943e+07	4.25287e+07	3.51902e+07	4.25485e+07	3.6989e+07	5.96617e+07	3.68007e+07	4.7533e+07	4.33855e+07	5.22359e+07	3.91947e+07	3.66345e+07	2.63179e+07	4.8988e+07	3.28046e+07	3.84288e+07	2.52661e+07	4.67471e+07	3.06732e+07	3.52177e+07	2.18981e+07	3.08779e+07	3.64317e+07
291.095	6.826	2.57965e+07	2.78458e+07	3.67226e+07	1.6401e+07	3.75406e+07	2.59562e+07	3.34527e+07	4.13712e+07	3.31473e+07	2.98537e+07	3.17285e+07	3.54055e+07	4.90676e+07	3.60919e+07	4.3655e+07	3.07337e+07	3.57014e+07	4.57163e+07	2.75396e+07	2.46182e+07	2.72843e+07	4.22266e+07	3.94251e+07	2.85051e+07	2.10321e+07	1.70124e+07	3.30206e+07	5.49498e+07	3.32119e+07	5.18048e+07	4.19288e+07
112.016	10.582	9.3645e+06	1.0764e+07	1.3125e+07	1.82304e+07	1.80028e+07	8.41088e+06	6.9693e+06	6.64685e+06	5.81672e+06	8.36493e+06	7.04653e+06	1.38645e+07	9.62258e+06	1.61289e+07	9.34749e+06	1.28167e+07	1.3766e+07	5.85427e+07	9.23206e+06	1.00509e+07	1.65849e+07	7.95753e+06	7.94622e+06	7.48106e+06	1.10352e+07	1.37498e+07	1.64203e+07	1.54736e+07	1.53301e+07	1.8107e+07	1.44962e+07
287.246	1.451	8.84041e+06	1.41125e+07	3.84064e+06	7.32588e+06	8.39213e+06	1.14363e+07	5.99469e+06	2.42373e+06	6.22588e+06	3.75325e+06	7.45092e+06	4.04263e+06	5.13857e+06	5.21417e+06	1.82574e+07	7.95188e+06	8.1526e+06	5.56899e+07	2.42789e+06	6.9046e+06	2.18364e+06	3.81948e+06	5.27584e+06	5.37782e+06	4.92658e+06	3.39415e+06	2.34184e+06	1.05202e+06	3.97272e+06	1.04749e+06	1.22193e+06
172.02	1.538	37022.9	71382.5	44165.2	40476.4	38865	49097.9	65315.9	46710.8	36986.1	44664.8	110100	37498	6.11949e+07	46802.9	64842.9	115918	54142.6	164069	35456.6	73261.4	102495	65570.3	87109	66931.6	40556.2	39933.2	4.59847e+07	54330.5	61414.2	77326	48948.8
367.116	6.367	1.9436e+06	73663.2	75832.6	73824.4	8.87083e+06	272087	79088.2	88670.8	79742.6	157351	81439.8	86111.9	429304	514122	65465.8	432654	1.93401e+06	5.14608e+07	102879	76484.5	3.56959e+06	89602.8	114608	76823.7	802826	1.06916e+06	91159.9	86244.6	146495	1.91213e+06	70675.4
230.126	5.929	5.11996e+06	5.61588e+06	1.44856e+07	1.20152e+07	6.42658e+06	3.80626e+07	5.27663e+07	5.51829e+07	4.56308e+07	3.82526e+07	1.31816e+07	7.58491e+06	1.41709e+07	9.11324e+06	1.00738e+07	8.87555e+06	9.28137e+06	9.0981e+06	3.97992e+07	2.78535e+07	3.56246e+07	3.08285e+07	3.46735e+07	3.93261e+07	3.53956e+07	3.48923e+07	5.73482e+06	1.29473e+07	5.13595e+06	1.26856e+07	9.97904e+06
438.153	7.824	2.20182e+07	2.52143e+07	3.47053e+07	2.34056e+07	3.17797e+07	1.8774e+07	1.71283e+07	2.51185e+07	2.61275e+07	1.83153e+07	3.36949e+07	3.7004e+07	5.22018e+07	4.06452e+07	3.81639e+07	4.14046e+07	3.50114e+07	5.51842e+07	3.92077e+07	2.22757e+07	3.77838e+07	4.39937e+07	5.06845e+07	2.79068e+07	3.55004e+07	2.86288e+07	3.94012e+07	5.13199e+07	3.29887e+07	4.4304e+07	4.90634e+07
305.078	7.491	8.62047e+06	2.26368e+07	2.81681e+07	3.66081e+07	2.0192e+07	1.04959e+06	3.20196e+06	1.87507e+06	4.14825e+06	2.59011e+06	2.05052e+06	3.61573e+07	3.139e+06	5.43086e+07	2.55603e+06	1.53141e+07	8.98937e+06	3.51275e+07	1.77933e+06	6.7444e+06	6.43085e+06	1.78991e+07	2.1739e+06	897073	1.63691e+06	1.45245e+07	4.44498e+06	1.61432e+06	8.25801e+06	5.34114e+06	9.49356e+06
466.312	1.163	3.45756e+07	2.77259e+07	3.70929e+07	1.97089e+07	2.70851e+07	2.50175e+07	2.01923e+07	3.11692e+07	1.87225e+07	2.41656e+07	2.34213e+07	5.20665e+07	2.65805e+07	2.82935e+07	3.06588e+07	3.65133e+07	2.65893e+07	4.69151e+07	2.54979e+07	2.52972e+07	1.45029e+07	2.34376e+07	3.1164e+07	3.15508e+07	3.03361e+07	1.27518e+07	5.09381e+07	3.85336e+07	4.53273e+07	4.15233e+07	4.59104e+07
583.081	9.575	2.15805e+07	1.91401e+07	2.47828e+07	2.9755e+07	2.18816e+07	4.47808e+07	5.52474e+07	3.9916e+07	4.00437e+07	5.54331e+07	2.63998e+07	2.71568e+07	2.51268e+07	2.44843e+07	3.12607e+07	2.70022e+07	2.75972e+07	2.7121e+07	4.61237e+07	4.06336e+07	3.20352e+07	4.79324e+07	3.7736e+07	4.46082e+07	4.99612e+07	3.9952e+07	1.62489e+07	3.21536e+07	2.54959e+07	3.28432e+07	2.69125e+07
812.673	1.269	5.3083e+07	2.72712e+07	4.17653e+07	5.20078e+07	3.23915e+07	9.41568e+06	1.12309e+07	6.41172e+06	1.41746e+07	1.31111e+07	1.58715e+07	3.94672e+07	1.58151e+07	4.09791e+07	2.93052e+07	3.73171e+07	3.06148e+07	5.19582e+07	1.36268e+07	1.33638e+07	1.29561e+07	1.58259e+07	1.40635e+07	1.02393e+07	9.67399e+06	2.03782e+07	2.87429e+07	1.82034e+07	1.87031e+07	1.90333e+07	2.6265e+07
837.55	1.152	2.42736e+07	2.55831e+07	2.71464e+07	2.55541e+07	2.71204e+07	2.91973e+07	4.17659e+07	3.9231e+07	3.24587e+07	4.47639e+07	2.71364e+07	3.17484e+07	2.83711e+07	3.64168e+07	2.52269e+07	2.88011e+07	2.53383e+07	3.34219e+07	5.35984e+07	3.0043e+07	3.24021e+07	4.04279e+07	3.60024e+07	4.17211e+07	4.23083e+07	2.98052e+07	2.2503e+07	2.67239e+07	2.32598e+07	2.69317e+07	2.80292e+07
147.089	2.544	1.74605e+06	1.24436e+07	1.44258e+06	4.88741e+06	1.22847e+07	2.6282e+06	7.25958e+06	1.15543e+06	7.34405e+06	5.70365e+07	2.4097e+06	1.51421e+06	4.33114e+06	1.06991e+06	5.91433e+06	2.89195e+06	2.25455e+06	6.72991e+06	1.12864e+06	3.62028e+06	4.35263e+06	2.19696e+07	1.34968e+06	2.6356e+06	1.50673e+06	1.05764e+07	1.96924e+06	1.55411e+06	1.26204e+06	3.37169e+07	1.01408e+07
164.069	4.876	3.31046e+07	2.1874e+07	4.4739e+07	2.94306e+07	2.7523e+07	3.43805e+07	3.04791e+07	4.19927e+07	2.33624e+07	2.94713e+07	2.30311e+07	2.81185e+07	1.96689e+07	4.70875e+07	3.94222e+07	2.93798e+07	3.09207e+07	4.46073e+07	2.7327e+07	2.09044e+07	2.06774e+07	4.08438e+07	4.25609e+07	2.60187e+07	2.50359e+07	2.52884e+07	4.03624e+07	5.67904e+07	3.76152e+07	5.17366e+07	4.6207e+07
463.306	1.427	2.41468e+07	2.66008e+07	2.96421e+07	1.91353e+07	2.5813e+07	1.87409e+07	1.05863e+07	1.56145e+07	2.25105e+07	2.42816e+07	2.54075e+07	2.88159e+07	4.00766e+07	2.21377e+07	3.03041e+07	2.8994e+07	2.88665e+07	2.87563e+07	1.24445e+07	1.79975e+07	1.90132e+07	2.51095e+07	3.10406e+07	2.73724e+07	2.7669e+07	2.46951e+07	5.17558e+07	2.18336e+07	4.71567e+07	3.63017e+07	3.39309e+07
149.051	4.594	2.12711e+07	9.70584e+06	2.95309e+07	2.42208e+07	1.92775e+07	4.33479e+07	3.32823e+07	5.35303e+07	2.90961e+07	4.66186e+07	1.4298e+07	2.84599e+07	1.8107e+07	2.25263e+07	2.42247e+07	2.40839e+07	1.92064e+07	1.72023e+07	4.18575e+07	2.51988e+07	2.27112e+07	3.47724e+07	4.67579e+07	3.76638e+07	4.20377e+07	1.55009e+07	3.8135e+07	5.019e+07	3.05378e+07	3.87956e+07	4.24391e+07
604.166	7.598	2.59449e+07	6.00946e+06	2.46354e+07	1.52563e+07	1.77989e+07	2.15892e+07	3.1359e+07	4.04181e+07	2.7905e+07	3.57311e+07	2.13582e+07	2.24733e+07	2.44313e+07	1.54466e+07	2.97375e+07	2.57535e+07	2.21958e+07	1.36307e+07	5.09777e+07	9.27477e+06	8.40127e+06	2.43161e+07	3.78245e+07	3.50144e+07	4.95557e+07	9.86364e+06	2.11456e+07	3.94708e+07	1.88583e+07	2.17095e+07	2.02153e+07
140.058	1.66	2.33008e+06	5.29881e+06	3.59e+06	1.96312e+06	2.89244e+06	2.35812e+06	4.60034e+06	3.11744e+06	1.85905e+06	4.02397e+06	7.6192e+06	4.36718e+06	1.38749e+06	4.8705e+06	2.95255e+06	7.57917e+06	5.33908e+06	1.68847e+06	1.28879e+06	3.89776e+06	729552	1.36851e+06	5.3999e+06	2.17232e+06	4.64106e+06	4.16263e+06	5.27943e+07	1.90935e+06	1.76947e+06	3.12245e+07	1.39879e+07
765.552	1.143	2.29435e+07	2.79587e+07	2.60241e+07	2.73386e+07	2.29949e+07	5.41514e+07	4.74487e+07	4.19715e+07	4.18807e+07	4.31528e+07	3.9358e+07	4.18132e+07	4.60907e+07	2.66868e+07	3.34882e+07	2.76752e+07	2.55613e+07	3.09823e+07	4.45575e+07	4.44446e+07	5.01338e+07	4.33347e+07	4.8429e+07	5.03545e+07	3.58446e+07	4.4623e+07	2.43253e+07	3.90732e+07	2.58405e+07	4.16752e+07	3.37646e+07
169.998	8.664	1.53782e+07	1.74576e+07	1.41129e+07	1.07239e+07	1.88649e+07	7.26975e+06	1.06836e+07	1.28641e+07	1.16899e+07	1.25753e+07	1.09604e+07	1.95396e+07	2.1529e+07	2.37325e+07	1.58332e+07	2.52492e+07	1.67831e+07	2.33612e+07	1.18865e+07	1.0661e+07	2.131e+07	1.77901e+07	1.55011e+07	1.49873e+07	1.49321e+07	2.09918e+07	5.30778e+07	1.49867e+07	1.66554e+07	2.33024e+07	2.14233e+07
308.272	1.249	2.03378e+07	1.80425e+07	2.25588e+07	2.18945e+07	2.53179e+07	1.09524e+07	1.09464e+07	1.63592e+07	1.65124e+07	2.1725e+07	2.32113e+07	3.00072e+07	3.76396e+07	1.80587e+07	2.88141e+07	2.368e+07	2.15141e+07	2.8547e+07	8.074e+06	1.75284e+07	1.37981e+07	1.57465e+07	2.3548e+07	1.88802e+07	1.50264e+07	2.60239e+07	4.81121e+07	2.27745e+07	4.30092e+07	3.30684e+07	3.6645e+07
211.015	8.969	65814.9	52625.8	109333	57865.9	108726	74157.2	95298.1	110834	86668.2	133424	64773.8	77763.4	5.45697e+07	119917	104717	138865	104837	75115.1	122560	79888.2	115966	113945	115549	171650	100974	98904.8	7.1423e+06	161275	212471	161936	132775
481.317	2.488	3.13945e+07	3.56149e+07	4.22526e+07	2.38899e+07	3.40603e+07	1.79697e+07	1.56714e+07	2.76482e+07	2.81708e+07	2.96352e+07	2.08953e+07	3.2251e+07	3.38446e+07	4.07388e+07	3.79735e+07	3.70924e+07	3.51268e+07	3.71966e+07	1.04092e+07	2.04262e+07	1.24631e+07	2.29927e+07	3.03267e+07	2.37461e+07	2.35613e+07	2.83097e+07	4.13478e+07	3.46298e+07	4.42221e+07	4.70636e+07	4.14768e+07
231.834	16.385	1.58179e+07	1.43194e+07	2.62302e+07	1.68455e+07	1.56726e+07	3.29966e+07	4.54369e+07	4.3805e+07	3.87102e+07	4.42355e+07	2.16929e+07	3.05823e+07	2.46136e+07	3.35934e+07	2.71558e+07	2.31682e+07	2.46789e+07	3.17982e+07	4.13272e+07	4.54308e+07	3.72343e+07	5.18907e+07	4.15071e+07	4.22678e+07	4.19764e+07	3.38372e+07	1.6648e+07	3.31969e+07	1.86757e+07	2.15203e+07	2.36425e+07
408.288	2.539	961882	5.21726e+06	3.3585e+06	4.15547e+06	8.93926e+06	3.24951e+06	7.4016e+06	4.4429e+06	5.99198e+06	1.12795e+07	5.08995e+07	2.01718e+07	9.91985e+06	942466	3.79425e+06	2.61185e+07	3.79989e+07	413459	6.43508e+06	1.15713e+07	933291	315635	1.53967e+07	2.46614e+06	2.64148e+07	216624	3.00056e+07	3.63956e+07	4.54081e+07	1.53098e+07	1.49986e+07
199.23	4.929	464361	1.17e+06	932526	4.20854e+06	5.03707e+06	564959	295386	651273	1.08109e+06	625740	7.8097e+06	8.18161e+06	1.65728e+07	1.61563e+07	3.586e+06	2.012e+07	1.25418e+06	1.02093e+07	404102	1.42441e+06	8.00273e+06	1.76663e+06	970102	2.35588e+06	365747	3.78722e+06	5.12355e+07	1.01095e+07	5.13433e+06	1.39868e+07	5.71779e+06
436.097	3.5	2.50452e+07	1.98172e+07	2.95043e+07	2.59886e+07	2.44212e+07	4.11004e+07	4.53281e+07	5.28589e+07	3.73335e+07	4.88145e+07	3.21028e+07	2.87124e+07	3.4753e+07	2.54135e+07	3.23586e+07	3.214e+07	2.90158e+07	2.66963e+07	4.19734e+07	4.60683e+07	3.27554e+07	4.59301e+07	4.51729e+07	4.34155e+07	4.4552e+07	3.14955e+07	3.29303e+07	4.29187e+07	2.82767e+07	5.02962e+07	3.00651e+07
156.017	3.332	3.70584e+06	3.16522e+07	8.29682e+06	1.23215e+07	9.2009e+06	1.56788e+07	2.84685e+07	2.7106e+07	3.38706e+07	1.81935e+07	1.0104e+07	7.42069e+06	1.2148e+07	6.62454e+06	5.55931e+06	5.66089e+06	5.42379e+06	1.01911e+07	1.23852e+07	3.71171e+07	4.22638e+07	1.50781e+07	1.07917e+07	1.8969e+07	9.49059e+06	5.22405e+07	1.01092e+07	3.28e+06	2.01669e+06	2.60511e+06	4.92036e+06
115.944	7.139	2.05359e+07	1.87283e+07	2.17252e+07	1.20875e+07	1.671e+07	2.70644e+07	2.27395e+07	2.25201e+07	1.66741e+07	3.94211e+07	1.86531e+07	1.44496e+07	2.13186e+07	2.39513e+07	4.12843e+07	1.68987e+07	1.79164e+07	5.04383e+07	2.63916e+07	1.53678e+07	2.78537e+07	1.90149e+07	2.31729e+07	2.62719e+07	3.16313e+07	1.85732e+07	1.36914e+07	1.33648e+07	1.5731e+07	1.37123e+07	2.8025e+07
866.514	1.158	7.30363e+06	7.30361e+06	1.13278e+07	1.02432e+07	6.12476e+06	8.36574e+06	1.20423e+07	1.88703e+07	1.30153e+07	1.59359e+07	8.53725e+06	8.09305e+06	8.73436e+06	1.34547e+07	7.24996e+06	1.11791e+07	1.28809e+07	9.97651e+06	5.0443e+07	1.36102e+07	9.51309e+06	2.20531e+07	1.4677e+07	2.07786e+07	3.08289e+07	9.09143e+06	5.73558e+06	7.99329e+06	5.48089e+06	6.45989e+06	5.41339e+06
230.126	8.538	1.74469e+07	4.66441e+06	4.13897e+06	1.10743e+06	913499	895635	1.55289e+06	972482	789308	1.09903e+06	751532	1.50963e+06	1.02143e+07	996417	4.78584e+06	4.60288e+06	4.50763e+06	1.51056e+06	1.00896e+06	672973	751177	846288	989775	897719	935090	736800	5.17863e+07	4.65949e+06	4.0301e+07	5.17095e+06	1.42804e+07
369.287	1.492	2.92098e+07	1.1035e+07	1.76768e+07	9.11803e+06	4.78549e+07	2.6848e+07	1.36497e+07	9.47841e+06	1.51209e+07	2.36691e+07	9.52432e+06	2.61934e+07	3.11854e+07	1.84011e+07	4.35026e+07	2.44199e+07	9.55961e+06	2.0687e+07	3.24863e+07	1.48686e+07	2.47619e+07	2.5791e+07	3.25686e+07	3.24723e+07	2.47474e+07	6.83035e+06	7.65869e+06	2.48693e+07	3.15719e+07	2.49872e+07	5.01933e+07
204.111	8.881	7.17142e+06	3.12279e+06	1.33756e+06	1.22321e+06	1.8185e+06	223127	231991	260992	105402	178698	778732	1.76653e+06	1.84436e+06	265053	3.6823e+06	3.14268e+06	2.20043e+06	542801	214603	200752	203402	119304	470308	130100	168463	164790	4.79392e+07	1.67618e+06	3.23923e+07	2.77755e+06	4.76432e+06
632.147	7.516	1.70642e+07	1.73031e+07	2.30542e+07	1.32505e+07	1.93806e+07	1.15176e+07	7.30621e+06	1.18988e+07	1.31071e+07	1.18928e+07	2.2364e+07	2.59526e+07	2.89723e+07	2.54078e+07	3.49119e+07	2.70705e+07	3.61349e+07	3.78034e+07	4.79883e+07	5.00649e+06	1.04396e+07	2.43754e+07	3.73749e+07	2.21038e+07	4.40228e+07	5.30385e+06	2.39379e+07	5.1227e+07	3.05324e+07	3.98308e+07	2.68804e+07
352.225	1.341	7.34066e+06	1.93594e+06	4.46245e+06	1.97244e+06	6.49389e+06	6.74707e+06	8.37839e+06	1.82233e+07	1.31083e+07	4.84789e+07	1.01926e+07	7.18703e+06	9.27985e+06	2.53356e+06	1.35561e+07	1.05616e+07	2.7671e+06	3.77661e+06	2.61352e+06	1.44416e+07	8.42229e+06	1.0053e+07	4.52551e+06	3.34504e+07	9.19988e+06	6.00858e+06	4.75277e+07	1.35987e+07	1.60816e+07	3.80202e+07	1.44485e+07
150.068	1.525	70174.4	78585	604362	983701	123253	121384	98100.3	142791	234798	121301	1.02602e+07	794754	29540.9	200127	369717	881188	2.86796e+06	71847.1	513842	263916	65571.7	178778	560954	95900.9	1.97981e+06	81672.8	138696	38377.9	52865.8	5.04198e+07	3.193e+06
694.127	7.652	8.25312e+06	3.27668e+06	9.09243e+06	6.68325e+06	7.77857e+06	1.4224e+07	4.1379e+07	4.3434e+07	2.99383e+07	5.08303e+07	7.44357e+06	9.59927e+06	1.26816e+07	6.86251e+06	1.48457e+07	1.4373e+07	8.09169e+06	7.00643e+06	1.78821e+07	1.03031e+07	1.26153e+07	2.05519e+07	1.50672e+07	1.80335e+07	1.1982e+07	1.39326e+07	6.45928e+06	1.46551e+07	5.00858e+06	9.08176e+06	7.85685e+06
282.038	9.065	1.87279e+07	1.42602e+07	1.67531e+07	2.33826e+07	1.29726e+07	3.16412e+07	3.3248e+07	3.55135e+07	2.54837e+07	5.08567e+07	1.5316e+07	1.7576e+07	1.19472e+07	2.3149e+07	1.62711e+07	1.69059e+07	2.25665e+07	2.26495e+07	4.70524e+07	9.92338e+06	1.21918e+07	3.57559e+07	2.92859e+07	2.7715e+07	3.78226e+07	1.11138e+07	1.05713e+07	2.2348e+07	1.34259e+07	1.82215e+07	1.22409e+07
102.032	6.368	1.40069e+07	8.31056e+06	1.53672e+07	8.69694e+06	1.62832e+07	2.07393e+07	1.35167e+07	2.16664e+07	1.86754e+07	2.61596e+07	1.0657e+07	2.37124e+07	2.0746e+07	2.19946e+07	1.99292e+07	1.60916e+07	9.82544e+06	5.07349e+07	2.94926e+07	2.16715e+07	3.0101e+07	3.23934e+07	2.72727e+07	2.57658e+07	2.07388e+07	1.74093e+07	1.08653e+07	1.45325e+07	1.0338e+07	1.40261e+07	1.64789e+07
463.074	10.956	3.80529e+06	3.44949e+06	7.91654e+06	2.3683e+06	7.6783e+06	1.54442e+07	4.93683e+07	4.60465e+07	2.87003e+07	3.3799e+07	5.5394e+06	8.4112e+06	1.97581e+07	3.67455e+06	1.43897e+07	8.88792e+06	7.80238e+06	2.7242e+06	2.70071e+07	3.05401e+07	2.33526e+07	2.23114e+07	2.4389e+07	2.05231e+07	2.44385e+07	1.96287e+07	2.02646e+07	2.06763e+07	4.1735e+06	6.91315e+06	6.54362e+06
558.143	4.452	2.87058e+07	2.33708e+07	3.22021e+07	1.00498e+07	3.03173e+07	6.73309e+06	1.36481e+07	1.63086e+07	7.85733e+06	9.01566e+06	1.95618e+07	3.6028e+07	3.10578e+07	2.95898e+07	2.83911e+07	4.81302e+07	2.19111e+07	3.18656e+07	1.24261e+07	3.31091e+06	2.48849e+07	1.72333e+07	1.99511e+07	1.19736e+07	1.08119e+07	9.87831e+06	2.77988e+07	2.68754e+07	2.8491e+07	2.5952e+07	3.87884e+07
138.051	4.773	1.26989e+07	8.31176e+06	1.04793e+07	8.91276e+06	1.29823e+07	1.09408e+07	8.48354e+06	1.12046e+07	8.98415e+06	1.22267e+07	1.05827e+07	2.19096e+07	1.71075e+07	1.27928e+07	1.44805e+07	9.63999e+06	9.27617e+06	1.92269e+07	1.29979e+07	1.31347e+07	1.42798e+07	9.59402e+06	1.99703e+07	8.40743e+06	1.02085e+07	9.12387e+06	3.98876e+07	2.429e+07	4.77074e+07	1.51798e+07	1.73102e+07
793.549	1.289	2.8302e+07	2.64541e+07	3.4042e+07	1.40472e+07	2.48316e+07	2.69556e+07	3.53996e+07	3.71686e+07	3.01106e+07	3.62965e+07	3.09225e+07	4.71072e+07	3.16914e+07	1.39855e+07	2.47961e+07	3.00596e+07	3.52238e+07	2.43087e+07	2.95103e+07	3.41841e+07	3.07771e+07	2.77958e+07	3.48284e+07	3.27621e+07	2.67577e+07	4.57009e+07	3.13318e+07	3.57847e+07	3.15303e+07	3.26863e+07	3.97223e+07
167.062	5.385	1.00154e+07	1.40872e+06	3.33883e+06	3.16726e+06	2.14056e+06	949734	1.38754e+06	1.29289e+06	995476	1.09505e+06	2.09082e+06	8.92614e+06	9.86231e+06	1.03875e+06	2.08842e+06	5.06897e+06	2.48081e+06	3.67972e+06	1.53331e+06	1.16065e+06	1.03473e+06	1.02848e+06	2.1214e+06	872218	1.6695e+06	971443	4.86239e+07	2.46114e+06	2.47992e+07	4.83932e+06	1.42503e+07
304.296	3.289	2.4865e+06	3.67145e+06	2.80116e+06	9.22669e+06	7.51704e+06	2.71907e+06	1.99673e+06	2.04972e+06	3.42506e+06	2.57769e+06	8.21426e+06	9.69818e+06	2.48168e+07	3.46497e+07	5.20803e+06	1.23691e+07	3.35215e+06	1.76478e+07	3.45209e+06	3.47399e+06	7.76392e+06	5.28059e+06	2.36202e+06	2.94148e+06	2.65438e+06	3.44954e+07	1.94e+07	6.29483e+06	1.74144e+07	4.79223e+07	6.52866e+06
835.535	1.144	2.74307e+07	2.00989e+07	3.01146e+07	3.01629e+07	2.70304e+07	1.87655e+07	2.94505e+07	2.90211e+07	2.75162e+07	3.21719e+07	2.11739e+07	3.5878e+07	2.51791e+07	4.97285e+07	2.46546e+07	3.98893e+07	2.92657e+07	3.40034e+07	2.76439e+07	2.62682e+07	2.29267e+07	3.24822e+07	2.29455e+07	2.66645e+07	2.29424e+07	2.63597e+07	2.67728e+07	3.13468e+07	2.26245e+07	2.53544e+07	2.78754e+07
230.019	8.627	1.67369e+07	6.90007e+06	1.08813e+07	8.35878e+06	1.30657e+07	1.03968e+07	1.44703e+07	1.3412e+07	1.26711e+07	1.36841e+07	1.27928e+07	2.74266e+07	2.27927e+07	3.29008e+07	9.89577e+06	2.2279e+07	1.14973e+07	1.60122e+07	1.39061e+07	8.48205e+06	3.11993e+07	1.99368e+07	1.0575e+07	1.18422e+07	8.48764e+06	1.95684e+07	4.75562e+07	1.64804e+07	1.71629e+07	2.09613e+07	2.41571e+07
227.02	5.449	2.76902e+07	2.62639e+07	2.01715e+07	3.54754e+07	2.89031e+07	2.91339e+07	3.2645e+07	3.71267e+07	4.046e+07	3.50328e+07	3.40555e+07	3.65226e+07	4.99297e+07	3.15459e+07	3.02762e+07	3.72301e+07	3.11202e+07	2.96175e+07	3.20744e+07	2.81727e+07	3.30735e+07	3.53539e+07	3.5547e+07	3.27259e+07	3.36128e+07	3.01583e+07	4.01555e+07	2.82559e+07	2.94191e+07	3.56387e+07	3.46363e+07
819.565	1.281	2.963e+07	2.59539e+07	2.77855e+07	3.96653e+07	2.57208e+07	3.94359e+07	3.34578e+07	4.40302e+07	3.95953e+07	3.07485e+07	3.7568e+07	3.90292e+07	3.48489e+07	2.53394e+07	3.00235e+07	3.45125e+07	2.69628e+07	3.44359e+07	3.78063e+07	4.79437e+07	3.83949e+07	3.92765e+07	4.12404e+07	4.26304e+07	3.36764e+07	4.28442e+07	3.31975e+07	3.95471e+07	3.37039e+07	4.07623e+07	3.57817e+07
836.544	1.16	3.09311e+07	3.40279e+07	3.60178e+07	2.7611e+07	3.2133e+07	3.72849e+07	3.69108e+07	4.34144e+07	3.65919e+07	3.76271e+07	3.72156e+07	4.58327e+07	3.97909e+07	4.52458e+07	3.34601e+07	4.42038e+07	2.91235e+07	4.34448e+07	3.9346e+07	3.62668e+07	3.90244e+07	3.6311e+07	3.92793e+07	3.83906e+07	2.60006e+07	3.99223e+07	2.98274e+07	3.67725e+07	3.19106e+07	3.74049e+07	3.7554e+07
360.05	7.127	1.38057e+07	1.45031e+07	1.31788e+07	8.79675e+06	9.08935e+06	2.02403e+07	1.81645e+07	2.83608e+07	2.23548e+07	2.51377e+07	1.58913e+07	1.04329e+07	2.07031e+07	1.25094e+07	1.13623e+07	1.96701e+07	1.46523e+07	2.64103e+07	3.64178e+07	1.68348e+07	6.27089e+07	2.5673e+07	3.78082e+07	4.05871e+07	3.32956e+07	2.11372e+07	8.30504e+06	3.10261e+06	5.17327e+06	8.02281e+06	2.33761e+07
764.553	1.234	3.20576e+07	3.69527e+07	3.98588e+07	3.64762e+07	3.68735e+07	2.34166e+07	3.61382e+07	3.40657e+07	2.86611e+07	3.73387e+07	1.94698e+07	3.25971e+07	2.1068e+07	4.21826e+07	2.90654e+07	3.49326e+07	2.92216e+07	4.53229e+07	2.31258e+07	1.62678e+07	1.93473e+07	3.10107e+07	1.9285e+07	2.39534e+07	2.41499e+07	3.06229e+07	5.5835e+06	2.98723e+07	3.12857e+07	2.79679e+07	3.22852e+07
180.064	4.264	2.07285e+06	6.51633e+06	7.80246e+06	4.36277e+06	4.08705e+06	4.97809e+06	1.60949e+07	6.97091e+06	7.40821e+06	3.77299e+06	2.50636e+07	5.98268e+06	1.5782e+07	1.83583e+07	1.17769e+07	7.68646e+06	1.58122e+07	8.47527e+06	5.42959e+06	1.37455e+06	3.62499e+06	6.86405e+06	1.99139e+07	6.90803e+06	1.25044e+07	1.41137e+06	3.2669e+07	4.72622e+07	1.25013e+07	9.39718e+06	6.05776e+06
239.102	5.779	9.26209e+06	1.09043e+07	1.28241e+07	8.90868e+06	1.15324e+07	3.8208e+07	2.13646e+07	2.44086e+07	2.94943e+07	1.85506e+07	3.92234e+07	1.35753e+07	2.45688e+07	1.36425e+07	1.17026e+07	1.25877e+07	1.29881e+07	1.19389e+07	4.40857e+07	2.15516e+07	3.85346e+07	2.13361e+07	4.44644e+07	4.27053e+07	3.38881e+07	1.84033e+07	1.25273e+07	9.71073e+06	1.10962e+07	1.05405e+07	1.37888e+07
158.033	3.984	725461	1.00201e+06	1.36814e+06	1.49777e+06	794164	1.49489e+07	2.83038e+07	2.94368e+07	4.82003e+07	1.44772e+07	6.1732e+06	1.12551e+06	2.73992e+06	580320	1.44277e+06	1.06453e+06	1.18399e+06	632660	9.7397e+06	3.94307e+07	3.08427e+07	1.18117e+07	1.17187e+07	1.66149e+07	7.8501e+06	1.38225e+07	887415	767833	629727	750641	1.00602e+06
245.137	8.735	4.07645e+07	9.36152e+06	9.8904e+06	1.30265e+06	2.31489e+06	1.99659e+06	1.9885e+06	976351	459288	853431	682069	4.51759e+06	1.05055e+06	1.02963e+06	8.61494e+06	1.92024e+07	5.09125e+06	2.87152e+06	301554	1.31157e+06	355355	309386	1.74922e+06	977829	801748	467788	8.11731e+06	4.0636e+07	1.12301e+07	4.23212e+06	1.08533e+07
185.069	3.146	6.01417e+06	1.07284e+07	1.00283e+07	5.69608e+06	7.62674e+06	6.29522e+06	3.44272e+06	5.36752e+06	3.54329e+06	3.81926e+06	2.77955e+07	8.41151e+06	1.50893e+07	3.88767e+06	3.09807e+07	1.10847e+07	1.79517e+07	5.73966e+06	5.94793e+06	2.82177e+06	3.19166e+06	5.92232e+06	1.64969e+07	5.13311e+06	5.7482e+06	4.03457e+06	6.63977e+06	4.13539e+07	6.0258e+06	2.76089e+07	1.24472e+07
204.061	6.797	5.3021e+06	3.00342e+06	5.27479e+06	4.58698e+06	9.02359e+06	1.23382e+07	1.75385e+07	1.41121e+07	1.02734e+07	1.06073e+07	4.52164e+06	3.93799e+06	4.94089e+06	1.14061e+07	3.45673e+06	6.25036e+06	4.95051e+06	5.36725e+07	7.05052e+06	1.80626e+07	1.03245e+07	8.2614e+06	1.03791e+07	1.22974e+07	6.15826e+06	1.34327e+07	1.54555e+06	4.18085e+06	2.67818e+06	8.02959e+06	5.19444e+06
137.036	4.386	1.2298e+07	8.19558e+06	1.44677e+07	5.03593e+06	1.40688e+07	3.31253e+06	7.26184e+06	8.04013e+06	4.32311e+06	3.75355e+06	8.23914e+06	1.77961e+07	1.68021e+07	3.05142e+07	1.38012e+07	2.32364e+07	1.09313e+07	1.83856e+07	4.69209e+06	3.25122e+06	9.78502e+06	9.55234e+06	9.09187e+06	6.8133e+06	4.24679e+06	4.45116e+06	4.31897e+07	1.42472e+07	2.14326e+07	2.63672e+07	2.65645e+07
131.094	7.332	1.47433e+07	2.27386e+07	2.03872e+07	3.53402e+07	2.81231e+07	2.09719e+07	1.79725e+07	2.79418e+07	1.46412e+07	3.47372e+07	1.55443e+07	3.11192e+07	2.25712e+07	1.6729e+07	2.09238e+07	2.22151e+07	1.66611e+07	4.79972e+07	2.33655e+07	2.74709e+07	1.92798e+07	1.91637e+07	2.48671e+07	1.77527e+07	1.37128e+07	2.28506e+07	2.05393e+07	1.88693e+07	1.81311e+07	3.60386e+07	3.35498e+07
215.86	16.342	3.18849e+07	1.96251e+07	3.46131e+07	2.56549e+07	2.53796e+07	2.9858e+07	4.19019e+07	4.18582e+07	4.05624e+07	4.05654e+07	2.82001e+07	3.39397e+07	3.78572e+07	3.88762e+07	3.23499e+07	3.352e+07	2.78842e+07	3.40436e+07	4.35712e+07	4.18992e+07	4.3064e+07	4.41324e+07	3.88568e+07	3.89463e+07	3.84808e+07	3.45883e+07	2.86044e+07	3.65579e+07	2.83305e+07	3.22297e+07	3.26982e+07
811.539	1.156	2.70855e+07	2.71319e+07	4.02929e+07	3.9617e+07	3.2195e+07	2.35027e+07	3.58654e+07	3.66118e+07	3.31821e+07	4.23131e+07	2.4769e+07	3.58414e+07	2.67004e+07	4.5405e+07	2.84445e+07	3.40391e+07	3.27666e+07	4.01558e+07	3.67075e+07	2.47784e+07	2.80625e+07	4.05321e+07	2.55349e+07	3.19345e+07	3.14926e+07	3.41506e+07	2.37782e+07	2.8929e+07	2.11438e+07	2.62932e+07	2.77731e+07
175.084	6.977	2.1775e+07	6.08099e+06	1.1486e+07	8.77076e+06	9.44104e+06	3.41474e+06	5.06496e+06	5.88849e+06	5.40162e+06	9.91435e+06	1.0158e+07	1.85144e+07	2.75545e+07	5.29515e+06	1.54167e+07	2.5353e+07	1.77942e+07	1.51563e+07	2.37204e+06	6.60138e+06	1.65844e+06	736403	1.44631e+07	3.75898e+06	1.58221e+07	1.6628e+06	4.23127e+07	2.75657e+07	3.01913e+07	2.46219e+07	2.54902e+07
205.921	16.25	2.24737e+07	1.75507e+07	2.73103e+07	3.05327e+07	3.03086e+07	1.54249e+07	2.16076e+07	2.39137e+07	2.4863e+07	2.29726e+07	2.74793e+07	2.65355e+07	4.3657e+07	2.76159e+07	2.46698e+07	3.35674e+07	2.23639e+07	2.32513e+07	2.77418e+07	2.33599e+07	3.3432e+07	2.03801e+07	2.17141e+07	1.94021e+07	2.04869e+07	1.86812e+07	3.57957e+07	2.65457e+07	3.05679e+07	2.97086e+07	3.00291e+07
281.112	6.87	8.90084e+06	1.10778e+07	1.25246e+07	8.06532e+06	1.04411e+07	2.2663e+07	3.65595e+07	3.59499e+07	2.23823e+07	3.12061e+07	1.02981e+07	1.38859e+07	1.85189e+07	1.77488e+07	1.30314e+07	1.37825e+07	1.03882e+07	1.73021e+07	4.32259e+07	1.68221e+07	2.28368e+07	2.88386e+07	3.16681e+07	2.05662e+07	2.88841e+07	1.43702e+07	1.39824e+07	1.45355e+07	9.66004e+06	1.35887e+07	1.12547e+07
137.048	3.318	1.20957e+07	1.07994e+07	1.83556e+07	1.65378e+07	9.5605e+06	9.7609e+06	1.33083e+07	1.90935e+07	1.9636e+07	1.46025e+07	1.92861e+07	2.91908e+07	2.22451e+07	2.67e+07	2.44521e+07	1.17912e+07	8.92858e+06	1.48682e+07	1.64977e+07	2.91397e+07	1.72933e+07	2.54257e+07	1.34436e+07	7.89719e+06	1.7748e+07	1.69893e+07	2.97081e+07	4.25542e+07	2.20978e+07	3.44515e+07	2.91038e+07
221.09	5.356	1.4305e+07	2.10488e+07	4.41042e+07	2.65564e+07	3.12175e+07	6.05335e+06	1.27339e+07	3.0259e+07	9.16525e+06	1.41543e+07	1.76376e+07	3.59981e+07	2.5425e+07	3.36987e+07	1.91896e+07	1.85743e+07	2.16023e+07	2.94439e+07	1.0216e+07	2.88568e+06	9.37821e+06	1.3729e+07	1.38079e+07	7.38829e+06	1.10074e+07	1.51644e+07	2.04955e+07	4.33978e+07	2.31081e+07	2.10022e+07	1.36479e+07
299.869	16.381	1.37126e+07	1.20304e+07	2.39392e+07	1.40528e+07	1.31637e+07	2.60776e+07	3.64322e+07	3.77476e+07	3.28507e+07	3.75888e+07	1.86043e+07	2.54527e+07	2.27532e+07	2.76763e+07	2.29316e+07	2.14284e+07	2.04285e+07	2.7606e+07	3.60499e+07	3.83652e+07	2.90392e+07	4.33497e+07	3.47873e+07	3.5493e+07	3.35204e+07	2.86802e+07	1.4701e+07	2.68644e+07	1.57549e+07	2.15437e+07	2.13162e+07
763.514	1.233	2.75392e+07	2.79558e+07	3.44779e+07	4.31576e+07	2.86048e+07	2.52503e+07	3.92781e+07	3.82474e+07	3.18031e+07	2.58634e+07	1.72237e+07	4.15284e+07	2.6333e+07	4.05604e+07	2.39882e+07	3.20159e+07	2.47359e+07	3.42866e+07	2.3767e+07	2.30707e+07	2.25299e+07	3.02035e+07	1.66288e+07	1.36318e+07	1.85623e+07	3.24883e+07	2.26785e+07	3.47774e+07	1.78949e+07	2.11939e+07	1.93583e+07
735.568	1.249	2.6261e+07	2.63155e+07	2.77731e+07	4.38451e+07	2.94973e+07	2.62499e+07	3.47209e+07	3.47659e+07	3.28623e+07	3.09021e+07	2.39828e+07	2.20745e+07	1.97498e+07	2.7683e+07	1.9828e+07	2.63067e+07	2.53127e+07	1.12686e+07	3.17434e+07	2.00711e+07	1.79817e+07	2.88616e+07	2.27646e+07	2.20481e+07	2.40614e+07	2.44466e+07	2.16563e+07	2.82857e+07	1.79315e+07	2.63634e+07	1.80417e+07
787.539	1.154	2.46541e+07	2.64417e+07	2.99435e+07	4.0341e+07	2.63442e+07	2.48514e+07	2.68864e+07	2.72825e+07	3.26158e+07	2.8233e+07	4.14308e+07	3.62452e+07	3.10248e+07	2.65948e+07	2.41888e+07	3.10466e+07	2.65585e+07	3.49789e+07	3.12824e+07	2.95777e+07	3.16436e+07	3.72253e+07	3.29565e+07	3.3113e+07	2.92539e+07	4.33224e+07	2.60873e+07	2.95012e+07	2.56332e+07	2.98291e+07	3.17577e+07
168.053	2.544	2.196e+06	7.51272e+06	2.5424e+06	2.33331e+06	6.15407e+06	1.16101e+06	2.34747e+06	1.9446e+06	1.48637e+06	2.51118e+06	1.61796e+06	4.73287e+06	1.43144e+06	4.27836e+07	2.18091e+06	2.93342e+06	3.99555e+06	3.77604e+06	1.87351e+06	2.48879e+06	1.5793e+06	5.01926e+06	2.40768e+06	1.3905e+06	3.55029e+06	4.3276e+06	1.85469e+06	1.86291e+06	2.70599e+06	1.48808e+06	2.00668e+06
154.074	5.533	1.50099e+07	3.77631e+06	1.02715e+07	5.01454e+06	3.87771e+06	1.65018e+06	1.96927e+06	2.02725e+06	1.91025e+06	1.31807e+06	5.95596e+06	9.34707e+06	1.38069e+07	3.23274e+06	5.36735e+06	6.11276e+06	7.50535e+06	4.52469e+06	1.55135e+06	1.7374e+06	1.64571e+06	1.45852e+06	3.52324e+06	1.31852e+06	2.59709e+06	1.12691e+06	4.28076e+07	9.17544e+06	3.40746e+07	2.25552e+07	3.26334e+07
820.528	1.156	2.80847e+06	2.1364e+06	3.88654e+06	4.96431e+06	2.55442e+06	9.61739e+06	1.12822e+07	1.12444e+07	8.08675e+06	1.77469e+07	6.57353e+06	2.65542e+06	4.7013e+06	2.81627e+06	3.08715e+06	3.13081e+06	4.64133e+06	2.04564e+06	4.28076e+07	1.34657e+07	1.28418e+07	1.88882e+07	1.87593e+07	2.17421e+07	3.83655e+07	5.95833e+06	3.23781e+06	3.76094e+06	3.25369e+06	3.40688e+06	3.14064e+06
398.137	9.204	2.44767e+07	2.01697e+07	2.07327e+07	1.67736e+07	1.28705e+07	4.19407e+07	3.71723e+07	4.10388e+07	3.64833e+07	4.12463e+07	1.85403e+07	2.21857e+07	2.69519e+07	2.13498e+07	2.5741e+07	2.17215e+07	1.78711e+07	2.73167e+07	3.64551e+07	2.73988e+07	2.32166e+07	3.23291e+07	3.42404e+07	3.80135e+07	3.06839e+07	2.58711e+07	1.77337e+07	1.8068e+07	1.92688e+07	2.13773e+07	2.12284e+07
228.147	3.198	8.99328e+06	9.61162e+06	1.27662e+07	9.8794e+06	1.03132e+07	1.90288e+07	2.46021e+07	2.12328e+07	1.88442e+07	3.48716e+07	1.1497e+07	1.37637e+07	1.21881e+07	3.00521e+07	1.21464e+07	1.54374e+07	1.1931e+07	2.1744e+07	4.23119e+07	2.12823e+07	3.49906e+07	3.54374e+07	2.19409e+07	2.35957e+07	3.11327e+07	1.53502e+07	1.01082e+07	1.19576e+07	9.43473e+06	1.32635e+07	1.28727e+07
773.591	1.246	3.03707e+07	2.79298e+07	2.46546e+07	1.71794e+07	2.68781e+07	2.52335e+07	2.98568e+07	2.69113e+07	2.82242e+07	2.75662e+07	2.35062e+07	2.51831e+07	2.1958e+07	1.51182e+07	3.64061e+07	2.34802e+07	3.06175e+07	3.19092e+07	3.00453e+07	2.28913e+07	2.66075e+07	3.1289e+07	2.60479e+07	2.7261e+07	3.9491e+07	2.02169e+07	3.37086e+07	3.8366e+07	3.84968e+07	4.1044e+07	3.2482e+07
789.614	1.247	2.10427e+07	1.90259e+07	1.95272e+07	1.52928e+07	1.8029e+07	3.0029e+07	1.54707e+07	2.89957e+07	2.68233e+07	1.9462e+07	2.74138e+07	2.98493e+07	2.45857e+07	2.10364e+07	3.11465e+07	2.16952e+07	2.62784e+07	2.41063e+07	3.7435e+07	3.24171e+07	4.23578e+07	3.2205e+07	3.19637e+07	3.21963e+07	3.09174e+07	2.70731e+07	2.32571e+07	3.4997e+07	2.2639e+07	2.57973e+07	2.42587e+07
331.957	1.944	1.39728e+07	1.08735e+07	1.15772e+07	1.61923e+07	1.26416e+07	3.83665e+07	4.52716e+06	7.91052e+06	1.41984e+07	1.28103e+07	3.80991e+07	7.90613e+06	2.88119e+06	6.43486e+06	3.01038e+07	3.99011e+06	1.86772e+07	1.96983e+07	6.87529e+06	2.08632e+07	7.34812e+06	4.0459e+06	1.3908e+07	3.90232e+07	1.72603e+07	5.41244e+06	5.63171e+06	5.79393e+06	1.48593e+07	3.14418e+06	1.57603e+06
330.256	1.247	2.08427e+07	2.5388e+07	3.35773e+07	3.40397e+07	3.34461e+07	1.37935e+07	2.30235e+07	2.96265e+07	2.71046e+07	3.82316e+07	1.66603e+07	2.68336e+07	2.52148e+07	2.84932e+07	2.91771e+07	2.53226e+07	2.32469e+07	3.47825e+07	7.34505e+06	1.88252e+07	1.03186e+07	1.69361e+07	1.96095e+07	1.77537e+07	1.52421e+07	3.13018e+07	3.66834e+07	2.84126e+07	2.89038e+07	3.72048e+07	3.65434e+07
168.051	8.118	2.89684e+07	4.0901e+07	3.02041e+07	3.90828e+07	2.554e+07	3.39062e+07	3.42135e+07	3.24406e+07	3.51168e+07	2.34817e+07	2.76999e+07	1.87189e+07	2.2024e+07	3.33825e+07	1.96238e+07	2.71406e+07	2.62576e+07	2.49969e+07	2.98608e+07	2.28792e+07	3.29409e+07	3.07987e+07	2.40808e+07	3.00583e+07	2.83979e+07	3.37276e+07	2.79056e+07	1.50038e+07	1.90673e+07	1.56256e+07	1.56942e+07
795.575	1.356	3.08554e+07	2.32107e+07	3.66545e+07	2.26989e+07	3.39808e+07	676495	2.21971e+07	2.26418e+07	1.98953e+07	1.88824e+07	1.62376e+07	2.51257e+07	1.46267e+07	3.3252e+07	1.11077e+07	2.45553e+07	2.8839e+07	3.81388e+07	1.28882e+07	2.39576e+06	1.1246e+06	1.81456e+07	1.63901e+07	1.96042e+06	1.80067e+07	1.93532e+07	3.17239e+07	3.12109e+07	2.80078e+07	2.67987e+07	2.98714e+07
847.597	1.276	1.53457e+07	1.46508e+07	1.65133e+07	1.6233e+07	1.28511e+07	3.02726e+07	2.71419e+07	2.45253e+07	2.20895e+07	3.30686e+07	2.34984e+07	1.98849e+07	2.58382e+07	1.62115e+07	2.37045e+07	1.69439e+07	1.56039e+07	1.83511e+07	2.99363e+07	3.22202e+07	2.87175e+07	2.91315e+07	2.78556e+07	3.26674e+07	3.68652e+07	3.17604e+07	1.96283e+07	2.04164e+07	1.57683e+07	1.86047e+07	2.14344e+07
175.121	6.253	1.60083e+07	6.30204e+06	9.14555e+06	3.63696e+06	1.46875e+07	1.62794e+06	6.92848e+06	2.19501e+06	1.42801e+06	7.64323e+06	2.90158e+06	2.82879e+06	3.40659e+07	1.67134e+06	1.19113e+07	6.34457e+06	6.0945e+06	6.10751e+06	2.29541e+06	1.61558e+06	2.20245e+06	2.06733e+06	5.55138e+06	1.62514e+06	3.21522e+06	1.11016e+06	1.13672e+07	2.74709e+06	8.67038e+06	2.33945e+07	4.05138e+07
297.18	11.974	5.00173e+06	4.45719e+06	8.62811e+06	8.94857e+06	5.98217e+06	1.22622e+07	2.35779e+07	1.89502e+07	1.34503e+07	3.02768e+07	5.85699e+06	5.54691e+06	7.37935e+06	7.4382e+06	6.51212e+06	6.74344e+06	6.61183e+06	8.69347e+06	3.97486e+07	1.60334e+07	1.21022e+07	1.82005e+07	1.67231e+07	2.1638e+07	3.32093e+07	9.08962e+06	7.85749e+06	5.60099e+06	5.55858e+06	5.83585e+06	6.05572e+06
437.781	16.389	1.12654e+07	1.07865e+07	1.78308e+07	1.39422e+07	1.2162e+07	2.29861e+07	3.29978e+07	3.19074e+07	2.94488e+07	3.24482e+07	1.87158e+07	2.53792e+07	1.31513e+07	2.57285e+07	1.56938e+07	1.68712e+07	1.8054e+07	2.36696e+07	3.28489e+07	3.4077e+07	2.90704e+07	4.07338e+07	3.14085e+07	3.39066e+07	3.25572e+07	3.0894e+07	1.21588e+07	2.73306e+07	1.65007e+07	1.88856e+07	1.34014e+07
789.564	1.253	2.63421e+07	3.26663e+07	3.58904e+07	1.45462e+07	3.38766e+07	1.11894e+07	2.60554e+07	2.64354e+07	1.97297e+07	1.49188e+07	1.75333e+07	1.81635e+07	1.63891e+07	3.94663e+07	1.35173e+07	1.92042e+07	2.48972e+07	3.49439e+07	1.16329e+07	1.97223e+07	9.57336e+06	7.8295e+06	1.59694e+07	1.16626e+07	1.27117e+07	1.2309e+07	3.9191e+07	2.0137e+07	2.12863e+07	1.25404e+07	1.62492e+07
479.337	1.463	9.86696e+06	1.65835e+07	1.97724e+07	1.01668e+07	1.40807e+07	8.06171e+06	1.25296e+07	1.96822e+07	1.36287e+07	2.20876e+07	1.14463e+07	1.60061e+07	3.36198e+07	1.16004e+07	1.57936e+07	1.92124e+07	1.54581e+07	1.56823e+07	1.34532e+07	7.32632e+06	8.4609e+06	1.65687e+07	1.81378e+07	2.11569e+07	3.61785e+07	3.92237e+06	2.10116e+07	1.267e+07	1.21744e+07	1.67202e+07	1.52149e+07
815.634	1.247	9.51833e+06	8.65199e+06	6.06818e+06	6.14104e+06	1.18892e+07	2.37036e+07	1.49045e+07	2.14073e+07	1.7459e+07	1.74181e+07	2.75319e+07	1.50219e+07	2.09179e+07	8.3418e+06	1.48379e+07	7.82953e+06	8.91966e+06	1.07437e+07	4.04148e+07	2.27512e+07	4.21316e+07	2.60551e+07	2.7845e+07	3.60118e+07	3.02062e+07	2.31384e+07	8.91703e+06	1.05362e+07	9.83907e+06	1.28987e+07	1.29727e+07
259.85	16.352	2.18798e+07	2.06171e+07	2.93494e+07	2.3994e+07	2.30189e+07	2.47195e+07	3.76448e+07	3.71923e+07	3.41343e+07	3.67964e+07	2.68963e+07	3.06215e+07	3.30434e+07	3.53552e+07	2.9623e+07	3.06955e+07	2.55943e+07	3.07289e+07	3.64576e+07	3.98623e+07	3.62686e+07	3.90589e+07	3.61523e+07	3.47168e+07	3.40046e+07	3.08219e+07	2.17113e+07	3.21425e+07	2.74088e+07	2.77521e+07	2.83733e+07
811.646	1.89	446240	2.12182e+07	722366	1.09493e+06	345319	1.55875e+07	2.14399e+07	2.24356e+07	1.98765e+07	3.19591e+07	2.30719e+07	744876	2.20773e+07	2.43964e+07	1.30497e+06	438430	828827	6.78598e+06	3.86753e+07	2.30956e+07	3.47338e+06	7.78473e+06	3.43467e+06	2.35292e+07	2.5738e+07	1.61504e+07	808936	6.26021e+06	5.10546e+06	2.81388e+06	382973
329.052	3.128	5.90073e+06	8.87781e+06	5.87363e+06	1.54729e+07	5.54925e+06	9.83431e+06	9.66552e+06	4.9621e+06	6.13642e+06	1.30878e+07	1.30367e+07	8.10675e+06	5.03167e+06	1.48639e+07	6.45491e+06	6.70148e+06	1.17265e+07	7.93385e+06	3.27845e+07	6.74093e+06	1.31901e+07	3.93494e+07	9.29849e+06	1.23262e+07	3.02169e+07	1.13006e+07	5.35851e+06	6.42421e+06	8.54004e+06	9.77812e+06	6.65591e+06
437.291	1.443	2.57408e+07	2.96037e+07	3.08067e+07	1.8701e+07	2.47926e+07	2.3685e+07	1.56514e+07	2.28144e+07	1.96208e+07	2.77701e+07	2.91608e+07	2.53881e+07	3.23457e+07	1.92975e+07	3.21643e+07	2.65904e+07	2.52302e+07	2.78596e+07	1.3521e+07	1.87328e+07	1.19985e+07	2.04464e+07	3.10485e+07	3.24651e+07	2.87444e+07	1.78374e+07	3.33086e+07	2.23632e+07	3.46341e+07	3.39614e+07	3.20136e+07
398.122	8.391	2.50099e+07	2.44806e+07	2.32459e+07	1.46255e+07	3.16421e+07	2.1227e+07	1.83516e+07	1.8299e+07	1.3526e+07	3.0863e+07	2.07505e+07	2.79535e+07	2.71849e+07	2.21515e+07	2.61841e+07	2.80094e+07	2.59477e+07	2.45052e+07	3.91313e+07	1.35852e+07	1.38928e+07	1.96447e+07	3.09133e+07	2.76344e+07	2.76275e+07	9.47878e+06	2.25609e+07	2.90746e+07	2.40422e+07	3.13546e+07	2.6699e+07
92.0472	3.509	2.40279e+07	1.87844e+07	3.82298e+07	1.80073e+07	2.43104e+07	2.51604e+07	2.2542e+07	2.91839e+07	1.95246e+07	2.38557e+07	2.09989e+07	1.89294e+07	1.81108e+07	2.43162e+07	3.76776e+07	2.32155e+07	2.4666e+07	2.25101e+07	1.48123e+07	2.57377e+07	1.32322e+07	2.06149e+07	2.78168e+07	2.26201e+07	1.80014e+07	2.12066e+07	3.30179e+07	4.00667e+07	2.96104e+07	3.27948e+07	2.51293e+07
430.111	8.424	1.3018e+07	1.18366e+07	1.07793e+07	9.79898e+06	1.1207e+07	8.4688e+06	6.26291e+06	6.68587e+06	7.27082e+06	9.23155e+06	1.33267e+07	1.09799e+07	1.33584e+07	6.71629e+06	1.22838e+07	1.1701e+07	1.43847e+07	9.65009e+06	3.84875e+07	4.58335e+06	5.22216e+06	1.13072e+07	1.93116e+07	1.92914e+07	2.94636e+07	2.19713e+06	1.5692e+07	1.29889e+07	1.38624e+07	1.5163e+07	1.27526e+07
888.574	1.157	2.63177e+07	2.67142e+07	3.0251e+07	2.6814e+07	2.7448e+07	2.15259e+07	1.78634e+07	2.28841e+07	2.51504e+07	2.12886e+07	2.28765e+07	2.58536e+07	2.10091e+07	3.15565e+07	3.49473e+07	2.57341e+07	3.09033e+07	3.39288e+07	2.66292e+07	2.74826e+07	2.2373e+07	2.94348e+07	2.57824e+07	2.34897e+07	2.98447e+07	2.44827e+07	3.54852e+07	3.77195e+07	3.43596e+07	3.65846e+07	3.68632e+07
224.116	8.109	7.01651e+06	3.33632e+06	3.34984e+06	1.39329e+06	5.08262e+06	1.11446e+06	1.69504e+06	1.5742e+06	1.37541e+06	1.77623e+06	3.1118e+06	4.44356e+06	1.88667e+06	1.07172e+06	8.56559e+06	4.04169e+06	6.14678e+06	1.04598e+06	1.34709e+06	1.02662e+06	1.22009e+06	1.20931e+06	1.31382e+06	1.12092e+06	1.25918e+06	1.83223e+06	1.21372e+07	1.04666e+07	9.58839e+06	3.0773e+07	3.9053e+07
815.567	1.143	1.73611e+07	1.79842e+07	1.6737e+07	1.65175e+07	1.7213e+07	1.64212e+07	2.20358e+07	2.08909e+07	1.96087e+07	2.39121e+07	1.72333e+07	2.12524e+07	2.01324e+07	2.00454e+07	1.65883e+07	1.86131e+07	1.59718e+07	2.02333e+07	3.87665e+07	2.17199e+07	2.45059e+07	2.94568e+07	2.55827e+07	2.90358e+07	3.41039e+07	2.31305e+07	1.76344e+07	1.70458e+07	1.64377e+07	1.75267e+07	1.73274e+07
198.03	7.564	2.02989e+07	1.67709e+07	1.78434e+07	1.44414e+07	2.12152e+07	1.40517e+07	1.28481e+07	1.49399e+07	1.40588e+07	1.32644e+07	2.09562e+07	1.61679e+07	1.79574e+07	1.28084e+07	1.87049e+07	1.83243e+07	1.97651e+07	1.6878e+07	3.14779e+07	7.93563e+06	5.7915e+06	1.43297e+07	2.51865e+07	2.16891e+07	3.73429e+07	5.55381e+06	2.814e+07	2.63609e+07	2.78552e+07	3.01799e+07	2.36588e+07
715.514	1.24	1.63253e+07	1.70609e+07	1.59729e+07	2.34747e+07	1.93122e+07	2.06328e+07	2.96428e+07	1.90643e+07	2.4964e+07	2.77248e+07	1.55975e+07	3.01304e+07	2.19283e+07	8.85137e+06	1.30754e+07	2.24284e+07	8.75112e+06	2.75276e+07	1.55923e+07	2.09099e+07	2.79118e+07	2.66811e+07	2.88865e+07	2.21773e+07	1.37414e+07	3.90705e+07	1.51303e+07	8.5486e+06	1.96338e+07	1.72787e+07	2.45842e+07
453.382	1.422	1.18077e+07	6.68531e+06	1.17722e+07	2.96988e+06	3.94348e+07	1.67244e+07	3.03118e+07	2.99339e+07	2.52913e+07	2.72539e+07	1.3989e+07	8.3076e+06	1.59405e+07	7.4737e+06	1.47023e+07	7.50378e+06	5.35182e+06	5.41962e+06	6.53265e+06	2.28108e+07	2.9448e+07	2.08163e+07	3.56909e+07	2.49379e+07	2.07822e+07	3.98804e+06	1.50869e+07	1.37521e+07	1.45911e+07	9.70586e+06	1.77548e+07
320.194	4.12	555367	416364	687386	384812	1.12958e+06	7.03028e+06	2.12132e+06	3.34358e+06	2.52312e+06	3.44312e+07	1.77371e+06	1.20936e+06	2.81852e+06	2.43576e+06	1.97674e+06	1.82854e+06	947514	1.12505e+06	3.66078e+07	3.31404e+07	1.86476e+07	3.1334e+07	3.82876e+07	1.2448e+07	1.89353e+07	2.7644e+06	1.22872e+06	1.8602e+06	1.0908e+06	2.26381e+06	1.05598e+06
465.322	1.435	2.35688e+07	3.02455e+07	2.62778e+07	1.15528e+07	2.49192e+07	2.28313e+07	1.24867e+07	2.04384e+07	1.76481e+07	4.11272e+07	2.81385e+07	2.11435e+07	2.91275e+07	2.41336e+07	3.34598e+07	2.45003e+07	2.35729e+07	2.72513e+07	1.44924e+07	1.98765e+07	1.35746e+07	1.90708e+07	2.58689e+07	3.06243e+07	3.48195e+07	1.3313e+07	2.98615e+07	2.89453e+07	3.22948e+07	2.92435e+07	3.01852e+07
143.095	6.591	4.04079e+06	6.3665e+06	6.45667e+06	5.20249e+06	1.19598e+07	3.71053e+06	4.16902e+06	3.71527e+06	3.42355e+06	6.55127e+06	7.65052e+06	1.09258e+07	1.53707e+07	3.59189e+07	7.87865e+06	4.08713e+06	5.91504e+06	5.07552e+06	9.03165e+06	5.43879e+06	1.07182e+07	7.91651e+06	1.03399e+07	3.91418e+06	6.25826e+06	3.19321e+06	1.81332e+07	1.32618e+07	2.17228e+07	1.09492e+07	6.3148e+06
160.121	12.58	2.02888e+07	2.01039e+07	2.42445e+07	1.69162e+07	2.09567e+07	1.63794e+07	1.29305e+07	1.88423e+07	1.15534e+07	1.81823e+07	1.52594e+07	2.52304e+07	2.63408e+07	3.57028e+07	2.81971e+07	2.85479e+07	1.98343e+07	3.13902e+07	1.62968e+07	1.94658e+07	1.12438e+07	1.85969e+07	2.19633e+07	1.85333e+07	1.61654e+07	9.67504e+06	3.41857e+07	2.61864e+07	2.78609e+07	2.78351e+07	3.33163e+07
189.111	9.427	1.09279e+06	998469	710349	1.43212e+06	494784	490515	868075	432705	795356	373553	360378	877932	615597	952921	571645	684798	644963	1.8921e+06	510932	408029	372714	443305	495167	429522	411706	499207	3.55826e+07	2.09464e+06	1.96707e+07	581216	1.091e+06
249.086	2.56	1.11752e+07	1.30046e+07	2.68734e+07	1.67199e+07	1.35568e+07	1.44889e+07	2.34008e+07	2.87663e+07	1.67727e+07	2.26344e+07	1.30639e+07	1.26894e+07	2.05001e+07	1.59409e+07	1.87608e+07	1.33432e+07	1.43278e+07	1.68528e+07	2.83075e+07	1.83089e+07	1.48588e+07	2.66731e+07	3.71935e+07	2.4915e+07	2.78703e+07	1.2944e+07	9.6693e+06	9.57732e+06	1.45766e+07	1.44697e+07	1.91165e+07
883.535	1.143	7.81986e+06	6.03607e+06	8.0403e+06	7.31932e+06	6.89267e+06	8.88014e+06	9.50515e+06	1.10091e+07	1.16789e+07	1.2428e+07	6.70061e+06	7.39928e+06	8.28286e+06	1.19609e+07	8.40886e+06	9.73048e+06	1.1263e+07	9.51034e+06	3.69252e+07	1.16737e+07	7.55892e+06	1.66578e+07	1.24956e+07	1.74774e+07	1.97102e+07	8.1099e+06	7.26621e+06	7.0409e+06	6.21718e+06	5.515e+06	5.0168e+06
275.173	2.863	2.00354e+06	1.53143e+06	2.16627e+06	1.25003e+06	4.39464e+06	2.74798e+07	1.45681e+07	1.83458e+07	1.35618e+07	2.5894e+07	9.89568e+06	4.55221e+06	5.36908e+06	3.94653e+06	3.24255e+06	2.53781e+06	2.96334e+06	2.58261e+06	3.5413e+07	1.66861e+07	3.72492e+07	1.78366e+07	2.64965e+07	2.38022e+07	1.85922e+07	4.58687e+06	8.19611e+06	8.08934e+06	6.2207e+06	7.14907e+06	6.67488e+06
445.151	7.525	1.22864e+07	3.04599e+07	1.83676e+07	3.59265e+07	1.54702e+07	1.0055e+06	2.25231e+06	1.62661e+06	5.94199e+06	1.04555e+06	1.93968e+06	3.35381e+07	3.92185e+06	2.10885e+07	1.72869e+06	2.13732e+07	8.32904e+06	3.94073e+07	1.53197e+06	8.56644e+06	8.52554e+06	1.36202e+07	1.45352e+06	1.23681e+06	2.39164e+06	1.49886e+07	6.44264e+06	1.46738e+06	6.98819e+06	1.18019e+07	1.50404e+07
310.287	1.244	1.15167e+07	9.98366e+06	1.55746e+07	2.70148e+07	1.70219e+07	1.54909e+07	1.72385e+07	2.04211e+07	1.59485e+07	2.99702e+07	2.60244e+07	1.4347e+07	2.19553e+07	1.0657e+07	1.41569e+07	1.10871e+07	1.06842e+07	1.25463e+07	1.35284e+07	2.56074e+07	1.97275e+07	1.75819e+07	2.08952e+07	2.38147e+07	1.73667e+07	3.6127e+07	2.03539e+07	1.18551e+07	1.61114e+07	1.65828e+07	1.64325e+07
182.058	4.667	115619	118000	596230	114302	184566	145167	502238	2.15499e+06	140058	224203	152504	208238	9.0818e+06	190717	154355	1.22069e+06	159273	186237	131764	259587	700652	197067	170983	179480	164452	173443	3.6379e+07	1.33103e+07	2.07649e+07	1.2544e+06	456699
691.513	1.27	2.88308e+07	3.00071e+07	2.60841e+07	2.15271e+07	3.18796e+07	1.42157e+07	1.85188e+07	1.72387e+07	1.53055e+07	1.27843e+07	1.63872e+07	3.62597e+07	2.69012e+07	2.17567e+07	2.31691e+07	1.92778e+07	2.03862e+07	3.64605e+07	1.12605e+07	1.31995e+07	1.56696e+07	1.37823e+07	1.16862e+07	1.55359e+07	1.38e+07	2.24449e+07	3.46271e+07	1.39197e+07	3.03327e+07	2.29964e+07	3.54674e+07
691.55	1.264	1.56882e+07	3.62351e+07	2.85139e+07	1.53006e+07	2.6766e+07	2.08241e+07	1.88148e+07	1.76815e+07	9.43975e+06	1.9688e+07	2.36301e+07	3.2229e+07	2.46463e+07	1.3948e+07	1.54395e+07	1.88888e+07	2.3302e+07	2.56806e+07	1.82708e+07	1.57987e+07	1.72407e+07	1.12187e+07	2.73332e+07	2.79383e+07	2.57077e+07	1.0547e+07	8.13517e+06	8.77035e+06	1.77815e+07	1.77284e+07	1.54037e+07
296.235	1.262	1.78341e+07	7.92754e+06	2.49585e+07	3.46724e+07	2.02897e+07	7.84946e+06	6.03858e+06	9.08042e+06	7.77509e+06	9.20014e+06	1.02545e+07	1.46196e+07	8.31089e+06	1.32179e+07	1.60917e+07	2.09444e+07	1.3959e+07	1.16712e+07	2.58828e+06	1.82756e+07	4.13035e+06	6.68015e+06	1.11705e+07	8.49254e+06	5.36463e+06	1.63928e+07	3.23951e+07	1.47585e+07	2.47551e+07	2.22983e+07	2.59612e+07
188.116	7.224	1.19192e+07	7.064e+06	7.79371e+06	6.25842e+06	5.2575e+06	2.84234e+06	1.73532e+06	1.19465e+06	998778	1.05702e+06	3.21611e+06	8.03943e+06	9.39344e+06	1.37278e+06	2.06189e+07	8.93331e+06	9.55607e+06	4.81897e+06	1.42534e+06	1.35739e+06	722713	944239	1.93297e+06	2.85861e+06	1.4534e+06	1.23613e+06	1.81056e+07	1.93224e+07	3.13478e+07	1.87213e+07	2.43661e+07
175.063	2.474	715917	944606	1.31932e+06	166736	1.3364e+06	178761	141380	350117	267932	163269	715780	1.71431e+06	8.69897e+06	1.55065e+06	5.79281e+06	6.76724e+06	2.03666e+06	5.37065e+06	514782	133815	897266	371143	796200	351552	480221	125030	3.4568e+07	5.93055e+06	3.32904e+06	2.59022e+06	4.4225e+06
305.041	6.168	529018	343700	3.06448e+07	3.43854e+07	845891	1.13177e+06	1.09164e+06	955737	1.77099e+06	1.30121e+06	2.61677e+06	1.27284e+06	1.63408e+06	962567	1.10361e+06	922005	1.36625e+06	1.15035e+06	989429	830033	2.42449e+06	1.44254e+06	1.81134e+06	983841	936452	8.79025e+06	902034	994661	752430	8.44913e+06	752639
189.111	8.153	1.2703e+07	1.00346e+07	7.54915e+06	1.52941e+07	8.22472e+06	2.31479e+07	1.94627e+07	1.16661e+07	1.68795e+07	1.25446e+07	8.5146e+06	9.684e+06	9.32313e+06	2.53746e+07	1.04833e+07	1.03107e+07	1.01015e+07	1.49209e+07	1.30226e+07	1.24913e+07	1.32726e+07	3.49011e+07	1.6574e+07	1.48241e+07	1.62399e+07	2.29027e+07	6.70685e+06	7.92806e+06	6.33367e+06	5.15846e+06	5.59416e+06
386.173	1.402	2.30781e+06	1.84368e+06	2.18189e+06	2.13336e+06	1.88598e+06	2.14207e+06	2.10538e+06	3.16944e+06	1.78209e+06	2.18432e+06	3.94958e+06	3.83469e+06	2.70544e+06	1.29028e+07	2.77525e+06	2.7196e+06	2.26603e+06	2.54608e+06	3.19572e+06	3.91492e+07	1.49515e+06	2.04358e+06	1.84385e+06	2.81494e+06	1.9594e+06	1.92132e+06	2.15283e+06	1.88483e+06	2.8258e+06	2.26103e+06	3.10909e+06
152.058	2.549	1.53381e+07	3.0823e+07	1.34654e+07	2.62226e+07	3.07173e+07	1.61903e+07	2.7252e+07	1.15247e+07	2.26441e+07	3.63201e+07	1.18972e+07	2.87899e+07	2.86806e+07	3.32068e+07	2.5653e+07	2.07015e+07	1.69249e+07	3.64384e+07	1.91543e+07	2.98833e+07	1.9938e+07	2.51219e+07	2.52405e+07	1.81859e+07	2.19944e+07	3.45885e+07	2.68704e+07	1.72071e+07	1.89018e+07	1.63749e+07	1.46763e+07
227.09	3.858	5.69898e+06	5.67544e+06	9.22073e+06	1.10228e+07	7.68284e+06	1.33705e+07	1.52461e+07	9.15937e+06	8.91843e+06	3.52508e+07	1.30677e+07	9.41134e+06	1.26138e+07	9.98048e+06	7.94196e+06	7.92428e+06	8.21162e+06	8.18915e+06	1.40413e+07	7.38886e+06	2.1465e+07	8.91334e+06	8.79954e+06	1.14402e+07	1.26556e+07	1.31339e+07	5.067e+06	7.28195e+06	4.38198e+06	5.60531e+06	5.40775e+06
793.56	1.206	1.55415e+07	2.58101e+07	2.43122e+07	2.43547e+07	2.59327e+07	2.41176e+07	2.19732e+07	2.38811e+07	2.01607e+07	1.85589e+07	1.87672e+07	3.16988e+07	2.44455e+07	3.44914e+07	2.36788e+07	2.65599e+07	2.49997e+07	3.1095e+07	1.96235e+07	2.28723e+07	1.54084e+07	1.84165e+07	1.1254e+07	1.8475e+07	1.66329e+07	1.34421e+07	1.601e+07	2.41295e+07	1.46847e+07	1.99865e+07	1.45367e+07
336.057	6.094	2.23207e+07	1.30608e+07	3.56154e+07	1.82635e+07	2.83932e+07	1.8789e+07	2.38412e+07	2.7188e+07	1.80933e+07	2.56161e+07	1.17318e+07	2.07675e+07	2.6193e+07	3.14297e+07	2.50157e+07	2.49265e+07	2.43464e+07	1.63379e+07	2.97304e+07	9.5812e+06	2.84824e+07	2.30126e+07	3.11376e+07	6.29465e+06	2.4623e+07	4.64527e+06	1.85147e+07	2.4558e+07	1.72262e+07	1.52429e+07	2.40286e+07
197.082	5.857	6.74036e+06	8.51219e+06	1.1021e+07	1.66948e+07	3.34814e+06	1.05106e+07	7.47345e+06	1.0448e+07	1.70583e+07	4.72264e+06	1.89519e+07	1.14005e+07	1.68179e+07	2.44485e+07	1.21451e+07	9.49203e+06	1.21637e+07	2.28818e+07	1.78121e+07	1.99416e+07	1.45567e+07	3.50106e+07	1.05859e+07	1.68404e+07	1.34475e+07	1.99877e+07	1.33923e+07	1.42358e+07	1.07767e+07	9.9209e+06	7.47089e+06
509.348	1.459	2.39168e+07	2.7566e+07	3.48364e+07	1.98294e+07	2.48784e+07	6.23743e+06	1.09577e+07	1.72159e+07	1.31286e+07	1.47335e+07	9.56092e+06	2.18205e+07	2.05525e+07	2.18844e+07	2.78532e+07	2.96536e+07	1.17663e+07	2.6838e+07	8.16774e+06	9.21577e+06	8.08493e+06	1.34826e+07	1.06205e+07	1.20224e+07	1.4709e+07	9.12821e+06	2.34114e+07	2.14506e+07	2.42332e+07	2.96155e+07	3.01695e+07
146.022	8.778	4.2158e+06	1.52471e+07	5.87782e+06	7.94243e+06	1.6244e+07	1.36251e+07	1.0484e+07	7.15149e+06	9.50337e+06	9.27066e+06	7.32339e+06	6.50743e+06	3.1827e+06	1.35894e+07	2.83466e+06	4.41069e+06	8.20998e+06	6.15675e+06	1.25575e+07	3.56448e+07	9.59566e+06	8.53276e+06	5.63575e+06	9.70181e+06	9.95828e+06	7.42447e+06	3.20502e+06	5.42711e+06	6.97078e+06	6.13503e+06	3.63048e+06
209.054	10.57	2.63616e+06	3.56842e+06	4.32636e+06	7.00268e+06	6.71897e+06	2.11048e+06	1.74484e+06	1.24725e+06	1.29944e+06	2.20586e+06	1.83533e+06	4.11417e+06	3.08169e+06	6.34869e+06	3.09392e+06	4.45061e+06	4.55733e+06	3.76434e+07	1.79927e+06	2.46071e+06	4.84013e+06	1.903e+06	1.63208e+06	1.6052e+06	2.53778e+06	3.76354e+06	5.51274e+06	4.81629e+06	4.66621e+06	7.87708e+06	5.5071e+06
189.994	2.087	3.72833e+06	2.20358e+07	9.09438e+06	7.73039e+06	1.08513e+07	1.3323e+06	5.22898e+06	5.73474e+06	4.00132e+06	3.50631e+06	7.05801e+06	7.49116e+06	3.22385e+06	1.99796e+07	2.88636e+06	1.0656e+07	1.71636e+07	4.11574e+06	4.29598e+06	3.77495e+06	4.25452e+06	3.34346e+06	4.22937e+06	2.60998e+06	4.61896e+06	1.46899e+07	3.56771e+07	1.7434e+07	3.29009e+07	2.73842e+07	8.00447e+06
775.55	1.213	1.57293e+07	2.6391e+07	2.43361e+07	2.43127e+07	2.44359e+07	2.71483e+07	2.3506e+07	2.55263e+07	2.25154e+07	2.18501e+07	2.13567e+07	3.42395e+07	2.62431e+07	3.38613e+07	2.61623e+07	2.59465e+07	2.22156e+07	2.62845e+07	2.91376e+07	3.02868e+07	2.44372e+07	2.48044e+07	1.77705e+07	2.5383e+07	2.4876e+07	1.53536e+07	1.48503e+07	2.90841e+07	1.36435e+07	1.80401e+07	1.55219e+07
175.084	3.091	1.08433e+06	3.12686e+06	2.56632e+06	3.18772e+07	853657	1.53308e+06	4.30148e+06	1.2305e+06	1.71239e+06	1.42012e+06	4.22772e+06	1.28835e+06	1.61957e+06	3.47665e+06	1.00113e+06	3.04108e+06	4.81293e+06	7.41565e+06	1.81751e+06	805964	2.85954e+06	1.78825e+06	1.54541e+06	1.80366e+06	2.93058e+06	1.06695e+07	4.14488e+06	4.68029e+06	6.2841e+06	3.73909e+06	3.29921e+06
845.581	1.277	2.22095e+07	2.31811e+07	2.64893e+07	2.89106e+07	1.02954e+07	1.86542e+07	1.78814e+07	1.8883e+07	1.92906e+07	1.55352e+07	2.44683e+07	2.01764e+07	2.41094e+07	3.05986e+07	3.05258e+07	2.17443e+07	2.37648e+07	2.86415e+07	2.16877e+07	2.06249e+07	1.65367e+07	1.30392e+07	2.57059e+07	2.20477e+07	1.43812e+07	5.50288e+06	2.48261e+07	2.96012e+07	2.69701e+07	3.54369e+07	3.33656e+07
261.043	8.347	3.34351e+07	2.64222e+07	2.59973e+07	2.14555e+07	2.54432e+07	3.46256e+07	2.76478e+07	2.21317e+07	2.18443e+07	2.93451e+07	2.44777e+07	2.73075e+07	2.58597e+07	2.42399e+07	2.401e+07	2.39168e+07	2.4139e+07	2.23894e+07	2.43614e+07	2.24025e+07	2.35963e+07	2.34144e+07	3.09122e+07	2.70109e+07	2.52722e+07	2.09438e+07	2.41595e+07	3.32008e+07	1.92556e+07	2.64685e+07	2.49917e+07
839.637	1.241	2.36605e+07	2.09045e+07	2.23462e+07	1.73105e+07	1.85369e+07	2.54358e+07	3.19176e+07	2.84282e+07	2.86802e+07	2.96838e+07	2.62083e+07	1.85189e+07	2.75664e+07	2.17364e+07	2.78869e+07	2.06208e+07	2.35599e+07	2.78758e+07	2.25295e+07	1.53227e+07	2.49434e+07	3.38293e+07	2.70507e+07	2.83042e+07	2.44504e+07	3.16917e+07	1.8107e+07	2.6541e+07	1.72633e+07	2.48161e+07	2.39325e+07
190.048	3.617	1.36722e+07	1.52168e+07	1.92108e+07	1.4513e+07	1.52974e+07	1.74677e+07	2.14591e+07	1.95153e+07	1.86492e+07	3.04407e+07	1.11467e+07	2.39135e+07	1.74674e+07	2.25025e+07	1.71721e+07	1.58008e+07	2.30275e+07	2.39804e+07	2.78754e+07	1.45471e+07	3.0416e+07	2.42014e+07	1.77491e+07	1.88653e+07	2.4666e+07	1.20836e+07	1.20052e+07	1.87891e+07	1.28699e+07	1.33674e+07	1.43593e+07
224.116	8.915	8.5969e+06	1.62118e+06	1.78573e+06	1.12473e+06	1.11739e+06	218816	326876	140891	92235.2	110751	446671	2.10059e+06	3.57754e+06	134427	2.21006e+06	2.61787e+06	1.64189e+06	1.38755e+06	113082	114808	94661.8	114276	692582	238378	152808	149313	3.22748e+07	2.34948e+06	1.69415e+07	9.28445e+06	2.34362e+07
230.019	9.139	8.55381e+06	3.54593e+06	6.64026e+06	5.43635e+06	7.92526e+06	5.5042e+06	5.20165e+06	6.15957e+06	6.0054e+06	5.94462e+06	5.69105e+06	1.5827e+07	1.01325e+07	1.53337e+07	7.1183e+06	1.24408e+07	7.85299e+06	9.34923e+06	7.94152e+06	7.55362e+06	1.3183e+07	9.48944e+06	6.76079e+06	5.50108e+06	6.48407e+06	8.39724e+06	3.58054e+07	1.08644e+07	1.25606e+07	1.53807e+07	1.26034e+07
425.314	1.52	209671	438367	589849	2.8512e+06	3.65544e+06	187096	582838	176929	1.87634e+06	3.13232e+06	1.57178e+06	1.28526e+06	1.10222e+06	411218	721530	2.50792e+06	5.50101e+06	210559	188333	343667	732479	210624	221761	1.0192e+06	5.44398e+06	187962	4.56222e+06	6.21297e+06	3.43577e+07	733912	1.39693e+06
181.041	2.538	609001	1.84092e+06	1.34156e+06	663380	2.01996e+06	905086	1.60963e+06	1.06556e+06	947790	1.89022e+06	1.36602e+06	1.06326e+06	3.37976e+07	946854	1.33078e+06	1.41658e+06	2.80636e+06	778452	1.65006e+06	1.30966e+06	1.53578e+06	1.44413e+06	1.65047e+06	1.53276e+06	2.20585e+06	1.88329e+06	9.50602e+06	2.8701e+06	2.77842e+06	2.27763e+06	1.51729e+06
189.01	2.484	2.74291e+06	1.60665e+07	7.62539e+06	4.67285e+06	1.02416e+07	1.49192e+06	5.39736e+06	5.16958e+06	3.0833e+06	4.21266e+06	4.13955e+06	8.06453e+06	2.6114e+06	1.83001e+07	3.92275e+06	5.79439e+06	1.22323e+07	3.75369e+06	3.76268e+06	4.79496e+06	3.23846e+06	2.9819e+06	4.58405e+06	2.55814e+06	3.80081e+06	7.22367e+06	1.70966e+07	2.51667e+07	3.40431e+07	2.42455e+07	6.37869e+06
378.066	6.127	1.56063e+07	1.64664e+07	2.23571e+07	2.0483e+07	1.68694e+07	2.21488e+07	2.78783e+07	2.5097e+07	2.70373e+07	2.5762e+07	1.90763e+07	1.86361e+07	2.46145e+07	3.03235e+07	1.80931e+07	2.07918e+07	2.18426e+07	1.6024e+07	2.4183e+07	2.36953e+07	2.31816e+07	2.26327e+07	2.80542e+07	2.55966e+07	2.63096e+07	1.79243e+07	2.36623e+07	2.82821e+07	2.17719e+07	2.50329e+07	2.15737e+07
130.027	8.097	1.61076e+06	1.87439e+06	3.67189e+06	2.8885e+06	893897	1.26201e+07	1.59755e+07	9.45972e+06	5.65539e+06	2.0099e+07	4.56406e+06	2.72634e+06	1.12831e+06	1.18703e+06	810749	1.24318e+06	2.1383e+06	2.77257e+06	2.77806e+07	1.70766e+06	3.58914e+07	5.96379e+06	8.69207e+06	1.58925e+07	1.6915e+07	5.347e+06	1.37933e+06	2.02693e+06	3.65868e+06	1.8276e+06	2.11385e+06
246.02	6.733	2.07538e+06	2.18923e+07	3.10171e+06	1.44333e+06	1.21824e+07	583185	3.61259e+06	1.02313e+06	108117	1.30939e+06	230917	495735	9.94151e+06	198124	618218	1.37849e+07	1.60402e+07	2.21857e+06	67767.9	191305	1.85282e+06	71815	432991	1.12973e+06	2.32891e+06	8.03648e+06	3.36912e+07	1.74445e+07	2.02195e+07	8.62356e+06	500628
188.08	1.773	1.95988e+06	3.24322e+07	1.47163e+07	3.16296e+07	6.63604e+06	1.09251e+07	3.46763e+07	2.46577e+07	2.05951e+07	1.67185e+07	2.63917e+06	1.52068e+06	3.79003e+06	6.44155e+06	1.62634e+06	2.75047e+06	4.87644e+06	8.46298e+06	9.89943e+06	4.80157e+06	9.61486e+06	8.67331e+06	5.55306e+06	8.89448e+06	7.83002e+06	1.76399e+07	1.53907e+06	1.38801e+06	1.55906e+06	2.39497e+06	1.70036e+06
163.121	11.824	1.64132e+06	4.20819e+06	1.39804e+06	1.99266e+06	1.75193e+07	6.20852e+06	1.16665e+06	1.54424e+06	995430	1.46227e+06	5.06247e+06	2.11724e+06	2.68755e+07	2.93707e+06	6.17097e+06	5.4738e+06	4.83492e+06	1.35497e+06	2.61039e+06	2.0112e+06	1.47895e+06	1.8723e+06	1.40002e+06	2.09832e+06	3.16185e+06	2.50935e+06	3.41928e+07	4.28676e+06	2.80388e+06	5.88761e+06	4.66478e+06
270.062	5.524	2.748e+06	3.33646e+06	4.40831e+06	3.20583e+06	6.13009e+06	4.30184e+06	5.65424e+06	6.82868e+06	6.32924e+06	5.46766e+06	1.12692e+07	6.3192e+06	1.91703e+07	3.57719e+06	5.06379e+06	6.26022e+06	3.348e+06	5.0887e+06	1.29213e+07	1.73933e+07	3.91736e+07	8.69565e+06	1.22173e+07	9.06259e+06	4.5672e+06	7.61417e+06	3.77679e+06	6.29788e+06	3.06964e+06	5.97441e+06	5.31941e+06
163.03	2.539	9.41668e+06	7.87544e+06	7.12415e+06	7.52658e+06	9.19435e+06	7.95516e+06	7.99139e+06	7.89591e+06	8.98636e+06	1.18782e+07	1.66302e+07	9.82532e+06	3.20994e+07	1.12926e+07	8.50584e+06	7.05037e+06	1.91814e+07	7.00797e+06	1.77229e+07	7.92406e+06	1.76514e+07	1.37477e+07	1.16923e+07	9.31546e+06	1.67054e+07	1.14701e+07	8.08939e+06	2.00681e+07	1.77198e+07	1.97463e+07	1.39373e+07
103.046	4.605	1.32689e+07	6.58985e+06	1.89034e+07	1.47225e+07	1.10491e+07	3.34391e+07	2.50314e+07	3.3231e+07	2.02185e+07	3.59843e+07	1.00638e+07	1.47596e+07	1.3026e+07	1.56847e+07	1.97623e+07	1.55417e+07	1.23698e+07	1.39747e+07	2.69162e+07	1.55395e+07	1.27314e+07	2.19539e+07	2.5965e+07	2.48213e+07	2.13483e+07	1.06795e+07	2.0432e+07	2.79836e+07	1.79552e+07	2.47544e+07	2.58938e+07
796.616	1.281	1.2942e+07	7.03465e+06	1.10293e+07	1.15115e+07	1.32324e+07	1.47728e+07	1.52821e+07	1.84541e+07	1.85348e+07	2.73329e+07	1.77735e+07	1.41954e+07	1.27414e+07	1.32175e+07	1.19433e+07	1.05554e+07	1.61123e+07	1.19503e+07	3.02585e+07	1.49188e+07	2.47497e+07	1.77086e+07	2.18345e+07	2.64122e+07	3.609e+07	1.44223e+07	1.32908e+07	1.61429e+07	1.40661e+07	9.14698e+06	1.39677e+07
265.116	3.959	1.35546e+07	6.84278e+06	1.0345e+07	6.52195e+06	1.58954e+07	1.63403e+07	1.29022e+07	1.39517e+07	1.44972e+07	2.48154e+07	1.48147e+07	2.11977e+07	1.45619e+07	2.03871e+07	1.70829e+07	1.64663e+07	1.2367e+07	1.99848e+07	3.34432e+07	2.39808e+07	2.74259e+07	3.19429e+07	2.87698e+07	2.01654e+07	2.39507e+07	1.48028e+07	2.20547e+07	2.87103e+07	1.94376e+07	2.52147e+07	2.48503e+07
143.095	4.6	1.29012e+07	8.2774e+06	1.10016e+07	5.16862e+06	8.0911e+06	6.28005e+06	4.90843e+06	802253	5.78853e+06	2.1961e+06	1.56588e+07	6.98839e+06	1.30012e+07	2.03443e+06	1.3167e+07	7.69109e+06	1.1627e+07	6.06764e+06	3.73901e+06	5.30122e+06	1.22611e+06	1.67601e+06	9.49238e+06	2.18413e+06	2.64316e+06	698129	3.14876e+07	1.63085e+07	2.49257e+07	2.64328e+07	3.46648e+07
278.225	1.265	1.56942e+07	5.71554e+06	2.14926e+07	3.1149e+07	1.35679e+07	3.90856e+06	4.48627e+06	7.61172e+06	5.92598e+06	7.34819e+06	7.06618e+06	1.10598e+07	7.10921e+06	7.71055e+06	1.14495e+07	1.06469e+07	1.12516e+07	8.87536e+06	1.58675e+06	1.47253e+07	2.84551e+06	4.7928e+06	8.84019e+06	4.5397e+06	3.62207e+06	1.24695e+07	2.43596e+07	1.07328e+07	1.56668e+07	1.62073e+07	2.34259e+07
161.069	2.562	6.65828e+06	7.78624e+06	1.23981e+07	2.27656e+07	8.32293e+06	2.38278e+07	2.64433e+07	2.54919e+07	2.00123e+07	2.96433e+07	1.38879e+07	8.95837e+06	3.47686e+07	9.37666e+06	1.21534e+07	7.58496e+06	8.92783e+06	1.32237e+07	1.95572e+07	1.73994e+07	1.62441e+07	1.75295e+07	1.74558e+07	2.65876e+07	1.82705e+07	1.59872e+07	1.87079e+07	1.52849e+07	9.04371e+06	1.23055e+07	1.3295e+07
545.349	1.443	1.38107e+07	1.61801e+07	3.25299e+07	1.86388e+07	1.04518e+07	4.00792e+06	6.73783e+06	1.4559e+07	8.15511e+06	9.65245e+06	6.05824e+06	2.11209e+07	8.91488e+06	1.51213e+07	1.17269e+07	1.95988e+07	1.18632e+07	1.98478e+07	7.39111e+06	1.21302e+07	7.86281e+06	7.73469e+06	7.8309e+06	3.60668e+06	6.40398e+06	1.28487e+07	1.88213e+07	1.54838e+07	1.80778e+07	1.72719e+07	1.5349e+07
311.133	7.706	4.79559e+06	1.04847e+07	1.55151e+07	2.10835e+07	9.77229e+06	395318	971286	187298	1.71431e+06	566826	1.11895e+06	2.42453e+07	1.7816e+06	3.20275e+07	1.42352e+06	9.34032e+06	4.95108e+06	2.76108e+07	340084	3.02881e+06	4.33795e+06	1.11761e+07	1.1756e+06	179533	1.0056e+06	7.96676e+06	3.13175e+06	1.2895e+06	4.97827e+06	3.82331e+06	5.83151e+06
244.073	7.377	9.9036e+06	5.64963e+06	1.4595e+07	1.32354e+07	1.03439e+07	3.1127e+07	2.27732e+07	3.26808e+07	2.25708e+07	3.3237e+07	1.11615e+07	1.50861e+07	1.69334e+07	1.7527e+07	1.24364e+07	1.39893e+07	1.03542e+07	9.26656e+06	2.50407e+07	2.46793e+07	2.45659e+07	2.86902e+07	2.36077e+07	2.86215e+07	2.37066e+07	1.85209e+07	1.44479e+07	2.44486e+07	1.06977e+07	1.6684e+07	1.92995e+07
653.324	1.224	1.68062e+06	1.2529e+06	7.42891e+06	1.11213e+06	5.7749e+06	7.42887e+06	919167	1.28416e+06	894568	1.00191e+06	3.29678e+07	895441	908511	908395	4.1847e+06	2.7274e+07	5.50532e+06	2.4902e+07	1.15823e+06	3.57281e+06	748662	868925	4.44913e+06	7.16306e+06	829946	4.27283e+06	2.39817e+06	1.04741e+06	3.6671e+06	2.33868e+06	1.05081e+06
232.007	10.573	3.55913e+06	4.91849e+06	5.09009e+06	8.35719e+06	7.97644e+06	2.63272e+06	1.99917e+06	1.69143e+06	1.46944e+06	2.15812e+06	2.2417e+06	5.72555e+06	3.45253e+06	6.63238e+06	2.92727e+06	5.19728e+06	5.17151e+06	3.60714e+07	2.29598e+06	3.17141e+06	6.40657e+06	2.18503e+06	1.9338e+06	2.12378e+06	3.18326e+06	4.28875e+06	6.60195e+06	6.5082e+06	6.05615e+06	9.10217e+06	5.5613e+06
797.627	1.238	9.29731e+06	1.6208e+07	1.33835e+07	1.59539e+07	1.53126e+07	1.29882e+07	1.46657e+07	1.16469e+07	1.49714e+07	2.04485e+07	1.18729e+07	1.1335e+07	1.65139e+07	1.34622e+07	1.13137e+07	1.14149e+07	1.49057e+07	1.99179e+07	3.10161e+07	1.38745e+07	2.087e+07	1.68116e+07	1.8456e+07	3.03996e+07	3.59924e+07	1.84551e+07	1.12362e+07	1.89392e+07	1.08065e+07	9.36759e+06	1.09936e+07
557.334	2.511	2.30382e+07	2.91653e+07	2.69328e+07	2.14209e+07	2.47009e+07	1.06317e+07	1.34339e+07	1.76677e+07	1.3919e+07	1.39732e+07	1.62474e+07	2.57128e+07	2.39144e+07	2.34622e+07	2.89746e+07	2.77894e+07	2.79105e+07	2.89555e+07	1.07566e+07	1.42017e+07	1.16653e+07	1.82725e+07	1.84069e+07	1.1889e+07	1.37186e+07	1.54666e+07	2.10065e+07	3.027e+07	2.42348e+07	3.14002e+07	3.10289e+07
119.058	8.498	2.52315e+06	2.11469e+06	3.195e+06	2.70222e+06	2.04506e+06	5.43371e+06	1.44284e+06	6.34058e+06	4.28617e+06	2.33539e+06	1.55752e+06	2.08948e+06	2.70656e+06	1.87922e+06	2.0157e+06	1.4314e+06	2.0755e+06	4.52502e+06	1.28814e+06	1.24317e+07	4.74622e+06	5.21693e+06	1.72818e+06	5.19024e+06	5.1541e+06	3.26054e+06	3.115e+07	6.16036e+06	1.83568e+07	6.95162e+06	2.58041e+06
360.127	6.376	394546	55338.4	56699.2	56893.4	2.64922e+06	81592.9	59945.8	67636.7	61407.3	64510.8	75952.7	82342.6	99916	192968	177983	122953	355376	2.8945e+07	79011.1	71861.7	980829	68937.8	69943.3	58319.4	117016	287202	378450	98626.7	79131	425851	65328.2
522.191	7.553	1.52581e+07	9.58409e+06	5.78153e+06	5.17826e+06	9.32216e+06	2.18475e+06	1.83717e+06	7.36947e+06	7.16684e+06	1.86278e+06	8.44285e+06	6.57243e+06	9.40719e+06	2.27803e+06	4.20854e+06	1.00524e+07	1.06059e+07	8.68446e+06	1.759e+07	2.57556e+06	2.15015e+06	4.24582e+06	2.14701e+07	1.45234e+07	1.53379e+07	1.44335e+06	2.34071e+07	1.14344e+07	1.36548e+07	3.01607e+07	1.75994e+07
871.597	1.272	1.74373e+07	2.60626e+07	2.91318e+07	1.94265e+07	2.16785e+07	1.40388e+07	2.09507e+07	2.24802e+07	1.64033e+07	1.4284e+07	1.7007e+07	2.08307e+07	2.51321e+07	3.26039e+07	2.23291e+07	2.41843e+07	3.0426e+07	2.77354e+07	2.01029e+07	1.58942e+07	1.55517e+07	2.74128e+07	1.79927e+07	1.66205e+07	1.55544e+07	1.68597e+07	2.63592e+07	2.91876e+07	1.71996e+07	2.04436e+07	2.29935e+07
644.124	9.995	9.14543e+06	6.40064e+06	1.13309e+06	2.73933e+06	1.83038e+06	1.80662e+07	3.08386e+06	4.94746e+06	4.51788e+06	1.40682e+07	1.42423e+06	4.8396e+06	5.06419e+06	4.39031e+06	4.20848e+07	724135	1.14044e+07	2.65932e+07	2.97888e+06	3.40445e+06	4.1945e+06	4.22482e+06	994109	2.22671e+07	1.04652e+07	4.28596e+06	6.10783e+06	5.16444e+06	1.45804e+07	1.08042e+07	4.23827e+06
276.095	9.883	8.64925e+06	5.83249e+06	3.09385e+07	2.773e+07	7.09826e+06	1.26217e+07	1.08373e+07	9.18262e+06	7.01932e+06	1.06331e+07	9.74448e+06	1.12573e+07	1.82769e+07	5.50955e+06	1.32393e+07	1.26474e+07	8.80218e+06	1.64865e+07	1.18397e+07	9.50518e+06	1.47254e+07	1.08323e+07	9.09074e+06	1.72622e+07	1.23645e+07	1.63472e+07	1.17994e+07	1.22781e+07	1.04552e+07	2.12963e+07	1.48403e+07
507.368	1.457	8.63283e+06	1.61407e+07	1.86808e+07	6.97632e+06	1.09962e+07	5.49373e+06	9.57054e+06	1.41641e+07	9.26073e+06	3.29321e+07	1.07981e+07	1.05522e+07	2.23204e+07	1.06256e+07	1.71e+07	9.62231e+06	1.50279e+07	1.13097e+07	1.17787e+07	8.04259e+06	1.22932e+07	1.09549e+07	1.33407e+07	1.40039e+07	2.13913e+07	6.20858e+06	1.14509e+07	1.03438e+07	9.93727e+06	1.61152e+07	1.17104e+07
774.544	1.166	3.74431e+06	2.49654e+06	5.4072e+06	4.77251e+06	6.26009e+06	1.00573e+07	1.05179e+07	1.18273e+07	9.27463e+06	1.39716e+07	1.32815e+07	5.78653e+06	1.11721e+07	5.74255e+06	5.8926e+06	4.41182e+06	3.97033e+06	3.35312e+06	2.68397e+07	1.97748e+07	2.99877e+07	2.01094e+07	1.9994e+07	2.74817e+07	2.82148e+07	1.21546e+07	6.3821e+06	5.70862e+06	4.06336e+06	6.03465e+06	5.55223e+06
188.015	1.505	122919	107143	103069	97493.7	336421	110844	70126.5	80017.4	94267.2	89185.3	130344	117411	277930	2.96512e+07	135988	219386	119857	122844	63102.8	104897	71989.5	8.23603e+06	98141	112311	109691	177847	1.13063e+06	136178	159017	1.85941e+06	101162
239.163	11.671	9.52855e+06	2.95616e+06	3.59016e+06	1.74868e+06	2.58124e+06	389352	591350	344754	227905	253892	822160	2.09485e+06	2.55467e+06	287879	3.39248e+06	3.37397e+06	2.70512e+06	1.29592e+06	262212	294112	246048	97813.5	1.22082e+06	323668	431156	193721	2.97018e+07	3.13514e+06	1.70886e+07	1.16506e+07	2.16482e+07
246.121	8.981	3.01666e+07	5.6723e+06	6.3956e+06	2.9064e+06	2.1623e+06	294523	649014	151927	234928	240340	416519	7.43354e+06	1.64127e+06	517854	5.58451e+06	1.73998e+07	4.21998e+06	8.06142e+06	122909	246801	127912	190700	1.40413e+06	546746	557838	104250	2.86182e+07	1.99641e+07	2.42853e+07	4.08248e+06	1.21706e+07
144.042	6.363	1.00177e+06	493338	609331	453532	4.11493e+06	269692	467545	535902	527074	89845.9	506558	476275	251065	548108	456546	344858	1.05916e+06	2.91669e+07	487863	529653	2.20366e+06	549008	93434.4	545772	873874	1.24886e+06	582720	580345	575549	1.15737e+06	614430
202.132	5.759	1.24257e+07	1.0936e+07	1.95393e+07	5.51822e+06	1.51202e+07	4.47908e+06	4.65369e+06	6.49227e+06	2.11583e+06	4.75904e+06	6.33903e+06	1.77644e+07	1.37973e+07	3.08646e+07	1.64279e+07	2.50792e+07	2.13266e+07	3.22695e+07	1.44449e+06	1.01333e+06	1.32501e+06	2.98026e+06	1.27156e+07	8.67664e+06	1.11696e+07	1.72013e+06	9.4454e+06	4.89743e+06	7.0291e+06	1.41139e+07	1.29957e+07
368.344	1.791	3.02387e+07	2.94864e+07	2.52739e+07	2.78691e+07	2.83179e+07	2.19331e+07	2.19948e+07	1.87479e+07	1.73596e+07	1.98055e+07	2.42199e+07	2.54243e+07	1.67452e+07	2.7387e+07	2.30333e+07	2.67986e+07	2.22494e+07	2.74199e+07	1.83431e+07	1.71844e+07	1.52521e+07	1.70217e+07	2.17391e+07	2.09687e+07	2.09776e+07	1.90462e+07	2.60716e+07	2.13866e+07	2.394e+07	2.54904e+07	2.56988e+07
761.522	1.156	1.59191e+07	1.24144e+07	1.13166e+07	9.39603e+06	1.38896e+07	2.5226e+07	3.13738e+07	2.62887e+07	1.96338e+07	2.8608e+07	1.86965e+07	2.34347e+07	1.68288e+07	2.03405e+07	1.59316e+07	2.33042e+07	1.71706e+07	1.75937e+07	1.50593e+07	1.6713e+07	1.46984e+07	1.60021e+07	1.75531e+07	2.27563e+07	1.19216e+07	2.06117e+07	7.33842e+06	1.44835e+07	9.55887e+06	1.51316e+07	1.23335e+07
169.05	7.327	1.06596e+07	9.14575e+06	1.66949e+07	1.14202e+07	8.6908e+06	1.9018e+07	1.41804e+07	1.767e+07	1.18191e+07	2.45532e+07	1.27331e+07	2.69801e+07	1.52499e+07	1.43246e+07	1.84759e+07	1.92575e+07	1.22036e+07	1.92522e+07	1.36505e+07	2.60032e+07	1.47987e+07	1.61152e+07	2.18224e+07	1.42849e+07	1.02102e+07	1.3414e+07	9.69548e+06	1.45865e+07	1.17211e+07	1.83675e+07	1.90673e+07
399.334	2.497	1.46624e+07	1.27484e+07	1.68797e+07	8.73358e+06	2.26677e+07	2.13602e+07	1.93121e+07	1.6205e+07	1.75372e+07	2.94907e+07	1.72774e+07	1.15809e+07	1.87269e+07	9.2171e+06	1.81418e+07	1.66259e+07	1.19042e+07	9.73271e+06	2.5842e+07	1.85511e+07	2.01181e+07	1.67255e+07	2.98629e+07	3.02544e+07	2.53127e+07	9.24478e+06	1.32699e+07	1.64667e+07	1.43713e+07	1.88059e+07	1.9261e+07
167.036	8.474	6.25821e+06	1.28646e+07	1.42897e+07	1.3058e+07	2.92949e+06	6.31571e+06	1.54678e+07	1.25403e+07	1.43373e+07	3.96271e+06	1.20473e+07	9.87132e+06	1.26465e+07	2.77392e+07	9.97281e+06	6.57914e+06	8.81578e+06	1.67515e+07	1.46681e+07	5.25343e+06	1.20704e+07	2.97096e+07	1.10331e+07	6.4272e+06	8.68708e+06	6.72779e+06	7.49e+06	9.82693e+06	6.53511e+06	9.42017e+06	8.33025e+06
339.996	8.68	3.19805e+06	2.82671e+06	2.35591e+06	1.14637e+06	4.29278e+06	555952	1.25937e+06	1.72798e+06	1.591e+06	1.61571e+06	1.95354e+06	4.35685e+06	6.36329e+06	6.38883e+06	3.6864e+06	8.75906e+06	3.79534e+06	6.07569e+06	1.51428e+06	1.25399e+06	5.22385e+06	3.47241e+06	2.55275e+06	2.28674e+06	2.08626e+06	4.93623e+06	2.89666e+07	3.53072e+06	3.60656e+06	6.96481e+06	6.43808e+06
841.655	1.236	1.76461e+07	2.40548e+07	2.14715e+07	1.44815e+07	1.77026e+07	2.46691e+07	2.66645e+07	2.44922e+07	2.33319e+07	1.42739e+07	2.8514e+07	1.65615e+07	1.90507e+07	2.56382e+07	2.67178e+07	2.13502e+07	2.55116e+07	2.31304e+07	2.27892e+07	1.77486e+07	3.03868e+07	2.65655e+07	2.17396e+07	2.58989e+07	2.44221e+07	2.67973e+07	1.4121e+07	2.63504e+07	1.42489e+07	1.86465e+07	1.67002e+07
750.089	7.457	9.06636e+06	1.09194e+07	1.24969e+07	7.53144e+06	9.28764e+06	8.60853e+06	5.39291e+06	5.83963e+06	1.0113e+07	8.65544e+06	1.20492e+07	1.9093e+07	1.56298e+07	2.48998e+07	2.03907e+07	1.74812e+07	2.13577e+07	2.83679e+07	1.34789e+07	6.86449e+06	2.69863e+07	2.11256e+07	1.64311e+07	8.07859e+06	1.41148e+07	1.12046e+07	5.80477e+06	2.69028e+07	9.18841e+06	1.31082e+07	1.11021e+07
167.025	2.556	1.5339e+07	9.00321e+06	8.91052e+06	1.27975e+07	1.26847e+07	1.17313e+07	1.82668e+07	8.408e+06	1.17143e+07	2.08445e+07	2.74497e+07	9.56721e+06	8.58029e+06	2.05906e+07	1.26725e+07	8.59184e+06	2.99274e+07	6.07155e+06	2.88873e+07	9.99396e+06	2.26947e+07	1.65716e+07	1.98275e+07	1.52458e+07	2.13214e+07	1.8665e+07	1.99388e+07	3.10904e+07	2.41958e+07	2.66901e+07	2.26986e+07
145.11	3.095	6.24445e+06	4.51608e+06	6.16454e+06	3.82072e+06	4.31372e+06	7.58417e+06	7.99787e+06	8.10334e+06	4.79766e+06	8.02995e+06	2.04965e+07	9.55934e+06	2.36734e+07	1.69019e+06	8.40971e+06	7.16388e+06	7.76394e+06	2.89549e+06	5.60562e+06	1.08904e+07	5.80853e+06	2.32504e+06	1.01715e+07	5.22954e+06	1.32005e+07	2.64099e+06	2.93805e+07	1.61769e+07	1.50086e+07	2.59174e+07	1.69635e+07
136.997	2.537	8.91646e+06	5.80087e+06	4.14568e+06	4.11046e+06	5.80482e+06	2.21788e+07	2.00048e+06	3.2239e+06	8.74408e+06	4.60461e+06	1.19435e+07	6.42787e+06	7.2715e+06	3.52507e+06	2.34764e+07	3.06561e+06	6.69923e+06	1.37284e+07	2.94646e+06	1.18946e+07	2.58932e+06	5.08313e+06	4.18711e+06	2.80167e+07	8.98803e+06	1.11218e+07	1.13713e+07	9.73727e+06	1.36211e+07	7.3064e+06	4.61424e+06
375.78	16.408	1.02212e+07	1.0454e+07	1.48225e+07	1.21653e+07	8.56294e+06	1.88776e+07	2.75409e+07	2.47809e+07	1.84854e+07	2.72803e+07	1.28534e+07	9.6892e+06	9.94313e+06	1.51549e+07	1.58043e+07	8.49817e+06	1.29209e+07	1.90741e+07	2.24126e+07	2.66217e+07	1.6941e+07	2.78908e+07	2.3806e+07	2.53056e+07	2.07703e+07	1.93548e+07	9.04574e+06	1.57186e+07	9.81193e+06	1.31283e+07	1.09643e+07
583.349	1.448	2.24745e+07	2.51543e+07	2.68537e+07	1.74122e+07	2.25574e+07	1.51285e+07	1.54298e+07	2.20355e+07	1.86675e+07	2.01127e+07	1.63288e+07	2.5076e+07	2.28527e+07	1.84605e+07	2.59814e+07	2.20944e+07	2.23158e+07	2.58792e+07	1.2733e+07	1.86071e+07	1.49701e+07	1.90815e+07	2.20785e+07	1.91571e+07	2.02542e+07	1.95258e+07	2.57395e+07	2.51426e+07	2.66936e+07	2.99926e+07	2.69119e+07
810.659	1.26	2.24022e+07	1.58754e+07	2.56378e+07	2.7506e+07	2.20569e+07	3.23282e+06	5.39545e+06	6.99792e+06	8.43504e+06	7.68463e+06	9.16982e+06	2.40981e+07	1.51202e+07	2.90226e+07	1.55085e+07	2.16529e+07	2.41855e+07	1.96949e+07	7.05012e+06	8.13419e+06	1.09284e+07	1.58168e+07	7.55608e+06	5.1834e+06	6.33423e+06	1.55067e+07	1.80671e+07	1.27513e+07	1.4157e+07	1.09647e+07	1.71403e+07
342.116	8.162	693496	552174	427804	618361	484426	1.14098e+06	710855	406794	448800	612821	771707	660949	2.96054e+07	534896	880167	804161	527158	1.10323e+06	371222	8.84497e+06	773547	665811	868329	941265	506122	8.3607e+06	4.82024e+06	539146	806687	317582	674114
164.069	3.624	361893	3.12837e+06	425574	480325	842489	108368	3.8052e+06	360780	431750	787281	92621.2	292516	500670	95628.1	1.53464e+06	1.57072e+06	784829	724160	234104	184860	120505	121415	863190	295131	608767	263554	3.13268e+07	1.68125e+07	1.87176e+07	535930	760506
187.096	6.205	6.89883e+06	2.12798e+06	4.33627e+06	2.0278e+06	2.67525e+06	802921	636249	896719	741508	1.08112e+06	1.62008e+06	2.00502e+06	5.06602e+06	2.54617e+06	2.20844e+06	1.72337e+06	3.31627e+06	1.32221e+06	1.14518e+06	844570	1.32376e+06	1.20053e+06	1.19606e+06	753019	805003	840142	8.04098e+06	1.89481e+06	6.97104e+06	1.82845e+07	2.83673e+07
496.05	8.54	1.3016e+07	6.72887e+06	1.39849e+07	1.3899e+07	1.414e+07	1.33184e+07	2.2548e+07	1.8298e+07	2.0698e+07	2.96856e+07	1.64517e+07	2.17531e+07	1.82286e+07	1.46462e+07	2.30056e+07	1.97728e+07	1.78862e+07	1.78292e+07	1.7804e+07	1.82125e+07	1.05861e+07	2.75715e+07	2.13416e+07	1.89401e+07	1.73578e+07	2.08845e+07	7.42862e+06	2.14524e+07	8.75075e+06	1.49938e+07	1.45638e+07
157.11	3.245	1.98765e+06	3.69258e+06	4.55726e+06	3.26389e+06	7.53711e+06	7.93022e+06	7.07172e+06	8.17946e+06	7.14828e+06	2.9155e+07	4.18408e+06	6.69578e+06	8.31227e+06	1.5916e+06	6.43507e+06	3.6418e+06	2.86286e+06	4.05717e+06	1.01313e+07	1.57149e+07	1.88688e+07	2.83015e+06	1.29998e+07	8.54072e+06	5.18748e+06	5.9154e+06	4.23093e+06	5.71661e+06	7.26339e+06	1.13097e+07	1.46299e+07
260.03	9.289	1.18992e+07	1.66271e+07	1.08114e+07	1.19523e+07	1.43807e+07	5.02471e+06	5.44924e+06	6.48858e+06	5.91561e+06	8.6515e+06	9.11429e+06	2.14336e+07	9.253e+06	1.7033e+07	1.11453e+07	2.20499e+07	1.22362e+07	2.96557e+07	4.82864e+06	1.02241e+07	1.05383e+07	1.54945e+07	9.63276e+06	8.00395e+06	5.35906e+06	1.75559e+07	2.62639e+07	1.42006e+07	1.778e+07	2.15698e+07	1.55748e+07
301.056	8.531	1.44528e+07	2.35327e+07	2.88684e+07	1.46416e+07	2.65538e+07	7.11998e+06	8.27339e+06	1.08927e+07	6.7898e+06	8.67069e+06	1.11453e+07	1.41518e+07	1.89266e+07	1.22905e+07	2.71672e+07	1.54851e+07	1.90089e+07	1.67168e+07	8.15685e+06	5.47793e+06	6.99826e+06	7.82461e+06	1.75798e+07	7.11851e+06	8.83113e+06	8.34159e+06	1.20518e+07	2.15843e+07	1.21151e+07	2.13749e+07	1.92875e+07
204.075	8.583	1.59342e+07	1.39135e+07	2.52461e+07	2.60127e+07	9.01997e+06	3.01295e+07	2.50323e+07	2.80163e+07	2.53991e+07	1.80095e+07	2.1354e+07	1.30372e+07	1.66681e+07	1.10323e+07	1.26269e+07	1.19898e+07	1.34255e+07	1.79237e+07	2.05155e+07	1.10561e+07	2.01207e+07	1.70283e+07	1.68373e+07	1.99124e+07	1.60883e+07	1.79795e+07	7.25105e+06	8.24875e+06	7.39426e+06	1.09025e+07	1.05572e+07
394.055	7.152	8.90601e+06	6.18769e+06	9.26056e+06	5.04457e+06	6.69985e+06	1.58485e+07	1.46942e+07	2.12561e+07	2.24413e+07	1.43668e+07	1.0867e+07	9.44104e+06	1.257e+07	1.02612e+07	7.51116e+06	1.04901e+07	8.66218e+06	1.49811e+07	2.60354e+07	1.99569e+07	2.98031e+07	1.83853e+07	2.25001e+07	2.37095e+07	1.89569e+07	1.82562e+07	5.67704e+06	5.31883e+06	5.79767e+06	9.13627e+06	1.44644e+07
817.597	1.242	1.64752e+07	8.04793e+06	1.5369e+07	1.75009e+07	6.43324e+06	1.77195e+07	2.90719e+07	2.17313e+07	2.10093e+07	2.80466e+07	7.29678e+06	1.44739e+07	1.93081e+07	2.33199e+07	1.88989e+07	7.73794e+06	1.145e+07	1.61602e+07	2.79157e+07	1.63665e+07	2.00152e+07	2.53393e+07	2.04974e+07	2.56983e+07	1.86935e+07	8.96535e+06	1.11365e+07	1.11832e+07	1.10526e+07	1.30237e+07	1.46838e+07
265.067	5.185	1.35091e+07	2.09814e+07	1.77937e+07	1.83757e+07	1.74482e+07	1.49277e+07	1.06612e+07	9.85722e+06	1.04712e+07	1.18453e+07	2.59338e+07	2.38754e+07	1.97364e+07	1.94515e+07	1.50374e+07	1.63395e+07	1.99456e+07	2.31473e+07	1.4765e+07	1.54473e+07	2.73106e+07	1.68299e+07	1.30084e+07	1.0843e+07	1.03985e+07	1.90023e+07	1.41669e+07	1.40475e+07	9.88082e+06	1.99391e+07	1.42174e+07
212.091	8.929	1.57761e+07	1.43611e+07	1.51833e+07	9.37038e+06	1.28101e+07	1.18984e+07	4.1905e+06	1.18054e+07	1.01547e+07	8.1566e+06	1.16276e+07	1.70336e+07	1.82335e+07	2.34315e+07	1.829e+07	2.74154e+07	1.52306e+07	2.60324e+07	8.62941e+06	7.80896e+06	9.14216e+06	7.05186e+06	1.51986e+07	1.12575e+07	1.48127e+07	2.68304e+07	1.61905e+07	1.47987e+07	1.23611e+07	1.88711e+07	2.00108e+07
199.887	16.282	1.56375e+07	1.40509e+07	1.91018e+07	2.03176e+07	2.05537e+07	1.3306e+07	1.76292e+07	1.73196e+07	1.7415e+07	1.67388e+07	1.92991e+07	1.88807e+07	2.82579e+07	1.87833e+07	1.6928e+07	2.26728e+07	1.61739e+07	1.56946e+07	2.00739e+07	1.8488e+07	2.21097e+07	1.61061e+07	1.65695e+07	1.53073e+07	1.63367e+07	1.50104e+07	2.23296e+07	1.83575e+07	2.11346e+07	1.96777e+07	2.00504e+07
259.116	6.924	1.48452e+07	9.08083e+06	1.22221e+07	9.03692e+06	4.95901e+06	2.99266e+06	1.61101e+07	9.38069e+06	4.03477e+06	8.60698e+06	1.06726e+07	8.32437e+06	1.70022e+07	1.93733e+06	6.87934e+06	9.54144e+06	9.24526e+06	7.87072e+06	6.97364e+06	2.56828e+06	3.25784e+06	4.03766e+06	5.86234e+06	4.2491e+06	7.22313e+06	1.37315e+06	1.36557e+07	1.26639e+07	1.40795e+07	2.86801e+07	3.15031e+07
158.044	6.699	1.45883e+07	1.88558e+07	2.09975e+07	2.29244e+07	1.78484e+07	1.46988e+07	1.53979e+07	1.8515e+07	1.73376e+07	1.48942e+07	1.35811e+07	2.43839e+07	1.92483e+07	2.73878e+07	2.014e+07	2.38823e+07	1.88485e+07	2.59888e+07	1.71735e+07	2.04685e+07	1.99748e+07	1.46853e+07	2.24158e+07	1.97906e+07	1.84846e+07	2.16419e+07	1.2969e+07	1.98791e+07	1.60642e+07	1.65443e+07	1.81325e+07
104.022	3.906	1.12555e+07	1.7507e+07	1.43869e+07	1.9518e+07	1.24029e+07	1.66392e+07	1.97897e+07	1.72761e+07	1.89471e+07	1.47362e+07	1.06329e+07	1.80189e+07	1.71016e+07	3.04689e+07	1.43183e+07	1.42657e+07	1.26332e+07	3.06873e+07	1.68263e+07	2.09082e+07	1.62794e+07	2.02193e+07	1.58415e+07	1.43058e+07	1.34261e+07	2.33354e+07	6.95985e+06	1.99238e+07	1.24945e+07	1.71674e+07	2.06276e+07
853.567	1.158	1.65992e+07	1.88111e+07	2.03802e+07	1.47824e+07	1.81352e+07	2.50586e+07	2.52272e+07	2.58507e+07	2.26124e+07	2.71349e+07	2.27603e+07	2.45827e+07	2.40948e+07	1.38895e+07	1.90887e+07	2.16531e+07	1.82743e+07	1.93555e+07	2.24841e+07	1.98532e+07	2.07202e+07	1.84153e+07	2.33603e+07	2.35125e+07	1.71623e+07	2.35636e+07	1.80192e+07	2.05688e+07	1.87555e+07	1.90976e+07	2.008e+07
273.084	6.812	1.25914e+07	1.28039e+07	1.72003e+07	7.6199e+06	1.8512e+07	1.16427e+07	1.72425e+07	2.07137e+07	1.62273e+07	1.49612e+07	1.50098e+07	1.75928e+07	2.2754e+07	1.69224e+07	2.06479e+07	1.5166e+07	1.7226e+07	2.15235e+07	1.31199e+07	1.29263e+07	1.35995e+07	2.13092e+07	1.94512e+07	1.36015e+07	1.06304e+07	8.52285e+06	1.60355e+07	2.76246e+07	1.70362e+07	2.32672e+07	1.78279e+07
499.297	1.349	420171	334044	830721	1.56371e+06	1.00744e+06	420799	259368	277871	326336	1.53859e+06	367018	418325	256163	857268	436318	644267	2.78815e+07	587731	189650	372417	206597	231822	284627	429482	2.00439e+06	417993	1.68472e+06	366668	5.39118e+06	335180	285471
181.02	3.772	2.77589e+07	3.50123e+06	3.78955e+06	789950	3.6376e+06	959271	448304	625619	426781	823053	4.39745e+06	653791	1.88142e+06	545352	1.4564e+07	6.52362e+06	9.73883e+06	907408	835243	719028	727598	804719	1.92629e+06	602523	1.07082e+06	412841	9.80921e+06	5.25749e+06	1.12911e+07	2.23609e+07	2.3606e+07
259.189	10.547	1.03971e+07	1.7953e+07	2.07298e+07	1.19426e+07	1.85432e+07	7.62278e+06	7.74938e+06	1.06133e+07	1.17105e+07	8.31342e+06	1.17002e+07	1.39687e+07	1.93089e+07	2.22653e+07	1.04684e+07	2.05331e+07	1.52391e+07	2.85104e+07	1.03836e+07	5.09457e+06	1.3394e+07	1.4427e+07	1.45209e+07	1.27769e+07	1.81675e+07	6.07874e+06	1.17765e+07	7.52048e+06	9.69954e+06	9.38185e+06	1.3032e+07
773.539	1.238	8.20672e+06	9.50132e+06	1.02707e+07	8.97376e+06	9.35573e+06	1.30076e+07	1.47628e+07	1.53362e+07	1.30526e+07	1.66698e+07	1.62405e+07	1.23484e+07	1.53902e+07	1.24437e+07	1.36175e+07	1.04759e+07	1.02917e+07	9.14183e+06	2.41568e+07	2.18691e+07	2.5693e+07	2.22047e+07	1.96934e+07	2.31003e+07	2.40543e+07	1.54036e+07	1.01686e+07	1.19003e+07	9.58607e+06	1.13965e+07	1.03913e+07
549.379	1.437	1.26879e+07	1.76484e+07	1.90999e+07	7.66585e+06	1.71733e+07	1.18991e+07	1.67117e+07	2.10534e+07	2.23445e+07	2.34798e+07	1.29028e+07	1.84229e+07	2.5195e+07	1.86276e+07	1.93334e+07	1.9615e+07	1.72875e+07	1.92945e+07	1.29368e+07	1.34097e+07	1.36272e+07	2.29498e+07	2.72288e+07	2.13041e+07	2.08456e+07	1.88724e+07	1.62285e+07	1.30304e+07	1.29252e+07	1.8803e+07	2.29336e+07
246.133	9.579	1.46702e+06	894949	402111	292387	525929	314076	110666	171835	100672	127924	84460.3	687401	1.71233e+06	101509	1.78172e+06	482098	609273	571568	97681.9	140494	204512	103395	96352.2	116118	114498	109732	1.96275e+07	1.63857e+07	2.46939e+07	2.40123e+06	2.5982e+06
328.166	8.361	510707	767312	1.75854e+06	734618	654190	635140	719176	787547	722244	873496	557853	775133	611036	566939	985792	1.10875e+07	6.72846e+06	725048	1.06052e+06	2.10151e+06	629416	651666	700308	615656	2.03094e+06	582519	2.2708e+07	5.528e+06	2.87165e+07	882252	961361
165.1	5.951	4.21692e+06	1.36476e+06	940164	563940	2.30559e+06	2.33366e+06	1.63653e+06	1.71451e+06	944651	809670	461044	531412	2.66331e+07	2.42159e+06	1.44152e+06	1.43577e+06	3.44836e+06	1.30281e+06	866933	1.71553e+06	1.09806e+06	1.58034e+06	2.16212e+06	1.371e+06	2.78484e+06	3.46764e+06	1.27e+07	2.56483e+06	1.48109e+06	2.62929e+06	1.14976e+06
126.043	2.543	3.81627e+06	3.63831e+06	2.10627e+07	5.2551e+06	8.18044e+06	1.16727e+07	1.77733e+07	1.97964e+07	1.3341e+07	2.73019e+07	6.61628e+06	1.94886e+07	1.1185e+07	4.20663e+06	8.54985e+06	1.04305e+07	7.4548e+06	7.02051e+06	1.22561e+07	1.51478e+07	1.60089e+07	9.6217e+06	1.51888e+07	1.80636e+07	1.38889e+07	1.10225e+07	6.59898e+06	8.28079e+06	5.48256e+06	5.35327e+06	2.73815e+06
189.938	2.547	64242.7	75657.8	65098.9	269126	71315.9	95108.3	76881.1	70893.9	73779.5	85925.7	81622.5	66539.6	579433	75145.1	72288.5	81111.8	77417.4	52463	71480.1	89232.9	68447	66702.8	76000.5	96373.1	67374.5	296947	2.61946e+07	96337.9	100487	101398	70480.1
329.065	8	2.67825e+07	1.52377e+07	1.78346e+07	2.36371e+07	2.46238e+07	1.59563e+07	1.73906e+07	1.34761e+07	1.5769e+07	1.61009e+07	2.6579e+07	2.18266e+07	2.06211e+07	2.01001e+07	2.11938e+07	2.1955e+07	2.28251e+07	1.34731e+07	1.84803e+07	1.66788e+07	2.79485e+07	1.34063e+07	2.31632e+07	1.41924e+07	2.29965e+07	1.47941e+07	2.58331e+07	2.17197e+07	2.09933e+07	2.1871e+07	2.26246e+07
712.059	5.523	1.29194e+07	8.85945e+06	1.26332e+07	1.26497e+07	1.72083e+07	5.12009e+06	6.30206e+06	6.43565e+06	8.47862e+06	7.31166e+06	1.29465e+07	1.20063e+07	2.81607e+07	1.58399e+07	1.42412e+07	1.52651e+07	1.00266e+07	1.10019e+07	9.44555e+06	1.10905e+07	1.66755e+07	7.66252e+06	6.92347e+06	7.1015e+06	5.52215e+06	6.77277e+06	1.28703e+07	9.36482e+06	1.83859e+07	1.46638e+07	1.16711e+07
710.062	5.545	1.72471e+07	1.17861e+07	1.65287e+07	1.74417e+07	2.31647e+07	6.763e+06	7.35261e+06	8.8003e+06	1.0361e+07	9.42054e+06	1.69977e+07	1.60379e+07	2.79518e+07	2.13225e+07	1.42518e+07	1.83665e+07	1.32546e+07	1.44735e+07	1.27311e+07	1.39757e+07	2.15786e+07	1.03684e+07	9.27269e+06	9.39724e+06	7.45776e+06	9.38787e+06	2.55447e+07	1.27035e+07	2.4614e+07	1.92618e+07	2.12958e+07
145.049	2.584	101641	121361	153777	120571	151344	133641	158839	167127	139782	127088	152848	136698	2.62971e+07	142725	129693	133725	145978	121129	136991	152189	175791	152550	158293	157883	133236	130906	1.07368e+06	166105	188084	162416	149347
316.317	1.525	1.34169e+07	1.53796e+07	5.65371e+06	5.90232e+06	1.19963e+07	2.41264e+07	5.59442e+06	4.68505e+06	1.22081e+07	6.83702e+06	2.67971e+07	7.83855e+06	2.64258e+06	7.53031e+06	2.3303e+07	1.10453e+07	8.68977e+06	1.61293e+06	4.26186e+06	1.56477e+07	5.68038e+06	3.51866e+06	1.09033e+07	1.74685e+07	1.00131e+07	1.60259e+06	1.59244e+06	1.68992e+06	1.54676e+06	1.73845e+06	1.68987e+06
312.23	1.304	2.95237e+06	4.93628e+06	1.02666e+07	5.23009e+06	1.86026e+07	6.83959e+06	2.93469e+06	3.49091e+06	3.30383e+06	5.02814e+06	7.64913e+06	5.70693e+06	2.21378e+06	9.69915e+06	1.14192e+07	2.81644e+07	6.52685e+06	3.98652e+06	2.77891e+06	4.15083e+06	2.0287e+06	2.22851e+06	3.89235e+06	9.61098e+06	3.69835e+06	9.11769e+06	1.32144e+07	1.16209e+07	1.29325e+07	1.61598e+07	5.58375e+06
123.01	6.731	1.54922e+06	1.52468e+07	2.1486e+06	988713	8.99235e+06	486607	2.54526e+06	938536	134776	982167	185622	334065	7.36105e+06	146674	500437	9.32433e+06	1.19118e+07	1.23553e+06	131958	87402.5	1.19092e+06	76634.2	373798	921104	1.78499e+06	5.81537e+06	2.67358e+07	1.39808e+07	1.67273e+07	5.91751e+06	410468
132.053	6.32	3.67852e+06	1.76392e+06	5.60399e+06	4.90208e+06	3.22638e+06	1.32066e+07	2.23298e+07	2.7076e+07	1.37083e+07	2.05463e+07	5.51732e+06	2.34626e+06	8.09547e+06	2.75804e+06	4.51581e+06	5.58406e+06	3.18904e+06	5.72915e+06	1.42633e+07	9.06833e+06	1.15723e+07	1.08811e+07	1.24731e+07	1.3565e+07	1.20844e+07	8.37419e+06	2.12993e+06	4.01183e+06	3.0816e+06	2.91848e+06	2.43163e+06
167.022	8.554	1.73388e+06	662491	770055	1.0695e+06	755469	2.14769e+06	1.43357e+06	1.69703e+06	1.61902e+06	4.97685e+06	6.1905e+06	931289	1.67294e+06	3.04966e+06	1.49905e+06	540590	2.06016e+06	820438	2.59582e+07	1.15649e+06	1.13483e+07	2.22027e+06	2.6186e+06	3.44343e+06	8.91178e+06	2.16253e+06	1.42951e+06	2.67082e+06	1.54443e+06	1.84663e+06	844202
96.0687	6.207	572370	654939	656035	440227	533264	914660	685399	902525	683093	1.22828e+06	489571	863651	1.09642e+06	1.12525e+06	1.04923e+06	793017	463890	1.2658e+06	1.08017e+06	879076	1.11348e+06	1.11466e+06	1.16497e+06	797280	702802	478785	2.47131e+07	4.40723e+06	1.61329e+07	763397	925380
205.059	2.585	104544	124424	159207	127819	163302	131622	157847	170251	147674	149872	156202	150228	2.50965e+07	140157	126254	134110	156949	117579	171118	153098	193916	160611	197688	157853	176320	159751	1.51731e+06	181868	204422	163894	146231
158.069	7.419	3.54387e+06	4.24556e+06	2.17809e+06	988877	2.60353e+06	3.55162e+06	770072	879678	2.78877e+06	865731	2.3905e+06	4.11755e+06	5.76627e+06	995386	1.98613e+06	2.49262e+06	2.87742e+06	3.19329e+06	1.58712e+06	1.8694e+06	1.0878e+06	1.1881e+06	1.54745e+06	1.43935e+06	1.66163e+06	1.51396e+06	2.84583e+07	2.44314e+06	1.58328e+07	5.71375e+06	1.04575e+07
453.285	2.51	1.55621e+07	1.89598e+07	2.50662e+07	1.59123e+07	1.87472e+07	9.86805e+06	1.14473e+07	1.98783e+07	1.90869e+07	1.99527e+07	1.06106e+07	2.05196e+07	2.01693e+07	2.13299e+07	1.77209e+07	2.10287e+07	1.72838e+07	1.95798e+07	5.24306e+06	1.09136e+07	8.19604e+06	1.29014e+07	1.97785e+07	1.43204e+07	1.08849e+07	1.68842e+07	2.2001e+07	1.69745e+07	2.22572e+07	2.75677e+07	2.29988e+07
770.565	1.206	1.80988e+07	2.05002e+07	1.81709e+07	1.69552e+07	1.66369e+07	9.69602e+06	1.2037e+07	1.35136e+07	1.37549e+07	9.65597e+06	1.04764e+07	1.98702e+07	1.52443e+07	2.67457e+07	1.80797e+07	1.8816e+07	1.58325e+07	2.45731e+07	8.22773e+06	9.42962e+06	1.08538e+07	1.0089e+07	8.9469e+06	7.85672e+06	6.53413e+06	1.25463e+07	1.98303e+07	2.0224e+07	1.75772e+07	1.82982e+07	1.81482e+07
862.561	1.161	1.22157e+07	1.22245e+07	1.26749e+07	1.4013e+07	1.02293e+07	1.92239e+07	2.19706e+07	2.56366e+07	2.25139e+07	1.92306e+07	2.19677e+07	1.7745e+07	1.77676e+07	1.1575e+07	1.36879e+07	1.4273e+07	1.15046e+07	1.53614e+07	2.47332e+07	2.47762e+07	2.41928e+07	2.47961e+07	2.32844e+07	2.5979e+07	2.29245e+07	2.59203e+07	1.24839e+07	1.51637e+07	1.48121e+07	1.57065e+07	1.52552e+07
146.015	6.681	2.10016e+06	2.70287e+06	5.28352e+06	6.58531e+06	3.54946e+06	1.11409e+07	1.86561e+07	1.37469e+07	8.5096e+06	3.10915e+07	4.08608e+06	2.36496e+06	4.74057e+06	6.09446e+06	1.91376e+06	3.74765e+06	2.47106e+06	4.34689e+06	9.56459e+06	9.67693e+06	9.12785e+06	1.08322e+07	6.65174e+06	7.83867e+06	7.06102e+06	9.12837e+06	3.71329e+06	3.42561e+06	3.09166e+06	4.47168e+06	3.88665e+06
829.561	1.246	1.03622e+07	9.19499e+06	1.40072e+07	1.19193e+07	1.25552e+07	1.30323e+07	1.5955e+07	2.0029e+07	1.60273e+07	1.78729e+07	1.58684e+07	1.36306e+07	1.21125e+07	2.41173e+07	1.42239e+07	8.49115e+06	1.41437e+07	1.81575e+07	1.4593e+07	2.13757e+07	1.56978e+07	2.35285e+07	1.39624e+07	1.38082e+07	1.16406e+07	2.09361e+07	1.23089e+07	1.79901e+07	1.20932e+07	1.51127e+07	7.15328e+06
858.53	1.165	1.39592e+07	1.33017e+07	1.68669e+07	1.50727e+07	1.49404e+07	1.36162e+07	1.86146e+07	1.97661e+07	1.5037e+07	1.91545e+07	1.28748e+07	1.62457e+07	1.45211e+07	1.517e+07	1.683e+07	1.39651e+07	1.57306e+07	1.58532e+07	1.2077e+07	1.12416e+07	9.95149e+06	1.05006e+07	1.35501e+07	1.16702e+07	1.16519e+07	1.40693e+07	1.40537e+07	2.5313e+07	1.26291e+07	1.6928e+07	1.57071e+07
864.576	1.158	1.03069e+07	9.34323e+06	8.51161e+06	6.49732e+06	7.67154e+06	2.12849e+07	1.54141e+07	1.75494e+07	1.3877e+07	1.50563e+07	1.7838e+07	1.03321e+07	1.28974e+07	7.90474e+06	6.94928e+06	9.63398e+06	7.14192e+06	1.21169e+07	1.94206e+07	1.73553e+07	2.5522e+07	1.99284e+07	1.81744e+07	2.13292e+07	1.3606e+07	1.70728e+07	7.76406e+06	7.15758e+06	9.42776e+06	9.31817e+06	1.20312e+07
360.08	7.531	1.96314e+07	1.7495e+07	9.0911e+06	9.47124e+06	8.50963e+06	7.11556e+06	6.32256e+06	1.56961e+07	1.60038e+07	7.71757e+06	1.21168e+07	1.05977e+07	1.51512e+07	6.94173e+06	8.81163e+06	1.89132e+07	7.38855e+06	1.36724e+07	1.73345e+07	1.06549e+07	1.23076e+07	7.51435e+06	1.9541e+07	1.88581e+07	1.0498e+07	8.38294e+06	2.04298e+07	1.17435e+07	1.04823e+07	2.5292e+07	1.56127e+07
255.023	10.574	2.96661e+06	4.24668e+06	4.56457e+06	7.3172e+06	6.54814e+06	2.15666e+06	1.80542e+06	1.57625e+06	1.30169e+06	1.86164e+06	1.80021e+06	5.13614e+06	2.6884e+06	5.4116e+06	2.61928e+06	4.19574e+06	4.54007e+06	2.72683e+07	1.91359e+06	2.65219e+06	5.03522e+06	1.74875e+06	1.67572e+06	1.73023e+06	2.95927e+06	3.64704e+06	4.97853e+06	5.70648e+06	5.47196e+06	6.90689e+06	4.85127e+06
753.568	1.212	9.27947e+06	1.90254e+07	1.66609e+07	1.84852e+07	1.8721e+07	1.85632e+07	1.49743e+07	1.72593e+07	1.45122e+07	1.2788e+07	1.44845e+07	2.51468e+07	1.70768e+07	2.4056e+07	1.8703e+07	1.96519e+07	1.57268e+07	2.14046e+07	1.68172e+07	1.88651e+07	1.29334e+07	1.44094e+07	7.87753e+06	1.49748e+07	1.39128e+07	5.64318e+06	9.71235e+06	1.89638e+07	8.71532e+06	1.26404e+07	8.82801e+06
673.502	1.265	9.43022e+06	1.40766e+07	8.0132e+06	9.08548e+06	1.07732e+07	6.92055e+06	5.31254e+06	7.27448e+06	5.33824e+06	5.67225e+06	1.26804e+07	2.77806e+07	1.74353e+07	5.44395e+06	8.09542e+06	9.1829e+06	9.60259e+06	2.02157e+07	7.26729e+06	6.91705e+06	8.63332e+06	9.55037e+06	8.20794e+06	1.11705e+07	1.25531e+07	1.18372e+07	1.80014e+07	5.9872e+06	1.55781e+07	6.65196e+06	1.9736e+07
81.0187	16.071	1.7425e+07	1.38829e+07	1.90428e+07	2.30491e+07	2.15784e+07	1.23302e+07	1.50385e+07	1.67e+07	1.61592e+07	1.59681e+07	1.9722e+07	1.90516e+07	2.31997e+07	1.69357e+07	1.71051e+07	2.16715e+07	1.67866e+07	1.57823e+07	1.72558e+07	1.69892e+07	2.00561e+07	1.38936e+07	1.5401e+07	1.32697e+07	1.33498e+07	1.3349e+07	2.55405e+07	1.88586e+07	2.16904e+07	2.00829e+07	2.12222e+07
394.153	8.285	1.9601e+07	1.95926e+07	1.881e+07	1.31877e+07	2.0368e+07	2.30389e+07	1.61742e+07	1.79697e+07	1.27182e+07	2.52286e+07	1.6232e+07	2.38871e+07	2.0553e+07	1.96687e+07	2.07239e+07	2.00516e+07	1.73975e+07	1.69646e+07	1.54602e+07	1.82117e+07	1.78741e+07	1.68668e+07	1.9019e+07	1.57091e+07	1.30245e+07	1.49467e+07	1.19704e+07	2.121e+07	1.36072e+07	2.31236e+07	2.28484e+07
305.985	2.548	71700.5	78416.9	67602.2	259685	74606.4	97728.1	79160.8	73384.5	76903.9	88109.1	126494	69814.9	270893	77161.8	72996.5	83685.6	80941	53720.5	74368.9	92125.4	71857.8	69484.6	78873	99364.7	70525.1	78724.8	2.4339e+07	101021	105248	104754	72321.4
135.054	7.648	1.00261e+07	3.05572e+06	1.39413e+07	8.84034e+06	8.13397e+06	1.42488e+07	2.14436e+07	2.44449e+07	2.00574e+07	2.51555e+07	1.07435e+07	1.31903e+07	1.64018e+07	1.01573e+07	1.52088e+07	1.57509e+07	1.35865e+07	1.16016e+07	1.84363e+07	1.10241e+07	1.51972e+07	1.80503e+07	1.53187e+07	1.77859e+07	1.50696e+07	1.44699e+07	8.89814e+06	1.81774e+07	6.78134e+06	8.29523e+06	9.67949e+06
421.028	9.757	1.89474e+06	4.21365e+06	2.81285e+06	8.75668e+06	5.15859e+06	1.47442e+07	5.77136e+06	6.86498e+06	9.49186e+06	1.15931e+07	5.58905e+06	6.26708e+06	460022	1.00309e+07	3.38185e+06	5.80636e+06	5.43911e+06	9.59459e+06	9.03411e+06	2.07304e+07	7.97251e+06	1.45812e+07	7.12569e+06	1.43713e+07	8.94624e+06	2.35029e+07	737049	2.95042e+06	1.84564e+06	3.3545e+06	2.21685e+06
406.272	1.459	215715	1.29062e+06	1.22857e+06	2.09116e+06	5.47411e+06	698593	1.95734e+06	3.91075e+06	2.07492e+06	5.95357e+06	9.7218e+06	4.45005e+06	2.36469e+06	1.1841e+06	1.10597e+06	4.76657e+06	1.20232e+07	232549	2.33664e+06	1.79302e+06	1.81421e+06	450168	2.83302e+06	578384	8.46905e+06	263984	6.12216e+06	9.44739e+06	2.42988e+07	6.0137e+06	1.57848e+06
122.037	6.441	8.94787e+06	7.15745e+06	1.18904e+07	9.98437e+06	1.21267e+07	1.92575e+07	2.05747e+07	2.51801e+07	1.39402e+07	2.64869e+07	1.00865e+07	9.30947e+06	1.34841e+07	8.62919e+06	1.20557e+07	1.058e+07	1.02032e+07	2.21008e+07	2.28596e+07	1.38819e+07	1.48775e+07	1.69323e+07	2.29864e+07	1.99022e+07	1.94086e+07	1.03887e+07	1.07107e+07	1.36327e+07	1.11043e+07	1.98615e+07	1.9699e+07
213.245	2.545	1.98965e+06	4.12822e+06	3.3795e+06	5.65865e+06	1.78637e+07	972265	2.23108e+06	1.41758e+06	2.12335e+06	2.30393e+06	2.1993e+07	2.22577e+07	3.79518e+06	9.4615e+06	3.33715e+06	2.30676e+07	4.35313e+06	1.61582e+06	1.55213e+06	2.3661e+06	1.07651e+07	1.68418e+06	1.35902e+06	6.04214e+06	1.67871e+06	3.43336e+06	1.19585e+07	1.53648e+07	7.11278e+06	1.56244e+07	7.78884e+06
451.366	1.427	1.04283e+07	1.85738e+06	7.2366e+06	4.15406e+06	2.33548e+07	7.71313e+06	9.34991e+06	9.0508e+06	7.70564e+06	1.34118e+07	5.90121e+06	4.53129e+06	1.32314e+07	8.01093e+06	1.39903e+07	7.44587e+06	2.59113e+06	4.41982e+06	1.24399e+07	9.5705e+06	5.24494e+06	1.00776e+07	1.97235e+07	1.21569e+07	1.11233e+07	961350	5.4122e+06	6.88676e+06	8.02506e+06	6.64551e+06	1.36233e+07
94.9802	7.464	1.22646e+07	1.29776e+07	1.51892e+07	1.26257e+07	1.27014e+07	1.16256e+07	9.28326e+06	1.03949e+07	1.31273e+07	1.66316e+07	1.45236e+07	1.87953e+07	1.81702e+07	2.12441e+07	2.2088e+07	1.71175e+07	2.06295e+07	2.3743e+07	1.77025e+07	1.09128e+07	2.15028e+07	1.98518e+07	1.79418e+07	1.37748e+07	1.82544e+07	1.30279e+07	1.33629e+07	2.31533e+07	1.5523e+07	1.52062e+07	1.59206e+07
592.326	1.372	666161	661780	674295	685752	817053	624347	1.41127e+06	813491	738746	1.21696e+06	1.48459e+06	1.42105e+06	1.50901e+06	617736	920257	2.02742e+06	1.42368e+06	637930	675425	791389	756155	769274	1.7794e+06	708909	3.17967e+06	794897	1.82824e+07	1.39216e+07	2.71864e+07	7.03063e+06	832910
133.073	8.854	9.01751e+06	5.37231e+06	5.19149e+06	1.23546e+06	2.39407e+06	1.83329e+06	2.54149e+06	1.69252e+06	1.35466e+06	2.48044e+06	2.14471e+06	1.77049e+06	7.55424e+06	1.96317e+06	6.54621e+06	1.09822e+07	8.90615e+06	2.40513e+06	1.50454e+06	1.70204e+06	1.45285e+06	1.54604e+06	3.28857e+06	2.02905e+06	2.88715e+06	1.39543e+06	2.2797e+07	2.85073e+06	1.29857e+07	4.06535e+06	1.16132e+07
600.329	1.319	3.06942e+06	2.56558e+06	5.21919e+06	3.24e+06	3.10289e+06	9.9232e+06	1.1625e+07	1.35077e+07	1.72556e+07	2.43485e+07	7.11968e+06	3.14177e+06	4.77575e+06	2.40475e+06	4.59767e+06	3.8379e+06	3.81112e+06	2.67712e+06	8.6868e+06	1.04154e+07	9.07427e+06	1.36792e+07	7.79382e+06	1.39107e+07	1.45588e+07	6.69568e+06	6.67885e+06	4.3405e+06	3.63417e+06	4.10979e+06	3.13114e+06
451.27	1.461	9.47003e+06	1.5365e+07	1.48705e+07	7.51483e+06	1.63162e+07	4.72997e+06	5.56507e+06	1.10087e+07	8.97554e+06	9.93149e+06	5.8704e+06	1.99491e+07	1.86647e+07	9.7429e+06	1.14139e+07	1.97295e+07	7.91147e+06	2.30787e+07	1.59528e+06	7.31009e+06	4.44649e+06	7.11957e+06	1.6653e+07	1.0112e+07	4.71095e+06	1.29716e+07	1.59994e+07	5.02326e+06	1.61443e+07	1.14635e+07	1.76024e+07
343.272	1.511	1.40748e+07	5.32016e+06	7.27323e+06	4.63611e+06	1.84725e+07	1.60518e+07	8.79609e+06	5.77973e+06	7.27997e+06	1.64077e+07	7.52256e+06	1.13464e+07	1.48315e+07	1.0142e+07	2.08599e+07	1.52763e+07	4.99937e+06	9.49007e+06	1.99403e+07	8.54826e+06	1.53718e+07	1.26259e+07	1.81604e+07	1.89838e+07	1.29283e+07	3.28803e+06	4.62947e+06	1.10112e+07	1.0214e+07	1.06919e+07	2.48039e+07
204.111	10.043	7.07898e+06	3.80583e+06	4.96826e+06	6.42248e+06	3.90299e+06	1.74613e+06	2.26392e+06	1.78618e+06	2.66208e+06	1.83166e+06	2.75553e+06	6.52338e+06	6.7831e+06	5.21354e+06	1.04492e+07	5.70722e+06	5.28597e+06	9.28346e+06	2.55475e+06	2.56834e+06	2.31652e+06	1.47289e+06	3.07902e+06	1.78437e+06	2.33178e+06	1.6418e+06	1.84606e+07	1.54374e+07	2.21761e+07	8.02859e+06	8.92113e+06
677.499	1.284	1.61204e+07	2.31865e+07	1.40247e+07	7.00028e+06	1.50675e+07	7.92542e+06	1.12094e+07	1.12142e+07	1.01168e+07	7.42518e+06	1.2587e+07	2.33971e+07	2.1397e+07	1.19782e+07	1.38092e+07	1.54926e+07	1.1218e+07	2.41178e+07	5.52699e+06	8.10585e+06	1.11192e+07	8.562e+06	1.43621e+07	7.98171e+06	6.3522e+06	8.75093e+06	1.66858e+07	7.37321e+06	1.40854e+07	8.16143e+06	2.01047e+07
174.137	11.226	4.16495e+06	3.05e+06	5.53916e+06	5.11945e+06	7.98574e+06	1.12085e+07	1.44839e+07	1.41321e+07	7.44624e+06	2.54383e+07	4.88071e+06	4.30069e+06	5.55786e+06	3.97984e+06	7.87589e+06	5.18945e+06	3.39977e+06	3.8352e+06	1.19616e+07	7.2344e+06	7.53876e+06	6.40177e+06	9.08047e+06	1.31784e+07	8.34938e+06	4.95305e+06	7.36184e+06	6.80802e+06	6.97817e+06	5.38284e+06	4.32203e+06
116.084	1.517	6.72132e+06	5.99804e+06	6.26208e+06	8.10582e+06	7.10421e+06	4.97731e+06	6.10982e+06	6.5336e+06	5.26652e+06	6.70254e+06	1.02833e+07	7.43316e+06	9.43058e+06	6.10216e+06	5.58438e+06	8.58119e+06	1.18661e+07	5.10821e+06	5.79027e+06	7.07713e+06	5.94083e+06	5.55067e+06	7.59375e+06	7.11409e+06	6.60741e+06	7.84199e+06	1.0826e+07	1.12345e+07	1.03817e+07	2.25042e+07	7.60929e+06
385.319	1.47	8.08188e+06	5.5786e+06	5.76537e+06	3.45735e+06	2.42808e+07	9.58706e+06	9.55855e+06	6.14725e+06	6.68944e+06	1.36809e+07	1.94371e+07	4.85059e+06	8.75088e+06	3.74358e+06	9.59114e+06	6.32021e+06	6.41683e+06	4.45427e+06	1.55817e+07	5.48206e+06	8.48423e+06	9.55188e+06	1.43574e+07	1.33763e+07	1.43668e+07	1.38639e+06	6.53909e+06	5.96925e+06	7.02001e+06	8.52468e+06	1.06719e+07
333.106	3.831	2.04154e+07	1.63999e+07	1.61436e+07	1.12097e+07	1.62702e+07	7.66633e+06	6.04698e+06	7.32476e+06	1.58395e+07	2.82591e+06	1.69806e+07	1.9948e+07	2.42688e+07	2.27138e+07	2.2903e+07	2.17353e+07	2.0511e+07	1.95611e+07	4.48602e+06	1.01827e+07	1.11023e+07	1.83326e+07	1.57127e+07	1.13197e+07	6.88855e+06	1.49587e+07	1.90476e+07	1.63749e+07	2.01028e+07	2.21702e+07	2.22008e+07
191.116	5.517	6.53991e+06	3.633e+06	6.40218e+06	5.43868e+06	1.18853e+07	9.768e+06	7.7639e+06	8.96946e+06	1.17286e+07	2.21464e+07	9.83363e+06	2.15199e+07	1.22913e+07	7.39392e+06	8.45773e+06	7.39464e+06	6.71585e+06	1.28765e+07	2.36147e+07	2.20159e+07	2.13511e+07	1.24233e+07	1.28928e+07	1.09872e+07	1.40314e+07	8.50198e+06	1.09476e+07	1.31686e+07	1.05779e+07	1.90522e+07	1.64048e+07
240.072	3.323	1.64799e+06	5.08499e+06	7.19748e+06	2.6956e+06	1.69629e+06	1.0027e+07	2.5174e+07	2.06309e+07	1.15666e+07	9.07036e+06	3.41315e+06	1.04198e+06	5.34326e+06	3.04572e+06	2.83855e+06	3.25779e+06	1.98021e+06	1.02907e+06	8.68585e+06	4.36313e+06	5.32623e+06	6.62183e+06	6.80742e+06	9.64504e+06	6.12238e+06	3.91609e+06	2.28574e+06	1.08119e+06	1.85142e+06	1.26751e+06	2.01305e+06
373.098	3.872	1.42233e+07	1.39766e+07	1.31857e+07	1.23467e+07	1.09364e+07	6.67275e+06	5.41503e+06	7.20364e+06	1.37366e+07	3.23077e+06	1.2576e+07	1.20838e+07	1.90939e+07	2.0202e+07	1.6961e+07	1.81408e+07	2.33675e+07	1.52843e+07	4.61942e+06	7.16472e+06	1.058e+07	1.22325e+07	1.10198e+07	9.07476e+06	4.62787e+06	1.50804e+07	1.59997e+07	8.855e+06	2.2123e+07	1.42813e+07	1.65648e+07
689.535	1.263	7.47015e+06	1.7421e+07	1.35647e+07	8.85846e+06	8.78163e+06	4.53828e+06	4.24568e+06	5.35751e+06	3.30527e+06	4.8251e+06	1.2504e+07	1.70502e+07	2.21576e+07	7.33252e+06	1.12696e+07	1.13065e+07	1.21519e+07	2.54287e+07	6.12981e+06	4.52106e+06	5.57895e+06	3.94266e+06	1.25513e+07	9.11015e+06	6.57498e+06	2.70491e+06	1.46038e+07	7.08291e+06	1.28769e+07	1.23791e+07	1.57152e+07
679.574	1.173	6.00393e+06	2.34246e+07	9.95406e+06	5.91428e+06	6.8515e+06	5.648e+06	6.39881e+06	4.23193e+06	4.52271e+06	5.97615e+06	7.59071e+06	4.54714e+06	1.03954e+07	1.65636e+07	1.05655e+07	1.5007e+07	9.21739e+06	1.50582e+07	4.9145e+06	4.43238e+06	3.3998e+06	5.91155e+06	5.57812e+06	6.31351e+06	4.67694e+06	7.05139e+06	7.19392e+06	1.0386e+07	8.33416e+06	9.94235e+06	8.66025e+06
537.512	1.247	3.13391e+06	3.79825e+06	5.45346e+06	6.99081e+06	3.37368e+06	1.46963e+07	1.74894e+07	2.32393e+07	1.38539e+07	1.92657e+07	8.20938e+06	3.97921e+06	7.25399e+06	5.32746e+06	3.95421e+06	4.96134e+06	5.13543e+06	4.14773e+06	1.8297e+07	1.28605e+07	9.7958e+06	1.41434e+07	1.34494e+07	1.09364e+07	1.62138e+07	2.26753e+07	3.23951e+06	7.48943e+06	2.7981e+06	5.22346e+06	3.36287e+06
580.035	11.17	1.52429e+07	8.2447e+06	1.12428e+07	1.23778e+07	9.37419e+06	1.90896e+07	1.97516e+07	1.67465e+07	1.75609e+07	2.40104e+07	1.19918e+07	1.48295e+07	1.29226e+07	6.19809e+06	1.87878e+07	1.17085e+07	1.0848e+07	6.74203e+06	1.6713e+07	1.33006e+07	1.00828e+07	1.63174e+07	1.7528e+07	1.77216e+07	1.67059e+07	1.24055e+07	1.00414e+07	1.03717e+07	1.03809e+07	1.36235e+07	2.12696e+07
633.533	1.183	2.0631e+06	2.67108e+06	8.3351e+06	2.31254e+07	3.55708e+06	2.00394e+06	2.58196e+06	2.78486e+06	1.71084e+06	4.39346e+06	2.23663e+06	2.30511e+06	1.51045e+06	2.08949e+06	2.13792e+06	2.06439e+06	1.72421e+06	2.88265e+06	1.04599e+06	4.09268e+06	1.47283e+06	1.4752e+06	1.11498e+06	1.22922e+06	1.29463e+06	3.4168e+06	1.37309e+06	2.90407e+06	3.22442e+06	4.37597e+06	3.07768e+06
133.074	6.101	5.82252e+06	6.29465e+06	8.69604e+06	4.76136e+06	1.41526e+07	9.34266e+06	8.14604e+06	8.92412e+06	5.21159e+06	1.70733e+07	8.41285e+06	1.89402e+07	1.99103e+07	1.93887e+07	1.20691e+07	1.04382e+07	1.28899e+07	1.40562e+07	2.1496e+07	1.39994e+07	2.19681e+07	2.03041e+07	1.56777e+07	1.34917e+07	1.47991e+07	5.11206e+06	1.03664e+07	1.80032e+07	8.92682e+06	1.06148e+07	1.38029e+07
449.351	1.429	1.3775e+07	4.84185e+06	1.00668e+07	3.90912e+06	1.79865e+07	7.53246e+06	5.37149e+06	7.90343e+06	7.29714e+06	9.58573e+06	3.77381e+06	6.65763e+06	9.67121e+06	5.70402e+06	2.05372e+07	4.10804e+06	3.17652e+06	4.23225e+06	1.37642e+07	5.3073e+06	7.18785e+06	1.58101e+07	1.97416e+07	7.13194e+06	1.29173e+07	2.32071e+06	5.61296e+06	1.14773e+07	7.62636e+06	4.6864e+06	1.3162e+07
427.368	1.437	1.3775e+07	4.84185e+06	1.00668e+07	3.90912e+06	1.79865e+07	7.53246e+06	5.37149e+06	7.90343e+06	7.29714e+06	9.58573e+06	3.77381e+06	5.38642e+06	9.67121e+06	5.70402e+06	2.05372e+07	4.10804e+06	3.17652e+06	4.23225e+06	1.37642e+07	5.3073e+06	7.18785e+06	1.58101e+07	1.97416e+07	7.13194e+06	1.29173e+07	2.32071e+06	5.61296e+06	1.14773e+07	7.62636e+06	4.6864e+06	1.3162e+07
212.009	7.648	9.19031e+06	2.50264e+06	1.22586e+07	8.76786e+06	7.63778e+06	1.14483e+07	1.95491e+07	2.29977e+07	1.78553e+07	2.23414e+07	9.01285e+06	1.2246e+07	1.60408e+07	9.55133e+06	1.31271e+07	1.40154e+07	1.16967e+07	1.05601e+07	1.66451e+07	1.02891e+07	1.35592e+07	1.66075e+07	1.39938e+07	1.60209e+07	1.36739e+07	1.34504e+07	8.08635e+06	1.70183e+07	6.84866e+06	7.75095e+06	9.76006e+06
109.053	2.478	374526	1.74934e+06	966094	976273	844683	401743	756540	822965	741789	710703	859873	1.20926e+06	2.25011e+07	1.77486e+06	722296	751742	1.30803e+06	696812	511500	919868	487931	625066	586992	727582	589839	892945	1.99229e+06	3.21281e+06	3.93392e+06	2.48038e+06	837963
376.298	1.349	599806	930085	1.2862e+06	611863	3.30248e+06	755686	409093	464937	575340	2.15646e+06	2.28594e+07	6.49414e+06	485644	420404	2.07205e+06	1.0861e+06	4.69065e+06	564469	3.08655e+06	2.15506e+06	373803	407822	1.55118e+06	817117	1.4972e+06	733800	744333	1.96419e+06	714223	1.212e+06	532599
390.277	1.373	2.03936e+06	2.05518e+06	1.97227e+06	5.60758e+06	4.10907e+06	4.81979e+06	2.10699e+06	1.89427e+06	2.17267e+06	4.05742e+06	2.20827e+07	6.703e+06	2.4137e+06	1.7251e+06	2.16542e+06	2.97907e+06	1.39785e+07	2.00418e+06	4.81332e+06	3.20454e+06	2.00501e+06	2.07577e+06	2.97697e+06	2.5399e+06	9.55668e+06	2.84529e+06	4.73066e+06	2.05648e+07	1.01294e+07	1.32339e+07	3.51974e+06
597.093	7.585	5.74826e+06	2.00942e+06	1.05227e+07	5.24492e+06	6.40092e+06	9.01722e+06	1.26626e+07	1.60855e+07	1.64634e+07	2.36946e+07	8.39884e+06	1.48663e+07	1.39052e+07	1.17288e+07	1.81687e+07	1.49409e+07	1.44462e+07	1.28538e+07	1.46077e+07	8.13847e+06	1.98241e+07	2.20399e+07	1.6096e+07	1.23624e+07	1.33057e+07	1.30473e+07	4.60912e+06	1.82249e+07	5.62176e+06	7.33439e+06	8.20207e+06
791.567	1.14	1.19173e+07	1.51148e+07	1.49563e+07	1.65116e+07	1.2533e+07	1.37326e+07	1.72947e+07	1.61548e+07	1.3902e+07	1.86702e+07	1.37432e+07	1.08335e+07	1.48945e+07	1.62178e+07	1.30164e+07	1.20253e+07	1.57121e+07	1.55495e+07	2.07301e+07	1.77054e+07	2.0484e+07	1.94337e+07	1.88372e+07	2.2339e+07	2.14269e+07	1.83427e+07	1.45263e+07	1.51263e+07	1.37652e+07	1.62796e+07	1.5486e+07
387.154	7.683	4.06889e+06	3.31733e+06	6.08695e+06	2.73616e+06	4.81649e+06	1.68694e+06	785643	1.44155e+06	2.46036e+06	991228	4.71614e+06	7.24786e+06	9.21205e+06	1.17359e+07	6.27854e+06	7.0839e+06	5.48595e+06	2.31795e+07	3.70966e+06	2.484e+06	6.99361e+06	6.54326e+06	5.79409e+06	3.29319e+06	4.10163e+06	3.29386e+06	6.50585e+06	7.95876e+06	5.46628e+06	6.7786e+06	7.89116e+06
409.319	1.427	722627	2.53721e+06	1.87811e+06	691584	1.65971e+06	1.09126e+06	830025	927607	1.41898e+06	958126	1.11804e+07	762943	9.6721e+06	720939	816696	2.85394e+06	1.45155e+07	722892	888717	1.49088e+06	611403	768122	2.14441e+06	724335	5.93823e+06	1.40878e+06	5.73932e+06	2.24563e+07	1.08888e+07	1.22049e+07	2.44584e+06
320.235	1.27	5.51754e+06	3.91731e+06	9.86339e+06	8.74588e+06	6.39666e+06	5.36867e+06	8.3318e+06	1.11677e+07	1.37719e+07	1.14878e+07	7.38139e+06	8.61614e+06	7.1336e+06	7.71803e+06	1.06414e+07	8.23718e+06	6.5675e+06	7.03712e+06	2.61324e+06	1.065e+07	6.72009e+06	7.77352e+06	5.10061e+06	5.45413e+06	4.72857e+06	1.90901e+07	2.17254e+07	1.21096e+07	1.0018e+07	1.4692e+07	9.04673e+06
764.571	1.303	1.3271e+07	1.70679e+07	1.60764e+07	1.82179e+07	2.0637e+07	1.03326e+07	1.57478e+07	1.42779e+07	1.55884e+07	1.25314e+07	1.5516e+07	1.60684e+07	1.81676e+07	1.3799e+07	1.86709e+07	2.18252e+07	2.09419e+07	2.35009e+07	1.6814e+07	1.36551e+07	1.71716e+07	9.08087e+06	1.66728e+07	1.4448e+07	1.51417e+07	1.86088e+07	1.34335e+07	1.95787e+07	1.35617e+07	1.7774e+07	2.17023e+07
133.037	9.642	1.58974e+06	2.21388e+06	2.43641e+06	546945	211050	4.00086e+06	7.60908e+06	1.17456e+07	1.83048e+07	3.84675e+06	2.43923e+06	1.80325e+06	1.12772e+06	1.01733e+06	2.5027e+06	1.76706e+06	1.65149e+06	1.73962e+06	2.44131e+06	2.31722e+07	1.36989e+07	4.11362e+06	3.26559e+06	9.48681e+06	2.38359e+06	9.77299e+06	1.17775e+06	2.25497e+06	935335	1.45977e+06	1.25854e+06
661.564	1.177	2.50284e+06	2.25439e+07	6.42507e+06	5.33806e+06	5.92094e+06	5.23143e+06	6.05325e+06	3.94674e+06	4.36284e+06	5.53461e+06	7.19121e+06	2.40842e+06	9.55759e+06	1.61452e+07	4.64798e+06	8.57531e+06	3.95666e+06	1.41991e+07	4.55802e+06	4.40524e+06	2.75925e+06	5.19668e+06	2.61529e+06	5.98702e+06	4.42954e+06	6.78844e+06	2.8873e+06	8.43435e+06	6.23393e+06	7.93458e+06	3.90503e+06
268.079	8.123	1.14164e+07	1.59828e+07	1.97534e+07	9.22674e+06	1.73745e+07	5.53276e+06	4.34786e+06	7.14115e+06	7.40076e+06	5.26319e+06	1.32092e+07	2.20737e+07	1.70303e+07	1.08647e+07	1.52555e+07	1.47699e+07	1.30828e+07	1.86184e+07	8.87551e+06	1.06447e+07	1.23819e+07	1.48258e+07	1.47183e+07	8.57025e+06	8.82853e+06	1.00756e+07	1.08223e+07	1.67792e+07	1.44603e+07	1.64516e+07	1.34534e+07
427.124	6.368	2.48117e+06	1.94203e+06	4.2823e+06	3.17945e+06	5.63689e+06	7.75816e+06	7.18681e+06	7.40704e+06	5.3195e+06	1.05934e+07	5.80941e+06	3.53367e+06	6.44523e+06	2.97807e+06	3.21934e+06	4.17549e+06	3.46491e+06	7.16978e+06	2.19567e+07	7.46075e+06	1.16986e+07	9.25113e+06	1.63438e+07	1.1569e+07	1.72218e+07	4.80887e+06	3.57729e+06	3.77804e+06	3.57925e+06	3.55629e+06	4.84337e+06
439.307	1.472	1.20538e+07	2.2244e+07	2.00678e+07	9.22121e+06	1.6802e+07	4.81106e+06	3.08202e+06	6.79402e+06	4.22996e+06	8.45898e+06	8.95966e+06	1.59266e+07	1.27219e+07	1.07179e+07	1.09207e+07	1.52847e+07	1.1208e+07	1.3777e+07	2.7163e+06	3.75444e+06	5.58263e+06	4.2422e+06	1.07818e+07	8.05914e+06	6.58245e+06	2.59446e+06	1.28334e+07	5.15151e+06	1.37649e+07	1.2709e+07	1.30591e+07
338.063	8.664	1.02501e+06	1.02488e+06	972666	904668	675457	8.85191e+06	1.9784e+07	7.2499e+06	2.19261e+07	1.3054e+07	3.5066e+06	1.1077e+06	1.43959e+06	459064	1.25525e+06	564148	681671	1.6484e+06	6.23519e+06	2.0245e+07	5.52818e+06	3.97847e+06	3.31052e+06	5.84497e+06	4.02549e+06	9.34462e+06	416559	969803	438923	1.08007e+06	1.29708e+06
479.301	2.488	1.08127e+07	1.34346e+07	1.44325e+07	8.29969e+06	1.28276e+07	7.28063e+06	6.725e+06	1.19144e+07	1.21802e+07	1.11938e+07	8.90117e+06	1.5756e+07	1.41637e+07	1.50465e+07	1.41151e+07	1.44903e+07	1.03549e+07	1.53307e+07	4.15672e+06	1.1163e+07	6.54828e+06	1.10105e+07	1.76313e+07	1.20406e+07	7.75648e+06	1.57662e+07	1.8501e+07	1.03617e+07	1.85213e+07	1.7493e+07	1.68769e+07
129.043	1.822	6.21184e+06	1.59683e+07	1.14637e+07	1.96306e+07	7.16709e+06	1.07386e+07	1.75857e+07	1.48092e+07	1.08638e+07	1.10428e+07	8.79072e+06	5.77356e+06	8.06899e+06	1.67184e+07	9.38564e+06	1.20555e+07	9.2472e+06	8.89924e+06	9.72622e+06	7.92236e+06	9.94842e+06	8.91215e+06	9.15696e+06	9.95951e+06	9.01971e+06	1.41083e+07	6.0677e+06	5.6478e+06	5.41824e+06	6.47331e+06	8.76611e+06
720.585	1.247	7.13677e+06	1.57241e+07	1.28861e+07	9.97359e+06	9.8026e+06	1.61388e+07	1.3785e+07	1.80462e+07	1.4514e+07	1.92718e+07	1.78432e+07	7.13354e+06	1.58485e+07	8.92994e+06	7.38808e+06	1.04537e+07	1.04928e+07	1.03627e+07	2.10591e+07	1.33841e+07	1.16935e+07	1.12267e+07	1.32749e+07	1.88991e+07	2.17445e+07	1.60582e+07	3.46126e+06	8.70323e+06	6.49169e+06	9.32612e+06	7.36135e+06
905.595	1.147	1.68822e+07	1.73711e+07	1.59352e+07	1.59999e+07	1.23579e+07	1.36179e+07	1.31313e+07	1.16205e+07	1.31719e+07	1.28546e+07	1.49706e+07	1.29151e+07	1.17493e+07	1.83187e+07	1.85099e+07	1.38151e+07	1.55286e+07	1.64299e+07	1.3359e+07	1.53054e+07	9.78731e+06	1.43781e+07	1.37339e+07	1.53781e+07	1.86192e+07	1.40008e+07	1.87774e+07	1.93068e+07	2.11886e+07	2.20075e+07	1.93528e+07
597.06	11.166	1.70162e+07	1.00136e+07	1.22312e+07	1.39066e+07	1.09621e+07	1.95274e+07	2.01352e+07	1.62035e+07	1.6261e+07	2.28575e+07	1.25898e+07	1.45113e+07	1.39593e+07	7.54008e+06	2.15431e+07	1.27661e+07	1.17668e+07	8.01445e+06	1.59931e+07	1.36127e+07	1.0744e+07	1.43635e+07	1.74684e+07	1.78317e+07	1.71441e+07	1.12442e+07	1.17823e+07	1.20097e+07	1.1818e+07	1.49844e+07	2.13666e+07
673.498	1.282	1.47458e+07	1.81886e+07	1.26971e+07	1.28104e+07	1.68608e+07	9.55518e+06	1.08383e+07	1.12219e+07	1.0874e+07	8.58115e+06	1.26917e+07	2.09883e+07	1.75105e+07	1.28992e+07	1.36231e+07	9.2148e+06	1.20902e+07	2.03754e+07	8.56328e+06	1.18619e+07	1.3504e+07	1.03095e+07	1.25601e+07	9.93532e+06	1.2463e+07	1.70908e+07	1.79171e+07	1.15008e+07	1.75535e+07	1.36913e+07	1.98688e+07
203.079	8.786	2.5149e+06	3.68745e+06	4.42353e+06	1.20393e+07	2.07481e+07	1.64071e+07	1.96106e+07	1.7512e+07	1.50794e+07	2.00802e+07	6.69778e+06	5.88794e+06	1.14556e+07	4.31064e+06	6.46763e+06	6.87188e+06	1.95362e+07	4.78372e+06	1.99658e+07	1.30466e+07	1.02602e+07	1.81571e+07	1.48909e+07	1.70056e+07	1.6865e+07	1.48781e+07	6.52479e+06	5.04676e+06	3.66219e+06	7.37769e+06	4.51821e+06
229.007	5.427	1.21957e+07	1.20038e+07	1.33547e+07	1.24148e+07	1.45867e+07	1.42723e+07	1.29578e+07	1.25267e+07	1.93285e+07	1.60204e+07	1.39058e+07	9.61462e+06	2.29978e+07	1.40842e+07	1.3069e+07	1.30393e+07	1.39779e+07	1.24531e+07	1.9317e+07	1.94709e+07	1.93805e+07	1.72993e+07	1.5977e+07	1.44134e+07	1.62187e+07	1.79648e+07	1.83991e+07	1.10123e+07	1.81353e+07	2.03043e+07	1.46009e+07
443.024	10.654	5.13773e+06	7.05529e+06	6.20787e+06	5.93603e+06	6.74854e+06	1.52239e+07	1.77993e+07	1.05198e+07	1.46121e+07	1.73339e+07	8.03663e+06	8.98809e+06	5.37266e+06	1.1777e+07	7.6746e+06	8.68447e+06	7.69228e+06	3.02094e+06	1.87441e+07	2.26376e+07	1.09462e+07	1.90617e+07	1.35988e+07	1.77191e+07	1.98732e+07	1.99797e+07	2.31067e+06	8.3035e+06	6.8894e+06	6.74918e+06	6.16587e+06
247.045	8.484	9.63624e+06	9.51629e+06	1.29359e+07	8.35814e+06	1.3057e+07	1.01466e+07	1.39838e+07	2.11954e+07	1.17144e+07	1.82671e+07	1.03655e+07	9.74048e+06	1.29681e+07	1.30985e+07	1.16859e+07	9.69382e+06	1.153e+07	1.29925e+07	1.23637e+07	1.01015e+07	8.38282e+06	1.59627e+07	2.18892e+07	1.49756e+07	1.56048e+07	7.93339e+06	6.97873e+06	8.83758e+06	8.89215e+06	9.86051e+06	1.14655e+07
259.046	8.727	1.05624e+07	1.24636e+07	1.35063e+07	1.76092e+07	1.11463e+07	1.73917e+07	1.42062e+07	1.52748e+07	1.09291e+07	2.17677e+07	1.30445e+07	9.03884e+06	1.04268e+07	6.95307e+06	1.25378e+07	9.90738e+06	1.05665e+07	1.92368e+07	1.40855e+07	1.32602e+07	8.73669e+06	8.6436e+06	1.49966e+07	2.0004e+07	1.41516e+07	1.28343e+07	1.11743e+07	1.31824e+07	1.1947e+07	1.14624e+07	1.02599e+07
197.902	9.371	2.17133e+07	1.54724e+07	1.76883e+07	1.37901e+07	1.821e+07	1.13955e+07	9.73863e+06	9.14998e+06	8.75404e+06	1.18742e+07	1.72811e+07	1.95416e+07	1.7011e+07	1.88867e+07	1.74643e+07	2.01522e+07	1.29887e+07	1.43759e+07	1.13462e+07	1.0264e+07	1.13042e+07	1.30667e+07	1.66928e+07	1.11042e+07	1.22647e+07	8.03841e+06	1.72149e+07	1.56534e+07	1.42084e+07	1.59136e+07	1.85546e+07
374.107	9.88	643048	796283	529952	763153	495649	1.09399e+07	2.2315e+07	1.0236e+07	1.30175e+07	9.48451e+06	3.99581e+06	832375	2.45433e+06	661516	1.22426e+06	766432	906957	970835	5.4128e+06	9.02498e+06	1.00556e+07	3.31156e+06	4.98066e+06	1.01827e+07	4.70184e+06	1.92348e+07	417445	1.15352e+06	453965	1.03975e+06	940354
266.126	1.536	5.02121e+06	2.64695e+06	1.77396e+06	1.57083e+06	5.14912e+06	946269	1.12063e+06	651061	1.11201e+06	2.33382e+06	1.14466e+06	4.22227e+06	1.64978e+06	1.11882e+06	4.38233e+06	1.60532e+06	1.79745e+06	803520	1.01313e+06	621568	406634	1.0647e+06	767069	785177	1.27181e+06	997478	6.62895e+06	3.77035e+06	4.3071e+06	1.21338e+07	2.10421e+07
879.583	1.151	1.09625e+07	1.05716e+07	1.18191e+07	1.37719e+07	9.65692e+06	1.83896e+07	1.96564e+07	1.95701e+07	1.85809e+07	1.84744e+07	1.53282e+07	1.40207e+07	1.40371e+07	1.02706e+07	1.38932e+07	1.15769e+07	1.21136e+07	1.30815e+07	1.69489e+07	1.7792e+07	1.66826e+07	1.84255e+07	1.99628e+07	2.15897e+07	1.52922e+07	1.84339e+07	1.14158e+07	1.32789e+07	1.07842e+07	1.3574e+07	1.3982e+07
171.089	2.542	5.52377e+06	6.1555e+06	8.71633e+06	1.38678e+07	6.01601e+06	7.40383e+06	1.9246e+07	1.4831e+07	8.67622e+06	1.64252e+07	7.33051e+06	6.54616e+06	8.25159e+06	4.59309e+06	6.22169e+06	7.11812e+06	6.60775e+06	3.80104e+06	1.06937e+07	4.65917e+06	1.11566e+07	8.231e+06	8.77896e+06	8.18342e+06	1.40252e+07	9.04236e+06	5.0253e+06	8.27098e+06	5.61793e+06	7.54552e+06	6.11961e+06
751.555	1.24	1.75892e+07	1.28895e+07	1.93413e+07	6.48954e+06	1.6745e+07	1.84282e+07	2.04498e+07	2.02535e+07	1.55934e+07	2.13079e+07	1.34206e+07	1.67911e+07	1.21484e+07	1.57582e+07	1.74822e+07	1.47466e+07	1.68792e+07	1.88683e+07	2.03837e+07	1.49577e+07	1.65005e+07	1.4791e+07	1.32243e+07	9.71845e+06	2.03464e+07	7.21728e+06	1.58021e+07	1.92613e+07	1.51734e+07	1.65374e+07	1.84926e+07
325.101	7.903	2.55631e+06	1.64906e+06	4.09358e+06	7.09618e+06	1.73696e+06	1.50198e+07	1.85395e+07	1.30769e+07	2.10412e+07	1.05611e+07	2.04955e+06	2.44836e+06	1.48802e+06	4.34248e+06	2.30239e+06	2.48477e+06	2.8036e+06	2.88199e+06	5.57516e+06	1.56432e+07	4.83511e+06	1.17422e+07	6.15039e+06	8.63848e+06	4.98623e+06	7.02146e+06	2.56721e+06	3.31125e+06	2.12082e+06	3.14655e+06	2.73749e+06
746.512	1.206	1.24992e+07	1.38269e+07	1.59636e+07	1.39468e+07	1.33787e+07	1.75583e+07	1.75102e+07	1.86104e+07	1.64605e+07	1.81467e+07	1.53983e+07	1.9135e+07	1.68477e+07	1.6757e+07	1.44058e+07	1.53113e+07	1.50979e+07	1.85666e+07	1.9439e+07	1.97309e+07	7.90983e+06	2.03378e+07	1.97659e+07	2.04325e+07	2.08357e+07	1.60867e+07	1.37522e+07	1.5799e+07	1.30909e+07	1.49689e+07	1.38673e+07
787.542	1.205	1.08424e+07	1.50326e+07	1.56584e+07	1.94935e+07	8.49525e+06	1.06838e+07	1.19211e+07	1.40806e+07	1.21385e+07	1.0282e+07	1.70586e+07	1.87322e+07	1.18253e+07	1.7081e+07	7.5019e+06	1.37592e+07	1.33832e+07	1.9402e+07	7.31012e+06	9.07273e+06	6.55129e+06	1.216e+07	7.46138e+06	7.68996e+06	7.2139e+06	1.55725e+07	8.8952e+06	1.3145e+07	9.34677e+06	7.99345e+06	7.50992e+06
205.059	5.498	93342.7	90875.7	221929	694283	369649	91719.5	98275.7	155971	116909	118157	1.10774e+06	598188	504622	2.53855e+06	567267	653301	168885	1.09062e+06	133838	103704	158873	200475	145359	96685.8	116459	560805	2.16792e+06	2.39667e+06	1.55514e+07	2.01585e+07	3.17859e+06
387.07	8.453	1.17978e+07	1.074e+07	1.25535e+07	9.05656e+06	1.41067e+07	7.27297e+06	5.96288e+06	1.09525e+07	6.96447e+06	9.54604e+06	1.07333e+07	1.16877e+07	1.16465e+07	9.96802e+06	1.31811e+07	1.12169e+07	1.3548e+07	1.21496e+07	1.80779e+07	6.12787e+06	4.27714e+06	1.14622e+07	2.08242e+07	1.36711e+07	1.9708e+07	3.38786e+06	8.62216e+06	1.01725e+07	1.33763e+07	1.1655e+07	1.26956e+07
370.068	3.586	7.02063e+06	4.58591e+06	7.97341e+06	7.19535e+06	8.06918e+06	2.94083e+06	1.69381e+06	2.70764e+06	1.26756e+06	3.42899e+06	2.69858e+06	9.42595e+06	4.4455e+06	1.79304e+07	8.91556e+06	1.25802e+07	9.77648e+06	1.23605e+07	2.13551e+06	2.49885e+06	2.49719e+06	5.34303e+06	3.35927e+06	2.66044e+06	4.68175e+06	1.9772e+06	3.99267e+06	6.64881e+06	4.77174e+06	3.84441e+06	6.04393e+06
136.038	8.924	6.57695e+06	7.05681e+06	7.30377e+06	5.485e+06	9.30257e+06	6.82406e+06	9.09384e+06	9.29394e+06	9.4977e+06	1.16466e+07	6.3781e+06	7.16335e+06	9.62966e+06	7.01868e+06	1.33715e+07	7.67772e+06	9.24353e+06	9.67699e+06	1.03769e+07	1.08074e+07	1.36663e+07	1.30627e+07	7.33574e+06	8.59247e+06	9.14744e+06	1.21203e+07	1.99407e+07	1.01065e+07	7.68376e+06	1.03036e+07	9.50607e+06
262.066	7.197	6.11348e+06	9.93112e+06	1.11973e+07	7.40428e+06	9.56063e+06	1.03023e+07	2.19451e+07	1.05578e+07	7.00039e+06	1.61616e+07	1.43608e+07	3.9151e+06	1.16216e+07	5.91214e+06	1.18332e+07	6.24889e+06	7.83435e+06	1.86803e+07	1.45308e+07	4.67155e+06	7.22432e+06	1.39673e+07	1.04211e+07	1.32725e+07	1.2515e+07	4.03511e+06	6.5822e+06	9.49696e+06	4.09363e+06	6.87701e+06	1.01747e+07
166.063	1.626	117661	662176	400559	204105	347906	223558	1.56062e+06	1.0618e+06	220058	801172	214043	227971	2.91226e+06	347420	274584	4.41302e+06	3.53873e+06	52489	293695	170638	383123	181102	204297	241170	941727	142651	9.5013e+06	1.05647e+07	1.80997e+07	2.89866e+06	246390
797.59	1.252	1.51998e+07	1.3689e+07	1.4998e+07	1.37774e+07	1.62247e+07	4.86828e+06	6.05009e+06	6.16524e+06	6.70147e+06	4.77531e+06	9.54558e+06	1.38603e+07	8.52845e+06	9.53272e+06	1.54753e+07	1.09155e+07	1.514e+07	1.64561e+07	5.17957e+06	5.31111e+06	5.38194e+06	6.94775e+06	8.39763e+06	4.71925e+06	8.18066e+06	6.12245e+06	2.1085e+07	1.48487e+07	1.98733e+07	1.70653e+07	1.61709e+07
839.565	1.143	1.15586e+07	1.01039e+07	1.19154e+07	1.15052e+07	1.17436e+07	8.80504e+06	1.40243e+07	1.17644e+07	1.13021e+07	1.67385e+07	7.46154e+06	1.18501e+07	7.91226e+06	2.00258e+07	1.12126e+07	1.29793e+07	1.2448e+07	1.22968e+07	1.81317e+07	8.2957e+06	1.01475e+07	1.54226e+07	1.19787e+07	1.37206e+07	1.68884e+07	1.11418e+07	9.79902e+06	1.25845e+07	1.06226e+07	1.07307e+07	1.11673e+07
207.053	3.706	651174	2.60732e+06	1.79118e+06	992550	1.78686e+06	2.99718e+06	9.14032e+06	5.01365e+06	2.53221e+06	3.30389e+06	1.9723e+07	4.60807e+06	1.27668e+07	204260	4.26591e+06	8.45397e+06	6.33213e+06	1.64434e+06	1.72366e+06	2.16011e+06	762785	130546	6.8447e+06	1.73267e+06	1.29386e+07	403666	2.03866e+07	1.65303e+07	8.76362e+06	1.77087e+07	9.5568e+06
261.061	8.828	3.19002e+06	2.8419e+06	5.47179e+06	3.53348e+06	4.06779e+06	4.25468e+06	1.06534e+06	3.2242e+06	3.16769e+06	1.56774e+06	1.99327e+07	5.17992e+06	1.43285e+07	3.93272e+06	1.16064e+07	5.14333e+06	1.10737e+07	2.61902e+06	4.8655e+06	685205	2.24864e+06	4.46605e+06	1.42881e+07	4.06773e+06	5.23588e+06	843359	1.91888e+06	1.60709e+07	2.03421e+06	1.22325e+07	4.38194e+06
103.027	7.101	7.30357e+06	6.32755e+06	8.18603e+06	4.09428e+06	5.85128e+06	1.15537e+07	1.0011e+07	1.22784e+07	9.60679e+06	1.38393e+07	9.50209e+06	8.23998e+06	8.13093e+06	6.36766e+06	7.23106e+06	6.03917e+06	8.24033e+06	7.88537e+06	1.89688e+07	7.42001e+06	2.04364e+07	1.63258e+07	1.28303e+07	1.47807e+07	2.43433e+07	9.36995e+06	4.99886e+06	4.582e+06	3.83874e+06	5.49043e+06	7.53484e+06
791.551	1.266	9.65977e+06	9.37745e+06	1.99609e+07	9.60739e+06	1.00909e+07	1.23021e+07	1.26944e+07	1.38878e+07	1.12616e+07	1.29093e+07	1.12222e+07	1.16489e+07	1.20803e+07	1.08964e+07	1.15212e+07	1.01472e+07	1.01673e+07	1.15858e+07	1.06893e+07	1.01684e+07	9.8479e+06	1.13652e+07	1.51282e+07	1.04778e+07	9.49099e+06	1.14815e+07	8.25666e+06	6.53934e+06	8.97443e+06	1.2091e+07	1.21603e+07
327.996	9.185	5.34067e+06	2.46917e+06	3.66644e+06	3.231e+06	3.99025e+06	3.59558e+06	4.197e+06	4.06935e+06	3.44178e+06	3.48305e+06	4.82382e+06	7.67569e+06	7.44978e+06	1.1676e+07	4.93607e+06	9.24805e+06	4.0351e+06	7.05643e+06	3.85671e+06	2.70466e+06	6.79152e+06	6.1902e+06	4.31837e+06	4.9195e+06	3.35896e+06	4.4821e+06	1.8312e+07	4.95428e+06	5.88484e+06	1.06052e+07	9.7196e+06
86.0368	6.735	3.16675e+06	4.80651e+06	4.87808e+06	4.30467e+06	3.83391e+06	2.03919e+06	5.12072e+06	3.36548e+06	4.7267e+06	4.01081e+06	3.92323e+06	5.28628e+06	6.02148e+06	2.6326e+06	3.72101e+06	4.34253e+06	4.15233e+06	4.41223e+06	2.20082e+06	1.56685e+06	2.08485e+06	2.90558e+06	3.81685e+06	1.94592e+06	3.0779e+06	1.61337e+06	2.00238e+07	4.90361e+06	1.95092e+07	7.10013e+06	9.41033e+06
357.156	8.083	1.15966e+07	1.71616e+07	1.36762e+07	1.96789e+07	1.07039e+07	1.5425e+07	1.97311e+07	1.74329e+07	1.80687e+07	1.41444e+07	1.44033e+07	1.0503e+07	1.15437e+07	1.39073e+07	1.04741e+07	1.51589e+07	1.27123e+07	1.04203e+07	1.56503e+07	1.38068e+07	1.41908e+07	1.48758e+07	1.20761e+07	1.60676e+07	1.57786e+07	1.65846e+07	1.08937e+07	8.69588e+06	8.57572e+06	9.71602e+06	7.7527e+06
202.045	9.277	1.68527e+07	2.00705e+07	1.50197e+07	1.29916e+07	1.41961e+07	5.18196e+06	4.60637e+06	5.37439e+06	4.7534e+06	5.0339e+06	9.02582e+06	1.42423e+07	1.32161e+07	1.29168e+07	1.41252e+07	1.51909e+07	1.53017e+07	1.78364e+07	4.21246e+06	2.41686e+06	2.6465e+06	4.86621e+06	8.97535e+06	5.68432e+06	5.14357e+06	1.1079e+06	1.31643e+07	1.03218e+07	1.5084e+07	1.45795e+07	1.74428e+07
360.056	6.122	1.015e+07	9.98948e+06	1.36079e+07	1.22943e+07	9.90315e+06	1.31017e+07	1.64869e+07	1.29714e+07	1.50648e+07	1.57347e+07	1.1071e+07	1.16614e+07	1.45219e+07	1.97493e+07	1.11821e+07	1.23141e+07	1.35777e+07	9.93274e+06	1.43473e+07	1.29765e+07	1.58924e+07	1.35746e+07	1.7498e+07	1.59239e+07	1.68861e+07	9.81196e+06	1.42273e+07	1.77067e+07	1.30206e+07	1.45899e+07	1.31557e+07
464.296	1.168	2.24734e+06	2.01386e+06	2.38971e+06	860384	2.33001e+06	1.84664e+07	1.46517e+07	1.87854e+07	1.41574e+07	1.4198e+07	8.03339e+06	5.85985e+06	7.05704e+06	3.19452e+06	2.76794e+06	4.94869e+06	2.64932e+06	4.09601e+06	1.20997e+07	1.08834e+07	1.86276e+07	1.63576e+07	1.37213e+07	1.96983e+07	7.80275e+06	8.72676e+06	2.72298e+06	1.81549e+06	2.33955e+06	2.24792e+06	3.14859e+06
175.096	8.265	4.61516e+06	2.26402e+07	1.18563e+07	1.28887e+07	5.55424e+06	2.42751e+06	1.04899e+07	7.95231e+06	9.53739e+06	2.93648e+06	3.91997e+06	6.77078e+06	7.26529e+06	9.29487e+06	2.61976e+06	5.24792e+06	8.51394e+06	7.65788e+06	2.92141e+06	3.1772e+06	6.11453e+06	4.07897e+06	3.41053e+06	2.67941e+06	6.50941e+06	1.07555e+07	1.45367e+07	5.37497e+06	1.38304e+07	3.12427e+06	3.6542e+06
188.116	2.542	4.15443e+06	3.93377e+06	6.55736e+06	9.67855e+06	3.51367e+06	7.96085e+06	2.06736e+07	1.31304e+07	6.2402e+06	1.9133e+07	5.55231e+06	3.06705e+06	7.7901e+06	2.69039e+06	7.86652e+06	5.67671e+06	3.44189e+06	3.04335e+06	8.43993e+06	3.94972e+06	6.54575e+06	6.38882e+06	7.2076e+06	7.67872e+06	8.82398e+06	5.62533e+06	2.14296e+06	3.61255e+06	3.04186e+06	5.23249e+06	6.4019e+06
197.08	3.29	3.91488e+06	1.44972e+07	9.12964e+06	1.87444e+07	9.02538e+06	6.07719e+06	8.93487e+06	6.02832e+06	7.10029e+06	7.72077e+06	4.46601e+06	4.52751e+06	6.15638e+06	1.59992e+07	4.02051e+06	5.84961e+06	6.2211e+06	8.93661e+06	3.78789e+06	6.29573e+06	6.58115e+06	6.47655e+06	4.42196e+06	4.98327e+06	4.83828e+06	1.1203e+07	1.90391e+06	2.60767e+06	3.65205e+06	4.64754e+06	4.15384e+06
112.064	8.678	6.40294e+06	7.60665e+06	1.51162e+07	1.44163e+07	8.03725e+06	1.41015e+07	1.68425e+07	1.98695e+07	1.41188e+07	1.94144e+07	1.07372e+07	1.02627e+07	1.1352e+07	1.25343e+07	9.84595e+06	1.14938e+07	9.77735e+06	8.82752e+06	1.54504e+07	1.38531e+07	1.72632e+07	1.30974e+07	1.01138e+07	1.47342e+07	1.08932e+07	1.41118e+07	9.07198e+06	1.17345e+07	7.06559e+06	8.01789e+06	8.94099e+06
635.549	1.182	3.1695e+06	1.51055e+06	8.01435e+06	1.83392e+07	3.59154e+06	1.80743e+06	2.47387e+06	2.14493e+06	1.73335e+06	4.39617e+06	2.29866e+06	1.72237e+06	1.74423e+06	2.44038e+06	2.23184e+06	2.31936e+06	2.53098e+06	2.99949e+06	1.26729e+06	5.67048e+06	1.73123e+06	1.95442e+06	1.65409e+06	1.95759e+06	1.19849e+06	4.35489e+06	2.46049e+06	2.58971e+06	3.86143e+06	4.36996e+06	2.6705e+06
152.069	5.824	6.4014e+06	5.69255e+06	8.69949e+06	7.5498e+06	6.35941e+06	1.57541e+07	1.4904e+07	1.54109e+07	1.39922e+07	1.57491e+07	1.08607e+07	1.032e+07	9.48257e+06	7.54359e+06	8.58673e+06	7.43203e+06	7.71298e+06	1.20457e+07	1.84783e+07	1.25127e+07	1.93242e+07	1.80769e+07	1.93916e+07	1.63138e+07	1.2697e+07	9.92508e+06	7.13239e+06	1.00531e+07	7.19139e+06	7.64759e+06	8.48297e+06
165.065	3.356	6.18815e+06	1.15129e+07	7.66775e+06	5.85264e+06	7.66902e+06	1.14351e+07	1.54512e+07	1.48858e+07	1.05373e+07	1.60276e+07	7.15369e+06	7.3948e+06	8.88842e+06	1.71323e+07	7.66539e+06	7.80078e+06	6.89255e+06	8.78574e+06	1.14184e+07	1.33611e+07	9.93191e+06	1.11014e+07	1.06587e+07	1.43909e+07	9.6866e+06	1.20853e+07	1.74089e+07	1.73783e+07	1.20429e+07	6.48409e+06	7.02415e+06
369.251	1.333	2.063e+06	695995	761515	628716	1.64754e+06	1.61191e+06	2.35773e+06	7.27145e+06	3.15169e+06	2.27223e+07	2.42443e+06	1.66595e+06	2.53328e+06	803101	5.13853e+06	3.24675e+06	629382	1.27236e+06	699313	2.91569e+06	2.46407e+06	3.02527e+06	1.26153e+06	1.24233e+07	2.48191e+06	1.04136e+06	1.14973e+07	4.67685e+06	3.66445e+06	9.4003e+06	3.96511e+06
767.115	8.183	1.25816e+07	8.39655e+06	1.50517e+07	8.71284e+06	8.67325e+06	1.25765e+07	1.37434e+07	1.72279e+07	1.38814e+07	1.60602e+07	1.48749e+07	1.81328e+07	1.73397e+07	1.48979e+07	1.51155e+07	1.66403e+07	1.26703e+07	4.64306e+06	1.36878e+07	1.33623e+07	1.3262e+07	1.41241e+07	1.71203e+07	1.37332e+07	9.59155e+06	1.14288e+07	1.63156e+07	1.61311e+07	1.16055e+07	1.64159e+07	1.92286e+07
156.053	2.855	298260	228911	302086	185294	363729	496905	343412	207355	278586	456020	481935	378569	503387	636666	543513	312484	481127	650730	360278	403178	308517	319457	543260	348627	310636	250297	1.80152e+07	8.88593e+06	3.15633e+06	4.70456e+06	1.62896e+06
337.069	9.216	1.05917e+07	8.16818e+06	1.14002e+07	6.57027e+06	1.03172e+07	5.40122e+06	4.37985e+06	5.56955e+06	4.84284e+06	5.90866e+06	1.27513e+07	1.06992e+07	1.43971e+07	1.06918e+07	1.52927e+07	1.37521e+07	1.43276e+07	1.27825e+07	1.3934e+07	3.32392e+06	1.81447e+06	6.31682e+06	1.84931e+07	1.09178e+07	1.47378e+07	1.41567e+06	1.46415e+07	1.71174e+07	1.32235e+07	1.91366e+07	1.73764e+07
298.16	1.243	6.89727e+06	8.9318e+06	2.67579e+06	1.13826e+07	8.1759e+06	1.4031e+07	4.2856e+06	2.11229e+06	7.24852e+06	4.00499e+06	1.29873e+07	3.2391e+06	6.7764e+06	5.62082e+06	8.76001e+06	5.85255e+06	8.58768e+06	1.10859e+06	3.87337e+06	1.0188e+07	3.053e+06	5.51346e+06	8.33058e+06	8.29469e+06	5.41297e+06	3.57112e+06	1.9415e+06	2.00228e+07	1.90774e+06	2.4764e+06	2.21602e+06
183.913	16.227	8.66173e+06	7.85133e+06	1.09545e+07	1.27831e+07	1.26149e+07	7.4367e+06	9.5444e+06	9.19925e+06	9.91607e+06	9.18373e+06	1.16958e+07	1.07829e+07	1.88883e+07	1.13209e+07	1.07791e+07	1.40402e+07	9.79207e+06	9.60218e+06	1.0255e+07	9.43358e+06	1.30126e+07	8.19215e+06	8.71598e+06	8.10741e+06	8.34753e+06	7.54255e+06	1.53118e+07	1.05616e+07	1.32436e+07	1.19305e+07	1.36861e+07
839.571	1.152	9.47932e+06	1.13371e+07	1.12924e+07	8.61741e+06	1.27703e+07	4.70011e+06	8.10359e+06	6.98895e+06	7.25589e+06	6.08307e+06	6.24621e+06	1.16003e+07	7.67378e+06	1.85036e+07	8.73122e+06	1.35829e+07	1.04881e+07	1.42465e+07	7.39751e+06	5.00999e+06	8.67279e+06	1.10308e+07	5.8537e+06	5.89458e+06	6.1646e+06	8.45538e+06	1.025e+07	1.46938e+07	9.35209e+06	9.45255e+06	1.06739e+07
777.529	1.267	8.79492e+06	8.62853e+06	8.66074e+06	6.74016e+06	6.2603e+06	4.74199e+06	7.60711e+06	8.97543e+06	6.40272e+06	6.82205e+06	5.76564e+06	1.10566e+07	1.2316e+07	1.1316e+07	1.07093e+07	7.05515e+06	8.88736e+06	2.24752e+07	2.74512e+06	5.44721e+06	3.80993e+06	4.48479e+06	5.32487e+06	5.04661e+06	1.42166e+06	8.51845e+06	6.59457e+06	1.0406e+07	6.51432e+06	1.0253e+07	7.84367e+06
118.009	4.631	3.1041e+06	6.50504e+06	1.32092e+07	8.10901e+06	3.01379e+06	1.02953e+07	1.81084e+07	1.94103e+07	1.08415e+07	1.07174e+07	8.24834e+06	4.1727e+06	8.38635e+06	7.20307e+06	4.6483e+06	7.44537e+06	6.46538e+06	8.20872e+06	1.5713e+07	8.23729e+06	9.91536e+06	9.38801e+06	6.63643e+06	1.35e+07	1.04959e+07	1.03893e+07	3.40379e+06	3.42756e+06	1.44778e+06	2.46322e+06	1.95974e+06
860.544	1.163	9.89702e+06	1.19072e+07	1.11645e+07	1.19247e+07	8.62499e+06	8.34565e+06	8.30259e+06	1.07247e+07	8.56661e+06	8.14537e+06	1.17959e+07	1.20837e+07	1.12049e+07	1.28403e+07	1.41729e+07	9.7963e+06	1.10063e+07	1.43615e+07	8.37257e+06	9.58655e+06	7.60338e+06	8.6926e+06	1.20236e+07	8.78394e+06	8.98091e+06	1.08278e+07	1.34959e+07	1.81175e+07	1.4844e+07	1.57691e+07	1.63456e+07
503.095	1.39	6.38848e+06	3.83647e+06	1.52791e+06	2.58318e+06	3.39435e+06	1.56702e+07	924661	917763	3.26838e+06	2.5647e+06	5.66557e+06	1.37799e+06	2.7242e+06	1.48495e+06	1.90463e+07	725760	2.78783e+06	6.91041e+06	1.12373e+06	8.34837e+06	1.09853e+06	772225	1.42997e+06	1.72951e+07	3.23274e+06	4.77323e+06	4.58745e+06	1.80001e+06	6.68156e+06	3.40005e+06	3.14895e+06
404.002	9.57	8.61739e+06	7.07727e+06	1.08822e+07	1.31779e+07	7.79628e+06	1.55046e+07	1.79152e+07	1.58592e+07	1.41351e+07	1.92785e+07	9.35838e+06	9.7744e+06	1.01211e+07	7.24266e+06	1.23499e+07	9.52262e+06	1.00328e+07	1.12338e+07	1.6647e+07	1.21216e+07	1.16479e+07	1.68084e+07	1.61487e+07	1.65413e+07	1.79272e+07	1.2501e+07	5.93576e+06	1.23519e+07	1.05094e+07	1.32005e+07	1.04976e+07
482.211	3.96	8.49217e+06	7.39775e+06	1.02464e+07	8.1255e+06	6.97948e+06	6.34555e+06	5.44341e+06	7.36172e+06	1.28938e+07	2.66738e+06	9.56979e+06	9.73362e+06	1.89873e+07	1.58922e+07	1.1781e+07	1.22606e+07	1.16237e+07	1.13062e+07	2.99307e+06	5.04781e+06	8.20351e+06	1.16686e+07	1.06231e+07	8.03072e+06	5.87364e+06	9.54325e+06	1.08513e+07	8.7288e+06	1.16821e+07	1.09899e+07	1.34884e+07
218.09	1.708	460832	1.8042e+06	5.32501e+06	1.00709e+06	1.51725e+06	5.22779e+06	1.96043e+07	1.89839e+07	9.0875e+06	6.60576e+06	2.17315e+06	971639	2.48488e+06	1.76626e+06	757227	1.93719e+06	724689	854723	7.46492e+06	2.93355e+06	4.33362e+06	6.14509e+06	6.07299e+06	2.90579e+06	2.90605e+06	3.84309e+06	878158	629527	981015	743844	1.07309e+06
863.639	1.234	8.27385e+06	1.00717e+07	1.04766e+07	7.63479e+06	8.75331e+06	9.48129e+06	1.24412e+07	7.29839e+06	9.57952e+06	3.60885e+06	1.404e+07	7.87921e+06	6.98569e+06	1.4336e+07	9.8729e+06	9.77163e+06	2.03346e+07	1.23614e+07	9.06224e+06	9.73631e+06	9.38525e+06	9.38284e+06	6.00835e+06	1.12107e+07	8.14097e+06	8.09029e+06	1.1755e+07	1.34339e+07	1.10511e+07	7.1043e+06	1.22446e+07
115.1	9.625	2.00908e+06	1.38813e+07	1.3549e+06	7.28421e+06	1.2775e+07	1.29233e+06	7.43398e+06	788991	3.53969e+06	1.0111e+07	1.2319e+06	1.17204e+06	7.91012e+06	2.64658e+06	2.16672e+06	2.18988e+06	2.08861e+06	2.04751e+07	863576	1.30994e+06	4.5911e+06	1.13165e+06	1.56008e+06	1.24589e+06	1.83705e+06	1.27445e+07	2.42642e+06	2.30089e+06	1.59396e+06	1.74136e+07	1.42033e+07
260.03	10.136	7.92852e+06	1.17414e+07	1.84609e+07	8.25042e+06	8.39721e+06	1.6452e+06	6.23074e+06	6.05029e+06	4.89215e+06	5.30775e+06	6.31969e+06	1.24223e+07	1.64279e+07	6.98079e+06	1.01683e+07	1.50901e+07	1.01249e+07	1.06542e+07	5.66469e+06	1.77934e+06	6.50907e+06	7.36959e+06	8.44704e+06	5.1903e+06	6.83456e+06	2.58682e+06	1.61928e+07	1.49148e+07	1.16496e+07	1.79407e+07	1.69427e+07
567.332	1.448	6.03662e+06	3.74145e+06	1.81568e+07	8.17573e+06	2.51719e+06	1.28877e+06	4.21738e+06	7.17112e+06	4.36401e+06	5.55784e+06	3.00407e+06	8.95738e+06	2.6473e+06	6.86867e+06	2.78946e+06	8.32839e+06	5.25724e+06	8.74108e+06	3.3721e+06	7.76983e+06	3.24766e+06	3.65944e+06	3.61731e+06	2.18699e+06	2.12283e+06	5.27977e+06	6.27362e+06	3.15448e+06	5.91234e+06	5.44974e+06	6.39026e+06
218.127	9.512	1.81596e+06	1.34191e+06	1.08453e+06	920397	1.22643e+06	255209	302426	367730	414282	261180	454153	1.69079e+06	1.0875e+06	966065	755428	1.33409e+06	857812	2.45026e+06	214861	407296	312314	189903	546882	275297	281726	261977	1.32152e+07	9.26804e+06	1.77323e+07	1.80943e+06	2.75455e+06
300.145	8.295	608486	456187	1.09723e+06	351862	750353	422300	591412	541423	882473	736753	347977	765422	843060	361333	743640	7.90845e+06	6.23132e+06	481408	472176	904883	447962	473284	596840	834415	1.16543e+06	407084	1.59707e+07	5.35633e+06	2.00721e+07	989105	1.37902e+06
528.964	9.906	5.80466e+06	1.72017e+07	3.72118e+06	6.19796e+06	7.19272e+06	1.29224e+07	7.12401e+06	3.53231e+06	7.41195e+06	5.05056e+06	6.99527e+06	1.14875e+07	2.13537e+06	1.30845e+07	2.99123e+06	3.74914e+06	7.66075e+06	3.66361e+06	1.27213e+07	1.76974e+07	7.99017e+06	1.32152e+07	7.07991e+06	1.09191e+07	1.25523e+07	1.78611e+07	685291	4.13338e+06	7.74364e+06	7.70113e+06	5.92917e+06
813.679	1.285	1.42749e+07	8.2449e+06	1.64134e+07	1.80032e+07	1.43421e+07	1.39121e+06	3.02906e+06	3.30972e+06	4.58456e+06	3.7131e+06	4.37146e+06	1.1701e+07	5.41606e+06	1.82509e+07	6.62027e+06	1.40945e+07	1.23859e+07	1.77119e+07	3.64394e+06	6.14141e+06	7.50797e+06	5.5947e+06	3.78829e+06	2.65564e+06	1.98657e+06	8.62612e+06	1.07918e+07	7.90407e+06	7.2642e+06	7.18767e+06	9.22777e+06
102.079	12.581	3.24334e+06	6.0794e+06	1.14884e+06	620014	2.19181e+06	1.78304e+07	556142	4.45238e+06	2.37848e+06	1.77457e+06	1.01303e+07	780303	721498	470228	8.00446e+06	1.4345e+06	929606	4.34628e+06	1.58242e+06	8.96403e+06	256141	450099	4.75356e+06	1.69226e+07	4.45237e+06	1.33656e+07	3.76086e+06	2.50039e+06	8.03769e+06	2.82553e+06	772882
221.126	6.448	1.35064e+07	9.59428e+06	1.26775e+07	4.04727e+06	8.49911e+06	9.69692e+06	9.53357e+06	8.36534e+06	4.45586e+06	7.49492e+06	9.61573e+06	8.16244e+06	8.40437e+06	8.26727e+06	1.65264e+07	1.11315e+07	1.37828e+07	8.35998e+06	1.44084e+07	4.60399e+06	6.82245e+06	8.85868e+06	1.52013e+07	9.80041e+06	1.7015e+07	3.98838e+06	1.52215e+07	1.94601e+07	1.78736e+07	7.06464e+06	1.18425e+07
399.825	16.383	5.59467e+06	5.28321e+06	1.00574e+07	6.34301e+06	5.78085e+06	1.12857e+07	1.64731e+07	1.68517e+07	1.56726e+07	1.68868e+07	7.99287e+06	1.12909e+07	9.2604e+06	1.27055e+07	9.50231e+06	8.76581e+06	8.58497e+06	1.08634e+07	1.69116e+07	1.74155e+07	1.37586e+07	1.84083e+07	1.61649e+07	1.56211e+07	1.58305e+07	1.26285e+07	6.05472e+06	1.24949e+07	6.64677e+06	8.72898e+06	8.56027e+06
403.018	10.112	2.26132e+06	2.201e+06	2.77649e+06	3.0401e+06	3.87798e+06	6.02307e+06	4.89496e+06	2.44021e+06	4.41388e+06	4.70896e+06	3.24406e+06	4.77624e+06	1.90069e+06	4.86801e+06	3.0499e+06	3.81069e+06	4.79888e+06	2.13369e+06	5.42025e+06	1.08307e+07	6.19969e+06	8.72418e+06	3.48001e+06	5.94284e+06	4.8502e+06	1.82432e+07	458570	3.55867e+06	2.64243e+06	2.79442e+06	2.41531e+06
293.148	2.693	1.74431e+06	1.90864e+06	2.63719e+06	3.02499e+06	8.57741e+06	3.2121e+06	3.54764e+06	2.97551e+06	3.17484e+06	8.87741e+06	1.55265e+07	6.95552e+06	2.88436e+06	2.82968e+06	2.46563e+06	4.93874e+06	1.28518e+07	1.15173e+06	7.44909e+06	6.93677e+06	4.74457e+06	6.97874e+06	8.4619e+06	4.21718e+06	8.3025e+06	2.00851e+06	1.10088e+07	1.95991e+07	1.03661e+07	1.76109e+07	7.40723e+06
420.114	4.4	5.78493e+06	4.90069e+06	9.88613e+06	2.59356e+06	7.49713e+06	1.37458e+06	2.75381e+06	4.85572e+06	1.67455e+06	2.35707e+06	3.8376e+06	7.14191e+06	8.57706e+06	9.35084e+06	7.6034e+06	9.3273e+06	5.70664e+06	7.94659e+06	3.00351e+06	358389	4.61149e+06	3.65231e+06	7.17365e+06	3.42157e+06	3.16704e+06	1.18789e+06	1.82066e+07	7.20654e+06	1.04431e+07	1.06889e+07	1.38339e+07
701.539	1.249	1.09964e+07	1.43109e+07	1.03625e+07	7.52128e+06	9.60886e+06	1.15806e+07	8.45136e+06	9.05061e+06	7.93243e+06	7.22873e+06	1.81803e+07	1.14713e+07	1.65933e+07	9.40207e+06	1.04575e+07	1.15169e+07	1.01629e+07	1.75912e+07	1.73825e+07	1.12062e+07	1.15561e+07	1.06767e+07	1.57497e+07	1.80299e+07	1.49977e+07	5.39589e+06	9.89731e+06	1.00445e+07	1.2124e+07	1.25175e+07	1.3358e+07
197.09	9.234	1.27606e+07	1.16391e+07	1.40395e+07	9.08762e+06	1.27371e+07	3.34939e+06	4.21342e+06	4.95526e+06	4.69497e+06	4.49374e+06	7.41427e+06	1.48832e+07	1.34855e+07	1.18681e+07	1.31499e+07	1.51056e+07	1.12169e+07	1.69143e+07	4.32105e+06	1.56803e+06	2.92384e+06	5.42701e+06	9.77207e+06	4.96443e+06	5.3007e+06	953610	1.57086e+07	1.07132e+07	1.54788e+07	1.43467e+07	1.83313e+07
244.07	5.365	8.58628e+06	1.00594e+07	9.43805e+06	1.10072e+07	1.11466e+07	1.04524e+07	1.48029e+07	1.34862e+07	1.03468e+07	1.69251e+07	8.99637e+06	1.28657e+07	1.08374e+07	1.41856e+07	1.00988e+07	1.06961e+07	9.43913e+06	1.14954e+07	1.51087e+07	9.62976e+06	1.40242e+07	1.08558e+07	1.18647e+07	1.30222e+07	1.29093e+07	1.14771e+07	7.55241e+06	9.48579e+06	7.13044e+06	8.68857e+06	8.85382e+06
581.334	1.449	9.58937e+06	8.49798e+06	1.7854e+07	1.25237e+07	9.12848e+06	3.87653e+06	4.36436e+06	9.45018e+06	7.00044e+06	4.69785e+06	4.14697e+06	1.37022e+07	6.32225e+06	7.95387e+06	8.73043e+06	1.15238e+07	9.18134e+06	1.05256e+07	4.1272e+06	8.29626e+06	4.78317e+06	5.77747e+06	5.70364e+06	4.16284e+06	4.79315e+06	7.45121e+06	1.07742e+07	1.23683e+07	1.66008e+07	1.42864e+07	1.73832e+07
633.107	8.826	3.41962e+06	738364	1.15155e+06	120033	2.67324e+06	389469	105125	101285	88641.2	110494	540797	7.42461e+06	262461	6.69132e+06	544637	2.96755e+06	982937	1.98643e+07	296985	87901	270557	119376	145869	241640	108709	91872.9	89070.2	446996	1.94538e+06	1.92359e+06	2.51201e+06
391.908	9.095	6.54988e+06	1.94657e+06	7.75219e+06	2.97824e+06	7.47851e+06	4.20925e+06	1.02077e+07	6.76305e+06	9.44445e+06	1.25494e+07	9.55721e+06	6.70733e+06	1.90278e+07	1.05216e+07	1.34488e+07	1.43559e+07	6.00764e+06	7.18818e+06	1.03774e+07	7.59703e+06	1.33346e+07	9.46906e+06	1.69306e+07	1.05938e+07	8.85585e+06	9.31986e+06	1.32881e+07	9.61139e+06	6.03116e+06	6.03908e+06	1.28715e+07
154.027	6.754	54506.6	208624	293418	82924.1	91349.3	86841.4	72715.9	102868	139674	67606	134876	120830	67743	97677.6	60929.2	185560	298500	147376	104115	121554	71319.7	108864	75876.9	143117	287003	161434	1.80304e+07	4.40424e+06	1.01356e+07	265000	115858
265.95	10.361	5.06623e+06	7.85511e+06	6.81907e+06	4.2336e+06	9.04289e+06	9.27828e+06	6.80995e+06	4.81596e+06	7.48419e+06	8.83722e+06	6.7765e+06	1.16963e+07	8.18267e+06	1.35793e+07	7.94772e+06	8.18951e+06	6.57227e+06	7.19465e+06	4.92448e+06	1.81422e+07	7.26518e+06	9.65299e+06	6.14962e+06	8.93354e+06	4.25477e+06	1.18983e+07	1.65652e+07	7.25568e+06	8.56611e+06	9.63387e+06	9.99904e+06
395.304	1.47	9.05415e+06	3.61887e+06	8.13196e+06	5.05064e+06	1.74277e+07	6.16236e+06	3.68167e+06	2.40058e+06	3.57156e+06	7.72416e+06	3.20807e+06	7.31006e+06	1.0645e+07	8.14025e+06	1.3367e+07	8.11857e+06	3.22942e+06	4.80445e+06	9.90029e+06	4.27355e+06	5.22448e+06	7.63764e+06	1.03705e+07	1.02647e+07	7.63736e+06	1.9423e+06	2.87601e+06	8.9081e+06	8.31289e+06	8.06624e+06	1.58773e+07
415.329	1.503	3.93633e+06	1.21657e+06	3.03324e+06	1.05728e+06	5.75204e+06	1.03444e+07	1.09005e+07	6.23665e+06	9.13657e+06	1.01741e+07	3.5082e+06	3.59104e+06	9.67511e+06	2.67331e+06	5.40547e+06	4.90193e+06	2.48748e+06	1.68955e+06	1.42276e+07	8.10553e+06	1.97392e+07	8.63177e+06	1.18029e+07	1.41125e+07	1.03127e+07	2.04918e+06	6.81175e+06	5.47173e+06	4.82564e+06	3.09103e+06	7.40442e+06
773.622	1.233	3.39372e+06	1.80406e+06	2.60935e+06	1.13972e+06	2.4323e+06	3.43336e+06	2.39148e+06	4.99382e+06	3.37113e+06	4.52466e+06	9.97094e+06	5.48921e+06	4.89808e+06	2.32115e+06	3.50612e+06	1.89746e+06	2.52515e+06	1.56438e+06	1.03641e+07	1.65061e+07	6.79551e+06	4.37427e+06	7.51844e+06	5.47575e+06	1.50889e+07	2.25255e+06	2.30997e+06	4.06747e+06	3.00504e+06	4.93779e+06	3.25514e+06
161.105	3.955	7.06678e+06	3.50482e+06	5.37463e+06	3.37814e+06	8.46088e+06	8.46061e+06	6.41654e+06	6.82616e+06	7.67568e+06	1.26864e+07	7.33559e+06	1.10856e+07	7.49757e+06	1.06754e+07	8.60618e+06	8.44702e+06	6.67604e+06	1.02897e+07	1.76295e+07	1.17458e+07	1.28988e+07	1.60346e+07	1.36514e+07	9.93644e+06	1.2489e+07	7.46213e+06	1.21506e+07	1.56445e+07	1.02777e+07	1.15036e+07	1.30004e+07
323.052	8.859	1.39859e+06	1.5759e+06	1.40929e+07	1.69073e+07	1.45319e+06	8.1519e+06	9.21412e+06	8.90361e+06	7.42522e+06	9.2824e+06	3.35401e+06	1.64627e+06	2.90208e+06	1.88287e+06	2.27638e+06	1.61449e+06	2.31596e+06	1.72044e+06	6.12086e+06	7.93847e+06	6.59034e+06	6.56577e+06	6.18432e+06	7.66326e+06	5.21695e+06	8.53284e+06	1.98973e+06	2.91373e+06	1.64812e+06	5.08451e+06	1.70655e+06
130.111	10.873	1.17436e+06	1.67327e+06	1.60509e+06	1.4375e+06	1.5268e+06	8.55875e+06	9.62159e+06	1.17581e+07	7.73632e+06	1.15086e+07	7.72887e+06	3.00969e+06	2.60366e+06	1.93464e+06	2.89642e+06	5.05816e+06	3.68735e+06	864240	1.433e+07	8.13588e+06	1.3235e+07	9.59197e+06	1.07624e+07	1.03431e+07	1.69139e+07	8.60139e+06	2.65751e+06	3.42013e+06	2.14473e+06	2.16593e+06	2.38156e+06
329.135	8.22	4.61617e+06	1.11188e+07	1.27213e+07	7.22305e+06	7.38928e+06	1.28937e+07	1.86834e+07	1.78199e+07	1.03899e+07	1.46118e+07	6.75555e+06	5.57576e+06	8.11132e+06	1.34688e+07	5.86085e+06	8.82194e+06	7.98103e+06	9.67228e+06	9.55785e+06	6.02407e+06	8.58239e+06	9.56478e+06	8.35933e+06	1.11516e+07	8.39797e+06	9.68189e+06	5.16644e+06	5.19045e+06	4.32713e+06	4.50875e+06	4.3893e+06
750.086	7.463	4.90338e+06	5.66695e+06	6.48947e+06	3.47719e+06	5.81851e+06	4.11873e+06	3.21084e+06	2.9145e+06	5.25136e+06	3.60111e+06	6.03237e+06	9.41144e+06	9.45259e+06	1.43277e+07	1.04235e+07	8.25863e+06	1.18799e+07	1.55506e+07	8.51124e+06	3.03845e+06	1.50755e+07	1.22854e+07	9.45604e+06	3.78624e+06	8.97821e+06	5.839e+06	2.80049e+06	1.54794e+07	4.79919e+06	6.49077e+06	5.25564e+06
131.095	11.051	788707	1.04168e+07	637606	4.44482e+06	1.16436e+07	2.40638e+06	3.59692e+06	2.53897e+06	1.45815e+06	5.46547e+06	562023	707903	5.5464e+06	2.65878e+06	1.53197e+06	1.37789e+06	1.0436e+06	1.9205e+07	2.6168e+06	2.06495e+06	1.82455e+06	2.08773e+06	819486	2.80815e+06	666238	5.7792e+06	764083	770308	2.19311e+06	1.414e+07	1.34488e+07
263.046	6.736	806493	8.86919e+06	1.29914e+06	400017	6.31815e+06	1.08131e+06	1.5967e+06	280604	429996	512021	638614	415853	5.08112e+06	355635	1.28443e+06	6.75351e+06	7.1832e+06	741291	341524	636050	668630	313901	480672	1.42613e+06	1.11998e+06	4.04997e+06	1.67733e+07	8.56668e+06	1.00259e+07	3.99847e+06	546233
544.049	7.458	2.86621e+06	4.24605e+06	5.64155e+06	3.42682e+06	4.01478e+06	3.35901e+06	1.8675e+06	2.62191e+06	4.49176e+06	7.62193e+06	4.96327e+06	8.62241e+06	8.47685e+06	1.39337e+07	1.42054e+07	9.44809e+06	1.18325e+07	1.84299e+07	6.69628e+06	2.41926e+06	1.1898e+07	1.19988e+07	9.11558e+06	4.60339e+06	7.43658e+06	4.35683e+06	3.93807e+06	1.44142e+07	4.52398e+06	7.2331e+06	6.04585e+06
218.127	9.79	1.4357e+06	239832	579051	485381	249892	81887.2	96355	200127	95312.5	187847	236643	648696	401251	145894	544205	689505	341975	886128	143019	146285	133578	91409.5	182691	95429.3	92729.2	117747	1.50291e+07	1.03681e+07	1.66752e+07	1.45439e+06	1.80042e+06
422.123	8.824	8.49831e+06	4.13768e+06	4.43332e+06	2.12422e+06	6.76401e+06	4.11207e+06	209500	155787	569501	190336	4.85419e+06	1.13607e+07	3.44273e+06	1.29052e+07	4.46879e+06	7.74653e+06	5.05342e+06	1.99104e+07	3.39493e+06	1.99241e+06	3.23062e+06	1.82577e+06	3.11019e+06	2.62794e+06	1.8151e+06	424582	173559	3.50829e+06	5.5475e+06	7.50191e+06	7.74052e+06
376.045	7.137	5.15949e+06	3.60022e+06	4.8431e+06	2.89523e+06	3.57015e+06	8.72074e+06	6.90529e+06	1.08295e+07	1.10415e+07	8.13392e+06	5.97859e+06	4.77679e+06	6.6692e+06	5.59635e+06	4.15413e+06	6.03631e+06	4.7545e+06	7.93778e+06	1.46849e+07	9.63076e+06	1.91019e+07	1.01683e+07	1.21957e+07	1.34169e+07	1.10115e+07	8.91152e+06	3.0329e+06	2.40778e+06	2.93528e+06	4.59602e+06	7.65394e+06
179.058	1.538	1.31398e+06	2.64448e+06	1.32407e+06	3.51159e+06	729021	782193	911798	1.09182e+06	1.55761e+06	394803	2.55515e+06	3.80001e+06	1.2605e+06	1.77021e+07	814737	1.04373e+06	1.54016e+06	375212	1.08901e+06	2.52521e+06	480014	1.5341e+06	1.23615e+06	498249	1.31161e+06	4.19281e+06	3.08899e+06	1.37977e+06	1.37064e+06	3.32437e+06	2.16166e+06
84.0211	2.7	855317	1.30127e+06	1.61001e+06	2.15947e+06	5.69032e+06	2.62033e+06	2.77995e+06	2.52972e+06	2.72806e+06	1.00331e+07	1.32635e+07	4.28393e+06	2.19824e+06	2.58652e+06	1.81916e+06	3.54336e+06	1.02404e+07	1.42853e+06	3.68398e+06	7.67185e+06	3.47762e+06	5.3339e+06	7.38279e+06	4.50034e+06	6.20094e+06	1.88776e+06	7.35146e+06	1.54222e+07	8.22009e+06	1.38353e+07	5.69944e+06
232.142	2.555	2.33677e+06	3.31923e+06	3.85492e+06	3.68828e+06	2.21228e+06	6.29035e+06	1.76814e+07	1.62161e+07	5.62451e+06	1.22075e+07	3.52775e+06	2.75885e+06	2.99398e+06	3.30413e+06	3.90141e+06	3.90317e+06	2.48054e+06	4.93887e+06	6.89645e+06	4.64247e+06	5.52616e+06	6.45405e+06	5.75222e+06	6.57489e+06	6.51642e+06	5.08807e+06	2.72557e+06	4.93612e+06	3.91614e+06	3.42457e+06	3.90306e+06
412.169	6.797	5.89108e+06	7.8926e+06	1.00045e+07	3.75527e+06	9.3154e+06	8.68026e+06	9.0037e+06	1.14414e+07	9.46742e+06	6.2667e+06	7.65739e+06	9.27034e+06	1.36676e+07	9.48149e+06	1.07502e+07	8.64386e+06	9.96853e+06	1.08469e+07	6.80501e+06	8.11313e+06	7.16883e+06	1.09586e+07	9.87232e+06	7.95596e+06	4.28807e+06	4.77476e+06	6.63429e+06	1.55163e+07	8.83347e+06	1.41749e+07	1.1526e+07
743.549	1.235	5.7325e+06	4.36659e+06	4.75554e+06	6.19638e+06	5.15134e+06	7.04506e+06	1.11913e+07	6.896e+06	8.06865e+06	5.7227e+06	6.75249e+06	7.31224e+06	6.63787e+06	4.28566e+06	5.60422e+06	5.05453e+06	5.30104e+06	6.26912e+06	1.17079e+07	1.40427e+07	1.85551e+07	7.88432e+06	8.21283e+06	8.34422e+06	6.59643e+06	1.11028e+07	6.62134e+06	6.11797e+06	6.46978e+06	6.45847e+06	6.8091e+06
191.116	6.594	7.54692e+06	2.03334e+06	3.76908e+06	1.5504e+06	2.06469e+06	1.26297e+06	900301	1.21328e+06	1.07427e+06	1.4034e+06	2.79714e+06	2.37134e+06	5.5408e+06	1.04123e+06	5.32604e+06	3.90364e+06	5.0887e+06	2.11757e+06	1.43678e+06	1.05813e+06	1.19752e+06	1.35648e+06	1.75174e+06	1.16548e+06	1.27234e+06	757879	7.74029e+06	5.61187e+06	7.29442e+06	1.06786e+07	1.78212e+07
534.194	2.972	4.40889e+06	1.8658e+06	4.23794e+06	1.35236e+06	7.85281e+06	265922	613796	413522	384202	312737	1.12931e+06	7.60643e+06	2.15494e+06	1.54232e+07	2.67154e+06	3.38175e+06	3.27e+06	3.00682e+06	1.50984e+06	515162	3.36241e+06	2.28699e+06	357384	202150	428152	645697	3.59547e+06	2.51189e+06	9.62375e+06	9.31858e+06	1.36883e+07
225.075	3.491	5.85439e+06	1.12663e+07	1.56923e+07	3.42121e+06	7.49269e+06	7.32333e+06	7.01537e+06	1.69511e+07	3.94383e+06	7.97088e+06	7.4881e+06	4.88951e+06	1.06821e+07	3.92354e+06	7.22608e+06	9.72319e+06	8.47513e+06	9.32989e+06	7.22191e+06	4.22614e+06	1.06096e+07	1.94207e+06	8.14143e+06	1.02269e+07	9.15033e+06	9.15704e+06	1.81969e+06	4.29493e+06	1.07232e+06	2.67258e+06	2.07956e+06
200.045	1.639	266929	3.21807e+06	903215	1.9667e+06	3.01312e+06	57692.6	1.12041e+06	91973.1	315398	250401	4.63633e+06	1.25803e+06	482035	1.26338e+07	415859	2.73423e+06	5.68596e+06	1.8058e+07	1.05787e+06	43824.7	1.93686e+06	1.77055e+06	197260	434741	3.12702e+06	6.23847e+06	1.316e+06	1.0267e+06	301887	905498	582489
235.991	10.609	8.03374e+06	8.81351e+06	1.20048e+07	1.52664e+07	1.54185e+07	4.78662e+06	4.06646e+06	4.3254e+06	3.56094e+06	4.64485e+06	5.18144e+06	9.22727e+06	8.45066e+06	1.13826e+07	7.77686e+06	1.07649e+07	9.78328e+06	1.38792e+07	4.66149e+06	5.86819e+06	7.79291e+06	3.84018e+06	4.15645e+06	3.83552e+06	7.16092e+06	7.40365e+06	1.11484e+07	1.07547e+07	9.55443e+06	1.69593e+07	1.07921e+07
166.048	6.808	1.03414e+07	5.95369e+06	1.2722e+07	7.72739e+06	7.05833e+06	2.83424e+06	3.7362e+06	2.99209e+06	3.54089e+06	3.68747e+06	3.00237e+06	1.18044e+07	1.23305e+07	1.41683e+07	1.04242e+07	1.25001e+07	1.16419e+07	1.41077e+07	2.70651e+06	4.32363e+06	5.38795e+06	3.88329e+06	5.09508e+06	3.87608e+06	3.13918e+06	3.31258e+06	1.34093e+07	1.71382e+07	1.04718e+07	9.69867e+06	9.86244e+06
203.08	3.144	2.4996e+06	4.0414e+06	4.24603e+06	2.22481e+06	3.12981e+06	1.98053e+06	846191	1.70864e+06	1.30811e+06	1.29203e+06	1.05103e+07	3.96925e+06	4.83153e+06	1.39262e+06	1.11722e+07	3.89928e+06	7.57246e+06	3.03917e+06	2.45107e+06	776658	1.56395e+06	2.21095e+06	6.02603e+06	1.7256e+06	2.32473e+06	1.27617e+06	1.67683e+06	1.75991e+07	2.1892e+06	9.73748e+06	4.30685e+06
255.921	9.278	1.16154e+07	1.21929e+07	1.31009e+07	1.12535e+07	1.23534e+07	4.65176e+06	5.36624e+06	5.7391e+06	6.29362e+06	5.62692e+06	9.76507e+06	1.01444e+07	1.334e+07	1.08632e+07	1.07794e+07	1.67582e+07	1.03215e+07	1.41388e+07	5.81158e+06	3.89306e+06	5.41044e+06	5.81695e+06	9.47805e+06	7.05154e+06	7.54301e+06	3.83019e+06	1.21125e+07	9.86298e+06	1.30452e+07	1.26094e+07	1.43794e+07
383.107	8.456	3.01819e+06	4.43078e+06	8.21712e+06	2.90188e+06	3.13136e+06	7.07211e+06	1.30627e+07	1.66072e+07	7.68113e+06	1.45239e+07	5.19787e+06	3.1311e+06	9.21079e+06	4.22466e+06	5.99331e+06	4.8746e+06	4.32988e+06	3.65466e+06	8.1828e+06	5.44586e+06	8.85863e+06	7.58983e+06	1.12634e+07	1.05199e+07	7.69663e+06	4.09495e+06	3.57341e+06	4.696e+06	4.18918e+06	3.79367e+06	3.92186e+06
399.067	8.544	2.86624e+06	2.19695e+06	2.92076e+06	4.47859e+06	1.87575e+06	8.87506e+06	1.66517e+07	8.34908e+06	1.32832e+07	1.68372e+07	4.30507e+06	4.1127e+06	5.19357e+06	2.41909e+06	4.17721e+06	3.89229e+06	3.91098e+06	3.37654e+06	8.09515e+06	7.1682e+06	8.56024e+06	9.72049e+06	5.12865e+06	8.58735e+06	5.74985e+06	1.2258e+07	1.87761e+06	5.65233e+06	1.29851e+06	4.00256e+06	2.44978e+06
113.995	7.103	7.55103e+06	5.95904e+06	8.01916e+06	4.16603e+06	6.19417e+06	9.62032e+06	9.66137e+06	9.95231e+06	8.97912e+06	1.09676e+07	7.78192e+06	5.96597e+06	7.85992e+06	7.16952e+06	6.52562e+06	5.96973e+06	8.08535e+06	5.80043e+06	1.7388e+07	7.04577e+06	2.02986e+07	1.47302e+07	1.2465e+07	8.73268e+06	1.3407e+07	7.82389e+06	4.28318e+06	4.4219e+06	3.96346e+06	4.88136e+06	6.31331e+06
795.564	1.278	1.09194e+07	3.81544e+06	1.24962e+07	1.56503e+07	1.08898e+07	1.26933e+07	1.67839e+07	1.13661e+07	1.02399e+07	1.19676e+07	1.15958e+07	9.57848e+06	1.02714e+07	1.36944e+07	9.54633e+06	1.21698e+07	1.10413e+07	1.35688e+07	1.27367e+07	1.00819e+07	8.20555e+06	1.1733e+07	1.08398e+07	1.13194e+07	9.63186e+06	9.97221e+06	3.78937e+06	1.1137e+07	8.55332e+06	7.41152e+06	8.88183e+06
237.038	8.407	1.33631e+07	1.51332e+07	9.94009e+06	1.25072e+07	1.1e+07	1.07447e+07	8.20594e+06	8.47417e+06	9.83917e+06	7.64649e+06	1.19347e+07	9.3462e+06	1.06667e+07	9.05473e+06	1.064e+07	1.21502e+07	1.2456e+07	8.29813e+06	1.62422e+07	8.9624e+06	8.57279e+06	9.73529e+06	1.16428e+07	1.2905e+07	1.33977e+07	6.45472e+06	1.2703e+07	9.72777e+06	1.10244e+07	1.14718e+07	1.02866e+07
308.14	5.934	4.97187e+06	6.93682e+06	9.0064e+06	9.00591e+06	6.0676e+06	1.19323e+07	1.67538e+07	1.40115e+07	1.29882e+07	1.36907e+07	9.41287e+06	5.81809e+06	8.69424e+06	8.7214e+06	7.69432e+06	7.1232e+06	6.94298e+06	8.19315e+06	1.03223e+07	1.22907e+07	1.14805e+07	1.09388e+07	1.18544e+07	1.34495e+07	9.87473e+06	1.3984e+07	5.54507e+06	7.56964e+06	5.58525e+06	8.33154e+06	8.36907e+06
254.09	12.788	4.35804e+06	3.28037e+06	5.50816e+06	3.71975e+06	5.39008e+06	4.83483e+06	6.84133e+06	6.88251e+06	5.72227e+06	9.1893e+06	4.60639e+06	5.20911e+06	4.90292e+06	7.06399e+06	5.23255e+06	5.74798e+06	5.28162e+06	7.32078e+06	7.79791e+06	5.00598e+06	7.46812e+06	6.22596e+06	6.87162e+06	7.13815e+06	7.44907e+06	3.4349e+06	1.59953e+07	7.07982e+06	5.85054e+06	6.93231e+06	5.20853e+06
138.043	3.048	2.91807e+06	7.18378e+06	2.31387e+06	4.70185e+06	1.13625e+07	4.27636e+06	5.78151e+06	1.94056e+06	5.08266e+06	1.67058e+07	3.60179e+06	5.14634e+06	1.26261e+07	5.69374e+06	6.69065e+06	2.60242e+06	2.86349e+06	9.93141e+06	4.10312e+06	7.88322e+06	7.92168e+06	7.34796e+06	9.213e+06	5.85785e+06	7.20997e+06	8.11316e+06	8.778e+06	3.20182e+06	3.36023e+06	3.57025e+06	3.76587e+06
385.282	1.504	6.74537e+06	1.98167e+06	3.79426e+06	1.09674e+06	1.18234e+07	4.94023e+06	2.00394e+06	1.65304e+06	1.7705e+06	4.02206e+06	2.36413e+06	5.73937e+06	8.50536e+06	3.11939e+06	9.83897e+06	5.8792e+06	1.27876e+06	4.06575e+06	6.94644e+06	3.23695e+06	3.98429e+06	4.91442e+06	6.34753e+06	5.11995e+06	4.33526e+06	1.00822e+06	3.29712e+06	4.97495e+06	8.05048e+06	5.804e+06	1.55583e+07
94.0531	3.57	1.11296e+06	1.01919e+06	730341	1.15752e+06	556081	439557	490360	659274	1.0359e+06	1.16436e+06	539158	525388	701554	1.12419e+06	657243	631161	684252	577034	607296	1.31967e+06	565069	656455	911292	655236	621339	387954	1.55336e+07	2.93074e+06	1.32116e+07	1.33098e+06	701922
380.108	3.624	6.89591e+06	7.05193e+06	1.26655e+07	4.97796e+06	8.16367e+06	3.89428e+06	3.15598e+06	1.12062e+07	3.11092e+06	7.2188e+06	6.72746e+06	6.96853e+06	7.70414e+06	3.95265e+06	1.33004e+07	8.40928e+06	8.79109e+06	7.21955e+06	7.13664e+06	2.74463e+06	5.61247e+06	6.86384e+06	1.59299e+07	9.62248e+06	1.01481e+07	1.97749e+06	8.17973e+06	6.77464e+06	6.62792e+06	1.03508e+07	1.00932e+07
609.533	1.184	5.16939e+06	347555	4.67861e+06	1.56407e+07	2.94959e+06	1.54721e+06	1.56147e+06	1.18285e+06	1.38062e+06	2.24194e+06	1.20564e+06	2.02077e+06	949097	464072	1.57143e+06	1.88642e+06	3.28298e+06	1.10554e+06	1.20175e+06	2.28951e+06	1.2221e+06	1.36674e+06	1.67146e+06	1.21966e+06	575882	2.33651e+06	2.83903e+06	2.07346e+06	2.63079e+06	3.1578e+06	2.73806e+06
437.29	2.489	1.10493e+07	1.46332e+07	1.53136e+07	8.57385e+06	1.07072e+07	1.05594e+07	6.87666e+06	1.08053e+07	9.40137e+06	1.2918e+07	1.24155e+07	1.14697e+07	1.44272e+07	8.33777e+06	1.31098e+07	1.26892e+07	1.19299e+07	1.10987e+07	6.56178e+06	8.06099e+06	5.6236e+06	1.0178e+07	1.53732e+07	1.53081e+07	1.37816e+07	8.27352e+06	1.43838e+07	1.06096e+07	1.41501e+07	1.64448e+07	1.38753e+07
436.126	9.216	1.85174e+06	1.49526e+06	1.28671e+07	1.50475e+07	1.98028e+06	1.61432e+06	1.42927e+06	1.18471e+06	1.23632e+06	1.93731e+06	2.24679e+06	3.19207e+06	4.54597e+06	2.51812e+06	2.29491e+06	3.33993e+06	2.62788e+06	4.00894e+06	2.4738e+06	2.00041e+06	3.34838e+06	2.53226e+06	1.55827e+06	2.58132e+06	1.52688e+06	2.36804e+06	6.06897e+06	2.4429e+06	2.99428e+06	7.89441e+06	5.95236e+06
188.091	8.742	9.29119e+06	4.41552e+06	4.74755e+06	3.91232e+06	2.86612e+06	712394	683705	397061	224946	367827	4.67534e+06	5.08933e+06	8.2962e+06	160250	7.87725e+06	5.53212e+06	6.59529e+06	1.82709e+06	459330	420084	271103	162917	1.54334e+06	306657	1.15587e+06	146242	1.04748e+07	5.51214e+06	9.79593e+06	1.4128e+07	1.67325e+07
388.086	6.558	2.07122e+06	5.85957e+06	4.42252e+06	4.1617e+06	3.65929e+06	7.76243e+06	1.44316e+07	1.29963e+07	7.56291e+06	1.108e+07	1.99886e+06	2.22218e+06	4.02323e+06	3.85373e+06	2.36523e+06	2.07642e+06	3.10552e+06	4.25011e+06	7.77912e+06	3.85248e+06	7.26593e+06	7.0705e+06	6.7242e+06	6.78294e+06	7.06242e+06	6.46441e+06	3.78696e+06	2.95278e+06	1.80749e+06	2.43665e+06	3.24229e+06
203.127	5.105	2.4541e+06	1.56159e+07	6.79858e+06	5.27662e+06	4.85956e+06	1.76274e+06	7.41707e+06	4.70173e+06	2.69173e+06	2.72609e+06	2.53269e+06	3.02434e+06	5.6935e+06	1.29977e+07	2.82785e+06	4.64357e+06	5.6109e+06	1.03692e+07	1.41198e+06	2.03425e+06	2.70587e+06	2.62177e+06	2.24901e+06	2.00499e+06	3.23743e+06	7.77461e+06	1.83057e+06	1.12587e+06	822194	1.09589e+06	1.47415e+06
125.999	2.422	364398	3.0161e+06	565245	3.78463e+06	2.23072e+06	233608	376743	127804	178580	133632	1.11327e+06	7.21077e+06	1.21172e+06	1.0268e+07	286122	1.40863e+06	1.40601e+06	1.57312e+07	145675	1.30579e+06	595733	408160	257831	133976	421317	1.00888e+06	523590	197921	228153	308953	774169
338.052	2.892	225470	244607	9.44354e+06	1.61726e+07	289091	319125	512757	476074	380330	435117	236790	343355	452765	369488	342326	401552	299585	314017	356441	369605	443200	413678	534657	396805	356510	313173	376942	383889	329675	354524	442710
818.513	1.158	1.27757e+06	1.40371e+06	1.91697e+06	2.93344e+06	1.63477e+06	3.55996e+06	6.79236e+06	7.78294e+06	4.39485e+06	1.34119e+07	2.35665e+06	1.59017e+06	2.32102e+06	1.89499e+06	1.46949e+06	1.75878e+06	1.83131e+06	1.67361e+06	1.56056e+07	4.31831e+06	4.65957e+06	6.79742e+06	6.33941e+06	9.08959e+06	1.43615e+07	3.06541e+06	1.36172e+06	1.81987e+06	1.52244e+06	1.42063e+06	1.37665e+06
691.515	1.259	1.13393e+07	1.31411e+07	1.07059e+07	8.1477e+06	1.40077e+07	3.33342e+06	6.34251e+06	4.7751e+06	3.82598e+06	3.45051e+06	3.92896e+06	1.0371e+07	8.89932e+06	8.27627e+06	8.0267e+06	1.01232e+07	8.25404e+06	1.52123e+07	2.18414e+06	1.35257e+06	2.85769e+06	4.29792e+06	3.50648e+06	1.17001e+06	2.43282e+06	5.65574e+06	1.51782e+07	4.0585e+06	1.08963e+07	1.03093e+07	1.48831e+07
321.851	16.342	7.6857e+06	6.39167e+06	1.12416e+07	8.39808e+06	8.39666e+06	1.02807e+07	1.40456e+07	1.4973e+07	1.36204e+07	1.41367e+07	9.98136e+06	1.20867e+07	1.29238e+07	1.25415e+07	1.06444e+07	1.12757e+07	9.30687e+06	1.14158e+07	1.53083e+07	1.53355e+07	1.45757e+07	1.50215e+07	1.31063e+07	1.29567e+07	1.31294e+07	1.15815e+07	9.43145e+06	1.25419e+07	9.42373e+06	1.01383e+07	1.03891e+07
488.139	3.494	6.07679e+06	3.91109e+06	6.67989e+06	4.66725e+06	5.3017e+06	5.62941e+06	9.82061e+06	1.1231e+07	3.75714e+06	1.45911e+07	4.91341e+06	6.60721e+06	5.2686e+06	4.17976e+06	1.35476e+07	6.59427e+06	7.99876e+06	6.55441e+06	8.17229e+06	6.39414e+06	4.82282e+06	8.32183e+06	9.95589e+06	9.21158e+06	1.14986e+07	2.66133e+06	4.72125e+06	1.11352e+07	4.37318e+06	9.6348e+06	7.37971e+06
433.181	8.491	506204	523808	633513	517580	2.49191e+06	587659	622723	669058	571652	7.00096e+06	8.55071e+06	6.601e+06	548940	1.81964e+06	790580	613986	692208	603797	738618	1.47591e+07	578403	1.4112e+06	643997	601584	701374	528492	690074	776393	1.19031e+06	1.15031e+06	572859
145.11	1.511	7.92315e+06	5.9691e+06	1.02624e+07	1.42407e+07	6.86878e+06	1.41505e+07	1.3461e+07	9.64042e+06	1.12574e+07	1.65219e+07	1.07988e+07	5.25761e+06	6.17014e+06	7.24208e+06	9.3063e+06	5.22416e+06	6.33452e+06	9.3308e+06	1.03166e+07	1.52132e+07	9.50902e+06	9.98878e+06	1.34734e+07	1.61024e+07	9.22055e+06	1.30867e+07	5.25528e+06	7.94255e+06	7.75466e+06	8.87134e+06	6.4693e+06
432.099	7.794	5.17415e+06	9.30116e+06	9.44424e+06	7.25646e+06	5.60204e+06	9.72674e+06	7.92601e+06	8.72196e+06	8.94892e+06	1.33447e+07	1.03583e+07	8.46492e+06	1.22226e+07	1.0184e+07	1.68547e+07	8.96488e+06	8.66887e+06	1.11776e+07	1.41107e+07	9.03046e+06	1.2945e+07	1.44746e+07	1.48619e+07	1.1068e+07	1.28531e+07	1.05206e+07	6.96609e+06	1.02578e+07	7.80674e+06	1.13048e+07	7.86931e+06
569.991	9.907	5.01149e+06	1.53993e+07	3.68708e+06	5.76633e+06	6.12662e+06	1.08732e+07	6.25373e+06	2.3891e+06	5.87679e+06	4.0162e+06	5.73877e+06	8.6478e+06	1.78016e+06	1.16415e+07	2.85483e+06	2.98656e+06	6.15838e+06	3.17342e+06	1.02856e+07	1.35063e+07	6.42956e+06	9.95088e+06	5.37504e+06	8.81591e+06	9.33464e+06	1.28048e+07	407865	3.45398e+06	5.98216e+06	6.63864e+06	5.31572e+06
159.126	3.955	6.29582e+06	3.137e+06	4.8697e+06	3.04147e+06	8.89531e+06	7.38423e+06	5.71873e+06	6.13039e+06	6.7827e+06	1.13373e+07	6.95489e+06	1.06599e+07	6.56846e+06	9.20924e+06	7.87705e+06	7.69023e+06	6.33973e+06	9.47923e+06	1.53698e+07	1.04028e+07	1.28501e+07	1.33907e+07	1.28054e+07	8.99745e+06	1.1328e+07	6.94793e+06	1.00473e+07	1.42704e+07	9.39655e+06	1.19043e+07	1.21247e+07
367.075	7.101	1.8982e+06	1.37809e+06	3.84695e+06	870781	1.07436e+06	8.27554e+06	7.48804e+06	6.13373e+06	6.67247e+06	8.08624e+06	4.14526e+06	2.19102e+06	4.68953e+06	4.96046e+06	4.16633e+06	3.20203e+06	3.21936e+06	7.07962e+06	1.63178e+07	3.15396e+06	1.79203e+07	1.19884e+07	1.12141e+07	8.83588e+06	1.63753e+07	5.31155e+06	1.26682e+06	811757	1.74641e+06	1.50669e+06	3.8077e+06
453.153	7.991	3.25662e+06	6.70798e+06	8.53447e+06	5.93899e+06	5.9637e+06	6.6509e+06	1.28837e+07	1.44985e+07	1.09092e+07	7.44255e+06	7.36867e+06	4.84592e+06	8.14326e+06	7.87201e+06	4.03471e+06	8.10827e+06	6.54439e+06	5.46675e+06	1.5942e+07	4.7713e+06	1.02658e+07	1.23206e+07	8.22969e+06	8.26297e+06	1.12429e+07	9.54758e+06	5.96633e+06	5.38351e+06	4.15788e+06	3.46398e+06	4.94793e+06
356.242	11.674	3.073e+06	2.53652e+06	3.79348e+06	3.27539e+06	3.29009e+06	9.86043e+06	1.49803e+07	1.2612e+07	1.29108e+07	1.4644e+07	4.81838e+06	3.18594e+06	4.91229e+06	4.19773e+06	3.00083e+06	3.5418e+06	3.57408e+06	3.91231e+06	1.35896e+07	1.19323e+07	1.16802e+07	1.31745e+07	1.01538e+07	1.06068e+07	1.24087e+07	8.49603e+06	3.35398e+06	3.12726e+06	3.04136e+06	3.3817e+06	3.43032e+06
296.049	10.574	1.91081e+06	2.71033e+06	2.89849e+06	4.27095e+06	3.9278e+06	1.5761e+06	1.22818e+06	882105	709270	1.14257e+06	1.14949e+06	3.04052e+06	1.96418e+06	3.31795e+06	1.66467e+06	3.10405e+06	2.9212e+06	1.59392e+07	1.36352e+06	1.74015e+06	2.95182e+06	1.2391e+06	974598	1.02498e+06	1.70776e+06	2.26705e+06	3.22474e+06	3.11154e+06	3.36898e+06	4.21913e+06	3.05881e+06
143.058	2.543	4.18204e+06	4.70224e+06	8.0216e+06	1.45973e+07	4.35645e+06	9.36321e+06	1.3012e+07	9.74618e+06	9.20454e+06	1.00684e+07	7.10743e+06	6.20835e+06	7.35856e+06	6.21923e+06	7.54991e+06	5.90705e+06	5.73743e+06	5.23481e+06	7.28073e+06	7.29988e+06	8.00399e+06	7.21039e+06	7.93424e+06	1.09443e+07	7.90859e+06	9.41395e+06	5.78697e+06	7.00781e+06	4.78121e+06	7.17462e+06	6.52894e+06
129.043	4.124	2.08272e+06	2.45216e+06	5.50201e+06	6.83749e+06	2.35511e+06	7.0183e+06	7.77926e+06	5.76915e+06	6.47423e+06	1.43341e+07	3.70541e+06	2.69677e+06	2.58204e+06	1.91301e+06	2.22396e+06	2.33053e+06	2.56607e+06	2.26253e+06	6.74348e+06	8.72482e+06	6.5134e+06	1.07289e+07	8.34588e+06	1.00251e+07	7.39497e+06	5.27344e+06	1.84768e+06	2.85693e+06	2.04197e+06	2.83808e+06	2.0133e+06
419.034	7.462	4.80968e+06	4.56312e+06	7.02411e+06	4.47454e+06	5.19561e+06	4.27672e+06	2.6195e+06	3.22825e+06	5.42839e+06	6.61037e+06	6.39532e+06	8.57022e+06	7.16648e+06	1.22738e+07	1.06634e+07	7.76665e+06	9.41108e+06	1.39351e+07	7.48537e+06	3.1436e+06	1.13433e+07	1.08289e+07	8.89538e+06	4.94035e+06	7.68884e+06	5.03618e+06	4.92976e+06	1.25671e+07	5.52203e+06	6.52346e+06	6.52857e+06
356.329	1.222	2.24369e+06	3.82e+06	2.85656e+06	3.70906e+06	5.87782e+06	9.23837e+06	7.11382e+06	9.12829e+06	5.36253e+06	1.55327e+07	1.27222e+07	4.66358e+06	5.59697e+06	3.17584e+06	3.92879e+06	2.40717e+06	2.18164e+06	3.86117e+06	4.84169e+06	9.76284e+06	6.24032e+06	5.35306e+06	5.93446e+06	8.69547e+06	6.80542e+06	9.71461e+06	3.95568e+06	3.43355e+06	3.31399e+06	3.4355e+06	3.0848e+06
585.365	2.486	6.52378e+06	7.45847e+06	1.2174e+07	5.06671e+06	8.37682e+06	3.6367e+06	3.86483e+06	5.01042e+06	6.51392e+06	5.25035e+06	5.13617e+06	1.54108e+07	7.30266e+06	9.7957e+06	9.28984e+06	1.01551e+07	1.03473e+07	9.44842e+06	4.43145e+06	7.31378e+06	6.26187e+06	7.67464e+06	5.53426e+06	5.49796e+06	6.24568e+06	6.41281e+06	8.53013e+06	1.15803e+07	8.11825e+06	1.0186e+07	8.50434e+06
190.069	13.292	6.99921e+06	4.0119e+06	9.09711e+06	1.03682e+07	6.95168e+06	1.33402e+07	1.30486e+07	1.46229e+07	9.63948e+06	1.55364e+07	6.85094e+06	1.0605e+07	8.35351e+06	8.94779e+06	8.14103e+06	9.00236e+06	5.4768e+06	6.29795e+06	1.11401e+07	1.13635e+07	9.18788e+06	9.65859e+06	1.28647e+07	1.22506e+07	9.56643e+06	4.80512e+06	8.77879e+06	1.03565e+07	1.0202e+07	9.45145e+06	9.65781e+06
842.514	1.16	1.14552e+06	986361	1.93957e+06	1.73567e+06	1.48416e+06	3.90711e+06	8.46054e+06	9.73198e+06	4.91153e+06	1.45797e+07	1.34593e+06	1.0702e+06	1.17375e+06	2.48913e+06	734078	1.59767e+06	1.7944e+06	1.33766e+06	1.43562e+07	3.3117e+06	2.77178e+06	5.96958e+06	4.31818e+06	7.10333e+06	1.05694e+07	2.65164e+06	1.20329e+06	1.3186e+06	783860	801120	574731
258.051	6.011	168962	1.40002e+06	505405	1.97597e+06	1.17877e+06	108693	190139	129631	132598	177647	1.00798e+06	1.09172e+06	132784	1.47574e+07	240142	1.97959e+06	2.98333e+06	3.78923e+06	136003	138971	473005	411918	219941	119761	301058	1.62641e+06	1.88122e+06	133474	273650	507444	411618
205.095	3.954	5.38709e+06	2.96044e+06	4.17663e+06	2.44861e+06	7.52175e+06	6.11878e+06	5.49299e+06	5.90195e+06	6.1804e+06	1.02225e+07	5.88682e+06	9.08327e+06	5.78185e+06	7.82618e+06	7.28086e+06	6.48026e+06	4.8755e+06	7.70042e+06	1.47392e+07	9.73715e+06	9.55093e+06	1.20747e+07	1.18607e+07	7.20654e+06	9.83988e+06	6.41472e+06	8.80871e+06	1.22409e+07	8.33542e+06	1.10607e+07	8.87403e+06
521.348	2.497	9.28459e+06	1.08574e+07	1.1496e+07	6.73112e+06	8.49995e+06	6.34179e+06	6.40581e+06	1.09262e+07	7.46557e+06	1.16045e+07	6.067e+06	9.73577e+06	8.43842e+06	7.06683e+06	1.00534e+07	8.93071e+06	8.91807e+06	8.88879e+06	5.33992e+06	7.60077e+06	5.79054e+06	8.13918e+06	8.57076e+06	8.16439e+06	7.81655e+06	9.47042e+06	1.07782e+07	1.32522e+07	1.11602e+07	1.32456e+07	1.17082e+07
359.267	1.523	3.32539e+06	1.51785e+06	2.30748e+06	719828	1.50857e+07	4.02206e+06	1.66009e+06	1.05509e+06	2.21578e+06	3.35458e+06	2.78629e+06	4.79812e+06	4.14257e+06	2.08134e+06	5.85775e+06	3.80231e+06	1.24551e+06	2.19066e+06	6.19649e+06	2.37972e+06	5.30058e+06	4.19966e+06	5.74184e+06	4.37942e+06	3.75699e+06	863280	2.76982e+06	3.56376e+06	3.91921e+06	3.41073e+06	8.72542e+06
354.012	10.291	9.15191e+06	2.79283e+06	9.41692e+06	1.06807e+07	1.20926e+07	4.68392e+06	3.72951e+06	2.30203e+06	4.00713e+06	3.9016e+06	7.93931e+06	1.4566e+07	4.75222e+06	1.36611e+07	4.73005e+06	4.21188e+06	1.27237e+07	7.1777e+06	5.87351e+06	5.99313e+06	7.3167e+06	5.87026e+06	4.25809e+06	2.9569e+06	4.12573e+06	2.48974e+06	963569	4.74882e+06	6.50496e+06	1.1369e+07	5.9109e+06
347.063	8.995	3.22105e+06	4.09478e+06	3.34192e+06	3.51258e+06	4.89204e+06	7.83814e+06	6.29241e+06	2.64846e+06	4.89098e+06	5.21262e+06	5.07943e+06	5.28352e+06	4.03523e+06	8.98089e+06	4.00771e+06	4.8111e+06	5.56241e+06	3.19427e+06	8.19743e+06	1.34001e+07	6.35401e+06	1.41379e+07	5.56613e+06	8.07409e+06	7.51851e+06	1.24883e+07	2.5267e+06	5.38368e+06	5.94244e+06	6.65084e+06	6.42374e+06
889.578	1.158	1.33589e+07	1.17222e+07	9.26235e+06	9.30687e+06	9.48461e+06	8.2485e+06	7.77037e+06	7.53625e+06	7.86361e+06	6.75367e+06	8.68586e+06	8.84303e+06	8.01784e+06	1.20986e+07	1.27509e+07	9.95213e+06	1.09515e+07	1.33424e+07	8.82435e+06	1.20287e+07	7.44039e+06	9.99962e+06	1.20128e+07	7.75153e+06	1.22137e+07	1.00203e+07	1.29339e+07	1.30346e+07	1.34397e+07	1.39323e+07	1.5605e+07
322.071	9.23	6.89891e+06	1.44676e+07	8.05717e+06	7.2761e+06	6.59406e+06	1.27993e+06	909616	1.25543e+06	1.02634e+06	1.09562e+06	3.25597e+06	7.61271e+06	5.40011e+06	4.79137e+06	6.43975e+06	6.34897e+06	8.63411e+06	9.01189e+06	1.02961e+06	152584	180020	1.13555e+06	3.07413e+06	1.18593e+06	1.5711e+06	139927	7.11905e+06	7.14425e+06	9.00928e+06	1.14407e+07	8.72582e+06
174.064	4.12	610906	2.96973e+06	7.41208e+06	1.43851e+07	2.1647e+06	4.8206e+06	7.53919e+06	5.23088e+06	3.05407e+06	8.69927e+06	916976	867655	1.07373e+06	1.44802e+06	986037	792311	1.66163e+06	1.71207e+06	2.96924e+06	2.10153e+06	2.02662e+06	2.44334e+06	2.00408e+06	3.30175e+06	2.08011e+06	2.32021e+06	112828	924433	389747	1.35849e+06	865400
290.122	9.704	3.78312e+06	3.51116e+06	6.59723e+06	6.19872e+06	4.02098e+06	1.49782e+07	1.12337e+07	1.27595e+07	8.73535e+06	1.40772e+07	5.56088e+06	5.81788e+06	7.83736e+06	3.81443e+06	6.69783e+06	5.20815e+06	5.44763e+06	4.52013e+06	1.03278e+07	9.82985e+06	1.04992e+07	8.15549e+06	8.04145e+06	1.18896e+07	8.93017e+06	7.90677e+06	7.00849e+06	9.36265e+06	5.96695e+06	8.4883e+06	7.5998e+06
214.132	2.538	1.55799e+06	2.28653e+06	2.81394e+06	2.87268e+06	2.16909e+06	5.55108e+06	1.51624e+07	1.42976e+07	5.44476e+06	1.03985e+07	2.14881e+06	2.41536e+06	2.38949e+06	2.64721e+06	3.15585e+06	3.56683e+06	2.58101e+06	5.06152e+06	4.89594e+06	4.45964e+06	5.61512e+06	5.35583e+06	4.80959e+06	5.9286e+06	4.9342e+06	5.09848e+06	3.79545e+06	4.38186e+06	4.05571e+06	3.89968e+06	2.38325e+06
509.385	1.437	2.39632e+06	1.03288e+06	1.04757e+06	1.28179e+06	1.77049e+06	2.14907e+06	1.48828e+06	2.23094e+06	1.05475e+06	1.50721e+07	1.33605e+06	1.36919e+06	3.71001e+06	1.91577e+06	2.25331e+06	1.66119e+06	2.35582e+06	1.11422e+06	3.50084e+06	1.16659e+06	1.74425e+06	1.10949e+06	3.38454e+06	3.32954e+06	5.20536e+06	2.47306e+06	2.36447e+06	2.80955e+06	3.61674e+06	1.17365e+06	1.16109e+06
290.041	9.481	3.72304e+06	1.6182e+06	3.01769e+06	2.63738e+06	2.75852e+06	5.85147e+06	7.3953e+06	6.68186e+06	7.20987e+06	8.39545e+06	4.16538e+06	6.62489e+06	6.15504e+06	4.97188e+06	3.8362e+06	5.27988e+06	2.9662e+06	3.93971e+06	6.77503e+06	9.64669e+06	1.15921e+07	9.6762e+06	6.20688e+06	7.06064e+06	4.82106e+06	1.42236e+07	1.17561e+07	5.01137e+06	4.26756e+06	6.1502e+06	4.5967e+06
391.123	3.505	1.60203e+06	1.52263e+06	2.2583e+06	2.36269e+06	1.96091e+06	6.79205e+06	8.53405e+06	8.63287e+06	3.96562e+06	1.13242e+07	2.67011e+06	1.94778e+06	1.95603e+06	1.30151e+06	2.49611e+06	1.77398e+06	2.14533e+06	1.9425e+06	9.52706e+06	3.69606e+06	7.07098e+06	7.07112e+06	7.67381e+06	8.55849e+06	1.019e+07	1.88686e+06	1.61083e+06	2.74001e+06	1.7631e+06	1.68811e+06	1.90272e+06
884.545	1.162	7.47777e+06	8.13379e+06	9.98861e+06	1.0498e+07	7.26076e+06	9.13418e+06	1.34437e+07	1.3882e+07	1.10397e+07	1.19429e+07	8.63652e+06	8.61233e+06	6.91968e+06	8.54536e+06	1.07491e+07	7.67855e+06	9.10085e+06	1.05976e+07	9.7107e+06	9.52859e+06	7.10296e+06	1.10286e+07	8.73634e+06	7.97352e+06	8.29322e+06	1.07046e+07	7.59888e+06	1.42744e+07	5.91705e+06	9.1363e+06	8.25182e+06
188.105	3.885	1.38483e+06	2.80125e+06	2.30186e+06	1.24391e+06	2.23653e+06	5.33937e+06	1.26967e+06	1.12967e+06	1.24137e+06	1.19062e+06	3.31251e+06	1.46361e+06	3.48715e+06	2.21543e+06	4.47436e+06	5.08021e+06	2.79429e+06	1.99111e+06	962196	2.75466e+06	1.21716e+06	788520	2.2618e+06	3.85508e+06	1.93115e+06	6.67127e+06	1.38357e+07	3.62103e+06	6.0737e+06	1.08076e+07	2.69777e+06
413.35	1.443	6.35414e+06	3.1576e+06	4.4365e+06	1.49026e+06	1.47447e+07	5.63924e+06	6.24818e+06	6.5728e+06	4.44993e+06	9.51092e+06	8.45474e+06	3.25994e+06	6.11321e+06	2.58699e+06	5.88127e+06	4.14095e+06	3.85675e+06	2.46228e+06	7.46748e+06	3.94752e+06	5.66629e+06	4.80931e+06	8.42973e+06	6.92196e+06	7.97521e+06	901361	4.36838e+06	4.75849e+06	4.41119e+06	4.20872e+06	6.48644e+06
176.036	5.547	5.56656e+06	2.98505e+06	6.34305e+06	7.00453e+06	8.06134e+06	1.99374e+06	2.86984e+06	3.23711e+06	4.39238e+06	3.7999e+06	5.94833e+06	5.03719e+06	1.40569e+07	7.15112e+06	5.63565e+06	9.69839e+06	4.10235e+06	4.18878e+06	5.6203e+06	5.01119e+06	6.232e+06	3.7969e+06	3.42695e+06	3.08391e+06	3.00299e+06	3.22513e+06	1.00875e+07	4.90681e+06	6.68423e+06	6.69608e+06	7.61288e+06
168.053	1.592	1.02094e+06	3.08166e+06	1.02772e+06	955567	2.81807e+06	831386	886764	998230	595411	753001	751975	1.63791e+06	463708	1.56587e+07	879721	1.05922e+06	1.15778e+06	2.83572e+06	788521	1.04059e+06	652588	1.99571e+06	788071	559606	1.05209e+06	1.85768e+06	848764	814557	1.06778e+06	436101	364194
351.116	1.772	9.1596e+06	8.69538e+06	9.36679e+06	4.8193e+06	8.1216e+06	4.71692e+06	3.22745e+06	4.99832e+06	6.65931e+06	2.09977e+06	8.7642e+06	9.21368e+06	1.43693e+07	1.53643e+07	1.03523e+07	1.28115e+07	1.03183e+07	9.00397e+06	3.34278e+06	6.03084e+06	6.06151e+06	1.06804e+07	1.2637e+07	6.91013e+06	3.74236e+06	7.55184e+06	1.01302e+07	8.38786e+06	1.27366e+07	1.19501e+07	1.48055e+07
324.146	3.273	3.74839e+06	2.94449e+06	2.52802e+06	1.89431e+06	6.41338e+06	2.71609e+06	1.60836e+06	1.96313e+06	1.59697e+06	1.76276e+06	1.59773e+06	2.6002e+06	2.20779e+06	5.59461e+06	2.49973e+06	3.536e+06	3.78257e+06	1.49572e+07	2.06012e+06	2.11529e+06	5.00942e+06	2.9007e+06	2.49159e+06	2.45114e+06	3.17777e+06	3.95748e+06	2.00231e+06	2.01223e+06	1.84927e+06	3.11274e+06	2.26104e+06
385.039	9.743	1.13326e+07	6.95956e+06	1.33122e+07	1.37141e+07	1.03149e+07	8.5491e+06	1.14995e+07	1.20884e+07	1.03643e+07	1.10004e+07	1.13794e+07	1.04994e+07	1.39357e+07	7.46461e+06	1.26431e+07	1.39085e+07	1.08766e+07	1.05397e+07	9.84042e+06	6.0361e+06	8.94245e+06	8.11213e+06	1.14561e+07	1.0606e+07	9.43553e+06	9.5461e+06	1.24427e+07	1.28122e+07	9.34971e+06	1.07678e+07	1.10113e+07
849.611	1.264	6.72216e+06	6.35232e+06	6.86997e+06	4.79961e+06	7.59276e+06	7.18231e+06	8.708e+06	9.55412e+06	7.70767e+06	7.49226e+06	8.01897e+06	1.02765e+07	7.71711e+06	6.13793e+06	8.78491e+06	6.66968e+06	8.23665e+06	6.38133e+06	7.15688e+06	1.13838e+07	1.49666e+07	1.08078e+07	1.07038e+07	1.07437e+07	1.31707e+07	8.34749e+06	7.03196e+06	1.13483e+07	6.84316e+06	9.24137e+06	7.22759e+06
302.225	1.268	5.04441e+06	3.50374e+06	7.70415e+06	8.22449e+06	4.29489e+06	4.0449e+06	5.85435e+06	6.91214e+06	9.09437e+06	4.92474e+06	5.99527e+06	4.34167e+06	6.07951e+06	4.47451e+06	8.14562e+06	6.11387e+06	5.54072e+06	5.86056e+06	2.30053e+06	6.87301e+06	3.19954e+06	5.2298e+06	4.36418e+06	3.92104e+06	3.72311e+06	1.22261e+07	1.33955e+07	9.31964e+06	6.44899e+06	8.93752e+06	6.29362e+06
190.095	8.956	6.14451e+06	2.97765e+06	1.48217e+06	1.62139e+06	1.40218e+06	126955	490168	129669	214823	135409	1.10284e+06	4.20573e+06	4.99344e+06	128617	788840	3.61839e+06	736356	1.28757e+06	225794	551715	100204	158918	403821	283378	106652	113070	1.3307e+07	593043	9.07205e+06	4.04695e+06	1.20473e+07
242.987	8.901	60276.4	71727.8	77003.8	69491	58598.1	76555	86555.3	96143.7	78354.3	101927	63462.4	75443	1.47832e+07	83404.5	88634.3	71070.8	86756.1	107629	82637.6	120113	88947.6	93093.5	80776.4	83173.7	89603.4	74738.1	230208	78231.5	64083.5	85560.2	92440.3
654.148	7.808	4.49654e+06	1.50097e+06	5.3864e+06	3.55539e+06	3.56923e+06	6.11102e+06	1.31377e+07	1.29698e+07	1.00303e+07	1.36792e+07	4.87718e+06	6.0176e+06	7.42641e+06	3.77787e+06	7.62617e+06	7.23324e+06	5.63329e+06	3.34833e+06	1.02324e+07	5.06132e+06	7.48201e+06	1.01674e+07	8.46636e+06	7.66019e+06	8.62596e+06	6.60578e+06	3.48467e+06	8.7382e+06	3.48169e+06	4.19756e+06	4.38517e+06
367.272	1.499	5.39659e+06	1.65539e+06	2.81207e+06	956091	1.00658e+07	3.01915e+06	1.01313e+06	794282	1.43329e+06	2.12656e+06	794791	5.04193e+06	5.51111e+06	2.72365e+06	7.42089e+06	5.02193e+06	1.18651e+06	4.06406e+06	4.03096e+06	1.85399e+06	2.15358e+06	3.19247e+06	4.93742e+06	3.84783e+06	3.66018e+06	1.38926e+06	656752	3.13638e+06	6.24646e+06	4.35475e+06	1.30452e+07
126.025	7.653	1.54663e+06	1.51084e+06	2.24082e+06	1.56448e+06	2.10046e+06	7.65978e+06	6.12492e+06	6.62504e+06	6.64057e+06	1.43676e+07	1.14828e+06	1.47076e+06	1.52982e+06	1.79233e+06	1.47161e+06	2.52455e+06	1.67324e+06	1.65502e+06	5.6866e+06	6.61676e+06	6.29468e+06	4.6056e+06	5.59503e+06	8.10283e+06	8.89804e+06	6.09405e+06	1.84774e+06	2.33978e+06	1.76595e+06	1.53756e+06	1.52194e+06
212.135	1.513	5.62519e+06	4.66682e+06	733654	2.7245e+06	899353	1.00899e+07	4.11424e+06	4.08276e+06	5.38913e+06	8.85298e+06	1.0001e+06	2.49853e+06	1.72167e+06	3.14676e+06	9.63375e+06	1.19948e+06	6.21875e+06	2.47352e+06	3.39983e+06	2.1524e+06	2.95673e+06	3.15938e+06	1.22176e+06	1.38704e+07	6.76314e+06	3.02057e+06	1.76009e+06	2.38575e+06	3.65592e+06	1.35822e+06	867475
136.039	2.617	867288	814859	1.11844e+06	670323	819835	3.52804e+06	5.30191e+06	5.10663e+06	2.80171e+06	1.40844e+07	962610	965527	1.30602e+06	689935	1.00526e+06	996378	991234	863342	4.7364e+06	1.80795e+06	2.29493e+06	2.73865e+06	3.17067e+06	4.75798e+06	4.19099e+06	1.04881e+06	806794	989315	838961	1.23648e+06	907474
393.127	1.531	1.05e+06	765677	697832	464533	732144	503509	319213	439268	716455	239483	566696	811654	2.24541e+06	1.43934e+07	709950	1.16502e+06	940969	964323	402500	603244	375875	7.97561e+06	1.04309e+06	650410	364634	439860	1.08817e+06	688112	1.49766e+06	1.37595e+06	1.36759e+06
284.137	8.834	3.04879e+06	507002	680313	714373	191126	141581	136872	151925	109643	155509	128879	1.6051e+06	2.4478e+06	162968	600139	1.24601e+06	440737	2.57651e+06	131597	113094	115741	116038	256599	135732	114669	114190	1.26472e+07	492907	6.03139e+06	1.91711e+06	8.02695e+06
277.861	16.342	6.46628e+06	5.35081e+06	1.01614e+07	7.16982e+06	7.36745e+06	8.383e+06	1.29013e+07	1.19725e+07	1.19374e+07	1.27672e+07	8.22874e+06	9.77335e+06	1.17589e+07	1.42342e+07	9.48525e+06	1.01365e+07	8.19993e+06	1.0964e+07	1.2782e+07	1.2992e+07	1.23489e+07	1.32158e+07	1.14119e+07	1.14132e+07	1.1382e+07	9.94493e+06	7.79118e+06	1.06327e+07	8.11703e+06	9.48909e+06	1.20776e+07
525.006	9.019	5.1723e+06	4.05531e+06	6.43745e+06	5.2231e+06	7.86517e+06	7.37248e+06	9.33316e+06	5.24e+06	8.89526e+06	7.74748e+06	7.58841e+06	8.51735e+06	7.59297e+06	1.13657e+07	7.75574e+06	9.71341e+06	8.53641e+06	5.82319e+06	1.13663e+07	1.18152e+07	9.69198e+06	1.32876e+07	1.03843e+07	1.09809e+07	1.03852e+07	1.27854e+07	4.96577e+06	9.5216e+06	8.13963e+06	8.2775e+06	1.00833e+07
294.018	7.465	5.55954e+06	5.24683e+06	8.27496e+06	7.17788e+06	6.42752e+06	5.16951e+06	4.03138e+06	5.69734e+06	6.2344e+06	9.79573e+06	6.54226e+06	9.83703e+06	7.49356e+06	1.16972e+07	1.05807e+07	6.74638e+06	1.17146e+07	1.06652e+07	7.5461e+06	4.21679e+06	1.334e+07	1.14973e+07	8.18693e+06	6.89681e+06	8.89489e+06	7.75358e+06	5.66091e+06	1.19438e+07	6.05781e+06	5.07763e+06	6.47229e+06
869.581	1.283	9.80678e+06	1.06943e+07	1.0944e+07	1.1276e+07	1.11724e+07	8.47651e+06	1.2098e+07	1.08588e+07	9.47014e+06	1.1146e+07	9.29542e+06	1.13011e+07	9.5665e+06	1.28971e+07	7.48151e+06	1.1224e+07	8.77524e+06	1.35669e+07	1.17884e+07	1.21121e+07	8.67997e+06	1.21866e+07	1.0055e+07	9.59367e+06	1.26069e+07	1.27058e+07	9.51795e+06	1.02615e+07	8.63643e+06	1.01342e+07	9.46538e+06
83.0735	5.571	4.23132e+06	5.0382e+06	3.9917e+06	4.67051e+06	4.34412e+06	1.1862e+07	1.09497e+07	6.90641e+06	7.78848e+06	1.39404e+07	6.47831e+06	5.73806e+06	5.55268e+06	6.42006e+06	6.34498e+06	6.39812e+06	5.7605e+06	7.99159e+06	7.07117e+06	1.1242e+07	7.27788e+06	8.49552e+06	8.43489e+06	8.6075e+06	8.91756e+06	1.28835e+07	7.76119e+06	9.03079e+06	6.613e+06	9.81419e+06	8.56522e+06
609.203	7.708	4.38479e+06	1.14381e+06	5.42795e+06	3.17388e+06	4.26201e+06	2.1578e+06	2.08789e+06	4.23967e+06	4.35139e+06	2.03724e+06	3.7151e+06	7.53058e+06	1.00193e+07	5.59439e+06	5.92987e+06	8.29682e+06	5.22213e+06	1.29126e+07	4.66786e+06	2.85801e+06	6.5658e+06	7.4276e+06	6.35236e+06	4.09412e+06	5.07666e+06	4.00496e+06	6.35958e+06	7.599e+06	4.30306e+06	4.7688e+06	6.68092e+06
371.028	10.662	3.58735e+06	3.49393e+06	386237	751346	602012	4.09765e+06	1.29272e+06	1.60829e+06	1.1659e+06	5.14861e+06	367418	1.72145e+06	2.28087e+06	2.46214e+06	1.207e+07	403542	4.69827e+06	1.09359e+07	1.01615e+06	706790	1.44405e+06	1.43171e+06	400338	3.14237e+06	3.52917e+06	1.62279e+06	2.16999e+06	1.71218e+06	5.33567e+06	4.80499e+06	2.48752e+06
486.29	1.185	2.17064e+06	350199	1.34433e+07	484107	412259	620130	1.21405e+06	1.48773e+06	3.15372e+06	900074	385444	1.22832e+06	5.67369e+06	398941	1.70985e+06	475724	2.43484e+06	512329	3.48184e+06	1.36142e+07	398034	2.91714e+06	915740	422487	292063	400875	2.57641e+06	1.07681e+06	854071	717747	270507
290.075	10.131	4.86522e+06	4.77772e+06	8.16284e+06	5.32941e+06	4.66997e+06	4.31149e+06	7.08821e+06	6.80448e+06	5.95952e+06	9.16796e+06	4.9908e+06	6.8522e+06	7.16811e+06	1.37498e+07	6.10621e+06	6.77847e+06	7.09876e+06	6.17581e+06	8.79278e+06	5.38164e+06	6.66299e+06	9.27309e+06	6.79731e+06	6.92363e+06	7.467e+06	4.69642e+06	4.47974e+06	6.35169e+06	5.37147e+06	5.97709e+06	6.47942e+06
231.998	9.163	4.41844e+06	4.9743e+06	7.0917e+06	5.02532e+06	5.76588e+06	1.07733e+07	1.33921e+07	1.14161e+07	1.11336e+07	1.23631e+07	7.43772e+06	5.68575e+06	8.54836e+06	5.86614e+06	8.0544e+06	6.64403e+06	7.67336e+06	5.63839e+06	1.04361e+07	1.32645e+07	1.26569e+07	9.96601e+06	9.56813e+06	1.10656e+07	8.51832e+06	1.31395e+07	7.39037e+06	1.02236e+07	7.78424e+06	7.43705e+06	6.50568e+06
186.1	3.51	2.34025e+06	1.63135e+06	3.60038e+06	3.94151e+06	2.20259e+06	1.00229e+07	1.07102e+07	8.58345e+06	6.11756e+06	1.44973e+07	4.10899e+06	2.35535e+06	3.24401e+06	2.27707e+06	3.99033e+06	3.82142e+06	3.2088e+06	2.61121e+06	3.90268e+06	4.8483e+06	5.86173e+06	4.12793e+06	6.60447e+06	8.88703e+06	7.3636e+06	7.35485e+06	4.58948e+06	2.6265e+06	3.70024e+06	3.75549e+06	3.32356e+06
131.058	1.597	2.00278e+06	2.74328e+06	3.0365e+06	2.91444e+06	2.51569e+06	9.42806e+06	9.47719e+06	8.30593e+06	7.55551e+06	1.06491e+07	6.47105e+06	3.27202e+06	3.29105e+06	3.63517e+06	1.98139e+06	3.0089e+06	3.11148e+06	3.76424e+06	1.28106e+07	1.03021e+07	9.36414e+06	9.23822e+06	1.03983e+07	1.06939e+07	1.0855e+07	1.05623e+07	2.75727e+06	2.0763e+06	1.93767e+06	2.95336e+06	1.85904e+06
863.566	1.148	4.14631e+06	3.39586e+06	4.53243e+06	5.68194e+06	4.18955e+06	5.27397e+06	8.57649e+06	8.34804e+06	6.33078e+06	1.10639e+07	2.52252e+06	3.20171e+06	3.33549e+06	5.02807e+06	3.5389e+06	3.51068e+06	5.23461e+06	4.08124e+06	1.33535e+07	5.59991e+06	4.49925e+06	7.60096e+06	7.03435e+06	6.29751e+06	1.06454e+07	4.87863e+06	3.89601e+06	4.21439e+06	3.47828e+06	3.42716e+06	2.73616e+06
303.277	1.467	4.69035e+06	8.47898e+06	1.97759e+06	2.72154e+06	4.06e+06	1.35242e+07	1.91599e+06	1.09055e+06	2.44183e+06	2.11385e+06	6.90622e+06	3.27293e+06	1.8426e+06	1.84022e+06	7.04475e+06	3.32743e+06	4.43935e+06	815083	1.70335e+06	5.8373e+06	2.31538e+06	2.11171e+06	5.38487e+06	1.06076e+07	5.46825e+06	807062	801518	849680	777905	876918	853599
273.046	1.555	483318	483773	520173	465798	547625	476685	484710	492476	587243	616501	4.60375e+06	748160	1.78287e+06	471234	576974	1.41737e+06	1.08685e+06	538705	514114	482398	411991	463427	1.16269e+06	464640	1.04919e+06	474553	8.79882e+06	6.2492e+06	1.3552e+07	8.60469e+06	606076
707.537	1.268	1.3042e+07	1.33023e+07	1.1217e+07	1.06086e+07	9.84074e+06	9.89882e+06	1.22461e+07	1.17404e+07	1.04966e+07	1.05219e+07	9.05477e+06	1.23882e+07	9.68545e+06	1.1022e+07	1.03122e+07	1.0372e+07	1.05892e+07	1.21402e+07	7.51473e+06	7.41986e+06	6.32495e+06	8.97807e+06	1.05236e+07	8.95125e+06	6.79716e+06	1.05929e+07	1.14815e+07	1.02793e+07	1.02017e+07	9.6327e+06	9.83559e+06
120.009	16.379	6.97222e+06	6.31574e+06	9.14138e+06	7.09587e+06	7.25521e+06	9.33413e+06	1.09708e+07	1.13482e+07	8.4623e+06	1.28636e+07	7.54982e+06	1.05768e+07	1.04342e+07	9.82774e+06	8.71595e+06	9.53371e+06	9.26735e+06	9.45579e+06	1.12e+07	1.27864e+07	1.08383e+07	1.24003e+07	1.13804e+07	1.13435e+07	1.15552e+07	1.03716e+07	7.17725e+06	1.00823e+07	7.72909e+06	8.544e+06	8.63384e+06
132.079	1.533	520393	987339	893791	1.05084e+06	2.17231e+06	568749	1.77069e+06	1.01296e+06	1.35021e+06	1.81303e+06	1.81355e+06	1.55117e+06	982538	1.25843e+06	580310	1.94776e+06	3.44931e+06	867166	854690	1.02576e+06	1.11805e+06	1.10518e+06	829329	869512	1.13642e+06	1.00449e+06	1.31992e+07	6.60586e+06	1.3815e+07	6.09821e+06	3.86984e+06
234.085	5.543	759380	1.17134e+06	1.30392e+06	692123	1.50228e+06	2.48357e+06	2.26215e+06	2.62422e+06	2.98831e+06	2.13569e+06	4.16155e+06	1.52051e+06	6.0321e+06	1.36329e+06	1.56101e+06	1.67616e+06	1.13783e+06	2.11706e+06	4.57133e+06	8.98445e+06	1.25388e+07	4.35463e+06	5.84499e+06	5.00511e+06	2.00615e+06	6.61423e+06	1.14077e+06	2.37872e+06	913977	2.26342e+06	1.55504e+06
293.835	16.383	3.75998e+06	2.11563e+06	6.20312e+06	3.68199e+06	3.78001e+06	7.63157e+06	1.11963e+07	9.98396e+06	9.36501e+06	1.07189e+07	3.27504e+06	7.63804e+06	5.96742e+06	8.29183e+06	6.59853e+06	5.59749e+06	5.67381e+06	7.82135e+06	1.03003e+07	1.05347e+07	9.19709e+06	1.29655e+07	9.69977e+06	9.5861e+06	1.04602e+07	8.21045e+06	3.90403e+06	8.21325e+06	4.56729e+06	5.18487e+06	5.34619e+06
763.519	1.236	8.00922e+06	7.05785e+06	5.11841e+06	1.28748e+07	8.14053e+06	7.52626e+06	9.73109e+06	9.86137e+06	1.0258e+07	1.05427e+07	6.58108e+06	9.79098e+06	7.0814e+06	1.03661e+07	7.58352e+06	8.87748e+06	7.87545e+06	9.47124e+06	7.50429e+06	7.50115e+06	6.54026e+06	8.13315e+06	5.59939e+06	6.4965e+06	5.24487e+06	6.30181e+06	5.8778e+06	8.50711e+06	5.66122e+06	8.15385e+06	7.12257e+06
272.101	5.771	206072	1.13627e+06	465883	363846	263120	632998	782669	889062	808861	702519	366369	321805	549747	329449	350866	365504	277555	311358	740191	618635	681003	601032	609384	702608	615474	620598	9.69515e+06	1.2915e+06	1.27421e+07	410769	353596
799.607	1.25	5.60774e+06	6.50274e+06	5.70623e+06	5.47942e+06	6.44367e+06	6.3104e+06	7.01817e+06	7.21952e+06	7.03468e+06	7.62271e+06	9.08343e+06	7.98818e+06	8.09048e+06	3.36998e+06	8.19451e+06	6.33413e+06	7.70223e+06	8.23731e+06	1.20094e+07	7.2507e+06	1.10837e+07	8.72608e+06	7.56288e+06	1.14345e+07	1.31148e+07	6.2542e+06	7.50183e+06	6.61264e+06	6.19073e+06	8.94517e+06	9.72883e+06
423.298	1.49	462854	434031	432401	532766	501746	575998	432055	358667	412377	543642	442781	682135	489551	452753	667184	466770	1.71956e+06	455483	377230	412749	360111	437919	449628	423125	1.65069e+06	384882	1.2973e+06	1.29573e+06	1.23459e+07	536117	493800
665.126	7.714	6.41682e+06	1.20808e+07	7.51441e+06	9.4014e+06	8.9789e+06	7.00449e+06	7.99143e+06	1.03078e+07	5.6147e+06	1.0598e+07	6.96419e+06	1.31695e+07	3.03592e+06	1.13391e+07	6.27583e+06	6.18044e+06	1.04752e+07	6.69765e+06	5.97677e+06	7.06726e+06	4.82927e+06	1.05443e+07	1.07182e+07	8.61943e+06	1.03057e+07	3.19819e+06	241602	5.97673e+06	1.13202e+07	7.73243e+06	7.51223e+06
159.089	2.563	5.30414e+06	6.60982e+06	7.83106e+06	4.64717e+06	4.61538e+06	1.16356e+07	8.24994e+06	9.06165e+06	6.06685e+06	9.97112e+06	7.0888e+06	9.86693e+06	4.90053e+06	5.59351e+06	5.90606e+06	8.34991e+06	1.03064e+07	7.8756e+06	1.26344e+07	1.26062e+07	6.53379e+06	7.08632e+06	9.918e+06	8.40975e+06	1.16332e+07	1.03358e+07	1.17997e+07	7.34776e+06	1.04817e+07	6.94534e+06	4.37153e+06
483.969	10.611	1.55021e+06	6.37952e+06	1.2297e+06	2.01117e+06	2.23289e+06	7.61106e+06	3.77792e+06	1.41438e+06	4.19773e+06	3.23139e+06	2.66999e+06	3.99797e+06	426013	4.62291e+06	858117	899517	2.6736e+06	834688	5.41107e+06	9.99072e+06	3.26145e+06	6.85976e+06	2.32512e+06	4.69577e+06	4.86349e+06	1.2663e+07	101620	884684	1.5407e+06	2.64002e+06	1.4159e+06
468.304	1.488	8.54687e+06	1.20966e+07	1.05219e+07	6.9509e+06	9.6291e+06	2.18735e+06	2.66928e+06	4.87421e+06	4.36883e+06	3.83949e+06	4.36992e+06	9.30894e+06	1.1159e+07	1.04877e+07	9.30882e+06	8.35585e+06	9.04709e+06	1.4955e+07	1.48378e+06	2.44439e+06	2.3683e+06	3.67103e+06	8.15555e+06	3.32264e+06	3.00667e+06	3.25796e+06	1.00856e+07	7.99813e+06	8.68189e+06	1.17429e+07	1.25394e+07
358.007	9.286	5.11098e+06	5.992e+06	4.4657e+06	4.69583e+06	6.64458e+06	1.724e+06	2.36499e+06	2.0532e+06	2.08044e+06	2.99313e+06	3.73114e+06	9.33942e+06	6.80474e+06	8.29741e+06	5.30544e+06	1.08454e+07	5.82272e+06	1.38133e+07	1.95605e+06	2.76353e+06	2.94887e+06	4.88414e+06	4.00164e+06	2.38936e+06	2.53405e+06	4.64621e+06	1.2102e+07	6.21864e+06	7.22834e+06	9.44511e+06	7.86126e+06
727.554	1.243	6.64891e+06	7.60782e+06	5.85991e+06	4.47713e+06	6.3811e+06	4.44385e+06	3.17058e+06	2.80057e+06	3.21073e+06	2.7856e+06	7.87394e+06	7.60812e+06	8.4567e+06	5.03405e+06	9.45507e+06	7.378e+06	7.2534e+06	8.37662e+06	6.80327e+06	7.21816e+06	7.58505e+06	4.64534e+06	8.42102e+06	8.26151e+06	7.1424e+06	4.03946e+06	9.87641e+06	8.20976e+06	9.43087e+06	4.30812e+06	1.29208e+07
881.595	1.151	4.18808e+06	4.99876e+06	3.71525e+06	4.65617e+06	4.01527e+06	1.1288e+07	8.13516e+06	7.27625e+06	8.97783e+06	6.63339e+06	8.8178e+06	4.52115e+06	6.1965e+06	4.41866e+06	2.87494e+06	4.52693e+06	4.34706e+06	5.73721e+06	9.09268e+06	9.25703e+06	1.33957e+07	1.03942e+07	8.97484e+06	1.11518e+07	7.30028e+06	9.975e+06	4.30317e+06	3.57789e+06	5.4199e+06	4.33744e+06	5.00854e+06
173.105	1.524	4.53328e+06	1.13389e+07	4.59234e+06	5.70102e+06	7.75426e+06	1.29368e+07	4.47458e+06	2.89712e+06	3.47943e+06	3.82604e+06	5.61519e+06	3.06211e+06	4.43881e+06	1.02483e+07	3.64834e+06	4.18286e+06	5.30659e+06	8.13467e+06	2.88194e+06	4.004e+06	4.13409e+06	3.42671e+06	3.24499e+06	3.76361e+06	4.24726e+06	1.07096e+07	4.22485e+06	3.55273e+06	6.43834e+06	4.21697e+06	4.34635e+06
363.129	3.857	1.72203e+06	2.23092e+06	4.4292e+06	3.2587e+06	2.61009e+06	4.6068e+06	5.07595e+06	5.3291e+06	2.85199e+06	1.30793e+07	4.68903e+06	3.30564e+06	4.82733e+06	4.43426e+06	2.34802e+06	3.27449e+06	3.41041e+06	4.2783e+06	5.52629e+06	2.28624e+06	8.10447e+06	3.41606e+06	4.91509e+06	4.7327e+06	4.9839e+06	3.79514e+06	1.31452e+06	2.03268e+06	1.34078e+06	2.71821e+06	1.417e+06
796.528	1.156	524381	606013	1.24314e+06	1.20133e+06	773565	4.40236e+06	8.15129e+06	7.4153e+06	2.58897e+06	1.29932e+07	1.3193e+06	318402	981226	838078	902645	516566	513182	348133	9.52377e+06	2.79196e+06	3.60782e+06	5.65671e+06	6.09906e+06	9.09892e+06	9.63365e+06	1.79041e+06	864636	1.15464e+06	816112	752045	514006
304.067	4.417	6.22215e+06	8.2529e+06	1.15533e+07	5.11473e+06	7.85704e+06	4.61144e+06	5.16025e+06	8.92915e+06	3.54936e+06	5.78723e+06	7.01947e+06	4.82173e+06	6.94119e+06	3.09832e+06	8.85501e+06	5.42468e+06	7.54227e+06	4.65275e+06	7.97669e+06	1.87284e+06	7.1304e+06	5.10615e+06	1.27998e+07	6.36489e+06	8.73177e+06	1.70556e+06	4.61687e+06	5.34017e+06	5.46642e+06	4.45112e+06	6.65864e+06
132.09	8.674	3.22466e+06	3.70009e+06	9.859e+06	9.14603e+06	4.51741e+06	7.40663e+06	9.68208e+06	1.27139e+07	8.62215e+06	1.191e+07	5.45631e+06	5.69356e+06	5.3086e+06	6.51368e+06	4.51033e+06	5.73347e+06	5.37515e+06	4.92483e+06	7.94921e+06	8.34041e+06	1.14199e+07	7.82943e+06	5.69696e+06	8.36953e+06	6.0094e+06	8.51516e+06	5.00481e+06	7.10122e+06	4.05708e+06	4.11659e+06	4.13327e+06
785.156	6.122	1.03518e+07	9.90454e+06	1.04762e+07	7.47637e+06	9.10996e+06	7.74745e+06	7.48754e+06	6.10259e+06	6.76965e+06	9.08173e+06	8.99002e+06	1.1769e+07	1.23315e+07	9.62712e+06	1.12941e+07	1.18211e+07	1.03173e+07	9.91027e+06	7.53781e+06	9.00104e+06	6.92158e+06	8.12716e+06	9.602e+06	7.30283e+06	8.75238e+06	6.84826e+06	1.10722e+07	1.0496e+07	1.10592e+07	1.26198e+07	1.25882e+07
283.895	16.328	7.34475e+06	5.87554e+06	1.12127e+07	8.1462e+06	8.51094e+06	7.56735e+06	1.09895e+07	1.15436e+07	1.13258e+07	1.00708e+07	9.24819e+06	9.4814e+06	1.24029e+07	1.13544e+07	1.07903e+07	1.07728e+07	7.81772e+06	9.70942e+06	1.18526e+07	1.12359e+07	1.19915e+07	1.18393e+07	1.04247e+07	9.25023e+06	1.02577e+07	8.59217e+06	9.19053e+06	1.04704e+07	8.18847e+06	1.01117e+07	9.63923e+06
193.996	8.537	1.10969e+07	1.25654e+07	9.9159e+06	8.3745e+06	1.24478e+07	7.28151e+06	6.77855e+06	8.78583e+06	6.16101e+06	6.35559e+06	8.96698e+06	8.03077e+06	6.83863e+06	1.08708e+07	1.0046e+07	8.49265e+06	9.7194e+06	9.98872e+06	5.29201e+06	9.12793e+06	5.06696e+06	7.9872e+06	1.01251e+07	7.30156e+06	7.59809e+06	5.6295e+06	4.31483e+06	6.26822e+06	9.22868e+06	7.17319e+06	8.54616e+06
772.528	1.156	927992	1.01545e+06	1.30554e+06	2.00573e+06	2.18333e+06	4.28653e+06	4.28222e+06	5.88134e+06	3.50537e+06	7.74835e+06	5.45303e+06	1.29298e+06	3.05608e+06	1.66071e+06	1.87122e+06	1.76012e+06	1.2155e+06	1.46337e+06	1.08408e+07	6.34028e+06	6.95769e+06	8.05832e+06	8.11814e+06	1.09427e+07	1.14556e+07	3.59376e+06	1.38478e+06	1.53276e+06	2.32703e+06	1.58597e+06	2.27257e+06
303.204	2.551	1.64941e+06	503228	1.26752e+06	599954	2.50535e+06	9.84707e+06	5.57505e+06	5.38723e+06	4.12532e+06	7.33928e+06	4.51659e+06	2.68302e+06	2.68443e+06	2.28997e+06	2.59641e+06	2.23227e+06	1.24645e+06	1.16125e+06	1.26474e+07	5.17855e+06	1.23627e+07	7.63781e+06	1.04806e+07	8.81258e+06	6.81018e+06	2.04853e+06	4.64791e+06	4.20012e+06	3.56951e+06	2.93776e+06	4.55908e+06
867.566	1.268	6.77591e+06	8.11877e+06	9.89613e+06	9.0758e+06	6.39302e+06	6.59476e+06	8.12976e+06	9.38007e+06	8.11153e+06	8.21598e+06	7.10058e+06	9.69003e+06	1.05248e+07	1.28483e+07	9.86749e+06	9.5444e+06	8.44742e+06	6.71505e+06	5.72307e+06	8.31127e+06	5.82054e+06	4.29065e+06	6.24534e+06	7.5366e+06	4.5174e+06	8.51822e+06	6.96177e+06	1.07206e+07	5.77131e+06	1.19307e+07	7.89711e+06
244.025	4.192	810469	1.39895e+06	5.22925e+06	4.33483e+06	2.39563e+06	746809	1.19378e+06	2.81134e+06	4.82317e+06	894079	7.38932e+06	2.60747e+06	1.21293e+07	9.09107e+06	3.52075e+06	2.50411e+06	6.83707e+06	1.40629e+06	789464	313346	973761	3.47e+06	4.39245e+06	1.97115e+06	3.45383e+06	230858	327322	1.09008e+06	199244	1.25998e+06	940183
287.209	2.541	4.88366e+06	2.51934e+06	4.30065e+06	2.74118e+06	9.10839e+06	6.53964e+06	6.15222e+06	4.86334e+06	3.07367e+06	1.00948e+07	6.99205e+06	7.17919e+06	3.85338e+06	4.90459e+06	8.26425e+06	5.72226e+06	6.01315e+06	2.60087e+06	9.67361e+06	4.92269e+06	7.56454e+06	7.69731e+06	9.58224e+06	1.168e+07	8.6484e+06	2.4336e+06	2.47101e+06	7.22504e+06	5.5828e+06	8.66882e+06	1.26849e+07
287.209	1.533	3.4985e+06	2.05311e+06	3.6622e+06	1.94975e+06	8.10743e+06	7.37349e+06	4.2045e+06	3.20085e+06	3.63769e+06	8.66598e+06	5.6899e+06	5.05477e+06	3.89355e+06	4.03613e+06	6.21487e+06	5.15068e+06	3.83902e+06	3.08525e+06	8.79646e+06	3.84534e+06	4.65086e+06	5.6368e+06	6.80089e+06	7.2461e+06	6.50741e+06	1.63001e+06	1.47254e+06	5.80405e+06	4.55706e+06	5.89098e+06	1.2641e+07
237.012	3.079	4.62489e+06	5.73832e+06	5.29057e+06	6.62615e+06	6.48156e+06	1.10596e+07	6.76184e+06	8.20667e+06	8.5344e+06	6.99065e+06	9.57592e+06	5.27951e+06	6.49055e+06	5.0582e+06	5.47908e+06	7.60681e+06	4.62666e+06	5.54868e+06	7.1813e+06	1.35804e+07	6.471e+06	7.43999e+06	9.26475e+06	8.38364e+06	6.096e+06	9.45462e+06	8.65363e+06	7.86008e+06	4.90551e+06	6.73996e+06	4.25193e+06
201.1	2.543	4.31789e+06	2.68273e+06	7.57347e+06	4.45637e+06	2.61369e+06	3.91979e+06	1.06626e+07	8.56642e+06	4.00499e+06	1.24242e+07	4.28838e+06	3.61981e+06	5.29902e+06	4.27959e+06	6.24787e+06	7.36355e+06	4.14091e+06	3.16275e+06	5.65241e+06	2.81518e+06	4.05367e+06	5.54505e+06	7.30105e+06	5.19863e+06	8.11672e+06	3.04426e+06	3.51186e+06	4.43006e+06	4.3152e+06	3.31608e+06	5.81596e+06
868.525	1.159	1.52324e+06	1.71185e+06	1.93606e+06	3.6998e+06	1.08219e+06	1.66776e+06	4.69204e+06	4.15274e+06	3.25518e+06	5.81632e+06	235907	301059	776592	1.78147e+06	1.07611e+06	1.99144e+06	2.87005e+06	1.25473e+06	1.2912e+07	2.04937e+06	724446	4.8341e+06	3.19156e+06	3.81298e+06	1.19221e+07	1.94475e+06	1.5713e+06	1.83113e+06	1.39299e+06	766341	645406
190.059	8.725	2.6556e+06	3.44164e+06	4.43651e+06	4.14872e+06	2.61927e+06	5.89492e+06	8.59935e+06	7.66726e+06	7.70517e+06	9.25581e+06	3.38293e+06	2.75674e+06	3.39991e+06	4.89e+06	3.49866e+06	3.14359e+06	4.06958e+06	3.98725e+06	1.21407e+07	5.76065e+06	5.45731e+06	8.35945e+06	6.12829e+06	6.37941e+06	8.66313e+06	3.69953e+06	2.31991e+06	3.42944e+06	2.2951e+06	3.34827e+06	2.81008e+06
220.106	3.488	2.75884e+06	2.32643e+06	3.73684e+06	3.9289e+06	1.6785e+06	7.22127e+06	1.30012e+07	8.95388e+06	4.42801e+06	1.23832e+07	4.87393e+06	2.28367e+06	5.2825e+06	1.70561e+06	5.37962e+06	3.27422e+06	2.03322e+06	1.5951e+06	6.49874e+06	3.3429e+06	4.23125e+06	4.79945e+06	4.73731e+06	6.33639e+06	4.93753e+06	2.95311e+06	709757	2.48753e+06	1.49056e+06	2.85805e+06	3.1947e+06
436.059	7.46	2.18736e+06	3.72932e+06	6.65771e+06	3.27529e+06	3.02711e+06	2.49981e+06	2.25372e+06	1.84994e+06	4.94763e+06	5.09536e+06	5.98488e+06	9.01048e+06	5.72575e+06	9.20111e+06	7.53939e+06	5.2225e+06	7.85895e+06	9.96405e+06	4.10415e+06	2.46639e+06	9.15007e+06	8.63293e+06	6.17629e+06	4.63639e+06	7.0627e+06	5.31516e+06	3.76254e+06	1.03483e+07	5.6737e+06	4.51438e+06	4.54483e+06
517.314	1.564	1.01694e+07	1.1693e+07	1.17709e+07	8.6422e+06	8.81431e+06	3.93293e+06	5.75449e+06	7.71756e+06	7.82377e+06	5.89651e+06	6.3527e+06	9.92039e+06	7.03884e+06	1.17383e+07	1.46045e+07	1.23328e+07	8.96007e+06	1.44809e+07	4.26768e+06	4.26476e+06	3.6511e+06	4.99806e+06	7.86483e+06	7.40321e+06	5.35876e+06	5.83318e+06	7.00542e+06	9.61203e+06	9.27159e+06	1.14376e+07	1.44414e+07
859.609	1.218	3.97412e+06	6.87283e+06	6.3821e+06	6.67544e+06	3.54335e+06	8.993e+06	1.21645e+07	1.11035e+07	1.211e+07	1.10229e+07	6.3727e+06	6.93243e+06	4.84372e+06	5.10337e+06	5.75634e+06	4.22793e+06	5.70816e+06	6.8141e+06	6.76301e+06	6.15716e+06	5.08133e+06	6.57289e+06	8.46106e+06	4.50733e+06	7.91961e+06	8.08566e+06	5.11969e+06	7.73162e+06	4.05911e+06	5.96434e+06	3.24324e+06
178.048	2.546	674599	1.08812e+06	1.42312e+06	708061	1.00297e+06	1.09824e+06	1.09408e+06	2.50476e+06	752243	669961	449083	651595	1.04353e+06	848584	364578	671428	1.11341e+06	551508	695261	1.0574e+06	520208	372841	523103	622110	1.25562e+06	728261	1.14583e+07	2.99263e+06	3.25237e+06	1.25266e+06	1.32668e+06
579.425	1.404	4.88112e+06	6.94136e+06	9.06301e+06	2.29601e+06	5.21685e+06	2.5779e+06	1.94091e+06	4.00136e+06	4.17542e+06	1.39345e+06	3.94033e+06	7.23638e+06	8.22929e+06	3.68764e+06	9.56234e+06	6.15323e+06	6.83209e+06	4.6712e+06	1.03841e+06	2.431e+06	1.01411e+06	5.00449e+06	3.90002e+06	2.30034e+06	3.75757e+06	1.31703e+06	4.21935e+06	8.99138e+06	3.75818e+06	1.2623e+07	6.616e+06
256.067	5.572	971438	1.71954e+06	1.26771e+06	792253	1.06958e+06	3.16857e+06	2.67911e+06	3.33999e+06	3.35843e+06	2.33298e+06	4.01653e+06	2.04027e+06	3.12085e+06	916335	1.71286e+06	1.14912e+06	1.31097e+06	1.97205e+06	5.38046e+06	8.81019e+06	1.15632e+07	5.03714e+06	7.5102e+06	5.63743e+06	2.22693e+06	5.24113e+06	664877	2.57066e+06	758927	1.72062e+06	1.25747e+06
361.138	6.408	904172	66518.6	96301.1	82003.9	2.98996e+06	411754	121552	100692	55519.4	61830.4	51338	117471	235998	309833	106433	447207	783885	1.10375e+07	71438.1	88083.3	1.46974e+06	81050.7	98948.2	95474.8	655600	490767	104626	76495.6	112344	1.25872e+06	148829
193.074	1.532	1.26407e+06	2.59817e+06	655525	855759	1.0993e+06	976848	629551	420754	370668	182605	487821	757902	446394	1.35888e+07	532403	840108	987255	566163	339921	411237	402474	1.04707e+06	490877	468566	758283	1.28942e+06	439884	296971	262246	488694	554296
382.345	1.206	649764	1.3469e+06	1.22101e+06	507257	3.03392e+06	5.49004e+06	6.58813e+06	7.36012e+06	4.8868e+06	1.20018e+07	8.98427e+06	2.57371e+06	1.97546e+06	2.05989e+06	1.20244e+06	1.55118e+06	1.04848e+06	1.46084e+06	8.03487e+06	7.43806e+06	4.97424e+06	4.15069e+06	5.03039e+06	7.49704e+06	4.40756e+06	5.71513e+06	2.82059e+06	2.57915e+06	2.35275e+06	2.44724e+06	2.3564e+06
774.631	1.235	1.39423e+06	1.14713e+06	1.69106e+06	909069	1.7589e+06	3.76575e+06	852892	1.64126e+06	998356	3.02643e+06	1.19926e+07	2.75045e+06	4.20105e+06	992270	2.76985e+06	1.26026e+06	1.74462e+06	1.75567e+06	1.10836e+07	5.18942e+06	5.57106e+06	1.49972e+06	8.74104e+06	8.73755e+06	6.29271e+06	1.04454e+06	1.46433e+06	2.22734e+06	1.28047e+06	1.66454e+06	2.07214e+06
385.16	4.33	1.80924e+06	1.12608e+06	2.18804e+06	723427	4.0515e+06	3.02468e+06	4.01081e+06	4.97367e+06	2.29042e+06	6.91849e+06	4.40876e+06	5.67182e+06	6.04001e+06	5.6992e+06	3.56872e+06	4.64759e+06	2.2157e+06	3.37037e+06	6.59818e+06	3.0455e+06	9.73186e+06	9.86264e+06	1.19685e+07	6.31013e+06	5.85853e+06	3.72745e+06	5.13006e+06	4.00887e+06	3.1924e+06	6.77846e+06	6.06812e+06
568.048	9.02	5.51593e+06	7.67729e+06	6.78673e+06	6.6039e+06	5.97083e+06	9.64235e+06	8.36636e+06	5.63677e+06	7.46296e+06	8.84514e+06	6.44721e+06	7.02079e+06	4.94693e+06	1.01991e+07	6.63431e+06	7.19842e+06	8.45257e+06	5.79599e+06	1.16325e+07	7.74045e+06	5.99914e+06	1.0552e+07	8.41833e+06	1.01863e+07	9.77687e+06	8.37369e+06	3.47005e+06	7.34881e+06	5.77165e+06	7.96174e+06	6.54679e+06
698.301	1.232	1.00762e+06	444591	3.79413e+06	1.05472e+06	2.57174e+06	1.37628e+06	386875	421062	433657	543282	1.1669e+07	430285	448147	377370	730206	9.6956e+06	1.80431e+06	7.50153e+06	310081	547194	299308	371266	1.58847e+06	710807	447320	651813	966744	467401	569974	495693	475855
443.361	1.481	1.87382e+06	688849	1.56971e+06	1.24013e+06	4.73856e+06	6.57098e+06	5.89639e+06	5.37359e+06	6.27186e+06	7.16262e+06	3.98067e+06	1.98676e+06	5.15872e+06	1.23954e+06	3.37969e+06	2.15785e+06	972162	944518	8.06624e+06	4.59143e+06	1.17238e+07	5.29437e+06	6.75277e+06	7.35441e+06	7.61398e+06	862265	3.99376e+06	2.86469e+06	2.58365e+06	782907	4.24019e+06
166.048	5.971	2.06638e+06	2.72997e+06	3.9822e+06	2.44708e+06	3.05023e+06	4.79585e+06	1.0909e+07	5.10645e+06	4.68839e+06	8.95348e+06	3.01391e+06	4.38589e+06	4.87342e+06	5.1854e+06	2.56799e+06	3.56266e+06	3.1522e+06	4.19036e+06	8.73291e+06	3.53914e+06	1.1599e+07	1.16978e+07	5.80424e+06	4.83537e+06	4.4225e+06	3.23616e+06	1.20671e+07	1.24216e+07	5.78306e+06	2.55419e+06	2.53846e+06
273.096	7.866	5.92639e+06	6.63164e+06	7.54448e+06	5.83987e+06	7.08805e+06	6.64508e+06	8.7912e+06	8.25188e+06	9.16591e+06	9.78459e+06	8.0144e+06	7.69462e+06	9.41772e+06	7.10867e+06	7.91446e+06	8.30854e+06	6.763e+06	6.83659e+06	1.10704e+07	8.21577e+06	9.69435e+06	1.06691e+07	1.1747e+07	8.869e+06	9.84285e+06	8.57176e+06	7.60231e+06	9.73954e+06	6.50357e+06	8.86775e+06	9.09531e+06
507.332	1.45	5.76074e+06	1.00043e+07	8.23796e+06	4.94086e+06	8.5925e+06	2.7792e+06	1.7484e+06	6.37993e+06	6.58322e+06	4.93677e+06	4.52649e+06	9.59125e+06	8.72444e+06	6.3897e+06	7.0024e+06	8.14185e+06	6.59192e+06	9.64889e+06	1.36725e+06	4.45284e+06	3.47826e+06	5.47646e+06	8.33018e+06	4.83543e+06	4.23809e+06	7.23155e+06	1.08227e+07	5.76797e+06	9.49218e+06	9.50969e+06	9.71348e+06
747.57	1.252	9.0303e+06	8.75439e+06	3.39115e+06	6.57811e+06	1.00186e+07	8.53671e+06	1.1201e+07	1.0976e+07	8.95022e+06	1.00286e+07	8.69435e+06	7.3636e+06	5.40513e+06	6.64702e+06	8.77478e+06	8.22082e+06	1.07809e+07	9.99967e+06	9.82136e+06	4.8815e+06	7.30499e+06	8.97304e+06	8.12078e+06	8.53898e+06	1.1216e+07	7.58099e+06	7.58976e+06	1.19736e+07	9.55794e+06	1.12335e+07	8.28345e+06
189.064	7.882	2.73384e+06	3.99134e+06	3.41409e+06	1.07011e+07	4.67025e+06	4.66078e+06	5.55392e+06	4.80115e+06	4.88725e+06	8.48784e+06	5.56547e+06	5.84719e+06	3.39607e+06	2.84523e+06	2.49104e+06	2.20319e+06	2.34889e+06	2.06438e+06	4.02979e+06	1.17298e+07	4.56427e+06	3.49683e+06	3.39298e+06	4.88671e+06	4.00184e+06	5.08387e+06	3.20509e+06	3.56884e+06	2.61744e+06	3.84859e+06	3.20516e+06
444.153	2.516	142673	120011	169880	198001	131552	294743	235918	276504	197792	204534	322027	223613	1.14308e+07	224869	313527	220551	370914	314454	228918	128861	330116	193868	205622	361913	242563	159706	4.86063e+06	412681	359808	384592	292906
359.806	16.352	7.06011e+06	9.03911e+06	1.14665e+07	6.30088e+06	6.34766e+06	8.65677e+06	1.18192e+07	1.07076e+07	9.4053e+06	1.14625e+07	1.15142e+07	7.48366e+06	9.31647e+06	9.73068e+06	9.03073e+06	8.64855e+06	7.1636e+06	9.27742e+06	1.01148e+07	1.13118e+07	9.47622e+06	1.12315e+07	1.05017e+07	1.08103e+07	9.56363e+06	8.75683e+06	9.76229e+06	8.61817e+06	6.84866e+06	8.45913e+06	1.22305e+07
352.127	9.662	3.4874e+06	1.36728e+06	3.98665e+06	1.23553e+06	2.57694e+06	137952	282613	990056	260978	370507	1.55299e+06	2.9734e+06	3.11502e+06	2.07032e+06	8.02212e+06	4.7761e+06	3.02719e+06	3.70913e+06	182551	281199	406692	360819	1.09217e+06	397369	345457	198502	1.0912e+07	7.41952e+06	2.37866e+06	5.36587e+06	7.52479e+06
361.078	3.134	5.19159e+06	2.65563e+06	6.47614e+06	4.19514e+06	4.17085e+06	1.2819e+07	437323	1.06307e+06	907432	708413	2.46977e+06	6.14768e+06	4.53909e+06	8.06966e+06	3.4686e+06	3.14729e+06	3.09482e+06	4.10771e+06	1.24194e+06	5.65738e+06	1.1013e+06	1.92055e+06	1.5796e+06	2.0826e+06	750759	3.2764e+06	7.51212e+06	3.40137e+06	3.71698e+06	6.2172e+06	6.45874e+06
102.043	5.536	897187	1.25174e+06	1.13067e+06	529353	1.38901e+06	1.65699e+06	1.79089e+06	1.93703e+06	2.31231e+06	1.76672e+06	3.4879e+06	1.6199e+06	5.03391e+06	1.1208e+06	1.40466e+06	1.56531e+06	1.04707e+06	1.6307e+06	3.82339e+06	7.78321e+06	1.03153e+07	3.42475e+06	5.36861e+06	3.9125e+06	1.41699e+06	4.60465e+06	971438	2.08297e+06	982961	1.97716e+06	1.50622e+06
83.0735	13.29	2.99577e+06	1.33478e+06	4.7532e+06	4.88529e+06	2.89756e+06	9.21354e+06	8.60211e+06	1.09707e+07	6.35122e+06	1.20315e+07	3.15552e+06	5.82635e+06	4.5467e+06	5.17454e+06	4.53792e+06	4.88913e+06	2.37938e+06	3.05696e+06	7.70406e+06	6.74456e+06	6.03887e+06	7.13016e+06	8.44633e+06	8.32611e+06	5.76118e+06	2.57907e+06	5.31935e+06	5.69538e+06	5.20129e+06	4.68903e+06	5.13964e+06
202.132	7.267	2.84822e+06	1.5543e+06	1.15977e+06	824121	1.73618e+06	1.64461e+06	740111	683713	631313	655033	968085	1.15821e+06	1.52163e+06	510181	1.11639e+06	1.32909e+06	654377	752527	471388	804419	929034	394335	628978	1.58366e+06	862501	840832	1.0737e+07	1.71417e+06	1.09843e+07	1.74445e+06	5.29493e+06
258.132	8.701	2.49106e+06	945253	1.10151e+06	316203	614763	193652	237105	371420	503763	326021	173142	606322	757824	420447	701645	1.43145e+06	567120	212824	522980	293964	208506	205042	204283	213480	203523	199626	1.12139e+07	1.77958e+06	6.42411e+06	2.9085e+06	7.4465e+06
281.832	16.301	5.83943e+06	7.74652e+06	8.64091e+06	9.15446e+06	9.6812e+06	6.95735e+06	8.44982e+06	8.7319e+06	9.17234e+06	8.48901e+06	9.43453e+06	8.7662e+06	1.16449e+07	9.62375e+06	9.48964e+06	1.06814e+07	7.79389e+06	7.97802e+06	8.78259e+06	8.41901e+06	9.8706e+06	8.17829e+06	8.62169e+06	7.95631e+06	7.52592e+06	8.11155e+06	1.08075e+07	8.19876e+06	9.75367e+06	9.4418e+06	1.04313e+07
306.025	3.809	81494.1	88722.5	1.00581e+07	1.18552e+07	109258	84444.9	157477	100710	106303	143430	76876.2	84551.2	107173	154654	69816.2	93546.1	202487	66456.1	113890	98466.3	213972	146396	151453	77038.9	93654.1	1.12053e+06	106335	98410.5	180911	2.23631e+06	77213.3
821.628	1.239	5.44517e+06	7.62385e+06	6.3757e+06	6.85725e+06	7.13575e+06	6.01365e+06	1.19111e+07	8.62097e+06	1.07437e+07	9.14216e+06	6.72033e+06	4.99252e+06	6.3302e+06	8.19994e+06	6.60386e+06	5.9815e+06	6.30378e+06	7.8344e+06	1.10331e+07	5.00025e+06	6.53979e+06	1.00799e+07	5.55412e+06	9.77703e+06	5.48168e+06	1.03137e+07	5.12621e+06	7.21343e+06	4.51823e+06	4.30765e+06	4.5339e+06
162.053	7.697	3.95765e+06	5.58754e+06	5.32431e+06	1.13635e+07	4.8062e+06	4.17202e+06	5.03721e+06	4.67327e+06	5.65777e+06	5.64217e+06	5.38519e+06	5.36692e+06	2.82769e+06	6.49629e+06	2.70023e+06	2.82527e+06	4.18673e+06	4.9873e+06	5.20876e+06	4.16669e+06	4.6495e+06	6.71074e+06	3.79795e+06	3.66182e+06	4.76643e+06	6.86642e+06	3.3183e+06	5.08435e+06	4.37134e+06	4.83672e+06	3.18671e+06
261.121	6.592	4.21382e+06	3.86581e+06	5.61579e+06	4.64832e+06	5.50295e+06	7.37089e+06	6.74516e+06	9.17999e+06	7.93011e+06	9.67829e+06	8.33163e+06	8.49098e+06	7.7995e+06	9.86743e+06	7.6557e+06	8.21884e+06	6.27851e+06	1.12559e+07	8.42071e+06	1.02296e+07	9.51639e+06	1.00846e+07	1.02997e+07	5.57157e+06	9.34851e+06	7.83553e+06	4.01351e+06	8.83193e+06	4.87251e+06	6.64481e+06	4.43604e+06
173.999	1.708	8.47939e+06	9.98617e+06	6.9316e+06	2.95964e+06	1.01671e+07	7.36157e+06	2.18622e+06	4.96827e+06	605442	2.00897e+06	1.12665e+07	3.22549e+06	1.06312e+06	6.17267e+06	4.76423e+06	2.54677e+06	7.14086e+06	773684	2.64483e+06	1.42827e+06	1.42115e+06	1.13308e+06	9.0745e+06	715633	6.33505e+06	5.69388e+06	4.24289e+06	6.53267e+06	3.52244e+06	5.75283e+06	2.13624e+06
172.121	3.092	996450	1.42333e+06	299848	414371	784968	1.29573e+07	403236	243129	863258	952323	3.20391e+06	449229	548565	709102	2.14455e+06	436995	263479	1.22854e+06	320716	5.90487e+06	263186	276366	1.46616e+06	5.99796e+06	1.64509e+06	5.68611e+06	1.76706e+06	765350	2.14575e+06	547373	665338
301.047	7.353	4.53296e+06	4.50668e+06	6.26638e+06	3.64069e+06	3.72787e+06	7.88392e+06	5.94605e+06	5.36819e+06	5.82743e+06	7.85712e+06	6.03522e+06	4.28281e+06	6.20338e+06	6.93733e+06	5.48484e+06	5.47739e+06	6.221e+06	6.87615e+06	1.18469e+07	4.21312e+06	1.21387e+07	9.4657e+06	9.21166e+06	8.92665e+06	1.14723e+07	4.56584e+06	3.02247e+06	2.42343e+06	3.01567e+06	3.76385e+06	5.12771e+06
178.939	16.384	4.12683e+06	3.79695e+06	6.65453e+06	4.23202e+06	4.38419e+06	6.6636e+06	9.3051e+06	9.19521e+06	9.06296e+06	9.45136e+06	5.40864e+06	7.16588e+06	6.25502e+06	7.41512e+06	6.24576e+06	6.23031e+06	6.20986e+06	7.50702e+06	8.81814e+06	9.52769e+06	8.50802e+06	1.12247e+07	8.63826e+06	8.92838e+06	9.05378e+06	7.50739e+06	4.48689e+06	7.33045e+06	5.07442e+06	5.87053e+06	5.82397e+06
116.011	7.103	3.80064e+06	3.70994e+06	5.09607e+06	2.79576e+06	3.44782e+06	7.66206e+06	7.61803e+06	6.4042e+06	6.19661e+06	8.42041e+06	4.97253e+06	3.78676e+06	5.35657e+06	5.31686e+06	4.61696e+06	4.52828e+06	4.93288e+06	5.3972e+06	1.13732e+07	4.65565e+06	1.38381e+07	9.81572e+06	8.98925e+06	8.82498e+06	1.19199e+07	5.27042e+06	2.44998e+06	2.54244e+06	2.8719e+06	3.03781e+06	4.58514e+06
135.054	9.043	2.76444e+06	3.018e+06	3.77118e+06	2.06301e+06	3.71376e+06	4.3996e+06	7.23001e+06	4.10165e+06	9.85255e+06	5.09902e+06	3.59838e+06	4.16787e+06	4.20008e+06	5.13187e+06	5.15725e+06	8.82447e+06	4.6011e+06	3.44874e+06	5.90136e+06	6.69372e+06	1.06658e+07	6.32481e+06	8.8936e+06	7.88384e+06	5.72312e+06	7.42704e+06	3.12792e+06	4.79652e+06	3.68773e+06	4.26244e+06	5.53942e+06
229.983	10.577	1.49175e+06	2.04804e+06	2.29452e+06	3.61819e+06	3.40731e+06	1.29177e+06	999232	731991	634550	1.08172e+06	924740	2.15986e+06	1.79104e+06	3.47026e+06	1.98695e+06	2.64662e+06	2.40944e+06	1.26004e+07	1.0027e+06	1.41228e+06	2.36954e+06	976902	903446	826537	1.33269e+06	1.82554e+06	2.99262e+06	2.41865e+06	2.75364e+06	3.89013e+06	3.61284e+06
261.887	16.284	5.6045e+06	4.87318e+06	7.23614e+06	7.28407e+06	7.05826e+06	4.7944e+06	6.57606e+06	6.28515e+06	7.11133e+06	6.429e+06	6.6803e+06	7.05088e+06	1.13973e+07	7.71123e+06	6.6195e+06	9.1071e+06	5.91909e+06	6.70783e+06	7.45207e+06	6.89721e+06	8.69807e+06	6.30908e+06	6.58644e+06	5.69614e+06	5.93982e+06	5.98594e+06	8.75416e+06	7.16532e+06	7.13784e+06	7.5935e+06	7.47675e+06
132.053	3.35	902091	156540	1.45216e+06	1.68641e+06	557441	6.81453e+06	7.72341e+06	8.50734e+06	8.55738e+06	1.34218e+07	1.08215e+06	1.10912e+06	2.51054e+06	964300	1.26991e+06	1.36676e+06	727028	927109	6.76038e+06	5.06985e+06	8.14435e+06	4.20557e+06	3.65074e+06	4.83023e+06	6.12865e+06	9.09862e+06	4.63235e+06	879290	539866	990413	1.61358e+06
277.056	8.493	4.35006e+06	3.50319e+06	6.41906e+06	3.66089e+06	7.24533e+06	5.06429e+06	4.66575e+06	1.05317e+07	4.29375e+06	7.39787e+06	3.5354e+06	4.64192e+06	5.02368e+06	9.04132e+06	5.10335e+06	5.22084e+06	4.58785e+06	4.42233e+06	5.10194e+06	4.72304e+06	3.49493e+06	7.37246e+06	1.10669e+07	6.89524e+06	6.90334e+06	3.53359e+06	2.43191e+06	3.86906e+06	4.4494e+06	3.92262e+06	5.28024e+06
172.11	1.469	1.66772e+06	2.74558e+06	2.29337e+06	1.78977e+06	2.80246e+06	1.58895e+06	1.89872e+06	2.04513e+06	2.70198e+06	1.94009e+06	2.4581e+06	1.56536e+06	1.90245e+06	2.68246e+06	3.06706e+06	2.78064e+06	2.81832e+06	3.22955e+06	1.69669e+06	1.83117e+06	1.63382e+06	1.67468e+06	1.64272e+06	1.48222e+06	1.74438e+06	1.09566e+07	2.91423e+06	1.76885e+06	2.5736e+06	3.36163e+06	1.9408e+06
308.122	8.509	2.42995e+06	4.56442e+06	5.48864e+06	5.42575e+06	4.50691e+06	8.10935e+06	1.04835e+07	9.32827e+06	8.27704e+06	8.97217e+06	2.47619e+06	3.43119e+06	3.73438e+06	4.1629e+06	3.36277e+06	5.43395e+06	5.93417e+06	2.66958e+06	7.48279e+06	5.6901e+06	5.21823e+06	8.70587e+06	5.2379e+06	6.52856e+06	9.74242e+06	3.38902e+06	3.22197e+06	4.3038e+06	2.79596e+06	3.20646e+06	2.97751e+06
393.769	1.175	6.7429e+06	6.93682e+06	8.29394e+06	9.90646e+06	5.85504e+06	6.82839e+06	8.96226e+06	7.47282e+06	1.04728e+07	9.53227e+06	6.42237e+06	6.7321e+06	8.22813e+06	7.08587e+06	5.10479e+06	7.59477e+06	8.25208e+06	7.97076e+06	7.57357e+06	8.39018e+06	1.13948e+07	1.12191e+07	7.44583e+06	7.4653e+06	9.82963e+06	1.06497e+07	8.19728e+06	6.2971e+06	7.70374e+06	8.54195e+06	9.3948e+06
179.941	16.253	5.1194e+06	4.01989e+06	6.44934e+06	7.13476e+06	6.827e+06	3.53789e+06	5.48329e+06	5.73058e+06	5.92562e+06	5.1064e+06	6.37487e+06	5.78273e+06	1.09738e+07	6.66432e+06	5.83031e+06	8.42554e+06	5.49288e+06	5.8027e+06	6.05906e+06	5.88563e+06	7.99174e+06	5.32389e+06	4.87971e+06	4.69177e+06	4.79035e+06	4.6802e+06	8.36157e+06	6.61033e+06	7.63392e+06	7.0671e+06	7.26099e+06
408.179	5.008	2.23666e+06	1.02862e+06	4.15599e+06	2.93432e+06	1.69207e+06	7.2607e+06	8.8011e+06	1.09786e+07	4.35391e+06	9.7112e+06	1.92652e+06	2.53011e+06	2.23245e+06	2.43035e+06	1.89195e+06	2.42894e+06	2.32555e+06	1.54328e+06	5.778e+06	3.7578e+06	1.0899e+06	5.67487e+06	5.56419e+06	6.16604e+06	5.71511e+06	1.66066e+06	3.72463e+06	3.33818e+06	3.50044e+06	2.72481e+06	2.95625e+06
303.108	7.562	6.35017e+06	4.42694e+06	5.05167e+06	4.20396e+06	6.29828e+06	3.62144e+06	3.76529e+06	4.23396e+06	3.78581e+06	3.42929e+06	6.20294e+06	5.41113e+06	5.31144e+06	3.50446e+06	6.50971e+06	5.24377e+06	6.32482e+06	5.15745e+06	8.96632e+06	2.12051e+06	1.97607e+06	3.98644e+06	8.22445e+06	6.13984e+06	1.14739e+07	1.47279e+06	8.84586e+06	7.68251e+06	9.03566e+06	1.00566e+07	5.85213e+06
371.303	2.524	4.45521e+06	1.56945e+06	3.26679e+06	1.19564e+06	5.60656e+06	5.26977e+06	3.86729e+06	3.27927e+06	3.25846e+06	5.86195e+06	1.83369e+06	3.25691e+06	4.70634e+06	2.02688e+06	4.70876e+06	3.38799e+06	1.98787e+06	1.82241e+06	1.10968e+07	5.14123e+06	8.79114e+06	6.13067e+06	6.04966e+06	7.43528e+06	6.11812e+06	1.90773e+06	2.1439e+06	3.99814e+06	4.25362e+06	3.78345e+06	5.59323e+06
217.917	10.339	5.09092e+06	8.36915e+06	7.09488e+06	1.01255e+07	8.34447e+06	5.71283e+06	6.97435e+06	5.40575e+06	6.41379e+06	9.49073e+06	1.08391e+07	7.89264e+06	7.51183e+06	1.03883e+07	6.36847e+06	9.10856e+06	6.54469e+06	8.48449e+06	5.47169e+06	8.45202e+06	5.66845e+06	6.76701e+06	6.00309e+06	5.90669e+06	4.81221e+06	9.99797e+06	7.70805e+06	6.22867e+06	6.75807e+06	6.192e+06	7.66247e+06
859.535	1.145	1.57176e+06	1.89734e+06	2.45498e+06	2.24659e+06	1.6598e+06	4.37413e+06	8.48306e+06	7.65036e+06	4.41406e+06	1.12049e+07	1.76586e+06	1.20741e+06	1.81837e+06	2.94568e+06	1.80787e+06	2.12787e+06	2.01675e+06	2.1558e+06	9.32056e+06	3.53275e+06	2.37933e+06	5.22572e+06	4.14324e+06	6.72758e+06	7.19031e+06	2.99773e+06	1.60285e+06	1.77647e+06	1.5513e+06	1.49058e+06	1.22768e+06
[truncated: 268 more rows]

## Sheet: Figure 2H
		Corresponding raw data file	20200107_01_RIW18_3f_NAT.raw	20200107_03_RIW18_3c_NAT.raw	20200107_05_RIW18_3h_NAT.raw	20200107_07_RIW17_5d_NAT.raw	20200107_09_RIW18_3b_NAT.raw	20200107_02_RIW18_3f_Tumour.raw	20200107_04_RIW18_3c_Tumour.raw	20200107_06_RIW18_3h_Tumour.raw	20200107_08_RIW17_5d_Tumour.raw	20200107_10_RIW18_3b_Tumour.raw
[truncated: 987 more rows]

[truncated: 3 more sheets: Figure 2I, Figure 2J, Figure 2K]
