# Supplementary material for: Metabolic profiling stratifies colorectal cancer and reveals adenosylhomocysteinase as a therapeutic target
Source: Nat Metab. 2023 Aug 14;5(8):1303–18. doi: 10.1038/s42255-023-00857-0 (PMC10447251; doi:10.1038/s42255-023-00857-0)
Supplement: Supplementary file 5 — Statistical source data. [file 42255_2023_857_MOESM5_ESM.xlsx]

## Sheet: Figure 3b
Genotype	replicate	Sex	Tissue type	Corresponding raw data file	S-Adenosyl-L-methionine	S-Adenosyl-L-Homocysteine	Cystathionine
APC	#1	Female	Normal adjacent	20200107_01_RIW18_3f_NAT	1.91443e+07	9.80474e+06	5.35902e+06
			Tumour	20200107_02_RIW18_3f_Tumour	3.55424e+07	4.67899e+07	8.24622e+07
	#2	Male	Normal adjacent	20200107_03_RIW18_3c_NAT	1.89485e+07	1.33088e+07	8.36543e+06
			Tumour	20200107_04_RIW18_3c_Tumour	3.25958e+07	6.43029e+07	7.44975e+07
	#3	Female	Normal adjacent	20200107_05_RIW18_3h_NAT	1.81192e+07	3.09615e+07	7.98224e+06
			Tumour	20200107_06_RIW18_3h_Tumour	3.67059e+07	6.25249e+07	9.60506e+07
	#4	Male	Normal adjacent	20200107_07_RIW17_5d_NAT	1.38928e+07	2.98922e+07	7.88577e+06
			Tumour	20200107_08_RIW17_5d_Tumour	2.91572e+07	4.54803e+07	1.08299e+08
	#5	Male	Normal adjacent	20200107_09_RIW18_3b_NAT	1.20764e+07	2.68105e+07	7.95124e+06
			Tumour	20200107_10_RIW18_3b_Tumour	3.84867e+07	6.74231e+07	6.06742e+07

## Sheet: Figure 3c
Genotype	replicate	Sex	Tissue type	Corresponding raw data file	S-Adenosyl-L-methionine	S-Adenosyl-L-Homocysteine	Cystathionine
APC KRAS	#1	Female	Normal adjacent	20200107_11_RZF46_2a_NAT	1.6005e+07	4.23005e+07	1.71216e+07
			Tumour	20200107_12_RZF46_2a_Tumour	3.18575e+07	7.15346e+07	1.93813e+07
	#2	Female	Normal adjacent	20200107_13_RZF47_2b_NAT	1.76785e+07	2.89133e+07	6.14527e+06
			Tumour	20200107_14_RZF47_2b_Tumour	2.43671e+07	5.32057e+07	9.2047e+07
	#3	Male	Normal adjacent	20200107_15_RZF48_2c_NAT	2.63292e+07	1.97956e+07	1.37395e+07
			Tumour	20200107_16_RZF48_2c_Tumour	1.95665e+07	4.82644e+07	2.80939e+07
	#4	Female	Normal adjacent	20200107_17_RZF45_2c_NAT	1.72164e+07	1.72273e+07	3.87574e+06
			Tumour	20200107_18_RZF45_2c_Tumour	2.60576e+07	7.09949e+07	2.83637e+07
	#5	Female	Normal adjacent	20200107_19_RIW18_3e_NAT	2.2587e+07	1.53861e+07	8.76179e+06
			Tumour	20200107_20_RIW18_3e_Tumour	3.05308e+07	9.05733e+07	2.8327e+07
	#6	Female	Normal adjacent	20200107_21_RIW17_5e_NAT	1.73655e+07	2.68162e+07	7.16493e+06
			Tumour	20200107_22_RIW17_5e_Tumour	3.0725e+07	6.36958e+07	6.57248e+07
	#7	Female	Normal adjacent	20200107_23_RIW17_5i_NAT	1.51288e+07	3.36526e+07	1.159e+07
			Tumour	20200107_24_RIW17_5i_Tumour	2.75576e+07	1.13844e+08	3.01373e+07
	#8	Male	Normal adjacent	20200107_49_RIW17_5b_NAT	2.49018e+07	1.06808e+07	4.98744e+06
			Tumour	20200107_50_RIW17_5b_Tumour	1.96016e+07	4.19681e+07	1.0374e+08

## Sheet: Figure 3d
STUDY_ID	SAMPLE_ID	Sex	MAT2A	AHCY	MTR
coadread_tcga_pan_can_atlas_2018	TCGA-3L-AA1B-01	Female	1.1781	3.4833	1.0762
coadread_tcga_pan_can_atlas_2018	TCGA-4N-A93T-01	Male	2.0848	2.0257	0.7863
coadread_tcga_pan_can_atlas_2018	TCGA-4T-AA8H-01	Female	1.8821	1.5867	1.5568
coadread_tcga_pan_can_atlas_2018	TCGA-5M-AAT4-01	Male	1.5932	4.6934	1.2637
coadread_tcga_pan_can_atlas_2018	TCGA-5M-AAT5-01		1.3462	6.0097	0.9368
coadread_tcga_pan_can_atlas_2018	TCGA-5M-AAT6-01	Female	0.3277	1.9537	-0.0257
coadread_tcga_pan_can_atlas_2018	TCGA-5M-AATA-01		1.1066	3.9824	1.5295
coadread_tcga_pan_can_atlas_2018	TCGA-5M-AATE-01	Male	0.5748	5.1457	1.6063
coadread_tcga_pan_can_atlas_2018	TCGA-A6-2671-01	Male	2.0444	5.3443	0.9902
coadread_tcga_pan_can_atlas_2018	TCGA-A6-2672-01	Female	0.7034	2.5716	0.3634
coadread_tcga_pan_can_atlas_2018	TCGA-A6-2674-01	Male	1.6218	1.2906	0.7403
coadread_tcga_pan_can_atlas_2018	TCGA-A6-2675-01	Male	0.4172	3.9034	0.7406
coadread_tcga_pan_can_atlas_2018	TCGA-A6-2676-01	Female	-0.5243	2.9419	0.6068
coadread_tcga_pan_can_atlas_2018	TCGA-A6-2677-01	Female	1.4039	3.2299	1.7666
coadread_tcga_pan_can_atlas_2018	TCGA-A6-2678-01	Female	1.7989	1.6359	1.1837
coadread_tcga_pan_can_atlas_2018	TCGA-A6-2679-01	Female	-1.5173	5.8855	-4.7951
coadread_tcga_pan_can_atlas_2018	TCGA-A6-2680-01	Female	0.4938	4.8355	0.5633
coadread_tcga_pan_can_atlas_2018	TCGA-A6-2681-01	Female	0.2856	5.3911	1.0167
coadread_tcga_pan_can_atlas_2018	TCGA-A6-2682-01	Male	1.1919	3.3635	-0.0681
coadread_tcga_pan_can_atlas_2018	TCGA-A6-2683-01	Female	0.0057	8.1971	-0.2486
coadread_tcga_pan_can_atlas_2018	TCGA-A6-2684-01	Female	1.3241	2.3335	0.3343
coadread_tcga_pan_can_atlas_2018	TCGA-A6-2685-01	Female	0.4777	3.7078	0.2463
coadread_tcga_pan_can_atlas_2018	TCGA-A6-2686-01	Female	-0.5875	3.6831	-0.8719
coadread_tcga_pan_can_atlas_2018	TCGA-A6-3807-01	Female	0.2408	2.9654	0.5193
coadread_tcga_pan_can_atlas_2018	TCGA-A6-3808-01	Male	0.4364	1.5161	0.7416
coadread_tcga_pan_can_atlas_2018	TCGA-A6-3809-01	Female	-0.031	3.7778	0.4369
coadread_tcga_pan_can_atlas_2018	TCGA-A6-3810-01	Male	-0.1762	3.0269	0.7296
coadread_tcga_pan_can_atlas_2018	TCGA-A6-4105-01	Male	1.2998	6.1545	0.3081
coadread_tcga_pan_can_atlas_2018	TCGA-A6-4107-01	Female	0.8347	3.1484	-1.1878
coadread_tcga_pan_can_atlas_2018	TCGA-A6-5656-01	Male	1.1932	4.3422	-0.5006
coadread_tcga_pan_can_atlas_2018	TCGA-A6-5657-01	Male	-0.3764	1.6631	0.694
coadread_tcga_pan_can_atlas_2018	TCGA-A6-5659-01	Male	-0.7582	4.7665	1.1594
coadread_tcga_pan_can_atlas_2018	TCGA-A6-5660-01	Male	0.0035	2.7639	0.8147
coadread_tcga_pan_can_atlas_2018	TCGA-A6-5661-01	Female	0.9956	1.8947	0.4352
coadread_tcga_pan_can_atlas_2018	TCGA-A6-5662-01	Male	0.5584	4.8893	0.6111
coadread_tcga_pan_can_atlas_2018	TCGA-A6-5664-01	Male	-0.5872	1.6494	0.0768
coadread_tcga_pan_can_atlas_2018	TCGA-A6-5665-01	Female	0.4205	3.0303	0.059
coadread_tcga_pan_can_atlas_2018	TCGA-A6-5666-01	Male	0.1007	5.6543	0.7342
coadread_tcga_pan_can_atlas_2018	TCGA-A6-5667-01	Female	0.5945	5.5595	0.914
coadread_tcga_pan_can_atlas_2018	TCGA-A6-6137-01	Male	-0.4107	2.8691	1.248
coadread_tcga_pan_can_atlas_2018	TCGA-A6-6138-01	Male	-0.6808	3.2664	1.2312
coadread_tcga_pan_can_atlas_2018	TCGA-A6-6140-01	Male	0.3223	4.7367	1.2587
coadread_tcga_pan_can_atlas_2018	TCGA-A6-6141-01	Male	-0.3659	1.329	0.6191
coadread_tcga_pan_can_atlas_2018	TCGA-A6-6142-01	Female	-1.3221	2.4164	-0.3255
coadread_tcga_pan_can_atlas_2018	TCGA-A6-6648-01	Male	1.5051	4.1565	1.4686
coadread_tcga_pan_can_atlas_2018	TCGA-A6-6649-01	Male	1.011	1.3066	1.6074
coadread_tcga_pan_can_atlas_2018	TCGA-A6-6650-01	Female	0.642	3.3759	1.2835
coadread_tcga_pan_can_atlas_2018	TCGA-A6-6651-01	Female	-0.247	3.8407	1.7091
coadread_tcga_pan_can_atlas_2018	TCGA-A6-6652-01	Male	0.0403	3.8608	3.0199
coadread_tcga_pan_can_atlas_2018	TCGA-A6-6653-01	Male	-0.2367	1.4931	0.1829
coadread_tcga_pan_can_atlas_2018	TCGA-A6-6654-01	Female	-2.1525	2.3569	1.9502
coadread_tcga_pan_can_atlas_2018	TCGA-A6-6780-01	Male	0.3065	2.5734	-0.037
coadread_tcga_pan_can_atlas_2018	TCGA-A6-6781-01	Male	-2.7227	0.7695	0.449
coadread_tcga_pan_can_atlas_2018	TCGA-A6-6782-01	Male	0.3761	2.993	0.7105
coadread_tcga_pan_can_atlas_2018	TCGA-A6-A565-01	Female	1.1875	-0.7415	0.8606
coadread_tcga_pan_can_atlas_2018	TCGA-A6-A566-01	Female	-1.2202	0.2401	0.9625
coadread_tcga_pan_can_atlas_2018	TCGA-A6-A567-01	Male	1.6834	3.1357	1.2445
coadread_tcga_pan_can_atlas_2018	TCGA-A6-A56B-01	Male	0.8304	5.0491	2.3137
coadread_tcga_pan_can_atlas_2018	TCGA-A6-A5ZU-01	Male	-0.8794	2.4188	0.3091
coadread_tcga_pan_can_atlas_2018	TCGA-AA-3488-01	Male	0.3928	6.5104	-0.1743
coadread_tcga_pan_can_atlas_2018	TCGA-AA-3489-01	Male	-0.0483	2.4169	1.5071
coadread_tcga_pan_can_atlas_2018	TCGA-AA-3492-01	Female	0.571	4.2942	-0.4946
coadread_tcga_pan_can_atlas_2018	TCGA-AA-3494-01	Male	0.8343	6.0333	0.3513
coadread_tcga_pan_can_atlas_2018	TCGA-AA-3495-01	Male	0.1783	5.8431	0.2246
coadread_tcga_pan_can_atlas_2018	TCGA-AA-3496-01	Female	1.0597	4.6173	1.3724
coadread_tcga_pan_can_atlas_2018	TCGA-AA-3502-01	Male	2.3947	3.4256	-0.401
coadread_tcga_pan_can_atlas_2018	TCGA-AA-3506-01	Male	0.6807	5.1149	-0.898
coadread_tcga_pan_can_atlas_2018	TCGA-AA-3510-01	Male	0.2126	3.5845	0.4564
coadread_tcga_pan_can_atlas_2018	TCGA-AA-3511-01	Male	0.6417	4.2743	0.2682
coadread_tcga_pan_can_atlas_2018	TCGA-AA-3514-01	Female	0.7386	8.1938	-2.4898
coadread_tcga_pan_can_atlas_2018	TCGA-AA-3517-01	Male	1.8998	5.2576	2.0627
coadread_tcga_pan_can_atlas_2018	TCGA-AA-3518-01	Female	2.0646	3.0183	0.693
coadread_tcga_pan_can_atlas_2018	TCGA-AA-3519-01	Male	2.3482	5.9735	-1.0706
coadread_tcga_pan_can_atlas_2018	TCGA-AA-3520-01	Female	1.2459	2.7961	-1.0431
coadread_tcga_pan_can_atlas_2018	TCGA-AA-3521-01	Male	1.2488	5.4991	1.5442
coadread_tcga_pan_can_atlas_2018	TCGA-AA-3522-01	Male	-0.1576	1.8638	0.5612
coadread_tcga_pan_can_atlas_2018	TCGA-AA-3524-01	Male	0.5061	6.1159	-0.6792
coadread_tcga_pan_can_atlas_2018	TCGA-AA-3525-01	Male	2.6598	3.3222	0.2771
coadread_tcga_pan_can_atlas_2018	TCGA-AA-3526-01	Male	1.4419	6.3289	-0.3219
coadread_tcga_pan_can_atlas_2018	TCGA-AA-3527-01	Female	1.1371	7.3584	-3.1473
coadread_tcga_pan_can_atlas_2018	TCGA-AA-3529-01	Female	1.4096	4.627	-0.2978
coadread_tcga_pan_can_atlas_2018	TCGA-AA-3530-01	Male	2.1689	3.0108	1.9197
coadread_tcga_pan_can_atlas_2018	TCGA-AA-3531-01	Female	2.6737	7.4537	0.2616
coadread_tcga_pan_can_atlas_2018	TCGA-AA-3532-01	Male	0.4822	2.8184	-0.0785
coadread_tcga_pan_can_atlas_2018	TCGA-AA-3534-01	Female	3.1433	2.9088	1.2949
coadread_tcga_pan_can_atlas_2018	TCGA-AA-3538-01	Female	-0.1818	4.7743	0.9758
coadread_tcga_pan_can_atlas_2018	TCGA-AA-3542-01	Male	-1.9968	7.709	-4.1603
coadread_tcga_pan_can_atlas_2018	TCGA-AA-3543-01	Male	0.0734	2.4309	-0.5328
coadread_tcga_pan_can_atlas_2018	TCGA-AA-3544-01	Male	0.0741	3.7651	-1.9574
coadread_tcga_pan_can_atlas_2018	TCGA-AA-3548-01	Female	0.4724	3.1724	-0.912
coadread_tcga_pan_can_atlas_2018	TCGA-AA-3549-01	Male	0.8423	4.235	-1.2881
coadread_tcga_pan_can_atlas_2018	TCGA-AA-3552-01	Male	0.1192	1.4582	0.1588
coadread_tcga_pan_can_atlas_2018	TCGA-AA-3553-01	Female	1.1071	6.1669	0.0975
coadread_tcga_pan_can_atlas_2018	TCGA-AA-3555-01	Female	2.7571	1.9206	1.025
coadread_tcga_pan_can_atlas_2018	TCGA-AA-3560-01	Female	2.3556	5.4472	-0.5128
coadread_tcga_pan_can_atlas_2018	TCGA-AA-3561-01	Male	1.47	7.8221	-0.702
coadread_tcga_pan_can_atlas_2018	TCGA-AA-3655-01	Male	0.6198	2.4191	0.6932
coadread_tcga_pan_can_atlas_2018	TCGA-AA-3660-01	Female	1.2757	3.6654	0.7082
coadread_tcga_pan_can_atlas_2018	TCGA-AA-3663-01	Male	1.9762	4.9437	-0.8638
coadread_tcga_pan_can_atlas_2018	TCGA-AA-3664-01	Female	1.631	1.903	2.3759
coadread_tcga_pan_can_atlas_2018	TCGA-AA-3666-01	Male	1.3857	3.9664	0.7179
coadread_tcga_pan_can_atlas_2018	TCGA-AA-3667-01	Female	0.9783	8.8394	-2.3397
coadread_tcga_pan_can_atlas_2018	TCGA-AA-3673-01	Female	1.632	2.4406	0.5154
coadread_tcga_pan_can_atlas_2018	TCGA-AA-3675-01	Male	0.2291	5.3563	1.3899
coadread_tcga_pan_can_atlas_2018	TCGA-AA-3678-01	Female	1.9601	4.4414	0.6447
coadread_tcga_pan_can_atlas_2018	TCGA-AA-3679-01	Male	1.462	3.1101	0.2533
coadread_tcga_pan_can_atlas_2018	TCGA-AA-3680-01	Female	0.8653	1.1307	1.4946
coadread_tcga_pan_can_atlas_2018	TCGA-AA-3681-01	Female	1.2575	3.2522	0.5764
coadread_tcga_pan_can_atlas_2018	TCGA-AA-3684-01	Female	0.8883	5.5511	-1.3612
coadread_tcga_pan_can_atlas_2018	TCGA-AA-3685-01	Male	1.3021	8.9298	-1.5794
coadread_tcga_pan_can_atlas_2018	TCGA-AA-3688-01	Male	0.7524	4.4762	1.3556
coadread_tcga_pan_can_atlas_2018	TCGA-AA-3692-01	Female	1.7085	4.9972	0.3542
coadread_tcga_pan_can_atlas_2018	TCGA-AA-3693-01	Female	1.9039	4.075	0.4583
coadread_tcga_pan_can_atlas_2018	TCGA-AA-3695-01	Female	-1.4633	1.9371	1.775
coadread_tcga_pan_can_atlas_2018	TCGA-AA-3696-01	Female	-1.5042	3.5687	1.0329
coadread_tcga_pan_can_atlas_2018	TCGA-AA-3710-01	Female	1.6451	1.2006	0.1172
coadread_tcga_pan_can_atlas_2018	TCGA-AA-3712-01	Male	0.3165	4.4157	1.4028
coadread_tcga_pan_can_atlas_2018	TCGA-AA-3713-01	Male	1.054	1.0596	1.4938
coadread_tcga_pan_can_atlas_2018	TCGA-AA-3715-01	Male	0.6335	3.5474	-0.8817
coadread_tcga_pan_can_atlas_2018	TCGA-AA-3811-01	Female	0.1761	3.4994	1.2486
coadread_tcga_pan_can_atlas_2018	TCGA-AA-3812-01	Female	0.973	6.7253	-1.8738
coadread_tcga_pan_can_atlas_2018	TCGA-AA-3814-01	Female	0.8172	4.4884	-0.3198
coadread_tcga_pan_can_atlas_2018	TCGA-AA-3818-01	Female	0.8447	4.1857	-0.0803
coadread_tcga_pan_can_atlas_2018	TCGA-AA-3819-01	Female	2.4508	4.3271	0.7362
coadread_tcga_pan_can_atlas_2018	TCGA-AA-3821-01	Female	1.7942	0.721	1.6697
coadread_tcga_pan_can_atlas_2018	TCGA-AA-3831-01	Male	1.0596	3.0422	0.2164
coadread_tcga_pan_can_atlas_2018	TCGA-AA-3833-01	Female	-0.2326	3.2578	-0.3664
coadread_tcga_pan_can_atlas_2018	TCGA-AA-3837-01	Male	0.1194	4.2189	-0.6304
coadread_tcga_pan_can_atlas_2018	TCGA-AA-3841-01	Male	-0.0252	7.2167	-1.6547
coadread_tcga_pan_can_atlas_2018	TCGA-AA-3842-01	Male	0.485	4.1235	-0.0462
coadread_tcga_pan_can_atlas_2018	TCGA-AA-3844-01	Female	0.6636	3.6211	-0.085
coadread_tcga_pan_can_atlas_2018	TCGA-AA-3845-01	Female	0.4456	-1.1455	-0.375
coadread_tcga_pan_can_atlas_2018	TCGA-AA-3846-01	Female	1.2006	2.6715	0.7123
coadread_tcga_pan_can_atlas_2018	TCGA-AA-3848-01	Female	2.3026	6.4181	-0.1236
coadread_tcga_pan_can_atlas_2018	TCGA-AA-3850-01	Male	1.3995	1.9764	-0.3414
coadread_tcga_pan_can_atlas_2018	TCGA-AA-3851-01	Male	0.4619	2.0879	0.8914
coadread_tcga_pan_can_atlas_2018	TCGA-AA-3852-01	Male	1.1183	3.2549	-0.2002
coadread_tcga_pan_can_atlas_2018	TCGA-AA-3854-01	Female	0.6952	2.1253	-0.3509
coadread_tcga_pan_can_atlas_2018	TCGA-AA-3855-01	Male	1.1324	4.228	0.7951
coadread_tcga_pan_can_atlas_2018	TCGA-AA-3856-01	Male	1.0043	4.2329	0.245
coadread_tcga_pan_can_atlas_2018	TCGA-AA-3858-01	Male	1.8221	5.1143	0.682
coadread_tcga_pan_can_atlas_2018	TCGA-AA-3864-01	Male	2.6527	2.5696	-0.1115
coadread_tcga_pan_can_atlas_2018	TCGA-AA-3866-01	Female	1.2561	2.2558	1.1707
coadread_tcga_pan_can_atlas_2018	TCGA-AA-3867-01	Male	-0.9154	2.9474	-1.1244
coadread_tcga_pan_can_atlas_2018	TCGA-AA-3869-01	Male	0.8965	1.1673	1.1445
coadread_tcga_pan_can_atlas_2018	TCGA-AA-3870-01	Female	-0.026	2.7167	0.7873
coadread_tcga_pan_can_atlas_2018	TCGA-AA-3872-01	Male	-0.0897	1.4536	0.0562
coadread_tcga_pan_can_atlas_2018	TCGA-AA-3875-01	Female	1.7114	4.1949	0.3818
coadread_tcga_pan_can_atlas_2018	TCGA-AA-3877-01	Female	1.3288	1.5649	0.6116
coadread_tcga_pan_can_atlas_2018	TCGA-AA-3930-01	Male	1.996	3.7002	1.0493
coadread_tcga_pan_can_atlas_2018	TCGA-AA-3939-01	Male	1.4949	4.5136	-0.6216
coadread_tcga_pan_can_atlas_2018	TCGA-AA-3941-01	Female	0.8672	1.4452	-1.7213
coadread_tcga_pan_can_atlas_2018	TCGA-AA-3947-01	Female	3.1138	2.315	0.7604
coadread_tcga_pan_can_atlas_2018	TCGA-AA-3949-01	Female	1.7102	2.3404	-0.7635
coadread_tcga_pan_can_atlas_2018	TCGA-AA-3950-01	Female	-1.5693	2.1645	-0.0618
coadread_tcga_pan_can_atlas_2018	TCGA-AA-3952-01	Male	0.8221	1.7755	0.6986
coadread_tcga_pan_can_atlas_2018	TCGA-AA-3955-01	Male	0.9535	4.5808	-0.0552
coadread_tcga_pan_can_atlas_2018	TCGA-AA-3956-01	Male	-0.3213	2.4572	0.3629
coadread_tcga_pan_can_atlas_2018	TCGA-AA-3966-01	Female	1.2439	2.346	-0.5809
coadread_tcga_pan_can_atlas_2018	TCGA-AA-3968-01	Female	2.178	3.6787	-1.4109
coadread_tcga_pan_can_atlas_2018	TCGA-AA-3971-01	Male	1.2718	3.3949	-1.026
coadread_tcga_pan_can_atlas_2018	TCGA-AA-3973-01	Male	1.4556	3.3808	3.1691
coadread_tcga_pan_can_atlas_2018	TCGA-AA-3975-01	Male	0.9922	4.534	0.27
coadread_tcga_pan_can_atlas_2018	TCGA-AA-3976-01	Male	0.9665	4.0283	-0.4106
coadread_tcga_pan_can_atlas_2018	TCGA-AA-3977-01	Male	1.0762	1.7685	0.0782
coadread_tcga_pan_can_atlas_2018	TCGA-AA-3979-01	Male	1.1134	3.667	-0.9049
coadread_tcga_pan_can_atlas_2018	TCGA-AA-3980-01	Female	0.7612	2.4334	1.4398
coadread_tcga_pan_can_atlas_2018	TCGA-AA-3982-01	Male	0.8768	4.3782	0.4961
coadread_tcga_pan_can_atlas_2018	TCGA-AA-3984-01	Female	1.6453	2.7867	1.4588
coadread_tcga_pan_can_atlas_2018	TCGA-AA-3986-01	Male	1.3264	3.2576	0.3971
coadread_tcga_pan_can_atlas_2018	TCGA-AA-3989-01	Male	2.5382	4.7711	-0.1941
coadread_tcga_pan_can_atlas_2018	TCGA-AA-3994-01	Male	-0.8593	3.5317	0.0061
coadread_tcga_pan_can_atlas_2018	TCGA-AA-A004-01	Male	-2.8464	5.4257	-2.9268
coadread_tcga_pan_can_atlas_2018	TCGA-AA-A00A-01	Male	0.3367	0.5929	1.3864
coadread_tcga_pan_can_atlas_2018	TCGA-AA-A00D-01	Male	0.1946	1.9049	0.979
coadread_tcga_pan_can_atlas_2018	TCGA-AA-A00E-01	Male	-0.0307	0.4834	-0.266
coadread_tcga_pan_can_atlas_2018	TCGA-AA-A00F-01	Male	0.6696	1.3141	0.8679
coadread_tcga_pan_can_atlas_2018	TCGA-AA-A00J-01	Male	0.5713	0.0177	1.643
coadread_tcga_pan_can_atlas_2018	TCGA-AA-A00K-01	Male	0.7621	2.6691	-0.4925
coadread_tcga_pan_can_atlas_2018	TCGA-AA-A00L-01	Male	0.4228	2.8293	0.3036
coadread_tcga_pan_can_atlas_2018	TCGA-AA-A00N-01	Male	0.4831	1.2073	0.0973
coadread_tcga_pan_can_atlas_2018	TCGA-AA-A00O-01	Female	0.084	2.96	0.7756
coadread_tcga_pan_can_atlas_2018	TCGA-AA-A00Q-01	Female	1.7482	2.5109	1.4118
coadread_tcga_pan_can_atlas_2018	TCGA-AA-A00R-01	Female	0.9021	0.7304	0.8274
coadread_tcga_pan_can_atlas_2018	TCGA-AA-A00U-01	Male	-0.648	1.8835	0.2005
coadread_tcga_pan_can_atlas_2018	TCGA-AA-A00W-01	Male	0.8739	3.2067	0.5611
coadread_tcga_pan_can_atlas_2018	TCGA-AA-A00Z-01	Male	1.1958	3.9405	1.494
coadread_tcga_pan_can_atlas_2018	TCGA-AA-A010-01	Female	0.0717	1.6036	1.0311
coadread_tcga_pan_can_atlas_2018	TCGA-AA-A017-01	Female	0.8356	4.2136	0.609
coadread_tcga_pan_can_atlas_2018	TCGA-AA-A01C-01	Male	0.1635	3.8584	-0.5464
coadread_tcga_pan_can_atlas_2018	TCGA-AA-A01D-01	Female	0.8487	1.1483	0.228
coadread_tcga_pan_can_atlas_2018	TCGA-AA-A01F-01	Male	0.1606	3.8648	0.7085
coadread_tcga_pan_can_atlas_2018	TCGA-AA-A01G-01	Male	-0.04	3.1423	-0.0976
coadread_tcga_pan_can_atlas_2018	TCGA-AA-A01I-01	Male	-0.5562	2.1654	0.7772
coadread_tcga_pan_can_atlas_2018	TCGA-AA-A01K-01	Female	1.157	2.6772	1.1535
coadread_tcga_pan_can_atlas_2018	TCGA-AA-A01P-01	Female	0.6008	1.0083	0.6421
coadread_tcga_pan_can_atlas_2018	TCGA-AA-A01Q-01	Female	1.119	1.1424	1.4513
coadread_tcga_pan_can_atlas_2018	TCGA-AA-A01R-01	Male	1.0914	3.8584	0.1936
coadread_tcga_pan_can_atlas_2018	TCGA-AA-A01S-01	Female	-0.8878	6.757	-0.7829
coadread_tcga_pan_can_atlas_2018	TCGA-AA-A01T-01	Female	0.3619	4.3606	-1.6111
coadread_tcga_pan_can_atlas_2018	TCGA-AA-A01V-01	Male	0.8551	3.4165	-0.2331
coadread_tcga_pan_can_atlas_2018	TCGA-AA-A01X-01	Female	1.142	2.6007	3.0597
coadread_tcga_pan_can_atlas_2018	TCGA-AA-A01Z-01	Male	-1.3319	3.9653	0.3982
coadread_tcga_pan_can_atlas_2018	TCGA-AA-A022-01	Female	-0.8992	-0.2242	0.6507
coadread_tcga_pan_can_atlas_2018	TCGA-AA-A024-01	Male	-0.6183	1.0296	-0.8617
coadread_tcga_pan_can_atlas_2018	TCGA-AA-A029-01	Male	-1.9413	3.8288	-1.1738
coadread_tcga_pan_can_atlas_2018	TCGA-AA-A02E-01	Female	0.8567	2.1568	0.3848
coadread_tcga_pan_can_atlas_2018	TCGA-AA-A02F-01	Female	1.3754	0.2051	1.3949
coadread_tcga_pan_can_atlas_2018	TCGA-AA-A02H-01	Female	0.5951	2.6916	0.4956
coadread_tcga_pan_can_atlas_2018	TCGA-AA-A02J-01	Female	0.1981	4.9869	0.6998
coadread_tcga_pan_can_atlas_2018	TCGA-AA-A02O-01	Male	0.4532	3.8803	-0.8537
coadread_tcga_pan_can_atlas_2018	TCGA-AA-A02R-01	Female	0.5974	2.5195	1.2715
coadread_tcga_pan_can_atlas_2018	TCGA-AA-A02W-01	Female	1.318	2.9918	1.0605
coadread_tcga_pan_can_atlas_2018	TCGA-AA-A02Y-01	Male	-0.654	3.9651	-0.0685
coadread_tcga_pan_can_atlas_2018	TCGA-AA-A03F-01	Female	-0.4894	2.0002	-1.1052
coadread_tcga_pan_can_atlas_2018	TCGA-AA-A03J-01	Female	0.0072	6.0938	-1.2866
coadread_tcga_pan_can_atlas_2018	TCGA-AD-5900-01	Male	0.0098	3.6332	-0.4497
coadread_tcga_pan_can_atlas_2018	TCGA-AD-6548-01	Female	1.3942	3.4918	0.7362
coadread_tcga_pan_can_atlas_2018	TCGA-AD-6888-01	Male	-2.574	5.7441	-1.0269
coadread_tcga_pan_can_atlas_2018	TCGA-AD-6889-01	Male	-1.8438	1.6268	-1.1742
coadread_tcga_pan_can_atlas_2018	TCGA-AD-6890-01	Male	0.4615	3.7095	-1.5456
coadread_tcga_pan_can_atlas_2018	TCGA-AD-6895-01	Male	0.2043	1.7363	-0.5833
coadread_tcga_pan_can_atlas_2018	TCGA-AD-6899-01	Male	-0.0793	3.3187	0.8655
coadread_tcga_pan_can_atlas_2018	TCGA-AD-6901-01	Male	0.6768	1.1895	-0.1802
coadread_tcga_pan_can_atlas_2018	TCGA-AD-6963-01	Male	0.0876	5.1614	0.9121
coadread_tcga_pan_can_atlas_2018	TCGA-AD-6964-01	Male	-0.778	1.6044	1.0286
coadread_tcga_pan_can_atlas_2018	TCGA-AD-6965-01	Male	0.3274	2.1241	0.6214
coadread_tcga_pan_can_atlas_2018	TCGA-AD-A5EJ-01	Female	1.1051	2.7727	0.4272
coadread_tcga_pan_can_atlas_2018	TCGA-AD-A5EK-01	Male	0.386	5.0311	0.1824
coadread_tcga_pan_can_atlas_2018	TCGA-AF-2687-01	Male	2.2866	3.1499	1.2492
coadread_tcga_pan_can_atlas_2018	TCGA-AF-2690-01	Female	0.3493	2.7713	0.9417
coadread_tcga_pan_can_atlas_2018	TCGA-AF-2691-01	Female	1.2881	4.0366	0.8138
coadread_tcga_pan_can_atlas_2018	TCGA-AF-2692-01	Female	2.0713	2.1026	2.4659
coadread_tcga_pan_can_atlas_2018	TCGA-AF-2693-01	Male	1.0218	3.6784	0.2934
coadread_tcga_pan_can_atlas_2018	TCGA-AF-3400-01	Male	-0.0023	2.7213	-0.2376
coadread_tcga_pan_can_atlas_2018	TCGA-AF-3911-01	Male	0.7552	4.6349	-0.128
coadread_tcga_pan_can_atlas_2018	TCGA-AF-4110-01	Male	0.4145	4.307	-0.4747
coadread_tcga_pan_can_atlas_2018	TCGA-AF-5654-01	Female	-0.7028	4.2649	0.4725
coadread_tcga_pan_can_atlas_2018	TCGA-AF-6136-01	Female	-0.404	2.5016	1.1101
coadread_tcga_pan_can_atlas_2018	TCGA-AF-6655-01	Male	1.3452	3.631	0.6624
coadread_tcga_pan_can_atlas_2018	TCGA-AF-6672-01	Male	0.5753	1.8652	2.1189
coadread_tcga_pan_can_atlas_2018	TCGA-AF-A56K-01	Male	1.3949	3.99	2.0186
coadread_tcga_pan_can_atlas_2018	TCGA-AF-A56L-01	Female	1.8177	5.1413	0.4835
coadread_tcga_pan_can_atlas_2018	TCGA-AF-A56N-01	Female	1.0761	4.5545	0.8273
coadread_tcga_pan_can_atlas_2018	TCGA-AG-3574-01	Female	1.0396	5.6231	-0.0952
coadread_tcga_pan_can_atlas_2018	TCGA-AG-3575-01	Male	0.8658	1.3965	-0.6937
coadread_tcga_pan_can_atlas_2018	TCGA-AG-3578-01	Female	2.2005	0.7669	2.1221
coadread_tcga_pan_can_atlas_2018	TCGA-AG-3580-01	Male	1.4196	4.6865	0.1038
coadread_tcga_pan_can_atlas_2018	TCGA-AG-3581-01	Male	0.7046	5.5493	-0.1903
coadread_tcga_pan_can_atlas_2018	TCGA-AG-3582-01	Male	0.0526	3.8162	0.6794
coadread_tcga_pan_can_atlas_2018	TCGA-AG-3583-01	Male	1.4454	5.3636	-0.5861
coadread_tcga_pan_can_atlas_2018	TCGA-AG-3584-01	Male	0.9031	5.0592	0.0669
coadread_tcga_pan_can_atlas_2018	TCGA-AG-3586-01	Female	1.1691	3.4863	-0.1101
coadread_tcga_pan_can_atlas_2018	TCGA-AG-3587-01	Male	1.4528	5.4339	0.3495
coadread_tcga_pan_can_atlas_2018	TCGA-AG-3591-01	Female	1.0681	5.5611	0.0908
coadread_tcga_pan_can_atlas_2018	TCGA-AG-3592-01	Male	0.7905	4.6677	-0.1687
coadread_tcga_pan_can_atlas_2018	TCGA-AG-3593-01	Female	2.5408	3.8507	1.8883
coadread_tcga_pan_can_atlas_2018	TCGA-AG-3594-01	Male	1.0566	1.5825	0.1798
coadread_tcga_pan_can_atlas_2018	TCGA-AG-3598-01	Male	1.2658	5.6109	-0.2391
coadread_tcga_pan_can_atlas_2018	TCGA-AG-3599-01	Male	0.9925	3.4963	-0.7998
coadread_tcga_pan_can_atlas_2018	TCGA-AG-3600-01	Male	-1.3758	3.8196	0.5912
coadread_tcga_pan_can_atlas_2018	TCGA-AG-3601-01	Male	-0.8321	5.6392	-0.1936
coadread_tcga_pan_can_atlas_2018	TCGA-AG-3602-01	Female	1.7841	6.3033	-1.8794
coadread_tcga_pan_can_atlas_2018	TCGA-AG-3605-01	Female	1.2754	5.4893	-0.818
coadread_tcga_pan_can_atlas_2018	TCGA-AG-3608-01	Female	0.438	6.4992	-0.1968
coadread_tcga_pan_can_atlas_2018	TCGA-AG-3609-01	Female	1.4136	6.5975	-0.7025
coadread_tcga_pan_can_atlas_2018	TCGA-AG-3725-01	Female	0.4908	1.351	0.4354
coadread_tcga_pan_can_atlas_2018	TCGA-AG-3726-01	Female	-1.1478	7.8663	-2.4723
coadread_tcga_pan_can_atlas_2018	TCGA-AG-3727-01	Female	0.6652	7.5077	-0.7079
coadread_tcga_pan_can_atlas_2018	TCGA-AG-3728-01	Male	-0.7409	6.0576	-1.6748
coadread_tcga_pan_can_atlas_2018	TCGA-AG-3731-01	Male	1.2605	2.9687	1.1875
coadread_tcga_pan_can_atlas_2018	TCGA-AG-3732-01	Female	0.7665	0.949	1.9234
coadread_tcga_pan_can_atlas_2018	TCGA-AG-3742-01	Female	0.4201	5.7101	1.2367
coadread_tcga_pan_can_atlas_2018	TCGA-AG-3878-01	Male	-1.5502	5.5704	-2.0633
coadread_tcga_pan_can_atlas_2018	TCGA-AG-3881-01	Female	-0.2396	6.0929	-1.2527
coadread_tcga_pan_can_atlas_2018	TCGA-AG-3882-01	Female	-0.422	6.9285	-2.2486
coadread_tcga_pan_can_atlas_2018	TCGA-AG-3883-01	Male	0.5949	7.6192	-4.7813
coadread_tcga_pan_can_atlas_2018	TCGA-AG-3885-01	Female	0.5882	6.1842	-2.6072
coadread_tcga_pan_can_atlas_2018	TCGA-AG-3887-01	Male	2.6471	5.9585	-0.3544
coadread_tcga_pan_can_atlas_2018	TCGA-AG-3890-01	Male	1.6455	3.1581	0.0663
coadread_tcga_pan_can_atlas_2018	TCGA-AG-3892-01	Female	2.1883	3.7433	-1.5916
coadread_tcga_pan_can_atlas_2018	TCGA-AG-3893-01	Male	0.2829	2.7664	0.592
coadread_tcga_pan_can_atlas_2018	TCGA-AG-3894-01	Male	0.5044	5.2758	-1.0513
coadread_tcga_pan_can_atlas_2018	TCGA-AG-3896-01	Female	-0.3194	4.5762	-0.393
coadread_tcga_pan_can_atlas_2018	TCGA-AG-3898-01	Male	0.3243	6.6665	1.7038
coadread_tcga_pan_can_atlas_2018	TCGA-AG-3901-01	Female	0.0464	1.4333	0.7919
coadread_tcga_pan_can_atlas_2018	TCGA-AG-3902-01	Male	1.6637	4.0653	0.4039
coadread_tcga_pan_can_atlas_2018	TCGA-AG-3909-01	Female	-0.6003	3.7784	-1.0027
coadread_tcga_pan_can_atlas_2018	TCGA-AG-3999-01	Female	0.2235	6.0986	-0.4544
coadread_tcga_pan_can_atlas_2018	TCGA-AG-4001-01	Female	1.964	3.6636	0.2878
coadread_tcga_pan_can_atlas_2018	TCGA-AG-4005-01	Male	1.308	4.7327	0.1757
coadread_tcga_pan_can_atlas_2018	TCGA-AG-4007-01	Male	0.9758	5.173	0.2062
coadread_tcga_pan_can_atlas_2018	TCGA-AG-4008-01	Male	-0.5046	3.7872	0.4889
coadread_tcga_pan_can_atlas_2018	TCGA-AG-4015-01	Female	0.8447	5.7409	0.3312
coadread_tcga_pan_can_atlas_2018	TCGA-AG-4021-01	Female	-1.3667	1.5425	0.7778
coadread_tcga_pan_can_atlas_2018	TCGA-AG-4022-01	Female	0.6887	3.2017	0.8845
coadread_tcga_pan_can_atlas_2018	TCGA-AG-A002-01	Male	0.0894	-0.3006	0.6244
coadread_tcga_pan_can_atlas_2018	TCGA-AG-A008-01	Female	1.9304	3.2719	1.277
coadread_tcga_pan_can_atlas_2018	TCGA-AG-A00C-01	Female	-0.0116	3.0132	0.0508
coadread_tcga_pan_can_atlas_2018	TCGA-AG-A00Y-01	Male	1.5265	3.2322	1.0224
coadread_tcga_pan_can_atlas_2018	TCGA-AG-A011-01	Male	-0.9718	1.5976	-0.7932
coadread_tcga_pan_can_atlas_2018	TCGA-AG-A015-01	Female	-0.8628	1.3073	1.1834
coadread_tcga_pan_can_atlas_2018	TCGA-AG-A016-01	Male	-1.2752	4.8818	-0.021
coadread_tcga_pan_can_atlas_2018	TCGA-AG-A01J-01	Female	-0.4277	3.3712	-0.9326
coadread_tcga_pan_can_atlas_2018	TCGA-AG-A01L-01	Male	1.3839	2.8274	-0.1269
coadread_tcga_pan_can_atlas_2018	TCGA-AG-A01N-01	Female	1.849	6.0489	1.5344
coadread_tcga_pan_can_atlas_2018	TCGA-AG-A01W-01	Female	0.3571	3.341	1.9127
coadread_tcga_pan_can_atlas_2018	TCGA-AG-A01Y-01	Female	1.2649	3.1019	3.0577
coadread_tcga_pan_can_atlas_2018	TCGA-AG-A020-01	Female	2.4053	4.1352	0.6138
coadread_tcga_pan_can_atlas_2018	TCGA-AG-A025-01	Female	0.3871	2.299	0.163
coadread_tcga_pan_can_atlas_2018	TCGA-AG-A026-01	Male	-0.2368	3.7778	1.3601
coadread_tcga_pan_can_atlas_2018	TCGA-AG-A02G-01	Male	-0.5773	4.2606	1.5927
coadread_tcga_pan_can_atlas_2018	TCGA-AG-A02N-01	Male	1.9672	1.7523	0.8111
coadread_tcga_pan_can_atlas_2018	TCGA-AG-A02X-01	Male	-0.099	2.9805	1.9933
coadread_tcga_pan_can_atlas_2018	TCGA-AG-A032-01	Male	1.3744	3.8442	1.2235
coadread_tcga_pan_can_atlas_2018	TCGA-AH-6544-01	Male	0.5417	3.7352	1.2209
coadread_tcga_pan_can_atlas_2018	TCGA-AH-6547-01	Female	0.9126	0.5347	0.2867
coadread_tcga_pan_can_atlas_2018	TCGA-AH-6643-01	Male	1.0797	2.0384	3.1641
coadread_tcga_pan_can_atlas_2018	TCGA-AH-6644-01	Male	-0.6436	1.9249	1.4484
coadread_tcga_pan_can_atlas_2018	TCGA-AH-6897-01	Male	-0.5262	4.5216	0.6036
coadread_tcga_pan_can_atlas_2018	TCGA-AH-6903-01	Male	-0.4506	3.4862	1.0242
coadread_tcga_pan_can_atlas_2018	TCGA-AM-5820-01	Female	-0.2273	4.4304	1.1355
coadread_tcga_pan_can_atlas_2018	TCGA-AM-5821-01	Female	2.4668	1.722	-2.0952
coadread_tcga_pan_can_atlas_2018	TCGA-AU-3779-01	Female	1.2088	4.4023	1.0711
coadread_tcga_pan_can_atlas_2018	TCGA-AU-6004-01	Female	1.807	1.6784	1.239
coadread_tcga_pan_can_atlas_2018	TCGA-AY-4070-01	Female	0.1811	3.6952	-0.1691
coadread_tcga_pan_can_atlas_2018	TCGA-AY-4071-01	Female	-0.7596	3.4109	-0.1039
coadread_tcga_pan_can_atlas_2018	TCGA-AY-5543-01	Female	0.7337	1.6426	-0.7641
coadread_tcga_pan_can_atlas_2018	TCGA-AY-6196-01	Male	1.1537	-0.5838	2.3244
coadread_tcga_pan_can_atlas_2018	TCGA-AY-6197-01	Male	1.8111	2.4485	0.4134
coadread_tcga_pan_can_atlas_2018	TCGA-AY-6386-01	Female	-0.0926	1.6058	-0.9001
coadread_tcga_pan_can_atlas_2018	TCGA-AY-A54L-01	Female	0.2956	3.3306	-0.0262
coadread_tcga_pan_can_atlas_2018	TCGA-AY-A69D-01	Female	1.7345	3.0583	1.6716
coadread_tcga_pan_can_atlas_2018	TCGA-AY-A71X-01	Female	3.4867	1.9199	1.0632
coadread_tcga_pan_can_atlas_2018	TCGA-AY-A8YK-01	Male	0.1276	3.5306	0.8542
coadread_tcga_pan_can_atlas_2018	TCGA-AZ-4308-01	Female	-0.4145	8.4713	-2.9153
coadread_tcga_pan_can_atlas_2018	TCGA-AZ-4313-01	Female	-1.3648	4.1818	-1.6169
coadread_tcga_pan_can_atlas_2018	TCGA-AZ-4315-01	Male	0.1411	4.0943	-1.7274
coadread_tcga_pan_can_atlas_2018	TCGA-AZ-4323-01	Male	-0.2216	1.5276	1.8067
coadread_tcga_pan_can_atlas_2018	TCGA-AZ-4614-01	Female	-0.6083	1.7907	0.9546
coadread_tcga_pan_can_atlas_2018	TCGA-AZ-4615-01	Male	-3.1245	1.2576	-0.6344
coadread_tcga_pan_can_atlas_2018	TCGA-AZ-4616-01	Female	-0.5903	3.7785	-0.4576
coadread_tcga_pan_can_atlas_2018	TCGA-AZ-4681-01	Female	-0.3993	6.8658	-1.9714
coadread_tcga_pan_can_atlas_2018	TCGA-AZ-4682-01	Male	2.2605	6.185	0.0047
coadread_tcga_pan_can_atlas_2018	TCGA-AZ-4684-01	Male	-1.2606	3.7138	0.032
coadread_tcga_pan_can_atlas_2018	TCGA-AZ-5403-01	Male	0.24	5.0297	-0.8598
coadread_tcga_pan_can_atlas_2018	TCGA-AZ-5407-01	Female	0.1042	4.4568	0.0512
coadread_tcga_pan_can_atlas_2018	TCGA-AZ-6598-01	Female	-0.9145	1.7772	-0.819
coadread_tcga_pan_can_atlas_2018	TCGA-AZ-6599-01	Male	2.0401	1.4167	0.8638
coadread_tcga_pan_can_atlas_2018	TCGA-AZ-6600-01	Male	-0.6077	3.7998	1.3502
coadread_tcga_pan_can_atlas_2018	TCGA-AZ-6603-01	Female	0.326	3.6209	1.0437
coadread_tcga_pan_can_atlas_2018	TCGA-AZ-6605-01	Male	-0.2883	2.8529	0.4991
coadread_tcga_pan_can_atlas_2018	TCGA-AZ-6606-01	Male	1.2778	1.3908	1.3397
coadread_tcga_pan_can_atlas_2018	TCGA-AZ-6607-01	Male	-3.107	-0.3914	1.477
coadread_tcga_pan_can_atlas_2018	TCGA-CA-5254-01	Female	2.2952	2.6065	0.3706
coadread_tcga_pan_can_atlas_2018	TCGA-CA-5255-01	Male	-0.861	3.3499	0.1795
coadread_tcga_pan_can_atlas_2018	TCGA-CA-5256-01	Female	0.2613	7.8973	-1.4553
coadread_tcga_pan_can_atlas_2018	TCGA-CA-5796-01	Female	0.1274	0.6479	0.1911
coadread_tcga_pan_can_atlas_2018	TCGA-CA-5797-01	Male	-0.2183	3.3938	1.2883
coadread_tcga_pan_can_atlas_2018	TCGA-CA-6715-01	Male	-0.182	4.8578	0.8572
coadread_tcga_pan_can_atlas_2018	TCGA-CA-6716-01	Male	1.2852	2.4744	1.8653
coadread_tcga_pan_can_atlas_2018	TCGA-CA-6717-01	Male	0.4411	2.9958	1.4102
coadread_tcga_pan_can_atlas_2018	TCGA-CA-6718-01	Male	1.0426	0.7996	1.2305
coadread_tcga_pan_can_atlas_2018	TCGA-CA-6719-01	Male	-0.6375	2.7742	1.182
coadread_tcga_pan_can_atlas_2018	TCGA-CI-6619-01	Male	1.4424	4.1319	0.2933
coadread_tcga_pan_can_atlas_2018	TCGA-CI-6620-01	Female	0.9592	2.7114	1.598
coadread_tcga_pan_can_atlas_2018	TCGA-CI-6621-01	Male	2.0291	4.2283	1.2807
coadread_tcga_pan_can_atlas_2018	TCGA-CI-6622-01	Male	-0.4858	3.9231	-0.8128
coadread_tcga_pan_can_atlas_2018	TCGA-CI-6623-01	Male	-0.4712	4.1961	1.5187
coadread_tcga_pan_can_atlas_2018	TCGA-CI-6624-01	Female	-0.8345	1.0369	1.2725
coadread_tcga_pan_can_atlas_2018	TCGA-CK-4947-01	Female	-0.8917	2.4837	1.5946
coadread_tcga_pan_can_atlas_2018	TCGA-CK-4948-01	Female	0.4492	4.6808	0.458
coadread_tcga_pan_can_atlas_2018	TCGA-CK-4950-01	Female	0.9054	3.5568	-0.2124
coadread_tcga_pan_can_atlas_2018	TCGA-CK-4951-01	Female	0.8358	-0.0911	-0.3516
coadread_tcga_pan_can_atlas_2018	TCGA-CK-4952-01	Female	3.5811	2.4925	0.5662
coadread_tcga_pan_can_atlas_2018	TCGA-CK-5912-01	Male	-1.2855	1.8789	0.7051
coadread_tcga_pan_can_atlas_2018	TCGA-CK-5913-01	Female	0.1516	1.6773	-1.3573
coadread_tcga_pan_can_atlas_2018	TCGA-CK-5914-01	Male	1.8458	5.0548	0.4838
coadread_tcga_pan_can_atlas_2018	TCGA-CK-5915-01	Male	0.3928	3.5195	1.0178
coadread_tcga_pan_can_atlas_2018	TCGA-CK-5916-01	Female	-0.5961	2.1081	1.5309
coadread_tcga_pan_can_atlas_2018	TCGA-CK-6746-01	Female	-0.034	3.1312	1.6845
coadread_tcga_pan_can_atlas_2018	TCGA-CK-6747-01	Female	0.4304	2.445	0.1246
coadread_tcga_pan_can_atlas_2018	TCGA-CK-6748-01	Female	-1.693	3.8499	-0.107
coadread_tcga_pan_can_atlas_2018	TCGA-CK-6751-01	Female	-1.1787	2.7087	0.0611
coadread_tcga_pan_can_atlas_2018	TCGA-CL-4957-01	Female	1.3885	4.485	0.3948
coadread_tcga_pan_can_atlas_2018	TCGA-CL-5917-01	Female	2.3752	4.1518	0.7021
coadread_tcga_pan_can_atlas_2018	TCGA-CL-5918-01	Female	0.4348	5.542	0.3704
coadread_tcga_pan_can_atlas_2018	TCGA-CM-4743-01	Male	-0.4	1.0699	-1.9387
coadread_tcga_pan_can_atlas_2018	TCGA-CM-4744-01	Male	0.8951	5.7649	-1.2815
coadread_tcga_pan_can_atlas_2018	TCGA-CM-4746-01	Male	-1.8111	6.9137	-2.1831
coadread_tcga_pan_can_atlas_2018	TCGA-CM-4747-01	Male	0.5386	3.7494	1.965
coadread_tcga_pan_can_atlas_2018	TCGA-CM-4748-01	Male	-0.2963	3.7199	0.5768
coadread_tcga_pan_can_atlas_2018	TCGA-CM-4750-01	Female	0.3046	6.6449	-1.5375
coadread_tcga_pan_can_atlas_2018	TCGA-CM-4751-01	Male	1.8595	0.5827	-0.1352
coadread_tcga_pan_can_atlas_2018	TCGA-CM-4752-01	Male	0.5016	4.5424	-0.5789
coadread_tcga_pan_can_atlas_2018	TCGA-CM-5341-01	Female	1.4602	5.4771	-0.2567
coadread_tcga_pan_can_atlas_2018	TCGA-CM-5344-01	Female	0.1132	3.375	0.6371
coadread_tcga_pan_can_atlas_2018	TCGA-CM-5348-01	Male	-0.9738	-0.0689	1.42
coadread_tcga_pan_can_atlas_2018	TCGA-CM-5349-01	Female	-1.0485	2.929	0.1357
coadread_tcga_pan_can_atlas_2018	TCGA-CM-5860-01	Male	-2.1237	4.8337	-0.6137
coadread_tcga_pan_can_atlas_2018	TCGA-CM-5861-01	Female	-1.8831	1.2759	1.9154
coadread_tcga_pan_can_atlas_2018	TCGA-CM-5862-01	Male	0.7409	5.3547	1.1035
coadread_tcga_pan_can_atlas_2018	TCGA-CM-5863-01	Female	-0.0098	1.0657	0.95
coadread_tcga_pan_can_atlas_2018	TCGA-CM-5864-01	Male	-0.5259	4.2225	0.8168
coadread_tcga_pan_can_atlas_2018	TCGA-CM-5868-01	Female	-0.537	4.3838	0.834
coadread_tcga_pan_can_atlas_2018	TCGA-CM-6161-01	Female	1.7073	3.4574	0.7515
coadread_tcga_pan_can_atlas_2018	TCGA-CM-6162-01	Female	0.629	0.0627	0.7563
coadread_tcga_pan_can_atlas_2018	TCGA-CM-6163-01	Male	0.4056	2.8788	2.5467
coadread_tcga_pan_can_atlas_2018	TCGA-CM-6164-01	Female	0.8347	4.3451	0.7919
coadread_tcga_pan_can_atlas_2018	TCGA-CM-6165-01	Male	-0.3679	1.7405	1.5128
coadread_tcga_pan_can_atlas_2018	TCGA-CM-6166-01	Female	1.8256	4.8366	0.986
coadread_tcga_pan_can_atlas_2018	TCGA-CM-6167-01	Female	0.0591	1.631	2.5064
coadread_tcga_pan_can_atlas_2018	TCGA-CM-6168-01	Female	-0.2319	2.5963	1.256
coadread_tcga_pan_can_atlas_2018	TCGA-CM-6169-01	Male	-0.075	2.9366	1.1188
coadread_tcga_pan_can_atlas_2018	TCGA-CM-6170-01	Female	0.2694	3.5791	0.7637
coadread_tcga_pan_can_atlas_2018	TCGA-CM-6171-01	Female	0.9765	1.0966	1.0452
coadread_tcga_pan_can_atlas_2018	TCGA-CM-6172-01	Female	-1.1914	2.3008	1.4155
coadread_tcga_pan_can_atlas_2018	TCGA-CM-6674-01	Male	-1.0304	1.8842	0.1641
coadread_tcga_pan_can_atlas_2018	TCGA-CM-6675-01	Male	0.4543	1.3557	1.1356
coadread_tcga_pan_can_atlas_2018	TCGA-CM-6676-01	Male	-0.2517	4.9847	0.4506
coadread_tcga_pan_can_atlas_2018	TCGA-CM-6677-01	Female	0.6821	5.2962	1.2073
coadread_tcga_pan_can_atlas_2018	TCGA-CM-6678-01	Female	-0.5102	3.4605	0.4686
coadread_tcga_pan_can_atlas_2018	TCGA-CM-6679-01	Male	0.1536	2.2786	1.009
coadread_tcga_pan_can_atlas_2018	TCGA-CM-6680-01	Female	-0.416	1.0766	1.0197
coadread_tcga_pan_can_atlas_2018	TCGA-D5-5537-01	Male	0.5785	3.1712	0.4928
coadread_tcga_pan_can_atlas_2018	TCGA-D5-5538-01	Female	0.2073	2.8291	0.1959
coadread_tcga_pan_can_atlas_2018	TCGA-D5-5539-01	Male	-0.3966	1.7186	2.0915
coadread_tcga_pan_can_atlas_2018	TCGA-D5-5540-01	Male	2.987	6.9169	-0.3594
coadread_tcga_pan_can_atlas_2018	TCGA-D5-5541-01	Male	0.8582	4.983	0.4537
coadread_tcga_pan_can_atlas_2018	TCGA-D5-6529-01	Male	0.3938	2.6562	0.9419
coadread_tcga_pan_can_atlas_2018	TCGA-D5-6530-01	Male	0.2834	1.9082	0.3355
coadread_tcga_pan_can_atlas_2018	TCGA-D5-6531-01	Male	-0.2274	4.0434	0.6393
coadread_tcga_pan_can_atlas_2018	TCGA-D5-6532-01	Male	-0.8293	3.9483	0.7799
coadread_tcga_pan_can_atlas_2018	TCGA-D5-6533-01	Female	0.4218	3.7971	-0.4985
coadread_tcga_pan_can_atlas_2018	TCGA-D5-6534-01	Female	-0.8207	-0.4624	0.7357
coadread_tcga_pan_can_atlas_2018	TCGA-D5-6535-01	Female	-0.0813	2.724	1.2274
coadread_tcga_pan_can_atlas_2018	TCGA-D5-6536-01	Male	0.0366	1.8884	1.9534
coadread_tcga_pan_can_atlas_2018	TCGA-D5-6537-01	Male	2.2337	4.945	-1.6214
coadread_tcga_pan_can_atlas_2018	TCGA-D5-6538-01	Female	0.0708	3.1971	0.8335
coadread_tcga_pan_can_atlas_2018	TCGA-D5-6539-01	Female	-1.3445	0.7265	0.1761
coadread_tcga_pan_can_atlas_2018	TCGA-D5-6540-01	Male	1.7663	0.2028	-0.1521
coadread_tcga_pan_can_atlas_2018	TCGA-D5-6541-01	Male	0.3097	0.2468	-0.0976
coadread_tcga_pan_can_atlas_2018	TCGA-D5-6898-01	Female	0.1263	4.3548	0.9068
coadread_tcga_pan_can_atlas_2018	TCGA-D5-6920-01	Female	1.1574	2.9099	-0.1015
coadread_tcga_pan_can_atlas_2018	TCGA-D5-6922-01	Male	0.8119	3.1462	0.6008
coadread_tcga_pan_can_atlas_2018	TCGA-D5-6923-01	Male	1.2599	4.5182	1.7837
coadread_tcga_pan_can_atlas_2018	TCGA-D5-6924-01	Male	0.0889	4.2259	0.851
coadread_tcga_pan_can_atlas_2018	TCGA-D5-6926-01	Male	0.0346	3.2311	0.8201
coadread_tcga_pan_can_atlas_2018	TCGA-D5-6927-01	Male	1.6857	2.7912	-0.629
coadread_tcga_pan_can_atlas_2018	TCGA-D5-6928-01	Male	0.0515	0.5023	0.9701
coadread_tcga_pan_can_atlas_2018	TCGA-D5-6929-01	Female	-0.3844	4.5197	0.269
coadread_tcga_pan_can_atlas_2018	TCGA-D5-6930-01	Male	-0.205	2.6287	-0.9863
coadread_tcga_pan_can_atlas_2018	TCGA-D5-6931-01	Male	1.6375	1.9148	1.0827
coadread_tcga_pan_can_atlas_2018	TCGA-D5-6932-01	Male	0.7354	4.7458	0.6668
coadread_tcga_pan_can_atlas_2018	TCGA-D5-7000-01	Female	0.3841	2.8812	1.0593
coadread_tcga_pan_can_atlas_2018	TCGA-DC-4745-01	Female	1.4995	6.6161	-0.6253
coadread_tcga_pan_can_atlas_2018	TCGA-DC-4749-01	Male	-0.1708	5.4549	0.0068
coadread_tcga_pan_can_atlas_2018	TCGA-DC-5337-01	Male	-0.3545	5.5839	-0.7272
coadread_tcga_pan_can_atlas_2018	TCGA-DC-5869-01	Female	2.4295	4.9375	-0.4523
coadread_tcga_pan_can_atlas_2018	TCGA-DC-6154-01	Female	-0.9642	5.8195	0.9652
coadread_tcga_pan_can_atlas_2018	TCGA-DC-6155-01	Female	3.6538	3.7775	-1.6296
coadread_tcga_pan_can_atlas_2018	TCGA-DC-6156-01	Male	-0.0565	-0.4064	1.7504
coadread_tcga_pan_can_atlas_2018	TCGA-DC-6157-01	Male	1.0242	3.676	0.8274
coadread_tcga_pan_can_atlas_2018	TCGA-DC-6158-01	Male	0.1322	3.4417	1.2026
coadread_tcga_pan_can_atlas_2018	TCGA-DC-6160-01	Male	-0.169	1.807	1.373
coadread_tcga_pan_can_atlas_2018	TCGA-DC-6681-01	Female	-1.1846	3.6144	0.9697
coadread_tcga_pan_can_atlas_2018	TCGA-DC-6682-01	Male	0.4683	3.7295	1.6908
coadread_tcga_pan_can_atlas_2018	TCGA-DC-6683-01	Male	-1.4392	5.0362	1.2428
coadread_tcga_pan_can_atlas_2018	TCGA-DM-A0X9-01	Female	0.4676	4.275	1.05
coadread_tcga_pan_can_atlas_2018	TCGA-DM-A0XD-01	Male	-0.4903	4.1794	1.2939
coadread_tcga_pan_can_atlas_2018	TCGA-DM-A0XF-01	Female	0.6227	3.9204	-0.0785
coadread_tcga_pan_can_atlas_2018	TCGA-DM-A1D0-01	Female	-0.3686	2.3587	0.3539
coadread_tcga_pan_can_atlas_2018	TCGA-DM-A1D4-01	Male	0.8101	2.9143	1.9691
coadread_tcga_pan_can_atlas_2018	TCGA-DM-A1D6-01	Male	2.5314	4.1842	1.6784
coadread_tcga_pan_can_atlas_2018	TCGA-DM-A1D7-01	Male	-0.3149	2.6326	-0.2297
coadread_tcga_pan_can_atlas_2018	TCGA-DM-A1D8-01	Female	1.1977	3.8436	0.838
coadread_tcga_pan_can_atlas_2018	TCGA-DM-A1D9-01	Female	0.5514	0.8362	0.704
coadread_tcga_pan_can_atlas_2018	TCGA-DM-A1DA-01	Female	2.0132	4.5399	-0.0677
coadread_tcga_pan_can_atlas_2018	TCGA-DM-A1DB-01	Male	0.6721	4.2679	1.774
coadread_tcga_pan_can_atlas_2018	TCGA-DM-A1HA-01	Male	2.1899	2.3462	1.0188
coadread_tcga_pan_can_atlas_2018	TCGA-DM-A1HB-01	Male	-0.8615	2.5564	0.2853
coadread_tcga_pan_can_atlas_2018	TCGA-DM-A280-01	Female	-1.5888	2.8376	-1.5161
coadread_tcga_pan_can_atlas_2018	TCGA-DM-A282-01	Female	0.2476	4.6774	0.956
coadread_tcga_pan_can_atlas_2018	TCGA-DM-A285-01	Female	-0.3362	3.0932	0.4977
coadread_tcga_pan_can_atlas_2018	TCGA-DM-A288-01	Male	0.3841	3.5401	0.6265
coadread_tcga_pan_can_atlas_2018	TCGA-DM-A28A-01	Male	0.0692	3.5917	1.9631
coadread_tcga_pan_can_atlas_2018	TCGA-DM-A28C-01	Male	-1.2023	1.748	3.0181
coadread_tcga_pan_can_atlas_2018	TCGA-DM-A28E-01	Female	1.1674	4.9486	0.4185
coadread_tcga_pan_can_atlas_2018	TCGA-DM-A28F-01	Male	0.0963	3.7297	2.0919
coadread_tcga_pan_can_atlas_2018	TCGA-DM-A28G-01	Male	0.2167	2.4285	0.9502
coadread_tcga_pan_can_atlas_2018	TCGA-DM-A28H-01	Male	1.4354	5.2228	1.0919
coadread_tcga_pan_can_atlas_2018	TCGA-DM-A28K-01	Male	1.1385	2.1508	1.2805
coadread_tcga_pan_can_atlas_2018	TCGA-DM-A28M-01	Male	-2.2293	3.5446	0.1208
coadread_tcga_pan_can_atlas_2018	TCGA-DT-5265-01	Male	0.5492	1.0966	0.9169
coadread_tcga_pan_can_atlas_2018	TCGA-DY-A0XA-01	Female	0.3039	3.9242	1.0019
coadread_tcga_pan_can_atlas_2018	TCGA-DY-A1DC-01	Female	0.2256	3.6022	0.0803
coadread_tcga_pan_can_atlas_2018	TCGA-DY-A1DD-01	Female	0.2162	5.5065	0.7
coadread_tcga_pan_can_atlas_2018	TCGA-DY-A1DE-01	Female	1.3728	2.0599	1.4031
coadread_tcga_pan_can_atlas_2018	TCGA-DY-A1DF-01	Female	0.434	0.8363	1.415
coadread_tcga_pan_can_atlas_2018	TCGA-DY-A1DG-01	Male	0.1133	4.7162	0.7923
coadread_tcga_pan_can_atlas_2018	TCGA-DY-A1H8-01	Female	0.3711	6.2495	-0.8508
coadread_tcga_pan_can_atlas_2018	TCGA-EF-5830-01	Male	-0.87	3.4919	-0.5493
coadread_tcga_pan_can_atlas_2018	TCGA-EF-5831-01	Male	0.9647	1.4634	1.1089
coadread_tcga_pan_can_atlas_2018	TCGA-EI-6506-01	Female	0.5137	3.3397	0.555
coadread_tcga_pan_can_atlas_2018	TCGA-EI-6507-01	Male	3.0412	0.872	1.1774
coadread_tcga_pan_can_atlas_2018	TCGA-EI-6508-01	Female	0.2954	1.7749	1.7025
coadread_tcga_pan_can_atlas_2018	TCGA-EI-6509-01	Male	0.7012	3.6228	1.1682
coadread_tcga_pan_can_atlas_2018	TCGA-EI-6510-01	Female	-0.2241	1.9702	0.7609
coadread_tcga_pan_can_atlas_2018	TCGA-EI-6511-01	Male	0.2381	4.3684	0.7179
coadread_tcga_pan_can_atlas_2018	TCGA-EI-6512-01	Female	1.6798	4.8212	0.1043
coadread_tcga_pan_can_atlas_2018	TCGA-EI-6513-01	Male	0.2295	3.9251	1.0462
coadread_tcga_pan_can_atlas_2018	TCGA-EI-6514-01	Female	-0.2401	3.4019	0.9126
coadread_tcga_pan_can_atlas_2018	TCGA-EI-6881-01	Male	1.1477	2.5854	0.8854
coadread_tcga_pan_can_atlas_2018	TCGA-EI-6882-01	Male	-0.1062	0.9701	1.8173
coadread_tcga_pan_can_atlas_2018	TCGA-EI-6883-01	Male	-0.1014	5.2762	0.243
coadread_tcga_pan_can_atlas_2018	TCGA-EI-6884-01	Male	-0.6066	1.5862	1.1404
coadread_tcga_pan_can_atlas_2018	TCGA-EI-6885-01	Female	0.0983	4.2827	1.3347
coadread_tcga_pan_can_atlas_2018	TCGA-EI-6917-01	Male	-0.2453	2.3384	1.857
coadread_tcga_pan_can_atlas_2018	TCGA-EI-7002-01	Male	0.3636	4.8081	2.1721
coadread_tcga_pan_can_atlas_2018	TCGA-EI-7004-01	Female	-1.6845	1.4401	1.7058
coadread_tcga_pan_can_atlas_2018	TCGA-F4-6459-01	Female	-0.4007	3.1424	1.373
coadread_tcga_pan_can_atlas_2018	TCGA-F4-6460-01	Female	0.6794	3.0596	1.4914
coadread_tcga_pan_can_atlas_2018	TCGA-F4-6461-01	Female	-0.8725	0.2925	2.3392
coadread_tcga_pan_can_atlas_2018	TCGA-F4-6463-01	Male	0.1691	2.3652	0.6778
coadread_tcga_pan_can_atlas_2018	TCGA-F4-6569-01	Male	-0.5464	3.1794	1.2278
coadread_tcga_pan_can_atlas_2018	TCGA-F4-6570-01	Female	0.649	0.9244	0.4423
coadread_tcga_pan_can_atlas_2018	TCGA-F4-6703-01	Male	-0.6557	-0.2127	1.1347
coadread_tcga_pan_can_atlas_2018	TCGA-F4-6704-01	Male	-0.2905	2.6781	1.1039
coadread_tcga_pan_can_atlas_2018	TCGA-F4-6805-01	Female	-0.2209	1.9632	1.1674
coadread_tcga_pan_can_atlas_2018	TCGA-F4-6806-01	Female	0.5723	2.3158	0.6061
coadread_tcga_pan_can_atlas_2018	TCGA-F4-6807-01	Female	-0.921	2.4005	1.7008
coadread_tcga_pan_can_atlas_2018	TCGA-F4-6808-01	Female	-1.0295	5.2451	-0.2047
coadread_tcga_pan_can_atlas_2018	TCGA-F4-6809-01	Female	0.4404	3.3251	0.786
coadread_tcga_pan_can_atlas_2018	TCGA-F4-6854-01	Female	0.7007	4.9462	1.2803
coadread_tcga_pan_can_atlas_2018	TCGA-F4-6855-01	Female	0.1069	2.474	2.0186
coadread_tcga_pan_can_atlas_2018	TCGA-F4-6856-01	Male	-0.4584	1.9281	0.2926
coadread_tcga_pan_can_atlas_2018	TCGA-F5-6464-01	Female	-0.0108	1.4221	1.7572
coadread_tcga_pan_can_atlas_2018	TCGA-F5-6465-01	Female	0.2716	1.6574	1.0092
coadread_tcga_pan_can_atlas_2018	TCGA-F5-6571-01	Female	-0.1382	3.9684	1.7823
coadread_tcga_pan_can_atlas_2018	TCGA-F5-6702-01	Male	-1.7065	1.5687	0.9431
coadread_tcga_pan_can_atlas_2018	TCGA-F5-6810-01	Male	0.8727	3.2275	0.9259
coadread_tcga_pan_can_atlas_2018	TCGA-F5-6811-01	Female	-0.2606	3.9593	0.9967
coadread_tcga_pan_can_atlas_2018	TCGA-F5-6812-01	Male	0.1917	1.5945	1.8773
coadread_tcga_pan_can_atlas_2018	TCGA-F5-6813-01	Male	0.4171	3.3715	2.2962
coadread_tcga_pan_can_atlas_2018	TCGA-F5-6814-01	Male	-0.1043	3.2261	1.2733
coadread_tcga_pan_can_atlas_2018	TCGA-F5-6861-01	Female	-0.3676	3.3503	0.415
coadread_tcga_pan_can_atlas_2018	TCGA-F5-6863-01	Female	0.3355	2.6147	1.7025
coadread_tcga_pan_can_atlas_2018	TCGA-F5-6864-01	Female	0.3818	3.2715	1.3309
coadread_tcga_pan_can_atlas_2018	TCGA-G4-6293-01	Female	0.3618	2.6492	0.3439
coadread_tcga_pan_can_atlas_2018	TCGA-G4-6294-01	Male	0.2146	3.4492	1.0918
coadread_tcga_pan_can_atlas_2018	TCGA-G4-6295-01	Female	-0.8446	4.3863	0.4304
coadread_tcga_pan_can_atlas_2018	TCGA-G4-6297-01	Female	0.023	3.3324	1.4282
coadread_tcga_pan_can_atlas_2018	TCGA-G4-6298-01	Male	-0.795	3.2565	1.4057
coadread_tcga_pan_can_atlas_2018	TCGA-G4-6299-01	Male	-1.538	2.4198	1.9718
coadread_tcga_pan_can_atlas_2018	TCGA-G4-6302-01	Female	-1.46	-0.128	1.7233
coadread_tcga_pan_can_atlas_2018	TCGA-G4-6303-01	Female	-0.0295	4.613	3.4542
coadread_tcga_pan_can_atlas_2018	TCGA-G4-6304-01	Female	-1.4555	3.3481	-0.4916
coadread_tcga_pan_can_atlas_2018	TCGA-G4-6306-01	Male	0.1226	4.0391	-1.4909
coadread_tcga_pan_can_atlas_2018	TCGA-G4-6307-01	Female	0.9842	3.9511	-0.0709
coadread_tcga_pan_can_atlas_2018	TCGA-G4-6309-01	Female	1.3469	2.4155	-0.345
coadread_tcga_pan_can_atlas_2018	TCGA-G4-6311-01	Male	-0.1673	3.8866	1.5806
coadread_tcga_pan_can_atlas_2018	TCGA-G4-6315-01	Male	1.5533	4.7763	0.434
coadread_tcga_pan_can_atlas_2018	TCGA-G4-6317-01	Female	-1.2512	5.1657	0.0832
coadread_tcga_pan_can_atlas_2018	TCGA-G4-6320-01	Male	-1.3281	2.2036	0.2003
coadread_tcga_pan_can_atlas_2018	TCGA-G4-6321-01	Female	-1.2806	-0.6388	-2.4552
coadread_tcga_pan_can_atlas_2018	TCGA-G4-6322-01	Male	-1.3077	1.7186	0.3495
coadread_tcga_pan_can_atlas_2018	TCGA-G4-6323-01	Male	0.6088	0.9373	0.4202
coadread_tcga_pan_can_atlas_2018	TCGA-G4-6586-01	Female	0.7894	1.7891	-1.9047
coadread_tcga_pan_can_atlas_2018	TCGA-G4-6588-01	Female	2.0358	1.2752	0.5791
coadread_tcga_pan_can_atlas_2018	TCGA-G4-6626-01	Male	0.8615	4.5977	1.1481
coadread_tcga_pan_can_atlas_2018	TCGA-G4-6627-01	Male	0.1872	1.9729	0.8571
coadread_tcga_pan_can_atlas_2018	TCGA-G4-6628-01	Male	0.699	0.9647	0.9953
coadread_tcga_pan_can_atlas_2018	TCGA-G5-6641-01	Male	1.1196	1.0822	0.7814
coadread_tcga_pan_can_atlas_2018	TCGA-NH-A50T-01	Female	1.6168	5.4876	1.6721
coadread_tcga_pan_can_atlas_2018	TCGA-NH-A50U-01	Male	1.7423	1.4812	0.3432
coadread_tcga_pan_can_atlas_2018	TCGA-NH-A50V-01	Male	0.4033	1.8796	1.3099
coadread_tcga_pan_can_atlas_2018	TCGA-NH-A5IV-01	Female	1.0362	0.5592	1.5891
coadread_tcga_pan_can_atlas_2018	TCGA-NH-A6GA-01	Male	2.297	2.0016	2.4527
coadread_tcga_pan_can_atlas_2018	TCGA-NH-A6GB-01	Female	1.7376	3.7977	0.8049
coadread_tcga_pan_can_atlas_2018	TCGA-NH-A6GC-01	Female	2.2219	1.3318	1.1907
coadread_tcga_pan_can_atlas_2018	TCGA-NH-A8F7-01	Female	1.5078	4.9868	1.6268
coadread_tcga_pan_can_atlas_2018	TCGA-NH-A8F8-01	Male	2.0572	4.7455	1.4668
coadread_tcga_pan_can_atlas_2018	TCGA-QG-A5YV-01	Female	2.6299	2.5586	1.2283
coadread_tcga_pan_can_atlas_2018	TCGA-QG-A5YW-01	Female	0.8041	2.8922	0.239
coadread_tcga_pan_can_atlas_2018	TCGA-QG-A5YX-01	Female	1.5884	2.5687	0.2181
coadread_tcga_pan_can_atlas_2018	TCGA-QG-A5Z1-01	Male	-2.0953	1.1891	1.3594
coadread_tcga_pan_can_atlas_2018	TCGA-QG-A5Z2-01	Male	0.9245	0.872	1.1806
coadread_tcga_pan_can_atlas_2018	TCGA-QL-A97D-01	Female	0.2109	1.9565	0.6975
coadread_tcga_pan_can_atlas_2018	TCGA-RU-A8FL-01	Male	0.5714	3.6132	1.1236
coadread_tcga_pan_can_atlas_2018	TCGA-SS-A7HO-01	Female	0.9379	4.6611	1.0177
coadread_tcga_pan_can_atlas_2018	TCGA-T9-A92H-01	Male	0.874	2.967	0.1024
coadread_tcga_pan_can_atlas_2018	TCGA-WS-AB45-01	Female	-1.6836	-1.2724	2.1507

## Sheet: Figure 3e
AHCY_Expression	Sex	Age	A0cd1ncd2	CSS (months)	AHCY_HL
262.3	Male	21	1	32	High
111.13	Male	32	0	225	Low
263.07	Male	32	0	224	High
179.18	Female	38	0	141	Low
0	Female	38	1	18	Low
307.21	Male	39	1	32	High
133.17	Male	40	0	227	Low
294.46	Male	40	0	255	High
126.33	Male	41	1	240	Low
58.4	Female	41	2	4	Low
130.28	Female	42	2	124	Low
661.5	Female	42	0	229	High
30.76	Male	43	2	268	Low
414.72	Female	43	0	221	High
255.54	Female	43	1	48	High
4.25	Male	43	0	206	Low
126.66	Male	43	0	182	Low
190.16	Male	45	0	191	High
301.21	Female	45	2	96	High
547.82	Male	45	1	38	High
162.46	Female	46	0	186	Low
227.09	Male	46	0	101	High
0	Male	46	0	137	Low
33.04	Female	46	0	141	Low
3.76	Female	46	0	196	Low
99.23	Male	47	1	38	Low
50.59	Male	47	2	126	Low
48.89	Male	47	1	40	Low
0	Male	47	0	132	Low
524.71	Male	48	1	87	High
290.43	Female	48	0	89	High
59.99	Female	48	0	140	Low
444.55	Male	48	0	148	High
1.49	Female	48	0	114	Low
40.17	Male	48	2	156	Low
240.47	Female	49	2	71	High
160.91	Female	49	1	13	Low
61.33	Male	49	2	122	Low
0.65	Female	49	0	116	Low
77.26	Female	49	0	87	Low
428.04	Male	49	0	134	High
129.79	Female	50	0	96	Low
268.65	Female	50	0	251	High
218.07	Male	50	1	108	High
555.94	Male	50	0	186	High
81.46	Female	51	0	129	Low
43.82	Female	51	2	161	Low
186.87	Male	51	1	50	High
591.65	Female	51	1	49	High
119.65	Female	52	0	135	Low
1570.79	Female	52	2	91	High
0	Male	53	2	184	Low
169.4	Male	53	2	161	Low
73.78	Female	53	0	273	Low
964.6	Male	53	1	14	High
0	Male	53	0	103	Low
134.01	Female	53	0	134	Low
103.48	Male	53	0	225	Low
2.67	Female	53	0	160	Low
316.94	Female	53	1	80	High
174.29	Male	53	1	26	Low
46.03	Male	53	0	113	Low
160.05	Female	53	0	274	Low
164.55	Female	54	0	163	Low
15.11	Male	54	0	152	Low
2.63	Female	54	0	93	Low
10.79	Male	54	1	15	Low
171.7	Male	54	2	107	Low
80.8	Male	54	1	90	Low
3.66	Female	54	0	102	Low
405.98	Female	54	0	275	High
51.2	Male	54	1	27	Low
219.86	Female	54	1	57	High
522.98	Female	54	0	232	High
4.49	Male	55	0	96	Low
7.89	Female	55	2	16	Low
34.61	Male	55	2	40	Low
170.63	Female	55	0	211	Low
54.39	Male	55	0	106	Low
205.98	Female	55	1	51	High
924.59	Male	56	1	148	High
12.36	Female	56	0	207	Low
500.22	Male	56	1	116	High
169.32	Male	56	0	280	Low
23.94	Female	56	0	202	Low
173.09	Female	56	0	95	Low
277.78	Male	56	0	91	High
128.39	Male	57	1	42	Low
65.1	Male	57	0	96	Low
120.41	Female	57	2	130	Low
0	Male	57	1	72	Low
363.13	Female	57	1	63	High
175.1	Female	57	0	101	Low
1.72	Male	57	0	113	Low
4.77	Male	58	0	131	Low
163.19	Male	58	1	28	Low
3.99	Male	58	2	1	Low
609.67	Female	58	2	37	High
257.76	Male	58	0	163	High
125.61	Female	58	0	91	Low
71.69	Female	58	0	87	Low
4.4	Male	58	2	39	Low
332.74	Male	58	2	25	High
461.22	Female	58	0	189	High
97.29	Male	58	0	251	Low
70.55	Male	58	0	96	Low
66.73	Male	59	0	222	Low
517.12	Male	59	2	14	High
688.64	Male	59	0	103	High
732.83	Male	59	0	249	High
2.05	Female	59	1	41	Low
225.04	Female	59	2	171	High
573.69	Male	59	1	55	High
437.71	Female	59	0	197	High
106.12	Female	59	1	70	Low
127.93	Female	59	0	279	Low
72.56	Male	59	0	158	Low
2.58	Female	59	2	38	Low
120.61	Male	59	2	116	Low
273.86	Male	59	2	147	High
2.33	Male	59	1	2	Low
114.71	Female	59	0	171	Low
328.6	Female	59	0	166	High
0	Female	59	1	157	Low
3.19	Female	60	0	91	Low
70.01	Female	60	0	202	Low
303.91	Male	60	0	141	High
5.85	Male	60	1	52	Low
26.43	Male	60	0	138	Low
81.36	Female	60	1	13	Low
842.52	Male	60	0	242	High
361.13	Female	60	0	248	High
142.08	Male	60	2	79	Low
4.05	Female	60	0	205	Low
349.59	Male	61	2	93	High
179.57	Female	61	0	218	Low
9.49	Female	61	2	190	Low
0	Male	61	2	82	Low
39.66	Male	61	2	79	Low
359.06	Female	61	1	13	High
0	Female	61	2	221	Low
0	Male	61	0	100	Low
243.3	Female	61	0	104	High
5.46	Male	61	0	125	Low
57.84	Male	61	0	104	Low
0	Male	61	0	118	Low
0	Female	61	0	111	Low
0	Male	61	0	106	Low
114.48	Male	61	2	179	Low
71.88	Female	61	1	22	Low
351.62	Male	61	0	108	High
149.43	Male	61	0	97	Low
142.08	Female	61	0	107	Low
485.77	Female	61	0	85	High
90.24	Male	61	1	13	Low
0	Male	61	0	157	Low
190.13	Female	61	2	150	High
0	Male	62	0	149	Low
168.71	Male	62	1	49	Low
221.16	Male	62	2	201	High
97.35	Male	62	1	74	Low
33.98	Male	62	1	51	Low
0	Male	62	0	166	Low
279.62	Male	62	1	19	High
129.83	Female	62	0	100	Low
2.09	Female	62	2	67	Low
373.61	Male	62	0	173	High
87.43	Male	62	2	47	Low
7.81	Male	62	0	91	Low
431.1	Female	62	1	17	High
197.1	Female	62	1	59	High
	Female	62	1	13
8.47	Male	62	0	104	Low
82.83	Female	62	2	2	Low
63.04	Male	63	0	92	Low
315.39	Male	63	2	28	High
40.96	Female	63	2	5	Low
204.45	Male	63	1	74	High
95.4	Male	63	1	35	Low
1.49	Female	63	0	100	Low
1.56	Female	63	0	94	Low
115.23	Male	63	0	181	Low
398.21	Male	63	0	186	High
160.54	Male	63	1	61	Low
37.44	Female	63	0	144	Low
120.21	Female	63	1	24	Low
67.69	Male	63	1	9	Low
788.7	Male	63	1	122	High
5.42	Male	63	2	145	Low
2.83	Male	63	1	102	Low
737.81	Male	63	1	29	High
60.63	Male	63	2	196	Low
253.3	Male	63	2	119	High
89.72	Female	63	0	89	Low
105.48	Male	63	0	120	Low
0.77	Female	63	0	118	Low
23.56	Male	64	0	87	Low
262.19	Male	64	2	163	High
315.78	Male	64	1	24	High
132.11	Male	64	1	50	Low
356.98	Male	64	0	176	High
276.62	Male	64	2	48	High
203.88	Male	64	1	57	High
159.14	Male	64	0	161	Low
60.34	Male	64	2	131	Low
281.41	Female	64	0	106	High
89.78	Female	64	2	99	Low
402.57	Male	64	2	212	High
5.09	Male	64	0	198	Low
270.98	Female	64	0	106	High
206.96	Male	64	0	220	High
313.59	Male	64	1	11	High
3.36	Male	64	1	29	Low
241.23	Male	64	0	137	High
292.01	Male	64	2	192	High
45.94	Female	64	1	30	Low
0	Male	64	2	153	Low
5.21	Female	64	0	143	Low
26.87	Male	64	2	47	Low
126.02	Female	64	0	255	Low
0	Male	64	0	153	Low
26.85	Female	64	0	203	Low
67.78	Male	64	2	77	Low
144.83	Male	64	0	112	Low
13.82	Male	64	2	114	Low
470.92	Female	65	1	13	High
237.86	Female	65	0	173	High
264.5	Male	65	1	66	High
163.87	Male	65	0	200	Low
9.29	Female	65	1	15	Low
75.11	Male	65	0	120	Low
0.96	Female	65	1	18	Low
664.91	Female	65	1	9	High
61.88	Female	65	0	104	Low
152.14	Male	65	0	124	Low
0	Female	65	0	91	Low
391.79	Male	65	2	0	High
140.22	Male	65	1	37	Low
295.32	Male	65	0	178	High
83.34	Male	65	1	41	Low
239.09	Female	65	0	61	High
0	Male	65	0	108	Low
25.54	Male	65	0	91	Low
674.34	Female	65	0	219	High
76.54	Female	65	0	249	Low
472.35	Male	65	1	41	High
1.5	Male	65	0	201	Low
47.26	Male	65	0	143	Low
663.97	Male	65	0	112	High
177.02	Female	65	0	250	Low
435.25	Female	65	0	176	High
3.22	Female	65	0	107	Low
246.34	Female	65	0	88	High
412.27	Male	65	2	97	High
26.88	Female	66	2	220	Low
657.07	Male	66	1	104	High
61.89	Male	66	0	139	Low
243.9	Female	66	1	14	High
341.69	Male	66	0	141	High
623.38	Female	66	1	1	High
137.76	Male	66	0	212	Low
234.95	Female	66	1	2	High
206.48	Male	66	1	67	High
542.63	Female	66	2	18	High
82.15	Female	66	0	177	Low
141.99	Male	66	2	64	Low
46.75	Female	66	0	95	Low
251.35	Male	66	0	195	High
416.88	Male	66	1	54	High
2.71	Male	66	0	165	Low
0	Male	66	0	93	Low
183.61	Female	66	0	181	High
14.47	Male	66	0	139	Low
237.22	Female	66	0	92	High
77.4	Male	66	0	170	Low
68.55	Male	66	0	111	Low
1.9	Male	66	2	46	Low
2.24	Male	66	2	77	Low
134.48	Male	66	2	103	Low
0	Female	67	2	16	Low
0	Male	67	0	97	Low
19.84	Male	67	1	60	Low
71.17	Male	67	1	63	Low
0	Female	67	0	212	Low
1.33	Female	67	2	6	Low
59.79	Female	67	0	106	Low
140.46	Male	67	2	120	Low
150.99	Female	67	0	88	Low
444.9	Male	67	2	85	High
234.65	Male	67	0	90	High
2.22	Male	67	0	125	Low
246.95	Female	67	0	102	High
182.8	Female	67	1	2	High
413.77	Male	67	1	7	High
104.23	Male	67	0	205	Low
182.68	Female	67	1	11	High
309.56	Male	68	1	61	High
191.79	Male	68	2	21	High
64.55	Male	68	0	90	Low
0	Female	68	0	152	Low
471.53	Male	68	2	207	High
117.44	Male	68	0	102	Low
151.58	Male	68	0	109	Low
441.29	Male	68	2	159	High
331.57	Male	68	2	210	High
291.86	Female	68	1	60	High
284.22	Male	68	1	35	High
0	Female	68	0	175	Low
57.11	Male	68	2	138	Low
277.88	Female	68	2	33	High
74.42	Male	68	0	206	Low
102.49	Male	68	1	61	Low
314.23	Male	68	1	23	High
115.26	Female	68	2	34	Low
76.86	Female	68	0	170	Low
124.08	Male	69	2	168	Low
3.03	Male	69	1	89	Low
228.63	Female	69	0	196	High
242.09	Male	69	1	40	High
131.25	Male	69	1	20	Low
96.46	Female	69	2	118	Low
239.51	Male	69	2	49	High
26.46	Female	69	0	97	Low
30.01	Male	69	2	94	Low
13.4	Male	69	2	117	Low
147.53	Male	69	1	17	Low
28.53	Male	69	2	26	Low
137.34	Male	69	0	104	Low
148.68	Male	69	1	40	Low
0.43	Male	69	1	89	Low
2.62	Female	69	2	71	Low
0	Male	69	2	191	Low
321.71	Male	69	1	80	High
175.17	Male	69	2	66	Low
89.64	Female	69	1	57	Low
57.74	Female	69	2	128	Low
334.41	Female	69	0	195	High
2.68	Male	70	1	34	Low
10.18	Female	70	0	131	Low
0	Female	70	1	24	Low
0	Male	70	0	129	Low
7.86	Female	70	1	12	Low
39.96	Male	70	1	1	Low
0	Male	70	2	84	Low
246.08	Male	70	0	193	High
28.75	Female	70	0	275	Low
279.5	Female	70	2	150	High
167.89	Male	70	0	194	Low
14.62	Male	70	0	85	Low
199.83	Female	70	0	89	High
235.07	Male	70	1	30	High
134.07	Male	70	0	101	Low
136.81	Male	70	0	135	Low
258.77	Male	70	2	61	High
72.67	Female	71	0	94	Low
74.98	Male	71	1	49	Low
225.67	Male	71	0	86	High
213.42	Female	71	0	203	High
24.9	Female	71	2	62	Low
336.12	Female	71	2	69	High
32.97	Female	71	0	92	Low
72.81	Male	71	2	151	Low
0	Male	71	0	101	Low
113.54	Male	71	1	45	Low
229.68	Male	71	2	166	High
0	Female	71	2	104	Low
490.52	Male	71	0	233	High
413.7	Male	71	1	79	High
392.6	Female	71	0	140	High
1586.77	Female	71	0	105	High
85.12	Male	71	2	34	Low
47.17	Female	71	0	86	Low
497.24	Female	71	0	105	High
450.9	Female	71	2	220	High
258.46	Female	71	0	150	High
10.87	Male	71	0	105	Low
310.26	Male	71	1	37	High
1.81	Male	71	0	113	Low
48.33	Male	71	2	13	Low
391.99	Female	71	2	92	High
341.33	Male	72	2	58	High
88.02	Female	72	2	99	Low
60.5	Female	72	2	145	Low
142.4	Female	72	1	36	Low
352.06	Female	72	1	14	High
130.37	Female	72	2	162	Low
2.67	Male	72	2	36	Low
69.69	Male	72	0	109	Low
41.44	Female	72	2	111	Low
252.96	Female	72	1	22	High
320.01	Male	72	2	97	High
157.41	Female	72	2	196	Low
164.51	Male	72	0	146	Low
10.81	Male	72	1	5	Low
122.1	Male	72	2	47	Low
478.9	Male	72	1	77	High
355.7	Female	72	2	9	High
324.23	Male	72	2	234	High
183.99	Female	72	1	66	High
104.57	Female	72	0	111	Low
87.62	Male	72	1	37	Low
0	Female	72	1	80	Low
86.26	Male	73	0	18	Low
566.93	Female	73	2	71	High
118.58	Female	73	2	55	Low
90.18	Male	73	2	77	Low
234.91	Male	73	1	72	High
51.79	Male	73	0	92	Low
75.13	Male	73	2	147	Low
108.54	Male	73	0	106	Low
70.23	Male	73	2	71	Low
152.61	Female	73	0	270	Low
216.06	Male	73	1	12	High
362.68	Male	73	2	170	High
98.46	Male	73	1	8	Low
177.48	Male	73	2	37	Low
428.32	Male	73	1	2	High
318.39	Male	73	0	99	High
13.46	Male	73	2	188	Low
637.3	Female	73	2	2	High
555.38	Female	73	2	219	High
0	Male	73	0	202	Low
0	Male	73	2	50	Low
125.38	Female	73	0	140	Low
0	Male	73	2	76	Low
65.3	Female	73	1	17	Low
124.73	Female	73	1	11	Low
400.19	Male	73	2	113	High
41.53	Male	73	1	48	Low
228.17	Female	73	0	107	High
26.74	Male	73	0	104	Low
62.79	Female	73	0	146	Low
0	Female	73	0	98	Low
99.12	Female	73	1	27	Low
415.99	Female	73	2	118	High
110.58	Male	74	2	59	Low
66.08	Female	74	0	97	Low
126.97	Female	74	2	122	Low
164.99	Male	74	1	23	Low
77.17	Male	74	1	21	Low
56.19	Male	74	0	135	Low
139.78	Female	74	2	136	Low
207.06	Male	74	1	14	High
22.98	Male	74	0	162	Low
216.5	Female	74	1	26	High
393.08	Male	74	2	184	High
0	Male	74	0	101	Low
135.42	Male	74	2	95	Low
2.46	Male	74	2	168	Low
41.2	Female	74	2	115	Low
12.09	Male	74	0	150	Low
159.4	Male	74	1	33	Low
488.48	Female	74	2	74	High
512.33	Male	75	2	85	High
14.55	Female	75	0	100	Low
77.23	Female	75	2	16	Low
2.58	Female	75	2	36	Low
99.78	Female	75	2	69	Low
238.62	Female	75	0	220	High
207.29	Male	75	2	85	High
219.19	Female	75	0	97	High
101.97	Female	75	2	126	Low
0	Female	75	2	128	Low
52.5	Female	75	0	3	Low
195.27	Female	75	2	102	High
250.83	Male	75	1	22	High
44.06	Male	75	2	215	Low
511.58	Male	75	1	14	High
18.69	Female	75	0	93	Low
530.24	Male	75	1	35	High
181.98	Male	75	1	8	High
735.28	Male	75	1	25	High
0.84	Male	75	0	91	Low
14.51	Female	75	0	105	Low
46.7	Male	75	0	109	Low
71.98	Male	75	0	101	Low
288.79	Female	75	2	171	High
194.61	Male	75	0	104	High
286.18	Male	75	1	32	High
289.86	Male	75	2	174	High
117.81	Male	75	2	52	Low
279.32	Male	75	2	46	High
377.3	Male	75	0	204	High
0	Female	75	2	129	Low
0.82	Male	75	0	103	Low
308.24	Male	75	0	108	High
168.55	Male	75	2	108	Low
498.13	Female	75	2	119	High
2.87	Male	75	0	125	Low
0	Female	75	1	5	Low
0	Female	75	2	182	Low
23.67	Female	75	1	121	Low
4.09	Male	76	1	16	Low
538.27	Male	76	1	20	High
1.12	Male	76	2	113	Low
277.89	Male	76	1	42	High
246.49	Female	76	2	56	High
35.03	Female	76	1	27	Low
343.03	Female	76	1	18	High
177.31	Female	76	2	42	Low
414.75	Female	76	1	27	High
0	Female	76	0	106	Low
219.77	Female	76	2	121	High
239.18	Female	76	2	111	High
189.76	Male	76	1	40	High
100.49	Female	76	2	140	Low
30.61	Male	76	2	11	Low
3.29	Female	76	2	110	Low
450.41	Female	76	1	16	High
57.34	Female	76	0	95	Low
0	Female	76	2	2	Low
73.45	Female	76	1	42	Low
63.27	Male	76	1	65	Low
0	Male	76	2	21	Low
851.53	Male	76	2	45	High
104.72	Male	76	2	38	Low
0	Male	77	1	61	Low
353.71	Female	77	2	69	High
14.73	Male	77	2	32	Low
96.8	Male	77	1	44	Low
879.29	Female	77	1	15	High
98.03	Female	77	1	16	Low
21.72	Male	77	1	12	Low
274.1	Female	77	2	56	High
203.57	Female	77	1	12	High
171.37	Male	77	2	34	Low
76.2	Male	77	0	87	Low
153.42	Male	77	2	3	Low
79.73	Female	77	2	31	Low
4.1	Male	77	2	61	Low
138.39	Female	77	1	8	Low
0.99	Male	77	2	72	Low
220.8	Male	77	2	142	High
552.94	Male	77	2	123	High
210.84	Female	77	2	75	High
5.54	Female	77	2	78	Low
196.86	Male	77	2	26	High
542.5	Female	77	2	16	High
409.93	Female	77	2	21	High
211.78	Male	77	1	57	High
165.4	Female	77	0	138	Low
137.62	Female	77	1	26	Low
149.05	Male	77	2	79	Low
391.62	Male	77	2	75	High
70.77	Male	77	1	151	Low
75.27	Female	77	1	118	Low
20.5	Female	77	2	73	Low
319.25	Male	78	2	11	High
514.74	Male	78	2	34	High
107.43	Female	78	2	159	Low
30.31	Female	78	2	108	Low
95.27	Female	78	2	32	Low
271.37	Male	78	2	40	High
284.55	Male	78	1	14	High
173.84	Female	78	1	46	Low
0	Male	78	2	98	Low
20.52	Female	78	2	43	Low
0	Male	78	2	50	Low
9.3	Male	78	0	125	Low
184.99	Female	78	2	24	High
98.71	Male	78	2	79	Low
266.86	Female	78	0	103	High
37.31	Female	78	1	59	Low
160.04	Female	78	2	42	Low
71.59	Female	78	1	20	Low
492.31	Male	78	1	17	High
1.94	Female	78	0	112	Low
33.47	Male	78	1	7	Low
236.49	Male	78	0	106	High
155.62	Female	78	2	145	Low
0.99	Male	78	0	97	Low
280.27	Male	78	1	4	High
128.98	Female	78	0	199	Low
336.28	Female	78	2	21	High
77.52	Male	79	0	150	Low
28.31	Female	79	2	72	Low
675.94	Male	79	2	112	High
0	Male	79	2	89	Low
269	Male	79	2	152	High
393.62	Male	79	1	14	High
299.58	Female	79	2	17	High
16.77	Female	79	0	37	Low
403.87	Male	79	2	21	High
85.54	Male	79	2	81	Low
212.82	Male	79	1	6	High
215.66	Male	79	2	56	High
749.32	Male	79	1	25	High
470.76	Female	79	1	38	High
308.58	Female	79	0	118	High
372.51	Female	79	2	45	High
37.19	Female	79	0	105	Low
544.99	Male	79	2	56	High
7.81	Female	79	1	58	Low
699.6	Male	79	2	10	High
37.12	Male	79	2	51	Low
355.09	Male	79	1	21	High
274.86	Male	79	0	206	High
120.96	Female	79	1	39	Low
156.41	Female	79	0	111	Low
526.51	Male	79	2	51	High
452.93	Female	79	2	35	High
227.69	Male	79	2	105	High
152.88	Female	80	2	60	Low
178.01	Female	80	2	65	Low
10.79	Female	80	0	280	Low
71.07	Female	80	1	37	Low
425.93	Female	80	2	144	High
240.13	Male	80	2	129	High
59.18	Male	80	2	28	Low
0	Female	80	2	65	Low
208.54	Female	80	2	95	High
219.07	Female	80	2	135	High
27.88	Male	80	0	153	Low
119.45	Female	80	2	88	Low
193.4	Female	80	2	95	High
672.95	Male	80	2	123	High
232.01	Male	80	1	76	High
35.7	Male	80	2	95	Low
282.67	Male	81	1	76	High
185.51	Male	81	2	152	High
158.19	Female	81	0	102	Low
100.84	Female	81	2	160	Low
63.17	Female	81	2	63	Low
106.15	Female	81	2	57	Low
54.78	Male	81	1	80	Low
308.78	Female	81	2	116	High
308.07	Male	81	2	36	High
0	Male	81	1	38	Low
550.76	Female	81	1	42	High
302.78	Female	81	2	34	High
94.37	Female	81	2	84	Low
24	Female	81	0	102	Low
283.33	Male	81	1	25	High
532.11	Male	81	2	101	High
0.19	Male	82	1	3	Low
291.66	Male	82	1	17	High
14.93	Female	82	1	7	Low
209.01	Female	82	1	23	High
324.57	Male	82	1	18	High
184.68	Female	82	2	128	High
0.79	Male	82	0	89	Low
	Male	82	2	79
535.16	Male	82	1	91	High
410.79	Female	83	1	15	High
57.97	Male	83	1	12	Low
145.78	Male	83	2	65	Low
61.33	Female	83	1	31	Low
132.72	Female	83	1	115	Low
106.33	Female	83	2	75	Low
9.11	Male	83	2	18	Low
82.81	Female	83	1	54	Low
695.21	Female	83	0	193	High
613.01	Male	83	2	112	High
346.22	Female	83	1	18	High
1.05	Male	83	2	99	Low
0	Male	83	1	37	Low
130.61	Female	83	2	5	Low
626.89	Female	83	2	181	High
189.93	Female	83	1	28	High
2.31	Male	83	2	83	Low
456.43	Female	83	2	18	High
310.39	Male	84	2	14	High
26.04	Male	84	2	45	Low
292.57	Female	84	1	84	High
258.73	Female	84	1	7	High
300.61	Female	84	2	78	High
37.75	Male	84	2	68	Low
297.08	Male	84	1	12	High
172.8	Male	84	2	31	Low
341.58	Male	84	1	31	High
580.23	Female	84	2	61	High
792.56	Male	84	2	1	High
376.2	Female	84	2	126	High
0	Female	85	1	15	Low
1.85	Male	85	1	24	Low
100.04	Female	85	2	52	Low
51.82	Male	85	2	83	Low
107.49	Male	85	1	9	Low
133.24	Male	85	0	98	Low
498.26	Male	85	2	48	High
31.9	Male	85	1	4	Low
174.66	Female	85	1	61	Low
228.04	Female	85	2	116	High
134.77	Male	86	2	66	Low
51.66	Male	86	2	100	Low
345.66	Male	86	2	44	High
129.91	Female	86	2	107	Low
60.24	Female	86	1	10	Low
132.72	Female	87	2	36	Low
11.93	Male	87	2	35	Low
300.16	Female	87	1	26	High
69.4	Male	88	2	58	Low
534.44	Female	89	2	32	High
411.7	Female	89	1	43	High
250.15	Female	89	1	70	High
217.81	Female	90	1	32	High
135.88	Male	90	2	23	Low
273.99	Female	91	2	56	High
78.68	Female	92	2	73	Low
20.92	Female	94	2	31	Low
421.93	Female	98	1	26	High

## Sheet: Figure 3f
Genotype	APC	APC	APC	APC	APC	APC	APC	APC	APC	APC	APC	APC	APC	APC	APC	APC	APC	APC	APC	APC	APC	APC	APC KRAS	APC KRAS	APC KRAS	APC KRAS	APC KRAS	APC KRAS	Wild type	Wild type	Wild type	Wild type	Wild type	Wild type	Wild type	Wild type
Filename	DFR18191111_S1	DFR18191111_S2	DFR18191111_S3	DFR18191111_S12	DFR18191111_S13	DFR18201124_S7	MHR18190803_S14	MHR18190803_S15	MHR18190803_S22	MHR18190803_S17	MHR18190803_S18	NVR18200310_S7	NVR18200310_S8	NVR18200310_S5	NVR18200310_S6	RSR18201215_S7	RSR18201215_S8	RSR18201215_S3	RSR18201215_S5	LZR18181128_S4	LZR18181128_S2	LZR18181128_S3	DFR18201124_S5	DFR18201124_S1	WT_Apc_KRas_LZR18181128_S6	WT_Apc_KRas_LZR18181128_S7	WT_Apc_KRas_LZR18181128_S5	WT_Apc_KRas_LZR18181128_S8	DFR18191111_S8	DFR18191111_S9	MHR18190803_S4	MHR18190803_S10	MHR18190803_S24	MHR18190803_S7	MHR18190803_S6	MHR18190803_S1
GEO_Accession	GSE197316	GSE197316	GSE197316	GSE197316	GSE197316	GSE197316	GSE197316	GSE197316	GSE197316	GSE197316	GSE197316	GSE197316	GSE197316	GSE197316	GSE197316	GSE197316	GSE197316	GSE197316	GSE197316	GSE168478	GSE168478	GSE168478	GSE197316	GSE197316	GSE197316	GSE197316	GSE197316	GSE197316	GSE197316	GSE197316	GSE197316	GSE197316	GSE197316	GSE197316	GSE197316	GSE197316
GEO_ID	Apc flox SI Tissue Rep 1	Apc flox SI Tissue Rep 2	Apc flox SI Tissue Rep 3	Apc flox SI Tissue Rep 4	Apc flox SI Tissue Rep 5	Apc flox SI Tissue Rep 6	Apc flox SI Tissue Rep 7	Apc flox SI Tissue Rep 8	Apc flox SI Tissue Rep 9	Apc flox SI Tissue Rep 10	Apc flox SI Tissue Rep 11	Apc flox SI Tissue Rep 12	Apc flox SI Tissue Rep 13	Apc flox SI Tissue Rep 14	Apc flox SI Tissue Rep 15	Apc flox SI Tissue Rep 16	Apc flox SI Tissue Rep 17	Apc flox SI Tissue Rep 18	Apc flox SI Tissue Rep 19	APCfl/fl - 4	APCfl/fl - 2	APCfl/fl - 3	Apc Kras flox SI Tissue Rep 1	Apc Kras flox SI Tissue Rep 2	Apc Kras flox SI Tissue Rep 3	Apc Kras flox SI Tissue Rep 4	Apc Kras flox SI Tissue Rep 5	Apc Kras flox SI Tissue Rep 6	WT SI Tissue Rep 1	WT SI Tissue Rep 2	WT SI Tissue Rep 3	WT SI Tissue Rep 4	WT SI Tissue Rep 5	WT SI Tissue Rep 6	WT SI Tissue Rep 7	WT SI Tissue Rep 8
Sex	Male	Male	Male	Male	Male	Male	Male	Male	Male	Female	Female	Female	Male	Male	Male	Male	Male	Male	Female	Female	Female	Female	Male	Male	Female	Female	Male	Male	Male	Male	Male	Male	Female	Female	Male	Female
Ahcy expression	1994.72	1880.4	1759.67	2002.91	2028.19	2037.4	1629.05	1761.43	1678.58	1354.65	1458.42	1667.73	1557.26	1520.53	1666.13	1718.33	1649.77	1787.3	1482.76	1936.92	1818.04	1827.99	2128.78	1650.8	1927.02	2136.41	1974.03	1759.67	1128.18	1270.51	966.023	1231.15	1078.5	1145.81	1226.31	1119.29

## Sheet: Figure 3g
Sample ID	Mouse ID	Cell Type	Sex	Genotype	Tissue	Ahcy counts
AAAGAACGTATACGGG-1_6	Apc.si.1	Endocrine _x000D_ /Enteroendocrine	Female	APC	Small intestine	0
ATTACCTTCGGCTATA-1_6	Apc.si.1	Endocrine _x000D_ /Enteroendocrine	Female	APC	Small intestine	0
ATTCACTCAATTGCGT-1_6	Apc.si.1	Endocrine _x000D_ /Enteroendocrine	Female	APC	Small intestine	0
CGAAGTTCAAACGAGC-1_6	Apc.si.1	Endocrine _x000D_ /Enteroendocrine	Female	APC	Small intestine	0
CTGCATCAGGCGACAT-1_6	Apc.si.1	Endocrine _x000D_ /Enteroendocrine	Female	APC	Small intestine	0
GGGTAGAAGAGTGACC-1_6	Apc.si.1	Endocrine _x000D_ /Enteroendocrine	Female	APC	Small intestine	0
GTGTTCCGTTCATCGA-1_6	Apc.si.1	Endocrine _x000D_ /Enteroendocrine	Female	APC	Small intestine	0.450422
TTACGTTAGTGGAAGA-1_6	Apc.si.1	Endocrine _x000D_ /Enteroendocrine	Female	APC	Small intestine	0
ACATCCCAGTTCATGC-1_7	Apc.si.2	Endocrine _x000D_ /Enteroendocrine	Female	APC	Small intestine	0
ACTATCTCACATGTTG-1_7	Apc.si.2	Endocrine _x000D_ /Enteroendocrine	Female	APC	Small intestine	0
AGTACTGTCTGCCCTA-1_7	Apc.si.2	Endocrine _x000D_ /Enteroendocrine	Female	APC	Small intestine	0
AGTTCGAGTGTCGCTG-1_7	Apc.si.2	Endocrine _x000D_ /Enteroendocrine	Female	APC	Small intestine	0.387889
CGATCGGTCACTGGTA-1_7	Apc.si.2	Endocrine _x000D_ /Enteroendocrine	Female	APC	Small intestine	0
GATCCCTAGTTGGCGA-1_7	Apc.si.2	Endocrine _x000D_ /Enteroendocrine	Female	APC	Small intestine	0
GTAATGCCATAATCGC-1_7	Apc.si.2	Endocrine _x000D_ /Enteroendocrine	Female	APC	Small intestine	0
GTAGGTTCAGATACTC-1_7	Apc.si.2	Endocrine _x000D_ /Enteroendocrine	Female	APC	Small intestine	0
TACCGAAAGTAGTCAA-1_7	Apc.si.2	Endocrine _x000D_ /Enteroendocrine	Female	APC	Small intestine	0
TCTCACGGTTCTAACG-1_7	Apc.si.2	Endocrine _x000D_ /Enteroendocrine	Female	APC	Small intestine	0
TGAGTCAGTTACCCAA-1_7	Apc.si.2	Endocrine _x000D_ /Enteroendocrine	Female	APC	Small intestine	0
TGTTCCGAGGGTTAGC-1_7	Apc.si.2	Endocrine _x000D_ /Enteroendocrine	Female	APC	Small intestine	0
TTCTGTAGTATAGGAT-1_7	Apc.si.2	Endocrine _x000D_ /Enteroendocrine	Female	APC	Small intestine	0
AAACCCACAGCAGGAT-1_6	Apc.si.1	Enterocyte	Female	APC	Small intestine	0
AAACGAAGTGAGTGAC-1_6	Apc.si.1	Enterocyte	Female	APC	Small intestine	0
AAAGAACGTGAAAGTT-1_6	Apc.si.1	Enterocyte	Female	APC	Small intestine	0
AAAGTCCGTTCATCTT-1_6	Apc.si.1	Enterocyte	Female	APC	Small intestine	0
AACAAAGTCTTGGGCG-1_6	Apc.si.1	Enterocyte	Female	APC	Small intestine	0
AACAACCCAAGACCGA-1_6	Apc.si.1	Enterocyte	Female	APC	Small intestine	0
AACAAGATCGTGTGAT-1_6	Apc.si.1	Enterocyte	Female	APC	Small intestine	0
AACCAACTCCAAGAGG-1_6	Apc.si.1	Enterocyte	Female	APC	Small intestine	0
AACCCAAAGGAGGGTG-1_6	Apc.si.1	Enterocyte	Female	APC	Small intestine	0
AACCTTTAGCGTATAA-1_6	Apc.si.1	Enterocyte	Female	APC	Small intestine	0
AACGGGATCTTACGTT-1_6	Apc.si.1	Enterocyte	Female	APC	Small intestine	0
AAGACAAGTATGTGTC-1_6	Apc.si.1	Enterocyte	Female	APC	Small intestine	0
AAGACAAGTCCCTCAT-1_6	Apc.si.1	Enterocyte	Female	APC	Small intestine	0
AAGCATCAGCTCGTGC-1_6	Apc.si.1	Enterocyte	Female	APC	Small intestine	0
AAGCCATAGCGACTTT-1_6	Apc.si.1	Enterocyte	Female	APC	Small intestine	0
AAGCCATAGCGTTCAT-1_6	Apc.si.1	Enterocyte	Female	APC	Small intestine	0
AAGCCATCACCGTCGA-1_6	Apc.si.1	Enterocyte	Female	APC	Small intestine	0
AAGCGAGAGTAAACGT-1_6	Apc.si.1	Enterocyte	Female	APC	Small intestine	0
AAGGTAATCTACGGGC-1_6	Apc.si.1	Enterocyte	Female	APC	Small intestine	0
AAGTGAAAGACAACAT-1_6	Apc.si.1	Enterocyte	Female	APC	Small intestine	0
AAGTGAAGTATCCCTC-1_6	Apc.si.1	Enterocyte	Female	APC	Small intestine	0
AATAGAGCAACGGTAG-1_6	Apc.si.1	Enterocyte	Female	APC	Small intestine	0
AATCACGCACTAACCA-1_6	Apc.si.1	Enterocyte	Female	APC	Small intestine	0.745523
AATCGACAGTCCCGGT-1_6	Apc.si.1	Enterocyte	Female	APC	Small intestine	0
AATCGTGAGACGCATG-1_6	Apc.si.1	Enterocyte	Female	APC	Small intestine	0
AATCGTGCAAGATTGA-1_6	Apc.si.1	Enterocyte	Female	APC	Small intestine	0
AATCGTGGTATGCTAC-1_6	Apc.si.1	Enterocyte	Female	APC	Small intestine	0
AATGAAGGTGAGGCAT-1_6	Apc.si.1	Enterocyte	Female	APC	Small intestine	0
AATGAAGTCGCATAGT-1_6	Apc.si.1	Enterocyte	Female	APC	Small intestine	0
AATGACCTCTCCTACG-1_6	Apc.si.1	Enterocyte	Female	APC	Small intestine	0
AATGGAACAACATCGT-1_6	Apc.si.1	Enterocyte	Female	APC	Small intestine	0
AATGGAACATCTTTCA-1_6	Apc.si.1	Enterocyte	Female	APC	Small intestine	0
AATGGAATCATTGCGA-1_6	Apc.si.1	Enterocyte	Female	APC	Small intestine	0
AATTCCTTCTGATTCT-1_6	Apc.si.1	Enterocyte	Female	APC	Small intestine	0
AATTCCTTCTTGGTCC-1_6	Apc.si.1	Enterocyte	Female	APC	Small intestine	0
AATTTCCAGGATATAC-1_6	Apc.si.1	Enterocyte	Female	APC	Small intestine	0
ACAAGCTAGCGTACAG-1_6	Apc.si.1	Enterocyte	Female	APC	Small intestine	1.28322
ACACTGAAGGTCGTAG-1_6	Apc.si.1	Enterocyte	Female	APC	Small intestine	0
ACAGAAAAGCAACAAT-1_6	Apc.si.1	Enterocyte	Female	APC	Small intestine	0
ACATCGAAGGCATCTT-1_6	Apc.si.1	Enterocyte	Female	APC	Small intestine	1.97724
ACATCGAGTGAAAGTT-1_6	Apc.si.1	Enterocyte	Female	APC	Small intestine	0
ACATGCAAGCACTCTA-1_6	Apc.si.1	Enterocyte	Female	APC	Small intestine	0
ACCCTCAAGGAGGGTG-1_6	Apc.si.1	Enterocyte	Female	APC	Small intestine	0
ACCCTCATCGTCAAAC-1_6	Apc.si.1	Enterocyte	Female	APC	Small intestine	0
ACCGTTCCATCACAGT-1_6	Apc.si.1	Enterocyte	Female	APC	Small intestine	0
ACCTACCCAGATCCAT-1_6	Apc.si.1	Enterocyte	Female	APC	Small intestine	0
ACGCACGCAAAGGGCT-1_6	Apc.si.1	Enterocyte	Female	APC	Small intestine	0
ACGGTCGAGTATAGGT-1_6	Apc.si.1	Enterocyte	Female	APC	Small intestine	0
ACGTAACAGATGTTGA-1_6	Apc.si.1	Enterocyte	Female	APC	Small intestine	0
ACGTCCTCAGAATCGG-1_6	Apc.si.1	Enterocyte	Female	APC	Small intestine	0
ACGTTCCAGCACTAAA-1_6	Apc.si.1	Enterocyte	Female	APC	Small intestine	0
ACTATGGAGGAGTATT-1_6	Apc.si.1	Enterocyte	Female	APC	Small intestine	0
ACTATTCGTTGTCCCT-1_6	Apc.si.1	Enterocyte	Female	APC	Small intestine	0
ACTCCCAGTCTACGTA-1_6	Apc.si.1	Enterocyte	Female	APC	Small intestine	0
ACTCTCGCAGGTTCCG-1_6	Apc.si.1	Enterocyte	Female	APC	Small intestine	0
ACTCTCGCAGTTAAAG-1_6	Apc.si.1	Enterocyte	Female	APC	Small intestine	0
ACTGTCCAGACAACAT-1_6	Apc.si.1	Enterocyte	Female	APC	Small intestine	0.465937
ACTGTGAGTAGCTTAC-1_6	Apc.si.1	Enterocyte	Female	APC	Small intestine	0
ACTTAGGGTGGCTTAT-1_6	Apc.si.1	Enterocyte	Female	APC	Small intestine	0.649978
ACTTATCGTGGTTCTA-1_6	Apc.si.1	Enterocyte	Female	APC	Small intestine	0
ACTTTCAAGTAGATCA-1_6	Apc.si.1	Enterocyte	Female	APC	Small intestine	0
AGAAATGCAGCCGTCA-1_6	Apc.si.1	Enterocyte	Female	APC	Small intestine	0
AGAACAAGTGGTATGG-1_6	Apc.si.1	Enterocyte	Female	APC	Small intestine	0
AGAACCTAGGTAGATT-1_6	Apc.si.1	Enterocyte	Female	APC	Small intestine	0
AGACCCGTCAATGTCG-1_6	Apc.si.1	Enterocyte	Female	APC	Small intestine	0
AGACCCGTCTAGCAAC-1_6	Apc.si.1	Enterocyte	Female	APC	Small intestine	0
AGACTCATCATTACGG-1_6	Apc.si.1	Enterocyte	Female	APC	Small intestine	0
AGATCGTTCTCTCGCA-1_6	Apc.si.1	Enterocyte	Female	APC	Small intestine	0
AGCATCACAACCACGC-1_6	Apc.si.1	Enterocyte	Female	APC	Small intestine	0
AGCCAATAGGAACTAT-1_6	Apc.si.1	Enterocyte	Female	APC	Small intestine	0
AGCGCCAAGGCTCACC-1_6	Apc.si.1	Enterocyte	Female	APC	Small intestine	0
AGCGCTGCACAGCTGC-1_6	Apc.si.1	Enterocyte	Female	APC	Small intestine	0
AGGAAATCAGGTTCCG-1_6	Apc.si.1	Enterocyte	Female	APC	Small intestine	0
AGGACGATCGACCAAT-1_6	Apc.si.1	Enterocyte	Female	APC	Small intestine	0
AGGAGGTCAGGAATCG-1_6	Apc.si.1	Enterocyte	Female	APC	Small intestine	0
AGGCATTCAACGGCCT-1_6	Apc.si.1	Enterocyte	Female	APC	Small intestine	0
AGGCCACTCTCGCTTG-1_6	Apc.si.1	Enterocyte	Female	APC	Small intestine	0
AGGCTGCGTCACTTAG-1_6	Apc.si.1	Enterocyte	Female	APC	Small intestine	0
AGGGAGTGTTGGTAGG-1_6	Apc.si.1	Enterocyte	Female	APC	Small intestine	0
AGGGCCTCAAGTCCAT-1_6	Apc.si.1	Enterocyte	Female	APC	Small intestine	0
AGGGCCTTCTACACAG-1_6	Apc.si.1	Enterocyte	Female	APC	Small intestine	0
AGGGCTCGTACCCGAC-1_6	Apc.si.1	Enterocyte	Female	APC	Small intestine	0
AGGGTCCAGCGCAATG-1_6	Apc.si.1	Enterocyte	Female	APC	Small intestine	0
AGGGTCCTCGTCGCTT-1_6	Apc.si.1	Enterocyte	Female	APC	Small intestine	0
AGGGTGAGTCATGGCC-1_6	Apc.si.1	Enterocyte	Female	APC	Small intestine	0
AGGGTGAGTGATAGAT-1_6	Apc.si.1	Enterocyte	Female	APC	Small intestine	0
AGGTCATAGGGCCCTT-1_6	Apc.si.1	Enterocyte	Female	APC	Small intestine	0
AGGTCATCAGGTGAGT-1_6	Apc.si.1	Enterocyte	Female	APC	Small intestine	0
AGGTCATTCGTTCTGC-1_6	Apc.si.1	Enterocyte	Female	APC	Small intestine	0
AGGTCTAGTTGGGCCT-1_6	Apc.si.1	Enterocyte	Female	APC	Small intestine	0
AGGTTGTCACTGTCGG-1_6	Apc.si.1	Enterocyte	Female	APC	Small intestine	0
AGTAACCGTGTCCGTG-1_6	Apc.si.1	Enterocyte	Female	APC	Small intestine	0
AGTACTGCAGGGAATC-1_6	Apc.si.1	Enterocyte	Female	APC	Small intestine	0
AGTACTGCAGGTTCCG-1_6	Apc.si.1	Enterocyte	Female	APC	Small intestine	0
AGTAGCTAGGATCATA-1_6	Apc.si.1	Enterocyte	Female	APC	Small intestine	0
AGTAGCTAGTTTAGGA-1_6	Apc.si.1	Enterocyte	Female	APC	Small intestine	0
AGTAGTCAGCAGATAT-1_6	Apc.si.1	Enterocyte	Female	APC	Small intestine	0
AGTAGTCAGCCTGTCG-1_6	Apc.si.1	Enterocyte	Female	APC	Small intestine	0
AGTAGTCAGGCGTCCT-1_6	Apc.si.1	Enterocyte	Female	APC	Small intestine	0
AGTAGTCCAAATCAAG-1_6	Apc.si.1	Enterocyte	Female	APC	Small intestine	0
AGTCAACGTGTGCCTG-1_6	Apc.si.1	Enterocyte	Female	APC	Small intestine	0
AGTGATCAGAAACTGT-1_6	Apc.si.1	Enterocyte	Female	APC	Small intestine	0
AGTGATCGTAATCAAG-1_6	Apc.si.1	Enterocyte	Female	APC	Small intestine	0
AGTGCCGTCGCCTATC-1_6	Apc.si.1	Enterocyte	Female	APC	Small intestine	0
AGTTAGCAGGACTTCT-1_6	Apc.si.1	Enterocyte	Female	APC	Small intestine	0
AGTTCCCTCTGTTCAT-1_6	Apc.si.1	Enterocyte	Female	APC	Small intestine	0
AGTTCGAAGAATTGCA-1_6	Apc.si.1	Enterocyte	Female	APC	Small intestine	0
ATACCGATCGCCGAAC-1_6	Apc.si.1	Enterocyte	Female	APC	Small intestine	0
ATACCTTTCTCTTCAA-1_6	Apc.si.1	Enterocyte	Female	APC	Small intestine	0
ATACTTCGTATGCTTG-1_6	Apc.si.1	Enterocyte	Female	APC	Small intestine	0
ATACTTCTCCGATAAC-1_6	Apc.si.1	Enterocyte	Female	APC	Small intestine	0
ATAGACCCAAGTGTCT-1_6	Apc.si.1	Enterocyte	Female	APC	Small intestine	0
ATAGAGAGTTGCCGCA-1_6	Apc.si.1	Enterocyte	Female	APC	Small intestine	0
ATATCCTAGGCTTTCA-1_6	Apc.si.1	Enterocyte	Female	APC	Small intestine	0
ATCACGATCAACACGT-1_6	Apc.si.1	Enterocyte	Female	APC	Small intestine	0
ATCATTCAGAATTTGG-1_6	Apc.si.1	Enterocyte	Female	APC	Small intestine	0
ATCATTCGTGGCTACC-1_6	Apc.si.1	Enterocyte	Female	APC	Small intestine	0
ATCCACCCATCGATCA-1_6	Apc.si.1	Enterocyte	Female	APC	Small intestine	0
ATCGATGCAAGGCAAC-1_6	Apc.si.1	Enterocyte	Female	APC	Small intestine	0
ATCGCCTGTTGTGCAT-1_6	Apc.si.1	Enterocyte	Female	APC	Small intestine	0
ATCGGATGTAGTCCTA-1_6	Apc.si.1	Enterocyte	Female	APC	Small intestine	0
ATCGTAGGTGCCGAAA-1_6	Apc.si.1	Enterocyte	Female	APC	Small intestine	0
ATCGTGACAGCGTGAA-1_6	Apc.si.1	Enterocyte	Female	APC	Small intestine	0
ATCTCTAGTGCTAGCC-1_6	Apc.si.1	Enterocyte	Female	APC	Small intestine	0
ATCTTCAAGCAGCCTC-1_6	Apc.si.1	Enterocyte	Female	APC	Small intestine	0
ATCTTCACATCTCATT-1_6	Apc.si.1	Enterocyte	Female	APC	Small intestine	0
ATCTTCAGTTGTTGCA-1_6	Apc.si.1	Enterocyte	Female	APC	Small intestine	0
ATGACCATCTACGCGG-1_6	Apc.si.1	Enterocyte	Female	APC	Small intestine	0
ATGAGGGAGGTCTTTG-1_6	Apc.si.1	Enterocyte	Female	APC	Small intestine	0
ATGAGGGGTTGAGTCT-1_6	Apc.si.1	Enterocyte	Female	APC	Small intestine	0
ATGATCGAGGACTTCT-1_6	Apc.si.1	Enterocyte	Female	APC	Small intestine	0
ATGGAGGGTATCGCGC-1_6	Apc.si.1	Enterocyte	Female	APC	Small intestine	0
ATGGGTTAGAACTTCC-1_6	Apc.si.1	Enterocyte	Female	APC	Small intestine	0
ATGGTTGCAGAGGTAC-1_6	Apc.si.1	Enterocyte	Female	APC	Small intestine	0
ATTACCTAGCCTCAAT-1_6	Apc.si.1	Enterocyte	Female	APC	Small intestine	0
ATTACCTCACAGCGCT-1_6	Apc.si.1	Enterocyte	Female	APC	Small intestine	0
ATTACCTGTTGTGCAT-1_6	Apc.si.1	Enterocyte	Female	APC	Small intestine	0.267722
ATTATCCAGTACAACA-1_6	Apc.si.1	Enterocyte	Female	APC	Small intestine	0
ATTATCCCAAGGTACG-1_6	Apc.si.1	Enterocyte	Female	APC	Small intestine	0
ATTCACTTCATTACCT-1_6	Apc.si.1	Enterocyte	Female	APC	Small intestine	0
ATTCCTAAGCGAATGC-1_6	Apc.si.1	Enterocyte	Female	APC	Small intestine	0
ATTCGTTCACACACGC-1_6	Apc.si.1	Enterocyte	Female	APC	Small intestine	0
ATTCGTTGTGTAGTGG-1_6	Apc.si.1	Enterocyte	Female	APC	Small intestine	0
ATTGGGTCAAGTAGTA-1_6	Apc.si.1	Enterocyte	Female	APC	Small intestine	0
ATTTCACAGAACTTCC-1_6	Apc.si.1	Enterocyte	Female	APC	Small intestine	0
ATTTCTGCATACATCG-1_6	Apc.si.1	Enterocyte	Female	APC	Small intestine	0
CAACAGTTCCACGGGT-1_6	Apc.si.1	Enterocyte	Female	APC	Small intestine	0
CAACGATAGAGTAACT-1_6	Apc.si.1	Enterocyte	Female	APC	Small intestine	0
CAACGGCAGCACTAGG-1_6	Apc.si.1	Enterocyte	Female	APC	Small intestine	0
CAACGGCAGTCTGCGC-1_6	Apc.si.1	Enterocyte	Female	APC	Small intestine	0
CAACGGCGTATGATCC-1_6	Apc.si.1	Enterocyte	Female	APC	Small intestine	0
CAACGGCTCTCCGTGT-1_6	Apc.si.1	Enterocyte	Female	APC	Small intestine	0
CAAGCTAGTTGGGCCT-1_6	Apc.si.1	Enterocyte	Female	APC	Small intestine	0
CAATACGCATCTCGTC-1_6	Apc.si.1	Enterocyte	Female	APC	Small intestine	0
CAATACGGTTGCGGCT-1_6	Apc.si.1	Enterocyte	Female	APC	Small intestine	0
CAATGACAGTGGCCTC-1_6	Apc.si.1	Enterocyte	Female	APC	Small intestine	0
CAATGACCACTCCCTA-1_6	Apc.si.1	Enterocyte	Female	APC	Small intestine	0
CAATGACGTCCGCAGT-1_6	Apc.si.1	Enterocyte	Female	APC	Small intestine	0
CACAACATCACCTCGT-1_6	Apc.si.1	Enterocyte	Female	APC	Small intestine	0
CACAACATCTTCGCTG-1_6	Apc.si.1	Enterocyte	Female	APC	Small intestine	0
CACACAAAGCTCGGCT-1_6	Apc.si.1	Enterocyte	Female	APC	Small intestine	0
CACACAACATCATTTC-1_6	Apc.si.1	Enterocyte	Female	APC	Small intestine	0
CACAGATGTGACTCGC-1_6	Apc.si.1	Enterocyte	Female	APC	Small intestine	0
CACAGGCTCCGCAAAT-1_6	Apc.si.1	Enterocyte	Female	APC	Small intestine	0
CACATGACAGGTCAGA-1_6	Apc.si.1	Enterocyte	Female	APC	Small intestine	0
CACGAATGTGTAACGG-1_6	Apc.si.1	Enterocyte	Female	APC	Small intestine	0
CACGTGGTCTGCACCT-1_6	Apc.si.1	Enterocyte	Female	APC	Small intestine	0
CACTAAGGTATCGTGT-1_6	Apc.si.1	Enterocyte	Female	APC	Small intestine	0
CACTGGGTCTGCTCTG-1_6	Apc.si.1	Enterocyte	Female	APC	Small intestine	0
CACTTCGAGGGTGGGA-1_6	Apc.si.1	Enterocyte	Female	APC	Small intestine	0
CAGATACGTTCAGTAC-1_6	Apc.si.1	Enterocyte	Female	APC	Small intestine	0
CAGATTGAGTGATGGC-1_6	Apc.si.1	Enterocyte	Female	APC	Small intestine	0
CAGATTGTCAGGGTAG-1_6	Apc.si.1	Enterocyte	Female	APC	Small intestine	0
CAGCAATAGACAGCGT-1_6	Apc.si.1	Enterocyte	Female	APC	Small intestine	0
CAGCACGGTGATGTAA-1_6	Apc.si.1	Enterocyte	Female	APC	Small intestine	0
CAGCGTGTCCCTTCCC-1_6	Apc.si.1	Enterocyte	Female	APC	Small intestine	0
CAGGCCACATAGCACT-1_6	Apc.si.1	Enterocyte	Female	APC	Small intestine	0
CAGGCCAGTATTAAGG-1_6	Apc.si.1	Enterocyte	Female	APC	Small intestine	0
CAGTGCGGTACCTGTA-1_6	Apc.si.1	Enterocyte	Female	APC	Small intestine	0
CATACAGCATAACAGA-1_6	Apc.si.1	Enterocyte	Female	APC	Small intestine	0.800991
CATCAAGTCGTGCTCT-1_6	Apc.si.1	Enterocyte	Female	APC	Small intestine	0
CATCCCAAGACAACTA-1_6	Apc.si.1	Enterocyte	Female	APC	Small intestine	0
CATCCGTAGACCATGG-1_6	Apc.si.1	Enterocyte	Female	APC	Small intestine	0
CATCCGTGTCTTACTT-1_6	Apc.si.1	Enterocyte	Female	APC	Small intestine	0
CATCGGGAGCCACTCG-1_6	Apc.si.1	Enterocyte	Female	APC	Small intestine	0
CATGCAAGTGTCACAT-1_6	Apc.si.1	Enterocyte	Female	APC	Small intestine	0
CATGGTAAGGCTCACC-1_6	Apc.si.1	Enterocyte	Female	APC	Small intestine	0
CATGGTATCATTGCTT-1_6	Apc.si.1	Enterocyte	Female	APC	Small intestine	0
CATTCATAGGTAGCCA-1_6	Apc.si.1	Enterocyte	Female	APC	Small intestine	0
CATTCTAAGACCAACG-1_6	Apc.si.1	Enterocyte	Female	APC	Small intestine	0
CATTCTAAGCGTGCTC-1_6	Apc.si.1	Enterocyte	Female	APC	Small intestine	0
CATTGCCAGAGTTGAT-1_6	Apc.si.1	Enterocyte	Female	APC	Small intestine	0
CATTGTTTCTCTTAAC-1_6	Apc.si.1	Enterocyte	Female	APC	Small intestine	0
CATTTCACACATGTTG-1_6	Apc.si.1	Enterocyte	Female	APC	Small intestine	0
CCAAGCGAGCATGCAG-1_6	Apc.si.1	Enterocyte	Female	APC	Small intestine	0
CCACAAAAGAGGTTTA-1_6	Apc.si.1	Enterocyte	Female	APC	Small intestine	0
CCACACTCAGGATTCT-1_6	Apc.si.1	Enterocyte	Female	APC	Small intestine	0
CCACCATGTCCGATCG-1_6	Apc.si.1	Enterocyte	Female	APC	Small intestine	0
CCACTTGAGTCGGCAA-1_6	Apc.si.1	Enterocyte	Female	APC	Small intestine	0
CCCAACTGTTATAGCC-1_6	Apc.si.1	Enterocyte	Female	APC	Small intestine	0
CCCGAAGCAATACAGA-1_6	Apc.si.1	Enterocyte	Female	APC	Small intestine	0
CCCGGAAGTCCTGAAT-1_6	Apc.si.1	Enterocyte	Female	APC	Small intestine	0
CCCGGAATCATTTCCA-1_6	Apc.si.1	Enterocyte	Female	APC	Small intestine	0
CCCTAACTCCGAGCTG-1_6	Apc.si.1	Enterocyte	Female	APC	Small intestine	0
CCCTAACTCTTCCAGC-1_6	Apc.si.1	Enterocyte	Female	APC	Small intestine	0
CCCTCTCCAGACTCTA-1_6	Apc.si.1	Enterocyte	Female	APC	Small intestine	0
CCGATCTGTCCATAGT-1_6	Apc.si.1	Enterocyte	Female	APC	Small intestine	0
CCGATGGCAACCGTAT-1_6	Apc.si.1	Enterocyte	Female	APC	Small intestine	1.0237
CCGATGGCACGGGTAA-1_6	Apc.si.1	Enterocyte	Female	APC	Small intestine	0
CCGATGGGTTACCCAA-1_6	Apc.si.1	Enterocyte	Female	APC	Small intestine	0
CCGCAAGCAATCTCGA-1_6	Apc.si.1	Enterocyte	Female	APC	Small intestine	0.394066
CCGCAAGGTTAAGCAA-1_6	Apc.si.1	Enterocyte	Female	APC	Small intestine	0
CCGCAAGGTTGCCATA-1_6	Apc.si.1	Enterocyte	Female	APC	Small intestine	0
CCGGGTAAGAGCAACC-1_6	Apc.si.1	Enterocyte	Female	APC	Small intestine	0
CCGGTGAGTGTGTGGA-1_6	Apc.si.1	Enterocyte	Female	APC	Small intestine	0
CCGGTGAGTTAATCGC-1_6	Apc.si.1	Enterocyte	Female	APC	Small intestine	0
CCGGTGATCGGCCAAC-1_6	Apc.si.1	Enterocyte	Female	APC	Small intestine	0
CCGTTCAGTCAATGGG-1_6	Apc.si.1	Enterocyte	Female	APC	Small intestine	0
CCTAACCAGTTTGAGA-1_6	Apc.si.1	Enterocyte	Female	APC	Small intestine	0
CCTAACCCATGAAAGT-1_6	Apc.si.1	Enterocyte	Female	APC	Small intestine	0
CCTAACCGTCGGTGTC-1_6	Apc.si.1	Enterocyte	Female	APC	Small intestine	1.14261
CCTACGTAGTAGCATA-1_6	Apc.si.1	Enterocyte	Female	APC	Small intestine	0
CCTCAACCAAGTTCGT-1_6	Apc.si.1	Enterocyte	Female	APC	Small intestine	0
CCTCAACTCTACTATC-1_6	Apc.si.1	Enterocyte	Female	APC	Small intestine	0
CCTCAGTCAGACAAGC-1_6	Apc.si.1	Enterocyte	Female	APC	Small intestine	0
CCTCCTCGTGTACGCC-1_6	Apc.si.1	Enterocyte	Female	APC	Small intestine	0
CCTCTAGAGAAACTAC-1_6	Apc.si.1	Enterocyte	Female	APC	Small intestine	0
CCTCTCCGTGCATGTT-1_6	Apc.si.1	Enterocyte	Female	APC	Small intestine	0
CCTCTCCGTTACGGAG-1_6	Apc.si.1	Enterocyte	Female	APC	Small intestine	0
CCTCTCCGTTTACCTT-1_6	Apc.si.1	Enterocyte	Female	APC	Small intestine	0
CCTGCATCAGGCTACC-1_6	Apc.si.1	Enterocyte	Female	APC	Small intestine	0
CCTGTTGAGGGCAGTT-1_6	Apc.si.1	Enterocyte	Female	APC	Small intestine	0
CCTGTTGCAAAGCTAA-1_6	Apc.si.1	Enterocyte	Female	APC	Small intestine	0
CCTTTGGTCGACGATT-1_6	Apc.si.1	Enterocyte	Female	APC	Small intestine	0
CGAAGTTTCGCGGTAC-1_6	Apc.si.1	Enterocyte	Female	APC	Small intestine	0
CGAGAAGCAAAGGATT-1_6	Apc.si.1	Enterocyte	Female	APC	Small intestine	0
CGAGGAAGTGGGAGAG-1_6	Apc.si.1	Enterocyte	Female	APC	Small intestine	0
CGAGTGCCATGGCGCT-1_6	Apc.si.1	Enterocyte	Female	APC	Small intestine	0.898804
CGAGTGCGTATGGAGC-1_6	Apc.si.1	Enterocyte	Female	APC	Small intestine	0
CGAGTTACAAGTGGGT-1_6	Apc.si.1	Enterocyte	Female	APC	Small intestine	0
CGATGCGTCATTTGGG-1_6	Apc.si.1	Enterocyte	Female	APC	Small intestine	0
CGATGGCAGCCAAGCA-1_6	Apc.si.1	Enterocyte	Female	APC	Small intestine	0
CGCCAGAAGCAGCCCT-1_6	Apc.si.1	Enterocyte	Female	APC	Small intestine	0
CGGACACGTGTAGTGG-1_6	Apc.si.1	Enterocyte	Female	APC	Small intestine	0
CGGACACTCGACGACC-1_6	Apc.si.1	Enterocyte	Female	APC	Small intestine	0
CGGCAGTGTCACTCAA-1_6	Apc.si.1	Enterocyte	Female	APC	Small intestine	0
CGGTCAGAGCCTAGGA-1_6	Apc.si.1	Enterocyte	Female	APC	Small intestine	0
CGTAATGGTGCCTAAT-1_6	Apc.si.1	Enterocyte	Female	APC	Small intestine	0
CGTAGTACAAAGCAAT-1_6	Apc.si.1	Enterocyte	Female	APC	Small intestine	0
CGTCAAACAGCAGATG-1_6	Apc.si.1	Enterocyte	Female	APC	Small intestine	0
CGTGAATAGCGCGTTC-1_6	Apc.si.1	Enterocyte	Female	APC	Small intestine	0
CGTTGGGAGGGAGGAC-1_6	Apc.si.1	Enterocyte	Female	APC	Small intestine	0
CTAACTTCAACGTTAC-1_6	Apc.si.1	Enterocyte	Female	APC	Small intestine	0
CTACAGAAGACCTTTG-1_6	Apc.si.1	Enterocyte	Female	APC	Small intestine	0
CTACAGACAAACCACT-1_6	Apc.si.1	Enterocyte	Female	APC	Small intestine	0
CTACAGACAAAGGCAC-1_6	Apc.si.1	Enterocyte	Female	APC	Small intestine	0
CTACATTCATTGGATC-1_6	Apc.si.1	Enterocyte	Female	APC	Small intestine	0
CTACCCAGTTGGTACT-1_6	Apc.si.1	Enterocyte	Female	APC	Small intestine	0
CTAGGTACAATCTGCA-1_6	Apc.si.1	Enterocyte	Female	APC	Small intestine	0
CTAGGTACATATCTGG-1_6	Apc.si.1	Enterocyte	Female	APC	Small intestine	0
CTATAGGAGATTCGAA-1_6	Apc.si.1	Enterocyte	Female	APC	Small intestine	0
CTATAGGAGTGTACAA-1_6	Apc.si.1	Enterocyte	Female	APC	Small intestine	0
CTATAGGCATGTTCAG-1_6	Apc.si.1	Enterocyte	Female	APC	Small intestine	0
CTATCCGCAATGGGTG-1_6	Apc.si.1	Enterocyte	Female	APC	Small intestine	0
CTCAATTGTATGGTTC-1_6	Apc.si.1	Enterocyte	Female	APC	Small intestine	0
CTCACTGGTAGAGTTA-1_6	Apc.si.1	Enterocyte	Female	APC	Small intestine	0
CTCAGTCAGCCGCTTG-1_6	Apc.si.1	Enterocyte	Female	APC	Small intestine	0
CTCATCGGTATCGAGG-1_6	Apc.si.1	Enterocyte	Female	APC	Small intestine	0
CTCATTATCCGCATAA-1_6	Apc.si.1	Enterocyte	Female	APC	Small intestine	0
CTCCACACAGGCGAAT-1_6	Apc.si.1	Enterocyte	Female	APC	Small intestine	0
CTCCCAAAGCGTGCTC-1_6	Apc.si.1	Enterocyte	Female	APC	Small intestine	0
CTCCGATCACCAAATC-1_6	Apc.si.1	Enterocyte	Female	APC	Small intestine	1.06212
CTCCTCCAGACTCATC-1_6	Apc.si.1	Enterocyte	Female	APC	Small intestine	0
CTGAGGCGTAGTCACT-1_6	Apc.si.1	Enterocyte	Female	APC	Small intestine	0
CTGCCATCAGCATTGT-1_6	Apc.si.1	Enterocyte	Female	APC	Small intestine	0
CTGCGAGAGGTACCTT-1_6	Apc.si.1	Enterocyte	Female	APC	Small intestine	0
CTGCTCACAGTGACCC-1_6	Apc.si.1	Enterocyte	Female	APC	Small intestine	0
CTGGCAGCAAGAGTTA-1_6	Apc.si.1	Enterocyte	Female	APC	Small intestine	0
CTGGCAGCATCTTTCA-1_6	Apc.si.1	Enterocyte	Female	APC	Small intestine	0.326151
CTGTATTGTCTACAGT-1_6	Apc.si.1	Enterocyte	Female	APC	Small intestine	0
CTTACCGTCTGGCCGA-1_6	Apc.si.1	Enterocyte	Female	APC	Small intestine	0
CTTCAATAGTTGGAGC-1_6	Apc.si.1	Enterocyte	Female	APC	Small intestine	0
CTTCAATGTGGCCTCA-1_6	Apc.si.1	Enterocyte	Female	APC	Small intestine	0
CTTCCTTGTTATGACC-1_6	Apc.si.1	Enterocyte	Female	APC	Small intestine	0
CTTCTCTAGTGAACAT-1_6	Apc.si.1	Enterocyte	Female	APC	Small intestine	0
CTTGAGAGTTGTACGT-1_6	Apc.si.1	Enterocyte	Female	APC	Small intestine	0
CTTGATTTCAAACGAA-1_6	Apc.si.1	Enterocyte	Female	APC	Small intestine	0
GAACTGTTCCTCAGGG-1_6	Apc.si.1	Enterocyte	Female	APC	Small intestine	0
GAAGCCCCAGTACTAC-1_6	Apc.si.1	Enterocyte	Female	APC	Small intestine	0
GAAGGACCAGTCTCTC-1_6	Apc.si.1	Enterocyte	Female	APC	Small intestine	0
GAAGGGTCAGGCACTC-1_6	Apc.si.1	Enterocyte	Female	APC	Small intestine	0
GAAGTAAGTCCAGTTA-1_6	Apc.si.1	Enterocyte	Female	APC	Small intestine	0
GAATCGTAGCATGATA-1_6	Apc.si.1	Enterocyte	Female	APC	Small intestine	0
GACAGCCAGGTTTACC-1_6	Apc.si.1	Enterocyte	Female	APC	Small intestine	0
GACCTTCCATCTTCGC-1_6	Apc.si.1	Enterocyte	Female	APC	Small intestine	0
GACTGATGTGCTCTCT-1_6	Apc.si.1	Enterocyte	Female	APC	Small intestine	0
GAGAAATCACTTGGCG-1_6	Apc.si.1	Enterocyte	Female	APC	Small intestine	0.417182
GAGAGGTAGTGTTGAA-1_6	Apc.si.1	Enterocyte	Female	APC	Small intestine	0
GAGAGGTCAGTTGTCA-1_6	Apc.si.1	Enterocyte	Female	APC	Small intestine	0
GAGAGGTTCGCCACTT-1_6	Apc.si.1	Enterocyte	Female	APC	Small intestine	0
GAGCTGCGTCCCTGTT-1_6	Apc.si.1	Enterocyte	Female	APC	Small intestine	0
GAGGGATTCATAGCAC-1_6	Apc.si.1	Enterocyte	Female	APC	Small intestine	0
GAGGGTAGTATGCAAA-1_6	Apc.si.1	Enterocyte	Female	APC	Small intestine	0
GAGTGTTCACGGTGCT-1_6	Apc.si.1	Enterocyte	Female	APC	Small intestine	0
GAGTTGTCACGTATAC-1_6	Apc.si.1	Enterocyte	Female	APC	Small intestine	0
GATAGCTTCACAGAGG-1_6	Apc.si.1	Enterocyte	Female	APC	Small intestine	0
GATGACTCATTCACCC-1_6	Apc.si.1	Enterocyte	Female	APC	Small intestine	0
GATGAGGGTTCGTGCG-1_6	Apc.si.1	Enterocyte	Female	APC	Small intestine	0
GATGGAGTCCTACTGC-1_6	Apc.si.1	Enterocyte	Female	APC	Small intestine	0
GATTCTTAGCTTTCTT-1_6	Apc.si.1	Enterocyte	Female	APC	Small intestine	0
GCAACCGTCGTACCTC-1_6	Apc.si.1	Enterocyte	Female	APC	Small intestine	0
GCACATACACTGATTG-1_6	Apc.si.1	Enterocyte	Female	APC	Small intestine	0
GCACTAAGTCTCGGGT-1_6	Apc.si.1	Enterocyte	Female	APC	Small intestine	0
GCAGGCTCATTGTCGA-1_6	Apc.si.1	Enterocyte	Female	APC	Small intestine	0
GCATCTCGTCGCACAC-1_6	Apc.si.1	Enterocyte	Female	APC	Small intestine	0
GCATTAGAGCGTACAG-1_6	Apc.si.1	Enterocyte	Female	APC	Small intestine	0
GCATTAGTCAAGTCGT-1_6	Apc.si.1	Enterocyte	Female	APC	Small intestine	0
GCCATGGAGTAGTGCG-1_6	Apc.si.1	Enterocyte	Female	APC	Small intestine	0
GCCATGGTCATGCATG-1_6	Apc.si.1	Enterocyte	Female	APC	Small intestine	0
GCCATTCTCGAATCCA-1_6	Apc.si.1	Enterocyte	Female	APC	Small intestine	0.309429
GCCCAGACATCATTTC-1_6	Apc.si.1	Enterocyte	Female	APC	Small intestine	0
GCCCAGATCAACCTCC-1_6	Apc.si.1	Enterocyte	Female	APC	Small intestine	0
GCCGATGAGGTCCCGT-1_6	Apc.si.1	Enterocyte	Female	APC	Small intestine	0
GCCTGTTAGTGCTAGG-1_6	Apc.si.1	Enterocyte	Female	APC	Small intestine	0
GCGAGAACACGCGGTT-1_6	Apc.si.1	Enterocyte	Female	APC	Small intestine	0
GCGAGAAGTCCATACA-1_6	Apc.si.1	Enterocyte	Female	APC	Small intestine	0
GCGATCGGTTAGGCCC-1_6	Apc.si.1	Enterocyte	Female	APC	Small intestine	0
GCGGAAACAAACGGCA-1_6	Apc.si.1	Enterocyte	Female	APC	Small intestine	0
GCGGAAAGTCGTATTG-1_6	Apc.si.1	Enterocyte	Female	APC	Small intestine	0
GCGGATCAGCTTGTTG-1_6	Apc.si.1	Enterocyte	Female	APC	Small intestine	0
GCTACAAAGTCTTGGT-1_6	Apc.si.1	Enterocyte	Female	APC	Small intestine	0
GCTACCTTCAACTGGT-1_6	Apc.si.1	Enterocyte	Female	APC	Small intestine	0
GCTGGGTGTGAATAAC-1_6	Apc.si.1	Enterocyte	Female	APC	Small intestine	0
GCTTTCGAGTCGGCCT-1_6	Apc.si.1	Enterocyte	Female	APC	Small intestine	0
GGAACCCAGTACCCTA-1_6	Apc.si.1	Enterocyte	Female	APC	Small intestine	0
GGAAGTGCAATAGTAG-1_6	Apc.si.1	Enterocyte	Female	APC	Small intestine	0
GGAAGTGCAGACAATA-1_6	Apc.si.1	Enterocyte	Female	APC	Small intestine	0
GGAATCTGTACAGTCT-1_6	Apc.si.1	Enterocyte	Female	APC	Small intestine	0
GGAATGGTCCAAACCA-1_6	Apc.si.1	Enterocyte	Female	APC	Small intestine	0
GGACGTCCAGAAGCGT-1_6	Apc.si.1	Enterocyte	Female	APC	Small intestine	0
GGATCTAAGGATTCCT-1_6	Apc.si.1	Enterocyte	Female	APC	Small intestine	0
GGATCTAAGGTATCTC-1_6	Apc.si.1	Enterocyte	Female	APC	Small intestine	0
GGATGTTTCGTTATCT-1_6	Apc.si.1	Enterocyte	Female	APC	Small intestine	0
GGCAGTCAGGTGCAGT-1_6	Apc.si.1	Enterocyte	Female	APC	Small intestine	0
GGCGTCATCGACATTG-1_6	Apc.si.1	Enterocyte	Female	APC	Small intestine	0
GGCTTGGTCGCATGAT-1_6	Apc.si.1	Enterocyte	Female	APC	Small intestine	0
GGCTTGGTCTCGCAGG-1_6	Apc.si.1	Enterocyte	Female	APC	Small intestine	0
GGCTTTCCATTCACAG-1_6	Apc.si.1	Enterocyte	Female	APC	Small intestine	0
GGGACAATCTAGAACC-1_6	Apc.si.1	Enterocyte	Female	APC	Small intestine	0
GGGACAATCTGTCGTC-1_6	Apc.si.1	Enterocyte	Female	APC	Small intestine	0
GGGACCTCAGAGGACT-1_6	Apc.si.1	Enterocyte	Female	APC	Small intestine	0
GGGACCTGTGCACGCT-1_6	Apc.si.1	Enterocyte	Female	APC	Small intestine	0
GGGACTCGTGGCTTAT-1_6	Apc.si.1	Enterocyte	Female	APC	Small intestine	0
GGGAGATAGAGTCGAC-1_6	Apc.si.1	Enterocyte	Female	APC	Small intestine	0
GGGAGATCAAACAGGC-1_6	Apc.si.1	Enterocyte	Female	APC	Small intestine	0
GGGAGTAAGATAGCAT-1_6	Apc.si.1	Enterocyte	Female	APC	Small intestine	0
GGGATGAAGCGCTTCG-1_6	Apc.si.1	Enterocyte	Female	APC	Small intestine	0
GGGCGTTAGCGACTTT-1_6	Apc.si.1	Enterocyte	Female	APC	Small intestine	0
GGGCGTTCAGGGACTA-1_6	Apc.si.1	Enterocyte	Female	APC	Small intestine	0
GGGCTACCAAGGTACG-1_6	Apc.si.1	Enterocyte	Female	APC	Small intestine	0
GGGCTACGTGGATGAC-1_6	Apc.si.1	Enterocyte	Female	APC	Small intestine	0
GGGCTCAGTGTCTTAG-1_6	Apc.si.1	Enterocyte	Female	APC	Small intestine	0
GGGTAGAAGTAGTGCG-1_6	Apc.si.1	Enterocyte	Female	APC	Small intestine	0
GGGTCTGGTCTTTCTA-1_6	Apc.si.1	Enterocyte	Female	APC	Small intestine	0
GGGTGTCAGGCGTTAG-1_6	Apc.si.1	Enterocyte	Female	APC	Small intestine	0
GGGTGTCCAAGACGAC-1_6	Apc.si.1	Enterocyte	Female	APC	Small intestine	0
GGTAACTCACGCTGTG-1_6	Apc.si.1	Enterocyte	Female	APC	Small intestine	0
GGTAACTTCTGACAGT-1_6	Apc.si.1	Enterocyte	Female	APC	Small intestine	0
GGTAATCCATTGACTG-1_6	Apc.si.1	Enterocyte	Female	APC	Small intestine	0
GGTAGAGTCCACTGGG-1_6	Apc.si.1	Enterocyte	Female	APC	Small intestine	0
GGTCTGGCAAGACAAT-1_6	Apc.si.1	Enterocyte	Female	APC	Small intestine	0
GGTGAAGAGTTACGGG-1_6	Apc.si.1	Enterocyte	Female	APC	Small intestine	0
GGTGGCTTCGACACCG-1_6	Apc.si.1	Enterocyte	Female	APC	Small intestine	0
GGTTAACCAGAGCTAG-1_6	Apc.si.1	Enterocyte	Female	APC	Small intestine	0
GGTTAACCATACACCA-1_6	Apc.si.1	Enterocyte	Female	APC	Small intestine	0
GGTTAACGTTCGTGCG-1_6	Apc.si.1	Enterocyte	Female	APC	Small intestine	0
GGTTCTCTCTTAGCAG-1_6	Apc.si.1	Enterocyte	Female	APC	Small intestine	0
GTAATGCCACGTACAT-1_6	Apc.si.1	Enterocyte	Female	APC	Small intestine	0
GTACAACAGCAGCACA-1_6	Apc.si.1	Enterocyte	Female	APC	Small intestine	0
GTAGAAATCGAACACT-1_6	Apc.si.1	Enterocyte	Female	APC	Small intestine	0
GTAGAGGGTCTTTATC-1_6	Apc.si.1	Enterocyte	Female	APC	Small intestine	0
GTAGATCGTAATGATG-1_6	Apc.si.1	Enterocyte	Female	APC	Small intestine	0
GTAGATCTCGATACGT-1_6	Apc.si.1	Enterocyte	Female	APC	Small intestine	0
GTAGTACCAGGTTACT-1_6	Apc.si.1	Enterocyte	Female	APC	Small intestine	0
GTCAAACAGGTCATTC-1_6	Apc.si.1	Enterocyte	Female	APC	Small intestine	0
GTCACGGGTCGTACAT-1_6	Apc.si.1	Enterocyte	Female	APC	Small intestine	0
GTCACGGTCGGAGCAA-1_6	Apc.si.1	Enterocyte	Female	APC	Small intestine	0
GTCATCCTCCATTCAT-1_6	Apc.si.1	Enterocyte	Female	APC	Small intestine	0
GTCCACTCAGCAGACA-1_6	Apc.si.1	Enterocyte	Female	APC	Small intestine	0
GTCCCATGTGCTGTCG-1_6	Apc.si.1	Enterocyte	Female	APC	Small intestine	0
GTCCTCATCCGGTAGC-1_6	Apc.si.1	Enterocyte	Female	APC	Small intestine	0
GTCGCGATCGGAACTT-1_6	Apc.si.1	Enterocyte	Female	APC	Small intestine	0
GTCGTAATCGTGCAGC-1_6	Apc.si.1	Enterocyte	Female	APC	Small intestine	0
GTCGTTCTCACGGACC-1_6	Apc.si.1	Enterocyte	Female	APC	Small intestine	0
GTCTCACCACCCTGTT-1_6	Apc.si.1	Enterocyte	Female	APC	Small intestine	0
GTCTCACTCTACAGGT-1_6	Apc.si.1	Enterocyte	Female	APC	Small intestine	0
GTCTTTACATAGACTC-1_6	Apc.si.1	Enterocyte	Female	APC	Small intestine	0
GTGATGTAGTCGTCTA-1_6	Apc.si.1	Enterocyte	Female	APC	Small intestine	0
GTGATGTTCGGATAAA-1_6	Apc.si.1	Enterocyte	Female	APC	Small intestine	0
GTGCAGCAGAAATGGG-1_6	Apc.si.1	Enterocyte	Female	APC	Small intestine	0
GTGCAGCTCCTCAGGG-1_6	Apc.si.1	Enterocyte	Female	APC	Small intestine	0
GTGCAGCTCGCAATTG-1_6	Apc.si.1	Enterocyte	Female	APC	Small intestine	0
GTGCGTGGTCGCCTAG-1_6	Apc.si.1	Enterocyte	Female	APC	Small intestine	0
GTGCGTGTCGACTCCT-1_6	Apc.si.1	Enterocyte	Female	APC	Small intestine	0
GTGCTGGCAATGGCAG-1_6	Apc.si.1	Enterocyte	Female	APC	Small intestine	0
GTGCTGGGTTGGACCC-1_6	Apc.si.1	Enterocyte	Female	APC	Small intestine	0
GTGGAAGGTGTCCTAA-1_6	Apc.si.1	Enterocyte	Female	APC	Small intestine	0
GTGGAAGTCCCGTTGT-1_6	Apc.si.1	Enterocyte	Female	APC	Small intestine	0
GTGGGAACAGGAGACT-1_6	Apc.si.1	Enterocyte	Female	APC	Small intestine	0
GTGGTTAAGGCTTCCG-1_6	Apc.si.1	Enterocyte	Female	APC	Small intestine	0
GTGGTTACAGAGTTCT-1_6	Apc.si.1	Enterocyte	Female	APC	Small intestine	0
GTGGTTATCGTAGCTA-1_6	Apc.si.1	Enterocyte	Female	APC	Small intestine	0
GTGTAACAGCTAGAAT-1_6	Apc.si.1	Enterocyte	Female	APC	Small intestine	0
GTGTAACTCTAGTACG-1_6	Apc.si.1	Enterocyte	Female	APC	Small intestine	0
GTGTTCCGTCGCCACA-1_6	Apc.si.1	Enterocyte	Female	APC	Small intestine	0
GTTACGAGTCTGTGCG-1_6	Apc.si.1	Enterocyte	Female	APC	Small intestine	0
GTTAGACCAGCGTACC-1_6	Apc.si.1	Enterocyte	Female	APC	Small intestine	0
GTTATGGAGGACACTG-1_6	Apc.si.1	Enterocyte	Female	APC	Small intestine	0
GTTCATTCATTGGCAT-1_6	Apc.si.1	Enterocyte	Female	APC	Small intestine	0
GTTGAACAGTTGCTCA-1_6	Apc.si.1	Enterocyte	Female	APC	Small intestine	0
GTTGCGGAGCCAAGGT-1_6	Apc.si.1	Enterocyte	Female	APC	Small intestine	0
GTTGCGGAGCTGGAGT-1_6	Apc.si.1	Enterocyte	Female	APC	Small intestine	0
GTTGTAGCACAATGTC-1_6	Apc.si.1	Enterocyte	Female	APC	Small intestine	0
GTTGTCCGTAGAGATT-1_6	Apc.si.1	Enterocyte	Female	APC	Small intestine	0
GTTGTCCTCGAGAAGC-1_6	Apc.si.1	Enterocyte	Female	APC	Small intestine	0
GTTGTGATCGTCTAAG-1_6	Apc.si.1	Enterocyte	Female	APC	Small intestine	0
GTTTACTAGTGATCGG-1_6	Apc.si.1	Enterocyte	Female	APC	Small intestine	0
TAAGCGTCATCATTTC-1_6	Apc.si.1	Enterocyte	Female	APC	Small intestine	0
TAAGTCGCAACAAAGT-1_6	Apc.si.1	Enterocyte	Female	APC	Small intestine	0
TAATTCCAGCTAGCCC-1_6	Apc.si.1	Enterocyte	Female	APC	Small intestine	0
TACAACGAGGGCATGT-1_6	Apc.si.1	Enterocyte	Female	APC	Small intestine	0
TACCCACGTTCTAACG-1_6	Apc.si.1	Enterocyte	Female	APC	Small intestine	0
TACCGAAGTCAGTCGC-1_6	Apc.si.1	Enterocyte	Female	APC	Small intestine	0
TACCGAAGTGCTGTCG-1_6	Apc.si.1	Enterocyte	Female	APC	Small intestine	0
TACCGGGGTATCGCGC-1_6	Apc.si.1	Enterocyte	Female	APC	Small intestine	0
TACCGGGTCCAGCTCT-1_6	Apc.si.1	Enterocyte	Female	APC	Small intestine	0
TACCTCGTCTCTCGCA-1_6	Apc.si.1	Enterocyte	Female	APC	Small intestine	0
TACCTGCGTGGATGAC-1_6	Apc.si.1	Enterocyte	Female	APC	Small intestine	0
TACCTGCTCTATTCGT-1_6	Apc.si.1	Enterocyte	Female	APC	Small intestine	0
TACGGTAGTCATAGTC-1_6	Apc.si.1	Enterocyte	Female	APC	Small intestine	0
TACTGCCTCTAAACGC-1_6	Apc.si.1	Enterocyte	Female	APC	Small intestine	0
TACTTGTTCCGGCTTT-1_6	Apc.si.1	Enterocyte	Female	APC	Small intestine	0
TAGACTGAGTAAATGC-1_6	Apc.si.1	Enterocyte	Female	APC	Small intestine	0
TAGATCGGTAGTCGTT-1_6	Apc.si.1	Enterocyte	Female	APC	Small intestine	0.58007
TAGGGTTAGCACTAAA-1_6	Apc.si.1	Enterocyte	Female	APC	Small intestine	0
TAGGGTTTCATCCTAT-1_6	Apc.si.1	Enterocyte	Female	APC	Small intestine	0
TAGGTACAGTACCATC-1_6	Apc.si.1	Enterocyte	Female	APC	Small intestine	0
TATCTGTGTCAACATC-1_6	Apc.si.1	Enterocyte	Female	APC	Small intestine	0
TATCTTGCATGATGCT-1_6	Apc.si.1	Enterocyte	Female	APC	Small intestine	0
TATCTTGGTCTGTAGT-1_6	Apc.si.1	Enterocyte	Female	APC	Small intestine	0
TATGTTCAGGATCATA-1_6	Apc.si.1	Enterocyte	Female	APC	Small intestine	0
TATGTTCCAGTCACGC-1_6	Apc.si.1	Enterocyte	Female	APC	Small intestine	0
TATTGCTCAATCGTCA-1_6	Apc.si.1	Enterocyte	Female	APC	Small intestine	0
TATTGCTCACGCGTCA-1_6	Apc.si.1	Enterocyte	Female	APC	Small intestine	0
TCAAGACTCAAAGGAT-1_6	Apc.si.1	Enterocyte	Female	APC	Small intestine	0
TCACACCGTTAAGCAA-1_6	Apc.si.1	Enterocyte	Female	APC	Small intestine	0
TCACGGGAGGTCACAG-1_6	Apc.si.1	Enterocyte	Female	APC	Small intestine	0
TCACGGGCACACCTGG-1_6	Apc.si.1	Enterocyte	Female	APC	Small intestine	0
TCACTATAGGTCACCC-1_6	Apc.si.1	Enterocyte	Female	APC	Small intestine	0
TCACTCGAGGCACCAA-1_6	Apc.si.1	Enterocyte	Female	APC	Small intestine	0
TCACTCGAGTAGTGCG-1_6	Apc.si.1	Enterocyte	Female	APC	Small intestine	0
TCACTCGAGTTTGTCG-1_6	Apc.si.1	Enterocyte	Female	APC	Small intestine	0
TCAGCAAGTGACGTCC-1_6	Apc.si.1	Enterocyte	Female	APC	Small intestine	0
TCAGGTACATGGAACG-1_6	Apc.si.1	Enterocyte	Female	APC	Small intestine	0
TCAGGTATCTAAGCGT-1_6	Apc.si.1	Enterocyte	Female	APC	Small intestine	0
TCATACTCAATTAGGA-1_6	Apc.si.1	Enterocyte	Female	APC	Small intestine	0
TCATACTCACACACGC-1_6	Apc.si.1	Enterocyte	Female	APC	Small intestine	0
TCATACTTCCTAGCTC-1_6	Apc.si.1	Enterocyte	Female	APC	Small intestine	0
TCATGGACAACCGTGC-1_6	Apc.si.1	Enterocyte	Female	APC	Small intestine	0
TCATGGAGTGCGGTAA-1_6	Apc.si.1	Enterocyte	Female	APC	Small intestine	0
TCATTGTGTCCACTCT-1_6	Apc.si.1	Enterocyte	Female	APC	Small intestine	0
TCATTTGTCGAACTCA-1_6	Apc.si.1	Enterocyte	Female	APC	Small intestine	0
TCCATCGGTCTTCTAT-1_6	Apc.si.1	Enterocyte	Female	APC	Small intestine	0
TCCATCGTCGCATTGA-1_6	Apc.si.1	Enterocyte	Female	APC	Small intestine	0
TCCCAGTTCAGGCGAA-1_6	Apc.si.1	Enterocyte	Female	APC	Small intestine	0
TCCGATCAGTTTGGCT-1_6	Apc.si.1	Enterocyte	Female	APC	Small intestine	0
TCCGTGTTCACAATGC-1_6	Apc.si.1	Enterocyte	Female	APC	Small intestine	0
TCCTCCCTCATGCATG-1_6	Apc.si.1	Enterocyte	Female	APC	Small intestine	0
TCCTTTCTCTTAGTTC-1_6	Apc.si.1	Enterocyte	Female	APC	Small intestine	0
TCGACCTAGTAATTGG-1_6	Apc.si.1	Enterocyte	Female	APC	Small intestine	0
TCGACCTTCTTCACAT-1_6	Apc.si.1	Enterocyte	Female	APC	Small intestine	0
TCGCTCACAGTGACCC-1_6	Apc.si.1	Enterocyte	Female	APC	Small intestine	0
TCGCTCAGTTGTCCCT-1_6	Apc.si.1	Enterocyte	Female	APC	Small intestine	0
TCGTCCATCCTGCTAC-1_6	Apc.si.1	Enterocyte	Female	APC	Small intestine	0
TCGTGGGAGATCGCTT-1_6	Apc.si.1	Enterocyte	Female	APC	Small intestine	0
TCGTGGGGTCCTGAAT-1_6	Apc.si.1	Enterocyte	Female	APC	Small intestine	0
TCTACCGAGACCATAA-1_6	Apc.si.1	Enterocyte	Female	APC	Small intestine	0
TCTACCGCACCCAATA-1_6	Apc.si.1	Enterocyte	Female	APC	Small intestine	0
TCTATACGTAAGGCCA-1_6	Apc.si.1	Enterocyte	Female	APC	Small intestine	0
TCTGCCACAACGGCTC-1_6	Apc.si.1	Enterocyte	Female	APC	Small intestine	0
TCTGCCATCTGACGCG-1_6	Apc.si.1	Enterocyte	Female	APC	Small intestine	0
TCTGGCTGTGACAGGT-1_6	Apc.si.1	Enterocyte	Female	APC	Small intestine	0
TCTGTCGGTCCCTCAT-1_6	Apc.si.1	Enterocyte	Female	APC	Small intestine	0
TCTTAGTGTAGGACCA-1_6	Apc.si.1	Enterocyte	Female	APC	Small intestine	0
TCTTCCTGTGTTTACG-1_6	Apc.si.1	Enterocyte	Female	APC	Small intestine	0
TCTTGCGGTACAGGTG-1_6	Apc.si.1	Enterocyte	Female	APC	Small intestine	0
TCTTTGAGTCTGTTAG-1_6	Apc.si.1	Enterocyte	Female	APC	Small intestine	0.500024
TCTTTGAGTGTGTGTT-1_6	Apc.si.1	Enterocyte	Female	APC	Small intestine	0
TCTTTGATCCGTGTGG-1_6	Apc.si.1	Enterocyte	Female	APC	Small intestine	0
TGAATCGGTAATGTGA-1_6	Apc.si.1	Enterocyte	Female	APC	Small intestine	0
TGACCCTAGCATCCCG-1_6	Apc.si.1	Enterocyte	Female	APC	Small intestine	0
TGACTCCAGCGGTAAC-1_6	Apc.si.1	Enterocyte	Female	APC	Small intestine	0
TGACTCCAGGATCATA-1_6	Apc.si.1	Enterocyte	Female	APC	Small intestine	0
TGACTCCTCAGTGGGA-1_6	Apc.si.1	Enterocyte	Female	APC	Small intestine	0
TGAGCGCTCCTCTCTT-1_6	Apc.si.1	Enterocyte	Female	APC	Small intestine	0
TGAGGAGCAAATAAGC-1_6	Apc.si.1	Enterocyte	Female	APC	Small intestine	0
TGAGGAGTCTTGGATG-1_6	Apc.si.1	Enterocyte	Female	APC	Small intestine	0
TGAGTCACAAAGGGCT-1_6	Apc.si.1	Enterocyte	Female	APC	Small intestine	0
TGATGCAGTCGAGCTC-1_6	Apc.si.1	Enterocyte	Female	APC	Small intestine	0.351835
TGATTCTGTATCGCTA-1_6	Apc.si.1	Enterocyte	Female	APC	Small intestine	0
TGCACGGTCGAACCTA-1_6	Apc.si.1	Enterocyte	Female	APC	Small intestine	0.372182
TGCAGATTCTGTAACG-1_6	Apc.si.1	Enterocyte	Female	APC	Small intestine	0
TGCAGTACACTGCGTG-1_6	Apc.si.1	Enterocyte	Female	APC	Small intestine	0
TGCATCCGTTTGAAAG-1_6	Apc.si.1	Enterocyte	Female	APC	Small intestine	0
TGCGACGCATGCGGTC-1_6	Apc.si.1	Enterocyte	Female	APC	Small intestine	0
TGCGGCATCAGTCAGT-1_6	Apc.si.1	Enterocyte	Female	APC	Small intestine	0
TGCGGGTGTTGGGTAG-1_6	Apc.si.1	Enterocyte	Female	APC	Small intestine	0
TGCTCGTAGAGAGTGA-1_6	Apc.si.1	Enterocyte	Female	APC	Small intestine	0
TGCTGAATCAGGCGAA-1_6	Apc.si.1	Enterocyte	Female	APC	Small intestine	0
TGCTTCGGTCGTCTCT-1_6	Apc.si.1	Enterocyte	Female	APC	Small intestine	0
TGGCGTGTCTTGGTGA-1_6	Apc.si.1	Enterocyte	Female	APC	Small intestine	0
TGGGCGTAGTAAAGCT-1_6	Apc.si.1	Enterocyte	Female	APC	Small intestine	0
TGGGCTGAGTCCTACA-1_6	Apc.si.1	Enterocyte	Female	APC	Small intestine	0
TGGGCTGCAGCTAACT-1_6	Apc.si.1	Enterocyte	Female	APC	Small intestine	0
TGGGCTGTCATTTGGG-1_6	Apc.si.1	Enterocyte	Female	APC	Small intestine	0.722213
TGGTTAGGTAGAGGAA-1_6	Apc.si.1	Enterocyte	Female	APC	Small intestine	0
TGGTTAGTCCGAGCTG-1_6	Apc.si.1	Enterocyte	Female	APC	Small intestine	0
TGTACAGCACGAAAGC-1_6	Apc.si.1	Enterocyte	Female	APC	Small intestine	0
TGTCCCAAGCATTGTC-1_6	Apc.si.1	Enterocyte	Female	APC	Small intestine	0
TGTGAGTGTACTCCGG-1_6	Apc.si.1	Enterocyte	Female	APC	Small intestine	0
TGTGAGTTCGCTGTCT-1_6	Apc.si.1	Enterocyte	Female	APC	Small intestine	0
TGTGATGCACAAGTTC-1_6	Apc.si.1	Enterocyte	Female	APC	Small intestine	0
TGTGATGGTATAATGG-1_6	Apc.si.1	Enterocyte	Female	APC	Small intestine	0
TGTGGCGAGGGATGTC-1_6	Apc.si.1	Enterocyte	Female	APC	Small intestine	0
TGTTCCGCAGAGACTG-1_6	Apc.si.1	Enterocyte	Female	APC	Small intestine	0
TGTTCCGTCTAGGCAT-1_6	Apc.si.1	Enterocyte	Female	APC	Small intestine	0
TTACCATCAATCCTTT-1_6	Apc.si.1	Enterocyte	Female	APC	Small intestine	0
TTACCATTCAACGAGG-1_6	Apc.si.1	Enterocyte	Female	APC	Small intestine	0
TTACGTTTCTTCACGC-1_6	Apc.si.1	Enterocyte	Female	APC	Small intestine	0
TTAGGCAAGTATGCAA-1_6	Apc.si.1	Enterocyte	Female	APC	Small intestine	0
TTAGGCAGTCCCGGTA-1_6	Apc.si.1	Enterocyte	Female	APC	Small intestine	0
TTCAATCAGACGACTG-1_6	Apc.si.1	Enterocyte	Female	APC	Small intestine	0
TTCACGCCAAACTAAG-1_6	Apc.si.1	Enterocyte	Female	APC	Small intestine	0
TTCACGCTCCCATTTA-1_6	Apc.si.1	Enterocyte	Female	APC	Small intestine	0
TTCAGGACACCTCTGT-1_6	Apc.si.1	Enterocyte	Female	APC	Small intestine	0
TTCCAATTCCAGTGTA-1_6	Apc.si.1	Enterocyte	Female	APC	Small intestine	0
TTCCACGCACGTTGGC-1_6	Apc.si.1	Enterocyte	Female	APC	Small intestine	0
TTCCGTGAGGACTTCT-1_6	Apc.si.1	Enterocyte	Female	APC	Small intestine	0
TTCCGTGCATAACAGA-1_6	Apc.si.1	Enterocyte	Female	APC	Small intestine	0
TTCCTAATCGACTCCT-1_6	Apc.si.1	Enterocyte	Female	APC	Small intestine	0
TTCCTCTTCTAGGCCG-1_6	Apc.si.1	Enterocyte	Female	APC	Small intestine	0
TTCGGTCAGACTCGAG-1_6	Apc.si.1	Enterocyte	Female	APC	Small intestine	0
TTCTAGTAGCGAAACC-1_6	Apc.si.1	Enterocyte	Female	APC	Small intestine	0
TTCTCTCAGGGCGAAG-1_6	Apc.si.1	Enterocyte	Female	APC	Small intestine	0.324666
TTCTGTAGTTTCGCTC-1_6	Apc.si.1	Enterocyte	Female	APC	Small intestine	0
TTCTGTATCGGTCTAA-1_6	Apc.si.1	Enterocyte	Female	APC	Small intestine	0
TTCTTGATCAAACGTC-1_6	Apc.si.1	Enterocyte	Female	APC	Small intestine	0
TTGACCCGTTGTCCCT-1_6	Apc.si.1	Enterocyte	Female	APC	Small intestine	0
TTGACCCTCACCACAA-1_6	Apc.si.1	Enterocyte	Female	APC	Small intestine	0
TTGCATTGTCGCTGCA-1_6	Apc.si.1	Enterocyte	Female	APC	Small intestine	0
TTGCGTCAGCGATTCT-1_6	Apc.si.1	Enterocyte	Female	APC	Small intestine	0
TTGGTTTGTGAGTGAC-1_6	Apc.si.1	Enterocyte	Female	APC	Small intestine	0
TTTACCAGTGCACATT-1_6	Apc.si.1	Enterocyte	Female	APC	Small intestine	0
TTTACTGCAGCCGGTT-1_6	Apc.si.1	Enterocyte	Female	APC	Small intestine	0
TTTCATGAGGTTACCT-1_6	Apc.si.1	Enterocyte	Female	APC	Small intestine	0
TTTCATGTCTCGTGAA-1_6	Apc.si.1	Enterocyte	Female	APC	Small intestine	0
TTTCCTCGTGAATTAG-1_6	Apc.si.1	Enterocyte	Female	APC	Small intestine	0
TTTGATCTCGTTCTCG-1_6	Apc.si.1	Enterocyte	Female	APC	Small intestine	0
TTTGGTTCAGAGGGTT-1_6	Apc.si.1	Enterocyte	Female	APC	Small intestine	0
TTTGTTGAGTGCGACA-1_6	Apc.si.1	Enterocyte	Female	APC	Small intestine	0
TTTGTTGTCCATAGGT-1_6	Apc.si.1	Enterocyte	Female	APC	Small intestine	0
AAACGAAGTTCCTAGA-1_7	Apc.si.2	Enterocyte	Female	APC	Small intestine	0
AAAGGGCGTAGACAAT-1_7	Apc.si.2	Enterocyte	Female	APC	Small intestine	0
AAAGGGCTCCGACGGT-1_7	Apc.si.2	Enterocyte	Female	APC	Small intestine	0
AAAGTGAGTTCGGTCG-1_7	Apc.si.2	Enterocyte	Female	APC	Small intestine	0
AACCTTTCACGCGCAT-1_7	Apc.si.2	Enterocyte	Female	APC	Small intestine	0
AACGAAAAGCTGAGTG-1_7	Apc.si.2	Enterocyte	Female	APC	Small intestine	0
AACGTCAGTTCAAGGG-1_7	Apc.si.2	Enterocyte	Female	APC	Small intestine	0
AAGAACAAGGGCCTCT-1_7	Apc.si.2	Enterocyte	Female	APC	Small intestine	0
AAGTCGTTCATAGAGA-1_7	Apc.si.2	Enterocyte	Female	APC	Small intestine	0
AAGTTCGAGTCAGCCC-1_7	Apc.si.2	Enterocyte	Female	APC	Small intestine	0
AATCGACCACACGGTC-1_7	Apc.si.2	Enterocyte	Female	APC	Small intestine	0
AATTTCCAGTGTTCAC-1_7	Apc.si.2	Enterocyte	Female	APC	Small intestine	0
AATTTCCTCTGGCCGA-1_7	Apc.si.2	Enterocyte	Female	APC	Small intestine	0
ACATGCAGTATATGGA-1_7	Apc.si.2	Enterocyte	Female	APC	Small intestine	0
ACCAAACTCGGCCAAC-1_7	Apc.si.2	Enterocyte	Female	APC	Small intestine	0
ACCATTTCAAGCAGGT-1_7	Apc.si.2	Enterocyte	Female	APC	Small intestine	0
ACCCTTGGTAGAGGAA-1_7	Apc.si.2	Enterocyte	Female	APC	Small intestine	0
ACCGTTCAGAGCTGAC-1_7	Apc.si.2	Enterocyte	Female	APC	Small intestine	0
ACCGTTCGTGGTCAAG-1_7	Apc.si.2	Enterocyte	Female	APC	Small intestine	0
ACGGGTCGTTGTTGCA-1_7	Apc.si.2	Enterocyte	Female	APC	Small intestine	0
ACGGTTAGTCGAATGG-1_7	Apc.si.2	Enterocyte	Female	APC	Small intestine	0
ACTATCTTCCTCAGGG-1_7	Apc.si.2	Enterocyte	Female	APC	Small intestine	0
ACTATGGCAGCGAACA-1_7	Apc.si.2	Enterocyte	Female	APC	Small intestine	1.39544
ACTATGGGTTCTAACG-1_7	Apc.si.2	Enterocyte	Female	APC	Small intestine	0
ACTGCAACATAATGAG-1_7	Apc.si.2	Enterocyte	Female	APC	Small intestine	0
AGAAGTATCCTCAGAA-1_7	Apc.si.2	Enterocyte	Female	APC	Small intestine	0
AGAGCAGTCATGACAC-1_7	Apc.si.2	Enterocyte	Female	APC	Small intestine	0
AGATAGATCACAACCA-1_7	Apc.si.2	Enterocyte	Female	APC	Small intestine	0
AGCCACGGTCTCTCTG-1_7	Apc.si.2	Enterocyte	Female	APC	Small intestine	0
AGCGCTGCACTCCTTG-1_7	Apc.si.2	Enterocyte	Female	APC	Small intestine	0
AGCTTCCGTCGAGTGA-1_7	Apc.si.2	Enterocyte	Female	APC	Small intestine	0
AGCTTCCTCATGTCTT-1_7	Apc.si.2	Enterocyte	Female	APC	Small intestine	0.835069
AGGAATACAGTGTACT-1_7	Apc.si.2	Enterocyte	Female	APC	Small intestine	0
AGGCCACAGCACCGAA-1_7	Apc.si.2	Enterocyte	Female	APC	Small intestine	0
AGGGCCTCAACGGCTC-1_7	Apc.si.2	Enterocyte	Female	APC	Small intestine	0
AGTACTGCATCGGCCA-1_7	Apc.si.2	Enterocyte	Female	APC	Small intestine	0
AGTAGTCCAATATCCG-1_7	Apc.si.2	Enterocyte	Female	APC	Small intestine	0
AGTGCCGAGATTAGTG-1_7	Apc.si.2	Enterocyte	Female	APC	Small intestine	0
AGTGCCGAGGGAGTTC-1_7	Apc.si.2	Enterocyte	Female	APC	Small intestine	0
AGTGTTGAGAATAACC-1_7	Apc.si.2	Enterocyte	Female	APC	Small intestine	0
AGTTCCCCATGCCGCA-1_7	Apc.si.2	Enterocyte	Female	APC	Small intestine	0
AGTTCGAAGCGGTAAC-1_7	Apc.si.2	Enterocyte	Female	APC	Small intestine	0
AGTTCGAGTCTGGTTA-1_7	Apc.si.2	Enterocyte	Female	APC	Small intestine	0
ATCACAGTCCAATCTT-1_7	Apc.si.2	Enterocyte	Female	APC	Small intestine	0
ATCCATTTCTTTACAC-1_7	Apc.si.2	Enterocyte	Female	APC	Small intestine	0
ATTCCTAAGGCTGAAC-1_7	Apc.si.2	Enterocyte	Female	APC	Small intestine	0
ATTGTTCAGTCGAAAT-1_7	Apc.si.2	Enterocyte	Female	APC	Small intestine	0
CAAGAGGAGAGTCACG-1_7	Apc.si.2	Enterocyte	Female	APC	Small intestine	0
CACAGGCCAGAGTCTT-1_7	Apc.si.2	Enterocyte	Female	APC	Small intestine	0
CATCCACAGAGCACTG-1_7	Apc.si.2	Enterocyte	Female	APC	Small intestine	0
CATCCACGTCATATGC-1_7	Apc.si.2	Enterocyte	Female	APC	Small intestine	0
CATCGGGGTGCCGTTG-1_7	Apc.si.2	Enterocyte	Female	APC	Small intestine	0
CCATAAGAGCATCCTA-1_7	Apc.si.2	Enterocyte	Female	APC	Small intestine	0
CCATAAGTCTACGCGG-1_7	Apc.si.2	Enterocyte	Female	APC	Small intestine	0
CCATCACTCCGCCTAT-1_7	Apc.si.2	Enterocyte	Female	APC	Small intestine	0
CCGAACGTCGTCGATA-1_7	Apc.si.2	Enterocyte	Female	APC	Small intestine	0
CCGATCTCACTCTCGT-1_7	Apc.si.2	Enterocyte	Female	APC	Small intestine	0
CCGATCTTCCGGACTG-1_7	Apc.si.2	Enterocyte	Female	APC	Small intestine	0
CCGCAAGGTATAGGGC-1_7	Apc.si.2	Enterocyte	Female	APC	Small intestine	0
CCTAACCCACCAAATC-1_7	Apc.si.2	Enterocyte	Female	APC	Small intestine	0
CCTCAACTCCCAAGCG-1_7	Apc.si.2	Enterocyte	Female	APC	Small intestine	0
CCTCATGTCAATCTTC-1_7	Apc.si.2	Enterocyte	Female	APC	Small intestine	0
CCTCTAGAGTCCCAAT-1_7	Apc.si.2	Enterocyte	Female	APC	Small intestine	0
CGAGGCTCAGCGTAGA-1_7	Apc.si.2	Enterocyte	Female	APC	Small intestine	0
CGCAGGTAGACCAGAC-1_7	Apc.si.2	Enterocyte	Female	APC	Small intestine	0
CGCAGGTCAAAGGCAC-1_7	Apc.si.2	Enterocyte	Female	APC	Small intestine	0
CGCATAAAGTCAGCGA-1_7	Apc.si.2	Enterocyte	Female	APC	Small intestine	2.72159
CGCCAGAGTATTCTCT-1_7	Apc.si.2	Enterocyte	Female	APC	Small intestine	0
CGCCATTAGCGAATGC-1_7	Apc.si.2	Enterocyte	Female	APC	Small intestine	0
CGCCATTTCAGATGCT-1_7	Apc.si.2	Enterocyte	Female	APC	Small intestine	0
CGGTCAGAGCCTAGGA-1_7	Apc.si.2	Enterocyte	Female	APC	Small intestine	0
CGTAATGTCCTTGGAA-1_7	Apc.si.2	Enterocyte	Female	APC	Small intestine	0
CTAAGTGCAGGTCAAG-1_7	Apc.si.2	Enterocyte	Female	APC	Small intestine	0
CTACAGACAGTCGCAC-1_7	Apc.si.2	Enterocyte	Female	APC	Small intestine	0
CTAGACAAGACGCATG-1_7	Apc.si.2	Enterocyte	Female	APC	Small intestine	0
CTCCCAAGTATCCTTT-1_7	Apc.si.2	Enterocyte	Female	APC	Small intestine	0
CTGCGAGCACTCCGAG-1_7	Apc.si.2	Enterocyte	Female	APC	Small intestine	0
CTGTATTCAACGACTT-1_7	Apc.si.2	Enterocyte	Female	APC	Small intestine	0
GACACGCAGTGGTTCT-1_7	Apc.si.2	Enterocyte	Female	APC	Small intestine	0
GACCCTTCATGAAGCG-1_7	Apc.si.2	Enterocyte	Female	APC	Small intestine	0
GACCGTGCATGTAACC-1_7	Apc.si.2	Enterocyte	Female	APC	Small intestine	0
GACTCTCTCTCCGCAT-1_7	Apc.si.2	Enterocyte	Female	APC	Small intestine	0
GACTTCCAGCGAGTCA-1_7	Apc.si.2	Enterocyte	Female	APC	Small intestine	0
GAGGGTAAGTCGAAAT-1_7	Apc.si.2	Enterocyte	Female	APC	Small intestine	1.2631
GAGTTACCAGGTCAGA-1_7	Apc.si.2	Enterocyte	Female	APC	Small intestine	0
GATCATGCACCGAATT-1_7	Apc.si.2	Enterocyte	Female	APC	Small intestine	0
GATCCCTAGCTTTCTT-1_7	Apc.si.2	Enterocyte	Female	APC	Small intestine	0
GCAGGCTTCTTCGCTG-1_7	Apc.si.2	Enterocyte	Female	APC	Small intestine	0
GCATTAGCAACAGCTT-1_7	Apc.si.2	Enterocyte	Female	APC	Small intestine	0
GCCTGTTTCTGAGAGG-1_7	Apc.si.2	Enterocyte	Female	APC	Small intestine	0
GCGTGCACATCATTTC-1_7	Apc.si.2	Enterocyte	Female	APC	Small intestine	0
GCTGCAGGTCTCCTGT-1_7	Apc.si.2	Enterocyte	Female	APC	Small intestine	0
GGAATCTAGTGCTCAT-1_7	Apc.si.2	Enterocyte	Female	APC	Small intestine	0
GGGTATTGTGGTCCCA-1_7	Apc.si.2	Enterocyte	Female	APC	Small intestine	0
GGTAACTCACTGCGTG-1_7	Apc.si.2	Enterocyte	Female	APC	Small intestine	0
GGTAGAGAGCGAGAAA-1_7	Apc.si.2	Enterocyte	Female	APC	Small intestine	0
GTAACACAGCTGCGAA-1_7	Apc.si.2	Enterocyte	Female	APC	Small intestine	0
GTAACCATCCGATCGG-1_7	Apc.si.2	Enterocyte	Female	APC	Small intestine	0
GTCAAACCAATCCTTT-1_7	Apc.si.2	Enterocyte	Female	APC	Small intestine	0
GTCACGGGTCTCGGGT-1_7	Apc.si.2	Enterocyte	Female	APC	Small intestine	0
GTCACTCAGGCGCTCT-1_7	Apc.si.2	Enterocyte	Female	APC	Small intestine	0
GTCCCATTCGCTGTCT-1_7	Apc.si.2	Enterocyte	Female	APC	Small intestine	0
GTCGAATGTGTAGGAC-1_7	Apc.si.2	Enterocyte	Female	APC	Small intestine	0
GTCGTAATCTGAGATC-1_7	Apc.si.2	Enterocyte	Female	APC	Small intestine	0
GTGGCGTCACAGCTGC-1_7	Apc.si.2	Enterocyte	Female	APC	Small intestine	0
GTTATGGCACATAACC-1_7	Apc.si.2	Enterocyte	Female	APC	Small intestine	0
GTTATGGGTAGAGACC-1_7	Apc.si.2	Enterocyte	Female	APC	Small intestine	0
GTTCATTAGTAATCCC-1_7	Apc.si.2	Enterocyte	Female	APC	Small intestine	0
GTTCTATGTGCAATAA-1_7	Apc.si.2	Enterocyte	Female	APC	Small intestine	0
GTTGCGGCATCATCCC-1_7	Apc.si.2	Enterocyte	Female	APC	Small intestine	0
GTTGTGACAAAGAACT-1_7	Apc.si.2	Enterocyte	Female	APC	Small intestine	1.03621
GTTGTGATCACTGCTC-1_7	Apc.si.2	Enterocyte	Female	APC	Small intestine	0
TAAGTCGGTGGCTTGC-1_7	Apc.si.2	Enterocyte	Female	APC	Small intestine	0
TAATCTCAGTACAGAT-1_7	Apc.si.2	Enterocyte	Female	APC	Small intestine	0
TACCTGCTCGTAACTG-1_7	Apc.si.2	Enterocyte	Female	APC	Small intestine	0
TAGGGTTGTTGCGAAG-1_7	Apc.si.2	Enterocyte	Female	APC	Small intestine	0
TAGGTTGCAGGACTAG-1_7	Apc.si.2	Enterocyte	Female	APC	Small intestine	0
TAGTGCAAGACTTGTC-1_7	Apc.si.2	Enterocyte	Female	APC	Small intestine	0
TATCCTATCGCCGAAC-1_7	Apc.si.2	Enterocyte	Female	APC	Small intestine	0
TATCTGTCATCCTATT-1_7	Apc.si.2	Enterocyte	Female	APC	Small intestine	0
TATCTTGTCTACGGGC-1_7	Apc.si.2	Enterocyte	Female	APC	Small intestine	0
TATTCCAAGATTAGTG-1_7	Apc.si.2	Enterocyte	Female	APC	Small intestine	0
TCAAGACTCAAGAGTA-1_7	Apc.si.2	Enterocyte	Female	APC	Small intestine	0
TCACAAGTCACACGAT-1_7	Apc.si.2	Enterocyte	Female	APC	Small intestine	0
TCACTCGAGGTTACAA-1_7	Apc.si.2	Enterocyte	Female	APC	Small intestine	0
TCATGGAAGAAGTCTA-1_7	Apc.si.2	Enterocyte	Female	APC	Small intestine	0
TCATTACAGTAACGTA-1_7	Apc.si.2	Enterocyte	Female	APC	Small intestine	0
TCATTCATCGCTAGCG-1_7	Apc.si.2	Enterocyte	Female	APC	Small intestine	0
TCCACGTTCAGACATC-1_7	Apc.si.2	Enterocyte	Female	APC	Small intestine	0
TCCGATCAGTTGTCGT-1_7	Apc.si.2	Enterocyte	Female	APC	Small intestine	0
TCCTAATGTCCTATAG-1_7	Apc.si.2	Enterocyte	Female	APC	Small intestine	0
TCCTTTCTCCAGCTCT-1_7	Apc.si.2	Enterocyte	Female	APC	Small intestine	0
TCGAACAAGTGGTGAC-1_7	Apc.si.2	Enterocyte	Female	APC	Small intestine	0
TCGCACTTCCTCAGGG-1_7	Apc.si.2	Enterocyte	Female	APC	Small intestine	0
TCGTGGGTCCCAAGCG-1_7	Apc.si.2	Enterocyte	Female	APC	Small intestine	0
TCTACCGGTATCACGT-1_7	Apc.si.2	Enterocyte	Female	APC	Small intestine	0
TCTGTCGGTGAGTAAT-1_7	Apc.si.2	Enterocyte	Female	APC	Small intestine	0
TGAATCGTCCGTGGGT-1_7	Apc.si.2	Enterocyte	Female	APC	Small intestine	1.96237
TGAGTCAAGTAGACCG-1_7	Apc.si.2	Enterocyte	Female	APC	Small intestine	0
TGCTGAAGTATGCTAC-1_7	Apc.si.2	Enterocyte	Female	APC	Small intestine	0
TGGGAGAAGAGCGACT-1_7	Apc.si.2	Enterocyte	Female	APC	Small intestine	0
TGGTGATTCCAAATGC-1_7	Apc.si.2	Enterocyte	Female	APC	Small intestine	0
TGTAAGCGTATTTCGG-1_7	Apc.si.2	Enterocyte	Female	APC	Small intestine	0
TGTCCCACACAAGCTT-1_7	Apc.si.2	Enterocyte	Female	APC	Small intestine	0
TGTTCTAAGCAGCCTC-1_7	Apc.si.2	Enterocyte	Female	APC	Small intestine	0
TTACAGGCATCACAGT-1_7	Apc.si.2	Enterocyte	Female	APC	Small intestine	0.449054
TTACGCCGTTCTTGTT-1_7	Apc.si.2	Enterocyte	Female	APC	Small intestine	0
TTACGTTTCATTGAGC-1_7	Apc.si.2	Enterocyte	Female	APC	Small intestine	0
TTACTGTGTCACTCGG-1_7	Apc.si.2	Enterocyte	Female	APC	Small intestine	0
TTCCGGTTCGGACGTC-1_7	Apc.si.2	Enterocyte	Female	APC	Small intestine	0
TTCTGTATCTATCCAT-1_7	Apc.si.2	Enterocyte	Female	APC	Small intestine	0
TTCTTGATCAACGTGT-1_7	Apc.si.2	Enterocyte	Female	APC	Small intestine	0
TTGGTTTAGCAATAAC-1_7	Apc.si.2	Enterocyte	Female	APC	Small intestine	0
TTGTGGATCCTGTAGA-1_7	Apc.si.2	Enterocyte	Female	APC	Small intestine	0
TTGTGGATCTTGGTGA-1_7	Apc.si.2	Enterocyte	Female	APC	Small intestine	0
TTGTTCAGTGAACCGA-1_7	Apc.si.2	Enterocyte	Female	APC	Small intestine	0
TTTCATGCATGCGTGC-1_7	Apc.si.2	Enterocyte	Female	APC	Small intestine	0
AACCAACAGAGGATCC-1_6	Apc.si.1	Goblet/Paneth	Female	APC	Small intestine	0
AATTTCCCACTTCATT-1_6	Apc.si.1	Goblet/Paneth	Female	APC	Small intestine	0.258822
AGGGCTCCAACCTATG-1_6	Apc.si.1	Goblet/Paneth	Female	APC	Small intestine	0
ATCGGCGAGAAACACT-1_6	Apc.si.1	Goblet/Paneth	Female	APC	Small intestine	0
CAATTTCCATCGAAGG-1_6	Apc.si.1	Goblet/Paneth	Female	APC	Small intestine	0
CACACAAAGTAAACAC-1_6	Apc.si.1	Goblet/Paneth	Female	APC	Small intestine	0
CCTCTAGCACTGATTG-1_6	Apc.si.1	Goblet/Paneth	Female	APC	Small intestine	0
GAGGGTACAACACGAG-1_6	Apc.si.1	Goblet/Paneth	Female	APC	Small intestine	0
GGAATCTCAGCGCTTG-1_6	Apc.si.1	Goblet/Paneth	Female	APC	Small intestine	0
GTCGCGAGTCATCCGG-1_6	Apc.si.1	Goblet/Paneth	Female	APC	Small intestine	0
GTCTCACGTATGAGGC-1_6	Apc.si.1	Goblet/Paneth	Female	APC	Small intestine	0.337194
GTCTGTCGTGGATTTC-1_6	Apc.si.1	Goblet/Paneth	Female	APC	Small intestine	0
TCGGTCTAGGCATCTT-1_6	Apc.si.1	Goblet/Paneth	Female	APC	Small intestine	0.516789
TGAATGCGTCGGAAAC-1_6	Apc.si.1	Goblet/Paneth	Female	APC	Small intestine	0.340439
TTCACCGGTCGTTGCG-1_6	Apc.si.1	Goblet/Paneth	Female	APC	Small intestine	0
TTCTTCCAGGTTATAG-1_6	Apc.si.1	Goblet/Paneth	Female	APC	Small intestine	0
TTGAGTGTCTGCGTCT-1_6	Apc.si.1	Goblet/Paneth	Female	APC	Small intestine	0
TTGATGGAGAATTTGG-1_6	Apc.si.1	Goblet/Paneth	Female	APC	Small intestine	0
AAGTGAACAAGTGGTG-1_7	Apc.si.2	Goblet/Paneth	Female	APC	Small intestine	0.250359
ATCACAGTCCTTGACC-1_7	Apc.si.2	Goblet/Paneth	Female	APC	Small intestine	0
ATTACTCAGTGGTCAG-1_7	Apc.si.2	Goblet/Paneth	Female	APC	Small intestine	0
CAGATCAAGCTCGAAG-1_7	Apc.si.2	Goblet/Paneth	Female	APC	Small intestine	0
CCCTTAGAGGAACGAA-1_7	Apc.si.2	Goblet/Paneth	Female	APC	Small intestine	0
CCGATCTGTTTGGGTT-1_7	Apc.si.2	Goblet/Paneth	Female	APC	Small intestine	0
CGATCGGTCGTTCGCT-1_7	Apc.si.2	Goblet/Paneth	Female	APC	Small intestine	0
CTCCAACGTCTGTGAT-1_7	Apc.si.2	Goblet/Paneth	Female	APC	Small intestine	0
GAGGCCTCACTTCAAG-1_7	Apc.si.2	Goblet/Paneth	Female	APC	Small intestine	0
GAGTCTACATAGGAGC-1_7	Apc.si.2	Goblet/Paneth	Female	APC	Small intestine	0
GCAACATTCGCAATTG-1_7	Apc.si.2	Goblet/Paneth	Female	APC	Small intestine	0
GCAGCTGCAGGACGAT-1_7	Apc.si.2	Goblet/Paneth	Female	APC	Small intestine	0.996297
GCTGGGTAGCTTAAGA-1_7	Apc.si.2	Goblet/Paneth	Female	APC	Small intestine	0
GTGCTTCAGCTGAGCA-1_7	Apc.si.2	Goblet/Paneth	Female	APC	Small intestine	0
GTGTTCCCAAAGCAAT-1_7	Apc.si.2	Goblet/Paneth	Female	APC	Small intestine	0
TAGGTTGTCATGGAGG-1_7	Apc.si.2	Goblet/Paneth	Female	APC	Small intestine	0
TATCGCCGTCACCCTT-1_7	Apc.si.2	Goblet/Paneth	Female	APC	Small intestine	0
TCCATCGAGGTAAGGA-1_7	Apc.si.2	Goblet/Paneth	Female	APC	Small intestine	0
TCTCTGGAGTCATCGT-1_7	Apc.si.2	Goblet/Paneth	Female	APC	Small intestine	0
TGAATCGGTGTGCTTA-1_7	Apc.si.2	Goblet/Paneth	Female	APC	Small intestine	0
TGCTCGTAGCCTCAAT-1_7	Apc.si.2	Goblet/Paneth	Female	APC	Small intestine	0
TGTAAGCGTCTATGAC-1_7	Apc.si.2	Goblet/Paneth	Female	APC	Small intestine	0
TGTCCTGGTTACCCAA-1_7	Apc.si.2	Goblet/Paneth	Female	APC	Small intestine	0
GATCATGGTCTAGGCC-1_6	Apc.si.1	Mixed	Female	APC	Small intestine	0
GTCGTAACACCTGCAG-1_6	Apc.si.1	Mixed	Female	APC	Small intestine	0
TAAGCGTCAGTATTCG-1_6	Apc.si.1	Mixed	Female	APC	Small intestine	0
TGCTTCGTCCGACAGC-1_6	Apc.si.1	Mixed	Female	APC	Small intestine	0
ACTTTGTAGTCCTGCG-1_7	Apc.si.2	Mixed	Female	APC	Small intestine	0
TAATTCCCAATCTGCA-1_7	Apc.si.2	Mixed	Female	APC	Small intestine	0
TCCCATGTCCTGTAAG-1_7	Apc.si.2	Mixed	Female	APC	Small intestine	0
AAGACTCGTTGGGTAG-1_6	Apc.si.1	Stem	Female	APC	Small intestine	0
AATGAAGTCGGTAACT-1_6	Apc.si.1	Stem	Female	APC	Small intestine	0
AATTCCTAGCGGACAT-1_6	Apc.si.1	Stem	Female	APC	Small intestine	0
ACACTGATCCGTTGAA-1_6	Apc.si.1	Stem	Female	APC	Small intestine	0.161477
ACGTAGTCATGTCTAG-1_6	Apc.si.1	Stem	Female	APC	Small intestine	0
AGCTCAAAGAGGACTC-1_6	Apc.si.1	Stem	Female	APC	Small intestine	0.562275
AGGACTTGTACGTGAG-1_6	Apc.si.1	Stem	Female	APC	Small intestine	0.532645
ATAGACCCAAAGCGTG-1_6	Apc.si.1	Stem	Female	APC	Small intestine	0
ATCCTATGTCGTGTTA-1_6	Apc.si.1	Stem	Female	APC	Small intestine	0.309835
ATCTCTACACGCTTAA-1_6	Apc.si.1	Stem	Female	APC	Small intestine	0
ATGCATGAGGCGACAT-1_6	Apc.si.1	Stem	Female	APC	Small intestine	0.348503
CAACAACGTCGCACGT-1_6	Apc.si.1	Stem	Female	APC	Small intestine	1.06535
CAACAACTCCTTCTTC-1_6	Apc.si.1	Stem	Female	APC	Small intestine	0
CAAGACTGTGTGTCGC-1_6	Apc.si.1	Stem	Female	APC	Small intestine	0
CAGCAATGTATTTCCT-1_6	Apc.si.1	Stem	Female	APC	Small intestine	0.743173
CAGTGCGTCAACCCGG-1_6	Apc.si.1	Stem	Female	APC	Small intestine	0
CATACTTGTACCGCGT-1_6	Apc.si.1	Stem	Female	APC	Small intestine	0.675857
CATTGCCGTCACCGAC-1_6	Apc.si.1	Stem	Female	APC	Small intestine	0.530159
CATTGTTCAAGTCGTT-1_6	Apc.si.1	Stem	Female	APC	Small intestine	0
CCATAAGAGCAACAGC-1_6	Apc.si.1	Stem	Female	APC	Small intestine	0
CCATCACAGGGCAACT-1_6	Apc.si.1	Stem	Female	APC	Small intestine	0
CCTAACCGTGCGAGTA-1_6	Apc.si.1	Stem	Female	APC	Small intestine	0.521419
CCTCTAGTCGCGGACT-1_6	Apc.si.1	Stem	Female	APC	Small intestine	0
CGAGAAGTCACATTGG-1_6	Apc.si.1	Stem	Female	APC	Small intestine	0
CGCAGGTAGTGCTCAT-1_6	Apc.si.1	Stem	Female	APC	Small intestine	0
CTACCTGCAATAACCC-1_6	Apc.si.1	Stem	Female	APC	Small intestine	0
CTATCCGGTCTTACAG-1_6	Apc.si.1	Stem	Female	APC	Small intestine	0.500152
CTATCTATCCAACTGA-1_6	Apc.si.1	Stem	Female	APC	Small intestine	0
CTCATGCTCGTGTGGC-1_6	Apc.si.1	Stem	Female	APC	Small intestine	0
CTCCAACAGCAACTCT-1_6	Apc.si.1	Stem	Female	APC	Small intestine	0.358605
CTGTATTGTGCATCTA-1_6	Apc.si.1	Stem	Female	APC	Small intestine	0.273438
CTGTCGTTCATGAGGG-1_6	Apc.si.1	Stem	Female	APC	Small intestine	0
CTGTGAACACCCTAGG-1_6	Apc.si.1	Stem	Female	APC	Small intestine	0
CTGTGAATCATTGCCC-1_6	Apc.si.1	Stem	Female	APC	Small intestine	0
GAACGTTCAGCAAGAC-1_6	Apc.si.1	Stem	Female	APC	Small intestine	0
GACTCAACATAATGAG-1_6	Apc.si.1	Stem	Female	APC	Small intestine	0.893057
GAGTCATAGTGCTCGC-1_6	Apc.si.1	Stem	Female	APC	Small intestine	0
GAGTCTATCTCGCAGG-1_6	Apc.si.1	Stem	Female	APC	Small intestine	0
GATGAGGAGTAGGTTA-1_6	Apc.si.1	Stem	Female	APC	Small intestine	0.235188
GATGAGGAGTGTACCT-1_6	Apc.si.1	Stem	Female	APC	Small intestine	0
GATGCTATCGCGGTAC-1_6	Apc.si.1	Stem	Female	APC	Small intestine	0.732551
GATTGGTCAAATGGAT-1_6	Apc.si.1	Stem	Female	APC	Small intestine	0
GCCCAGAGTCCTCCAT-1_6	Apc.si.1	Stem	Female	APC	Small intestine	0
GCCCGAATCGTAATGC-1_6	Apc.si.1	Stem	Female	APC	Small intestine	0.825255
GCGGATCTCCATTGTT-1_6	Apc.si.1	Stem	Female	APC	Small intestine	0
GGACGTCCATCCAATG-1_6	Apc.si.1	Stem	Female	APC	Small intestine	0
GGAGGATGTGGTATGG-1_6	Apc.si.1	Stem	Female	APC	Small intestine	0.216066
GGCACGTGTCCTCAGG-1_6	Apc.si.1	Stem	Female	APC	Small intestine	0
GGCTGTGAGAGGGTGG-1_6	Apc.si.1	Stem	Female	APC	Small intestine	0.755482
GGGACTCAGTCCTACA-1_6	Apc.si.1	Stem	Female	APC	Small intestine	0.346151
GGGTAGACAATAGAGT-1_6	Apc.si.1	Stem	Female	APC	Small intestine	0.961858
GGGTTATTCTGCGTCT-1_6	Apc.si.1	Stem	Female	APC	Small intestine	0.959004
GGTTGTAGTGAATTGA-1_6	Apc.si.1	Stem	Female	APC	Small intestine	0.554973
GGTTGTATCTCATTAC-1_6	Apc.si.1	Stem	Female	APC	Small intestine	0
GTCGAATCACCCTGTT-1_6	Apc.si.1	Stem	Female	APC	Small intestine	0
GTCTCACGTATCACGT-1_6	Apc.si.1	Stem	Female	APC	Small intestine	0
GTGACGCTCTAGCATG-1_6	Apc.si.1	Stem	Female	APC	Small intestine	0
GTGAGTTGTTCGGTCG-1_6	Apc.si.1	Stem	Female	APC	Small intestine	0
GTGGAAGCAAGGTACG-1_6	Apc.si.1	Stem	Female	APC	Small intestine	0
GTGGAAGCATGACTAC-1_6	Apc.si.1	Stem	Female	APC	Small intestine	0.678668
GTTACGAGTAGACTGG-1_6	Apc.si.1	Stem	Female	APC	Small intestine	0.902666
GTTGCTCCACCGTGAC-1_6	Apc.si.1	Stem	Female	APC	Small intestine	0.763269
TAAGCACTCAGATGCT-1_6	Apc.si.1	Stem	Female	APC	Small intestine	0.499081
TAAGCCATCGGAACTT-1_6	Apc.si.1	Stem	Female	APC	Small intestine	0.535949
TACACCCCAATAGGGC-1_6	Apc.si.1	Stem	Female	APC	Small intestine	0
TACATTCAGCTTTCTT-1_6	Apc.si.1	Stem	Female	APC	Small intestine	0
TACCGGGCAGGGTTGA-1_6	Apc.si.1	Stem	Female	APC	Small intestine	0.177484
TATATCCCAGACCATT-1_6	Apc.si.1	Stem	Female	APC	Small intestine	0
TCAAGTGGTCAAAGTA-1_6	Apc.si.1	Stem	Female	APC	Small intestine	0
TCACTATTCTGCGAGC-1_6	Apc.si.1	Stem	Female	APC	Small intestine	0.760832
TCAGCAAAGAACTGAT-1_6	Apc.si.1	Stem	Female	APC	Small intestine	0.419598
TCAGGGCTCCATGATG-1_6	Apc.si.1	Stem	Female	APC	Small intestine	0
TCCCAGTAGCCTCAAT-1_6	Apc.si.1	Stem	Female	APC	Small intestine	0
TCCGTGTCATATGCGT-1_6	Apc.si.1	Stem	Female	APC	Small intestine	0
TCGACGGAGGAACTAT-1_6	Apc.si.1	Stem	Female	APC	Small intestine	0
TCTAACTCAAGATTGA-1_6	Apc.si.1	Stem	Female	APC	Small intestine	0
TCTCACGCATGCCGCA-1_6	Apc.si.1	Stem	Female	APC	Small intestine	0.24923
TCTTCCTCAGGAATAT-1_6	Apc.si.1	Stem	Female	APC	Small intestine	0.682471
TCTTCCTGTCGTTGGC-1_6	Apc.si.1	Stem	Female	APC	Small intestine	0
TGATCTTAGATGAATC-1_6	Apc.si.1	Stem	Female	APC	Small intestine	0.56981
TGTGATGAGTTGTACC-1_6	Apc.si.1	Stem	Female	APC	Small intestine	0
TGTTGGACACATTGTG-1_6	Apc.si.1	Stem	Female	APC	Small intestine	0.47278
TTCGGTCAGCAAGGAA-1_6	Apc.si.1	Stem	Female	APC	Small intestine	0
TTTCCTCCACCGTGAC-1_6	Apc.si.1	Stem	Female	APC	Small intestine	0.48096
TTTGATCGTATGGTAA-1_6	Apc.si.1	Stem	Female	APC	Small intestine	0
AACCAACAGATGGCGT-1_7	Apc.si.2	Stem	Female	APC	Small intestine	0.634639
ACACAGTGTTAAACCC-1_7	Apc.si.2	Stem	Female	APC	Small intestine	0
ACGCACGCAAATTGGA-1_7	Apc.si.2	Stem	Female	APC	Small intestine	0.542411
AGGACGAGTTCTTGCC-1_7	Apc.si.2	Stem	Female	APC	Small intestine	0
AGTAACCGTTCTCCAC-1_7	Apc.si.2	Stem	Female	APC	Small intestine	0
CACTAAGTCAGGTGTT-1_7	Apc.si.2	Stem	Female	APC	Small intestine	0.43423
CAGTTAGCATGCACTA-1_7	Apc.si.2	Stem	Female	APC	Small intestine	0
CATCGTCCATCCGGCA-1_7	Apc.si.2	Stem	Female	APC	Small intestine	0.317228
CATGCGGGTGAAGCTG-1_7	Apc.si.2	Stem	Female	APC	Small intestine	0.33697
CATTCATCATGCCGAC-1_7	Apc.si.2	Stem	Female	APC	Small intestine	0
CATTCCGGTAGAGGAA-1_7	Apc.si.2	Stem	Female	APC	Small intestine	0
CCACGTTAGCACCAGA-1_7	Apc.si.2	Stem	Female	APC	Small intestine	0.635968
CTCAACCAGTGGTTGG-1_7	Apc.si.2	Stem	Female	APC	Small intestine	0.610781
CTGTATTTCGCGTGAC-1_7	Apc.si.2	Stem	Female	APC	Small intestine	0.454241
GCACATAGTCTGATAC-1_7	Apc.si.2	Stem	Female	APC	Small intestine	0.369719
GCACTAAGTCTTGAGT-1_7	Apc.si.2	Stem	Female	APC	Small intestine	0
GCCAGTGAGAGCTGAC-1_7	Apc.si.2	Stem	Female	APC	Small intestine	0.391177
GGTAATCTCAATCTCT-1_7	Apc.si.2	Stem	Female	APC	Small intestine	0
GTCTTTAAGATGACAT-1_7	Apc.si.2	Stem	Female	APC	Small intestine	0
TAATTCCTCCATTTAC-1_7	Apc.si.2	Stem	Female	APC	Small intestine	0
TCATGCCCATCGGATT-1_7	Apc.si.2	Stem	Female	APC	Small intestine	0
TCCATGCAGCAGTCTT-1_7	Apc.si.2	Stem	Female	APC	Small intestine	0
TCCTCGATCTATACTC-1_7	Apc.si.2	Stem	Female	APC	Small intestine	0.257262
TTCTCTCGTGCGTTTA-1_7	Apc.si.2	Stem	Female	APC	Small intestine	0
AACTTCTCACCCATAA-1_6	Apc.si.1	Stem/TA	Female	APC	Small intestine	0
AATTTCCGTTTAGTCG-1_6	Apc.si.1	Stem/TA	Female	APC	Small intestine	0
ACAGCCGTCAAGTCGT-1_6	Apc.si.1	Stem/TA	Female	APC	Small intestine	0
ACCCTTGGTCCTATAG-1_6	Apc.si.1	Stem/TA	Female	APC	Small intestine	0
ACTTTCAGTTCTCTAT-1_6	Apc.si.1	Stem/TA	Female	APC	Small intestine	0
AGAAATGGTGGTCTGC-1_6	Apc.si.1	Stem/TA	Female	APC	Small intestine	0
AGGCTGCAGATGACAT-1_6	Apc.si.1	Stem/TA	Female	APC	Small intestine	0
ATAGACCCAGGACAGT-1_6	Apc.si.1	Stem/TA	Female	APC	Small intestine	0
ATCGGCGGTACAATAG-1_6	Apc.si.1	Stem/TA	Female	APC	Small intestine	0
CACTGAAAGTCCTGCG-1_6	Apc.si.1	Stem/TA	Female	APC	Small intestine	0
CGAAGTTTCCATGCAA-1_6	Apc.si.1	Stem/TA	Female	APC	Small intestine	0
CGACAGCAGGTTCTAC-1_6	Apc.si.1	Stem/TA	Female	APC	Small intestine	0
GAACACTCAAGTCCCG-1_6	Apc.si.1	Stem/TA	Female	APC	Small intestine	0
GAAGTAACACCGGTCA-1_6	Apc.si.1	Stem/TA	Female	APC	Small intestine	0
GACCCAGTCCCATTTA-1_6	Apc.si.1	Stem/TA	Female	APC	Small intestine	0
GTGCAGCGTGGCACTC-1_6	Apc.si.1	Stem/TA	Female	APC	Small intestine	0
TCCGAAATCTTGATTC-1_6	Apc.si.1	Stem/TA	Female	APC	Small intestine	0
TCCTTTCGTATAGGAT-1_6	Apc.si.1	Stem/TA	Female	APC	Small intestine	0
TCGTCCAAGTGACCTT-1_6	Apc.si.1	Stem/TA	Female	APC	Small intestine	0
TCGTGCTTCATTGCTT-1_6	Apc.si.1	Stem/TA	Female	APC	Small intestine	0
TCTAACTCAAGGTCTT-1_6	Apc.si.1	Stem/TA	Female	APC	Small intestine	0
TGATCAGGTTATCTGG-1_6	Apc.si.1	Stem/TA	Female	APC	Small intestine	0
TGCAGATCAGACATCT-1_6	Apc.si.1	Stem/TA	Female	APC	Small intestine	0
TGTTACTCACCGTCTT-1_6	Apc.si.1	Stem/TA	Female	APC	Small intestine	0
TTACGCCGTGGCTGCT-1_6	Apc.si.1	Stem/TA	Female	APC	Small intestine	0.865533
TTCTTGAAGCGGATCA-1_6	Apc.si.1	Stem/TA	Female	APC	Small intestine	0
TTTACGTAGCGTGCCT-1_6	Apc.si.1	Stem/TA	Female	APC	Small intestine	0
TTTCATGGTCTAATCG-1_6	Apc.si.1	Stem/TA	Female	APC	Small intestine	0
ACTGATGTCCTAAACG-1_7	Apc.si.2	Stem/TA	Female	APC	Small intestine	0.450329
AGAACCTAGCGTTCAT-1_7	Apc.si.2	Stem/TA	Female	APC	Small intestine	0
AGGCATTAGTAAATGC-1_7	Apc.si.2	Stem/TA	Female	APC	Small intestine	0
ATAGGCTAGTTTGAGA-1_7	Apc.si.2	Stem/TA	Female	APC	Small intestine	0
ATGGGAGGTCCCTGTT-1_7	Apc.si.2	Stem/TA	Female	APC	Small intestine	0
CCAATTTAGAGCCTGA-1_7	Apc.si.2	Stem/TA	Female	APC	Small intestine	0
CGACAGCAGCCGATCC-1_7	Apc.si.2	Stem/TA	Female	APC	Small intestine	0
CGGGTCACAAAGCACG-1_7	Apc.si.2	Stem/TA	Female	APC	Small intestine	0
CTCTCAGTCTCGTGGG-1_7	Apc.si.2	Stem/TA	Female	APC	Small intestine	0
CTTACCGGTACTGGGA-1_7	Apc.si.2	Stem/TA	Female	APC	Small intestine	0
GAATAGAGTTAAGGGC-1_7	Apc.si.2	Stem/TA	Female	APC	Small intestine	0
GACAGCCCACCCAAGC-1_7	Apc.si.2	Stem/TA	Female	APC	Small intestine	0
GAGTTGTTCCACGTGG-1_7	Apc.si.2	Stem/TA	Female	APC	Small intestine	0
GGGATGAAGCAACAGC-1_7	Apc.si.2	Stem/TA	Female	APC	Small intestine	0
GGGCTACGTAGGTAGC-1_7	Apc.si.2	Stem/TA	Female	APC	Small intestine	0
GTCTTTACAAGCGAAC-1_7	Apc.si.2	Stem/TA	Female	APC	Small intestine	0
GTGAGTTGTCATCAGT-1_7	Apc.si.2	Stem/TA	Female	APC	Small intestine	0
TACATTCCATCAGCAT-1_7	Apc.si.2	Stem/TA	Female	APC	Small intestine	0
TGGCGTGCAACCAATC-1_7	Apc.si.2	Stem/TA	Female	APC	Small intestine	0
TTCTGTATCTCCTGCA-1_7	Apc.si.2	Stem/TA	Female	APC	Small intestine	0
TTGGATGGTGAGTAGC-1_7	Apc.si.2	Stem/TA	Female	APC	Small intestine	0
GTCCCATTCGCTGACG-1_6	Apc.si.1	Tuft	Female	APC	Small intestine	0
TAGATCGAGACCTCCG-1_6	Apc.si.1	Tuft	Female	APC	Small intestine	0
TAGGAGGGTGCTGATT-1_6	Apc.si.1	Tuft	Female	APC	Small intestine	0
CATTGAGGTGCCTTTC-1_7	Apc.si.2	Tuft	Female	APC	Small intestine	0
CTCCTCCAGAGAGGTA-1_7	Apc.si.2	Tuft	Female	APC	Small intestine	0
GGGATCCTCTACCTTA-1_7	Apc.si.2	Tuft	Female	APC	Small intestine	0
TGCAGGCAGGTACATA-1_7	Apc.si.2	Tuft	Female	APC	Small intestine	0
TTGTTGTTCACCTCTG-1_7	Apc.si.2	Tuft	Female	APC	Small intestine	0
TTTACGTGTGCGAGTA-1_7	Apc.si.2	Tuft	Female	APC	Small intestine	0
