# Supplementary material for: Metabolic profiling stratifies colorectal cancer and reveals adenosylhomocysteinase as a therapeutic target
Source: Nat Metab. 2023 Aug 14;5(8):1303–18. doi: 10.1038/s42255-023-00857-0 (PMC10447251; doi:10.1038/s42255-023-00857-0)
Supplement: Supplementary file 6 — Statistical source data. [file 42255_2023_857_MOESM6_ESM.xlsx]

## Sheet: Figure 4B
		Control	DZNeP 1 μM			Average	Control	DZNeP 1 μM
Experiment 1	replicate 1	32300000	17300000			Experiment 1	28975000	16975000
	replicate 2	28000000	16500000			Experiment 2	36225000	21025000
	replicate 3	26800000	16600000			Experiment 3	33440000	17775000
	replicate 4	28800000	17500000
Experiment 2	replicate 1	36800000	20700000
	replicate 2	36400000	23300000
	replicate 3	33400000	17900000
	replicate 4	38300000	22200000
Experiment 3	replicate 1	34900000	15600000
	replicate 2	35200000	21000000
	replicate 3	28400000	15100000
	replicate 4	34300000	19400000
	replicate 5	34400000

## Sheet: Figure 4D-F
Peak areas
Corresponding raw data file	Condition	Technical replicate	methionine + 5	s-adenosyl-l-homocysteine +4	s-adenosyl-l-methionine +5
09_20210810_I_CCM_13C_1	control	replicate 1	9.61012e+08	218856	5.63668e+06
10_20210810_I_CCM_13C_2		replicate 2	9.56019e+08	435347	6.01777e+06
11_20210810_I_CCM_13C_3		replicate 3	9.06961e+08	407259	6.17042e+06
12_20210810_I_CCM_13C_4		replicate 4	8.46763e+08	284014	5.38071e+06
13_20210810_I_CCM_13C_DZNeP_1	DZNeP 1 uM	replicate 1	1.01801e+09	1.61978e+07	6.87295e+06
14_20210810_I_CCM_13C_DZNeP_2		replicate 2	9.8875e+08	1.82449e+07	6.63075e+06
15_20210810_I_CCM_13C_DZNeP_3		replicate 3	8.78749e+08	1.78932e+07	6.76021e+06
16_20210810_I_CCM_13C_DZNeP_4		replicate 4	9.25936e+08	1.67138e+07	6.79507e+06
Normalization factor (Fluorescent signal / 1e6)
	Condition	Technical replicate	Normalization LICOR
	control	replicate 1	5.31
		replicate 2	5.05
		replicate 3	4.92
		replicate 4	4.65
	DZNeP 1 uM	replicate 1	5.38
		replicate 2	5.44
		replicate 3	5.19
		replicate 4	4.38
Normalized peak areas
	Condition	Technical replicate	methionine + 5	s-adenosyl-l-homocysteine +4	s-adenosyl-l-methionine +5
	control	replicate 1	1.80982e+08	41215.8	1.06152e+06
		replicate 2	1.89311e+08	86207.3	1.19164e+06
		replicate 3	1.84342e+08	82776.1	1.25415e+06
		replicate 4	1.821e+08	61078.3	1.15714e+06
	DZNeP 1 uM	replicate 1	1.8922e+08	3.01074e+06	1.2775e+06
		replicate 2	1.81756e+08	3.35384e+06	1.21889e+06
		replicate 3	1.69316e+08	3.44763e+06	1.30254e+06
		replicate 4	2.11401e+08	3.81594e+06	1.55139e+06

## Sheet: Figure 4G
Peak areas
Corresponding raw data file	Condition	Technical replicate	Trimethyllysine +1	Trimethyllysine +2	Trimethyllysine +3
09_20210810_I_CCM_13C_1	control	replicate 1	620251	315605	127137
10_20210810_I_CCM_13C_2		replicate 2	614024	346494	117675
11_20210810_I_CCM_13C_3		replicate 3	634408	259680	94557.8
12_20210810_I_CCM_13C_4		replicate 4	441249	175372	70227.8
13_20210810_I_CCM_13C_DZNeP_1	DZNeP 1 uM	replicate 1	538977	199078	50951.3
14_20210810_I_CCM_13C_DZNeP_2		replicate 2	565628	184730	43740.3
15_20210810_I_CCM_13C_DZNeP_3		replicate 3	594055	182387	58112.9
16_20210810_I_CCM_13C_DZNeP_4		replicate 4	533200	150544	55442.3
Normalization factor (Fluorescent signal / 1e6)
	Condition	Technical replicate	Normalization LICOR
	control	replicate 1	5.31
		replicate 2	5.05
		replicate 3	4.92
		replicate 4	4.65
	DZNeP 1 uM	replicate 1	5.38
		replicate 2	5.44
		replicate 3	5.19
		replicate 4	4.38
Normalized peak areas
	Condition	Technical replicate	Trimethyllysine +1	Trimethyllysine +2	Trimethyllysine +3
	control	replicate 1	116808	59435.9	23943
		replicate 2	121589	68612.6	23301.9
		replicate 3	128945	52780.4	19219.1
		replicate 4	94892.2	37714.5	15102.8
	DZNeP 1 uM	replicate 1	100182	37003.3	9470.5
		replicate 2	103976	33957.7	8040.49
		replicate 3	114462	35141.9	11197.1
		replicate 4	121735	34370.9	12658.1
Values relative to average of control
	Condition	Technical replicate	Trimethyllysine +1	Trimethyllysine +2	Trimethyllysine +3
	control	replicate 1	1.01081	1.08786	1.17416
		replicate 2	1.05219	1.25582	1.14272
		replicate 3	1.11584	0.96604	0.942495
		replicate 4	0.821162	0.690288	0.740633
	DZNeP 1 uM	replicate 1	0.866934	0.677272	0.46443
		replicate 2	0.899768	0.621528	0.394303
		replicate 3	0.990507	0.643203	0.549101
		replicate 4	1.05345	0.62909	0.620747

## Sheet: Figure 4H
Peak areas
Corresponding raw data file	Condition	Technical replicate	Cystathionine +4
09_20210810_I_CCM_13C_1	control	replicate 1	1.57861e+06
10_20210810_I_CCM_13C_2		replicate 2	1.06497e+06
11_20210810_I_CCM_13C_3		replicate 3	1.50458e+06
12_20210810_I_CCM_13C_4		replicate 4	1.06949e+06
13_20210810_I_CCM_13C_DZNeP_1	DZNeP 1 uM	replicate 1	0
14_20210810_I_CCM_13C_DZNeP_2		replicate 2	0
15_20210810_I_CCM_13C_DZNeP_3		replicate 3	0
16_20210810_I_CCM_13C_DZNeP_4		replicate 4	0
Normalization factor (Fluorescent signal / 1e6)
	Condition	Technical replicate	Normalization LICOR
	control	replicate 1	5.31
		replicate 2	5.05
		replicate 3	4.92
		replicate 4	4.65
	DZNeP 1 uM	replicate 1	5.38
		replicate 2	5.44
		replicate 3	5.19
		replicate 4	4.38
Normalized peak areas
	Condition	Technical replicate	Cystathionine +4
	control	replicate 1	297290
		replicate 2	210885
		replicate 3	305809
		replicate 4	229998
	DZNeP 1 uM	replicate 1	0
		replicate 2	0
		replicate 3	0
		replicate 4	0

## Sheet: Figure 4K
		Sex	BrdU	Olfm4	Lgr5
Vehicle	replicate 1	Male	33.7021	17.184	50.7064
	replicate 2	Male	53.1	22.4359	75.4975
	replicate 3	Male	40.38	21.24	43.1777
	replicate 4	Female	30.42	5.67474	34.0116
	replicate 5	Female	33.32	20.5851	40.6738
DZNeP	replicate 1	Male	12.14	7.34971	13.3641
	replicate 2	Female	17.66	10.201	22.1709
	replicate 3	Male	21.7447	6.44296	10.1049
	replicate 4	Female	13.78	4.5748	20.5096
	replicate 5	Male	11.76	11.7852	26.4892

## Sheet: Figure 4L
			Sex	BrdU
	Vehicle	replicate 1	Male	39.9143
		replicate 2	Female	57.74
		replicate 3	Male	53.561
		replicate 4	Male	62.5435
	DZNeP	replicate 1	Male	22.8913
		replicate 2	Male	20.9556
		replicate 3	Female	24.1818
		replicate 4	Male	26.125

## Sheet: Figure 4M
			Tumour burden (mm2)
Vehicle	replicate 1	Female	356.25
	replicate 2	Female	41.25
	replicate 3	Male	30.25
	replicate 4	Male	40.25
	replicate 5	Male	30.5
	replicate 6	Male	112.75
	replicate 7	Male	19.25
	replicate 8	Female	42
	replicate 9	Female	50
	replicate 10	Male	35.25
	replicate 11	Male	21.75
DZNeP Reg.1	replicate 1	Female	34.5
	replicate 2	Male	23.5
	replicate 3	Male	18.5
	replicate 4	Female	32.25
	replicate 5	Male	45.25
	replicate 6	Male	4
	replicate 7	Male	16.5
	replicate 8	Male	26.5
	replicate 9	Male	13.25
	replicate 10	Male	8
	replicate 11	Female	23
	replicate 12	Female	16.25
DZNeP Reg.2	replicate 1	Male	39.25
	replicate 2	Male	13.25
	replicate 3	Female	17.25
	replicate 4	Male	28.25
	replicate 5	Male	20
	replicate 6	Male	22.25
	replicate 7	Female	21
	replicate 8	Female	19
	replicate 9	Male	34.25
	replicate 10	Male	15.25
