# Supplementary material for: Metabolic profiling stratifies colorectal cancer and reveals adenosylhomocysteinase as a therapeutic target
Source: Nat Metab. 2023 Aug 14;5(8):1303–18. doi: 10.1038/s42255-023-00857-0 (PMC10447251; doi:10.1038/s42255-023-00857-0)
Supplement: Supplementary file 7 — Statistical source data. [file 42255_2023_857_MOESM7_ESM.xlsx]

## Sheet: Extended data 1F
Corresponding raw data file	Genotype	Sex	4,5-dihydroorotic acid	Adenine	Adenosine	ADP	aKG	Alanine	AMP	Arginine	Argininosuccinate	Asparagine	Aspartate	Carbamoyl aspartate	Citrate	Citrulline	CMP	Cystathionine	Cystine	Cytidine	dTMP	GDP	Glutamine	Glutamate	Glycine	GMP	GSH	GSSG	Guanosine	Hypoxanthine	IMP	Inosine	Isoleucine	Lactate	Leucine	Lysine	Malate	Methionine	Methylthioadenosine	NAD+	NADH	NADP+	Ornithine	Orotic acid	PEP	Phenylalanine	Proline	Pyruvate	S-Adenosyl-L-Homocysteine
16_20190131_RAB9_2b_Colon	wt	Male	686207	2.15119e+08	2.84876e+09	9.00603e+07	1.64725e+07	7.51955e+08	7.22136e+08	1.13323e+08	6.06062e+06	8.31064e+07	8.1564e+08	1.58331e+06	5.22603e+08	3.16378e+08	1.92279e+07	1.42551e+07	920193	3.55506e+08	2.10584e+06	2.02211e+06	4.48568e+09	2.47308e+09	1.33525e+08	6.62352e+07	2.03724e+09	1.25745e+07	1.59095e+08	4.38793e+09	6.647e+07	1.82746e+09	6.77233e+08	9.31675e+09	1.0218e+09	5.38914e+07	1.85828e+09	6.57317e+08	1.02511e+07	7.37055e+07	1.5133e+07	2.82148e+06	1.54953e+07	6.23681e+06	2.74867e+06	6.42049e+08	5.43051e+09	5.06349e+07	2.67723e+07
17_20190131_RAB10_3b_Colon	wt	Male	1.17816e+06	1.60751e+08	1.61915e+09	1.20026e+08	3.05588e+07	8.37101e+08	8.2407e+08	1.0633e+08	4.97809e+06	9.91765e+07	9.47211e+08	2.29088e+06	4.40943e+08	4.41808e+08	2.0779e+07	1.80221e+07	820561	3.40693e+08	2.7348e+06	3.27055e+06	5.4105e+09	2.74988e+09	1.87964e+08	6.28806e+07	2.10489e+09	1.25762e+07	5.7598e+07	2.91782e+09	6.14066e+07	8.05124e+08	6.63162e+08	9.55127e+09	9.18751e+08	5.28255e+07	1.97774e+09	8.23925e+08	7.11513e+06	7.39385e+07	9.25105e+06	2.81979e+06	1.25119e+07	6.59058e+06	3.91559e+06	7.73806e+08	5.62647e+09	6.16548e+07	3.25205e+07
18_20190131_RAB10_4d_Colon	wt	Male	1.10417e+06	1.95216e+08	3.20839e+09	9.56703e+07	7.59245e+06	7.92522e+08	5.03342e+08	1.08417e+08	3.95611e+06	6.30262e+07	6.42019e+08	2.53951e+06	4.18096e+08	2.39352e+08	1.27944e+07	6.90455e+06	1.04643e+06	2.94883e+08	2.06252e+06	1.50987e+06	2.95311e+09	1.56678e+09	1.29431e+08	5.5609e+07	1.59282e+09	1.59065e+07	1.91871e+08	4.94803e+09	4.50197e+07	1.97114e+09	4.05419e+08	9.54854e+09	1.09194e+09	5.97196e+07	1.42749e+09	6.14034e+08	1.27033e+07	7.06922e+07	3.00812e+07	3.17522e+06	2.37578e+07	1.12468e+07	3.14917e+06	7.22075e+08	5.12614e+09	3.49997e+07	1.05951e+07
19_20190131_RIZ4_6a_Colon	apc	Male	3.27264e+06	1.82547e+08	2.14665e+09	4.09316e+07	5.52187e+06	9.1368e+08	1.05199e+09	3.34082e+08	1.28857e+07	5.7302e+07	1.24735e+09	7.50035e+06	2.40775e+08	7.41644e+08	3.07033e+07	2.09183e+07	497496	4.16578e+08	4.12048e+06	11158.6	6.07599e+09	3.63481e+09	1.42761e+08	9.48059e+07	2.65088e+09	1.23609e+07	1.00905e+08	5.75099e+09	7.90114e+07	1.56304e+09	1.08102e+09	1.01337e+10	1.49237e+09	7.92737e+07	1.93366e+09	1.08489e+09	1.35286e+07	1.3147e+07	3.71582e+06	1.28689e+06	1.99155e+07	2.08971e+07	2.55051e+06	1.30774e+09	6.61693e+09	4.72587e+07	4.39981e+07
20_20190131_RIZ6_4a_Colon	apc	Female	4.64229e+06	1.40572e+08	1.8486e+09	6.67876e+07	1.36449e+07	9.71772e+08	8.15196e+08	1.56584e+08	8.60073e+06	1.18542e+08	1.5795e+09	5.43006e+06	3.31856e+08	4.1832e+08	2.72355e+07	5.01292e+07	291916	4.07253e+08	5.31144e+06	3.18217e+06	8.02832e+09	3.76675e+09	2.14775e+08	6.5084e+07	2.96356e+09	1.4253e+07	7.83255e+07	4.25166e+09	3.45534e+07	1.01496e+09	7.65352e+08	9.07504e+09	1.06161e+09	6.07679e+07	2.05426e+09	6.09068e+08	1.10214e+07	5.29959e+07	4.37287e+06	2.54124e+06	2.28686e+07	2.65298e+07	2.44311e+06	8.18908e+08	7.22589e+09	4.07844e+07	2.4327e+07
21_20190131_RIW9_4d_Colon	apc	Female	1.79997e+06	1.9439e+08	1.64312e+09	7.76484e+07	2.68917e+07	8.17252e+08	8.9581e+08	1.55732e+08	1.01684e+07	9.30673e+07	8.01829e+08	3.31609e+06	3.45549e+08	6.34061e+08	2.9162e+07	2.49482e+07	1.21362e+06	4.04464e+08	5.23328e+06	2.5323e+06	7.95825e+09	3.32391e+09	1.75129e+08	8.13156e+07	2.83239e+09	1.6287e+07	7.70218e+07	4.60084e+09	6.94003e+07	1.10861e+09	8.53978e+08	7.79893e+09	1.5824e+09	6.50627e+07	2.07496e+09	5.74168e+08	1.29003e+07	5.34726e+07	6.16836e+06	3.03335e+06	2.29198e+07	1.15457e+07	2.34778e+06	7.4132e+08	6.09741e+09	4.00023e+07	3.18375e+07
22_20190131_RIW9_3f_Colon	kras	Female	2.16434e+06	1.61012e+08	1.8309e+09	7.53192e+07	1.27466e+07	1.06933e+09	6.89678e+08	1.14324e+08	6.01298e+06	1.06804e+08	1.18943e+09	3.47251e+06	5.56824e+08	2.38999e+08	2.59756e+07	2.58465e+07	854577	3.2702e+08	3.8746e+06	2.08429e+06	5.64494e+09	3.08967e+09	1.98268e+08	6.44234e+07	2.93071e+09	2.75236e+07	1.17534e+08	7.93738e+09	3.68938e+07	1.59196e+09	5.63002e+08	1.3871e+10	1.24978e+09	7.59453e+07	1.97467e+09	7.49745e+08	1.67642e+07	5.557e+07	1.48984e+07	3.71578e+06	2.78288e+07	1.35002e+07	5.07226e+06	6.12224e+08	7.99175e+09	5.34273e+07	3.05688e+07
23_20190131_RIW8_3a_Colon	kras	Male	2.75308e+06	1.22881e+08	1.52044e+09	4.96049e+07	4.90746e+06	8.67356e+08	4.78886e+08	8.76134e+07	3.11319e+06	9.81478e+07	9.79371e+08	3.27675e+06	1.72996e+08	1.15011e+08	1.90281e+07	2.82638e+07	613373	4.71365e+08	3.30657e+06	499601	3.44551e+09	2.2042e+09	1.74937e+08	5.28247e+07	2.67776e+09	1.34733e+07	1.08582e+08	5.9102e+09	1.67518e+07	1.42637e+09	4.30395e+08	7.10222e+09	8.69494e+08	5.16715e+07	1.35513e+09	6.55033e+08	1.3801e+07	1.39634e+07	9.09754e+06	973503	2.78906e+07	1.82605e+07	1.86617e+06	5.60334e+08	8.11712e+09	3.16616e+07	2.84048e+07
24_20190131_RIW9_4e_Colon	kras	Female	4.51538e+06	1.17696e+08	1.24549e+09	5.02269e+07	2.18836e+07	1.24435e+09	6.57441e+08	9.53435e+07	4.94096e+06	1.32307e+08	1.27136e+09	6.33416e+06	2.6392e+08	1.69795e+08	2.72611e+07	2.93086e+07	624525	6.09682e+08	4.68834e+06	2.49466e+06	7.01808e+09	3.6117e+09	2.15136e+08	5.85905e+07	4.20885e+09	1.74366e+07	9.91712e+07	7.8031e+09	3.78103e+07	1.58302e+09	8.04726e+08	1.22226e+10	1.11448e+09	9.12059e+07	2.10784e+09	8.29742e+08	1.25101e+07	4.87588e+07	6.26241e+06	3.36666e+06	2.11206e+07	1.87868e+07	2.44291e+06	6.62274e+08	9.19259e+09	6.19498e+07	2.70587e+07
25_20190131_RIZ6_2b_Colon	apc kras	Female	2.89919e+06	1.91189e+08	2.4637e+09	6.95882e+07	2.04682e+07	5.59206e+08	6.49396e+08	1.10457e+08	5.39971e+06	7.88616e+07	4.55832e+08	3.04378e+06	3.06984e+08	3.73117e+08	2.98845e+07	1.40772e+07	105772	4.41428e+08	7.99379e+06	2.00429e+06	7.16849e+09	1.85099e+09	1.44705e+08	6.24505e+07	2.77343e+09	9.55439e+06	1.1542e+08	4.09799e+09	6.53931e+07	1.36199e+09	1.2156e+09	6.09461e+09	1.88318e+09	3.41561e+07	1.93247e+09	4.10403e+08	1.07844e+07	2.55731e+07	6.36632e+06	1.60247e+06	8.9017e+06	1.49405e+07	3.10468e+06	8.68474e+08	6.7081e+09	4.86798e+07	4.39734e+07
26_20190131_RIZ4_6b_Colon	apc kras	Female	2.4411e+06	1.78748e+08	2.46073e+09	9.18213e+07	1.34156e+07	7.70881e+08	6.96629e+08	1.79536e+08	8.20862e+06	6.81405e+07	6.04891e+08	4.20817e+06	5.73025e+08	3.9287e+08	2.12391e+07	1.46763e+07	49568.6	3.16588e+08	5.03456e+06	2.41548e+06	6.5582e+09	2.36754e+09	1.44753e+08	6.8594e+07	2.81493e+09	2.32614e+07	1.2546e+08	6.15093e+09	6.06306e+07	1.71433e+09	7.83893e+08	1.27281e+10	1.35074e+09	5.09473e+07	1.69703e+09	6.03589e+08	2.66635e+07	2.92313e+07	1.01072e+07	2.56426e+06	1.31556e+07	1.46016e+07	4.62334e+06	8.37184e+08	6.54869e+09	6.90346e+07	2.97289e+07
27_20190131_RIZ7_2d_Colon	apc kras	Female	1.02345e+06	1.55556e+08	2.22468e+09	7.3375e+07	2.51077e+07	7.06082e+08	7.5528e+08	1.75256e+08	1.01899e+07	5.2584e+07	5.41275e+08	1.44424e+06	4.72983e+08	7.87822e+08	1.94294e+07	1.5454e+07	3.31359e+06	3.99818e+08	3.84631e+06	3.63362e+06	5.23991e+09	1.84766e+09	1.41237e+08	7.71616e+07	2.23581e+09	1.00423e+07	1.19615e+08	5.61868e+09	8.24527e+07	1.59848e+09	9.61152e+08	7.07198e+09	1.61024e+09	5.88452e+07	1.83757e+09	5.60534e+08	1.8812e+07	4.54593e+07	6.63127e+06	2.38025e+06	1.80955e+07	7.56385e+06	2.68488e+06	7.70705e+08	5.84335e+09	5.62812e+07	5.03285e+07
[truncated: 12 more columns]
