# Supplementary material for: Metabolic profiling stratifies colorectal cancer and reveals adenosylhomocysteinase as a therapeutic target
Source: Nat Metab. 2023 Aug 14;5(8):1303–18. doi: 10.1038/s42255-023-00857-0 (PMC10447251; doi:10.1038/s42255-023-00857-0)
Supplement: Supplementary file 8 — Statistical source data. [file 42255_2023_857_MOESM8_ESM.xlsx]

## Sheet: Extended data 3E
AUC
		vehicle	13C-GA
		replicate 1	replicate 1	replicate 2
	Sex	Female	Female	Male
	extract 1	512.854	716886	365479
	extract 2	73.0594	576632	433877
	extract 3	685.483	465848	424333
Corresponding raw data files
		vehicle	13C-GA
		replicate 1	replicate 1	replicate 2
	Sex	Female	Female	Male
	extract 1	21_20201210_RZF66_3c_Liv	24_20201210_RZF67_1e_Liv	18_20201210_RZF66_3b_Liv
	extract 2	22_20201210_RZF66_3c_Liv	25_20201210_RZF67_1e_Liv	19_20201210_RZF66_3b_Liv
	extract 3	23_20201210_RZF66_3c_Liv	26_20201210_RZF67_1e_Liv	20_20201210_RZF66_3b_Liv

## Sheet: Extended data 3F
AUC
		vehicle	13C-GA
		replicate 1	replicate 1	replicate 2
	Sex	Female	Female	Male
	extract 1	11.1545	36512.8	8021.3
	extract 2	110.094	39125.5	8117.61
	extract 3	3.73589	37204.1	8476.24
Corresponding raw data files
		vehicle	13C-GA
		replicate 1	replicate 1	replicate 2
	Sex	Female	Female	Male
	extract 1	30_20201210_RZF66_3c_serum	33_20201210_RZF67_1e_serum	27_20201210_RZF66_3b_serum
	extract 2	31_20201210_RZF66_3c_serum	34_20201210_RZF67_1e_serum	28_20201210_RZF66_3b_serum
	extract 3	32_20201210_RZF66_3c_serum	35_20201210_RZF67_1e_serum	29_20201210_RZF66_3b_serum

## Sheet: Extended data 3G
AUC
			Normal adjacent				Tumour
			extract 1	extract 2	extract 3	extract 4	extract 1	extract 2	extract 3	extract 4
	vehicle	female	3.38295	32.2175	39.2157		33.2288	341.404	1.35944	15.1394
	13C-GA	female	15451.5	8706.05	8260.06	6155.47	2522.65	2778.36	2345.34
		male	1530.77				751.923	813.783
Corresponding raw data files
			Normal adjacent				Tumour
			extract 1	extract 2	extract 3	extract 4	extract 1	extract 2	extract 3	extract 4
	vehicle	female	04_20201210_RZF66_3c_NAT	05_20201210_RZF66_3c_NAT	06_20201210_RZF66_3c_NAT		07_20201210_RZF66_3c_T	08_20201210_RZF66_3c_T	09_20201210_RZF66_3c_T	10_20201210_RZF66_3c_T
	13C-GA	female	11_20201210_RZF67_1e_NAT	12_20201210_RZF67_1e_NAT	13_20201210_RZF67_1e_NAT	14_20201210_RZF67_1e_NAT	15_20201210_RZF67_1e_T	16_20201210_RZF67_1e_T	17_20201210_RZF67_1e_T
		male	01_20201210_RZF66_3b_NAT				02_20201210_RZF66_3b_T	03_20201210_RZF66_3b_T

## Sheet: Extended data 3H
AUC
			Normal adjacent				Tumour
			extract 1	extract 2	extract 3	extract 4	extract 1	extract 2	extract 3	extract 4
	vehicle	female	133.616	124.914	221.797		61.8523	67.5482	22.6695	31.9139
	13C-GA	female	695.621	239.761	279.514	304.513	86.1707	58.4285	61.2592
		male	164.114				53.2251	8.41097
Corresponding raw data files
			Normal adjacent				Tumour
			extract 1	extract 2	extract 3	extract 4	extract 1	extract 2	extract 3	extract 4
	vehicle	female	04_20201210_RZF66_3c_NAT	05_20201210_RZF66_3c_NAT	06_20201210_RZF66_3c_NAT		07_20201210_RZF66_3c_T	08_20201210_RZF66_3c_T	09_20201210_RZF66_3c_T	10_20201210_RZF66_3c_T
	13C-GA	female	11_20201210_RZF67_1e_NAT	12_20201210_RZF67_1e_NAT	13_20201210_RZF67_1e_NAT	14_20201210_RZF67_1e_NAT	15_20201210_RZF67_1e_T	16_20201210_RZF67_1e_T	17_20201210_RZF67_1e_T
		male	01_20201210_RZF66_3b_NAT				02_20201210_RZF66_3b_T	03_20201210_RZF66_3b_T
