# Supplementary material for: Metabolic profiling stratifies colorectal cancer and reveals adenosylhomocysteinase as a therapeutic target
Source: Nat Metab. 2023 Aug 14;5(8):1303–18. doi: 10.1038/s42255-023-00857-0 (PMC10447251; doi:10.1038/s42255-023-00857-0)
Supplement: Supplementary file 9 — Statistical source data. [file 42255_2023_857_MOESM9_ESM.xlsx]

## Sheet: Extended data 4C
	Corresponding raw data files	20200107_02_RIW18_3f_Tumour.raw	20200107_04_RIW18_3c_Tumour.raw	20200107_06_RIW18_3h_Tumour.raw	20200107_08_RIW17_5d_Tumour.raw	20200107_10_RIW18_3b_Tumour.raw	20200107_12_RZF46_2a_Tumour.raw	20200107_14_RZF47_2b_Tumour.raw	20200107_16_RZF48_2c_Tumour.raw	20200107_18_RZF45_2c_Tumour.raw	20200107_20_RIW18_3e_Tumour.raw	20200107_22_RIW17_5e_Tumour.raw	20200107_24_RIW17_5i_Tumour.raw	20200107_50_RIW17_5b_Tumour.raw
	Genotype	APC	APC	APC	APC	APC	APC KRAS	APC KRAS	APC KRAS	APC KRAS	APC KRAS	APC KRAS	APC KRAS	APC KRAS
	Sex	Female	Male	Female	Male	Male	Female	Female	Male	Female	Female	Female	Female	Male
	Tissue	Tumour	Tumour	Tumour	Tumour	Tumour	Tumour	Tumour	Tumour	Tumour	Tumour	Tumour	Tumour	Tumour
Neutral mass	Retention time (min)	AUC: 20200107_02_RIW18_3f_Tumour.raw	AUC: 20200107_04_RIW18_3c_Tumour.raw	AUC: 20200107_06_RIW18_3h_Tumour.raw	AUC: 20200107_08_RIW17_5d_Tumour.raw	AUC: 20200107_10_RIW18_3b_Tumour.raw	AUC: 20200107_12_RZF46_2a_Tumour.raw	AUC: 20200107_14_RZF47_2b_Tumour.raw	AUC: 20200107_16_RZF48_2c_Tumour.raw	AUC: 20200107_18_RZF45_2c_Tumour.raw	AUC: 20200107_20_RIW18_3e_Tumour.raw	AUC: 20200107_22_RIW17_5e_Tumour.raw	AUC: 20200107_24_RIW17_5i_Tumour.raw	AUC: 20200107_50_RIW17_5b_Tumour.raw
75.0321	8.443	2.48384e+08	3.47632e+08	3.19629e+08	2.70619e+08	3.36596e+08	2.19524e+08	1.53844e+08	1.8376e+08	2.01832e+08	1.71015e+08	2.48966e+08	1.77735e+08	1.73107e+08
75.0684	3.721	1.17369e+08	3.66761e+07	7.99106e+07	2.97613e+07	2.61933e+07	8.29046e+07	5.67852e+07	2.79098e+07	4.12685e+07	1.59867e+08	8.10912e+07	7.96258e+07	4.3942e+07
81.0187	16.073	1.22899e+07	1.49923e+07	1.66574e+07	1.61303e+07	1.59124e+07	1.72825e+07	1.49163e+07	2.00678e+07	1.38761e+07	1.53789e+07	1.36904e+07	1.3385e+07	1.33389e+07
83.0371	8.042	6.40937e+08	8.89756e+08	8.66426e+08	7.47633e+08	6.93727e+08	4.5015e+08	4.53678e+08	3.33319e+08	6.33456e+08	5.20337e+08	6.31754e+08	6.63548e+08	6.03046e+08
83.0735	5.574	1.18751e+07	1.0966e+07	6.92503e+06	7.81759e+06	1.39511e+07	7.06841e+06	1.10114e+07	7.28458e+06	8.49396e+06	8.4283e+06	8.59082e+06	8.90878e+06	1.36092e+07
83.0735	13.288	9.23942e+06	8.62618e+06	1.10136e+07	6.36988e+06	1.20651e+07	7.62748e+06	6.8316e+06	5.97555e+06	7.05711e+06	8.35277e+06	8.27012e+06	5.70683e+06	2.54847e+06
84.0211	3.942	3.59969e+07	2.72239e+07	2.87823e+07	3.45832e+07	5.569e+07	7.5048e+07	4.8995e+07	7.14581e+07	6.99426e+07	6.00699e+07	4.46837e+07	2.65829e+07	3.47183e+07
84.0211	2.704	2.59258e+06	2.77669e+06	2.38403e+06	2.71405e+06	9.84203e+06	6.09349e+06	7.58761e+06	3.62365e+06	5.38922e+06	7.34903e+06	4.51647e+06	5.78492e+06	1.88834e+06
85.0891	3.992	1.48061e+08	2.69409e+08	2.48217e+08	2.15699e+08	1.83721e+08	1.90157e+08	8.09112e+07	1.4175e+08	1.53244e+08	1.44156e+08	1.51983e+08	1.82973e+08	1.23147e+08
85.0891	4.37	1.98177e+08	2.94529e+08	2.8618e+08	2.11591e+08	2.34941e+08	1.88623e+08	1.09561e+08	1.48976e+08	1.56873e+08	1.40669e+08	1.81617e+08	1.91012e+08	1.16659e+08
85.0891	12.294	3.86676e+09	6.65358e+08	6.51629e+08	1.13893e+09	1.32158e+09	7.11124e+08	8.90115e+06	7.22442e+08	5.92729e+08	2.95041e+06	4.65958e+09	2.08581e+09	1.33996e+09
86.0367	8.085	2.57078e+06	2.62611e+06	2.33981e+06	1.30224e+06	8.98028e+06	6.3809e+06	645521	7.21425e+06	1.25063e+06	1.01035e+06	2.73603e+06	3.8577e+06	1.33044e+06
87.032	8.369	4.86691e+07	4.07072e+07	5.31883e+07	4.68209e+07	4.73777e+07	4.99261e+07	2.55858e+07	3.24138e+07	4.39605e+07	4.50699e+07	4.97619e+07	6.1229e+07	3.88533e+07
89.0476	7.71	1.47237e+09	1.49043e+09	1.61283e+09	1.43723e+09	1.34971e+09	1.34412e+09	1.20842e+09	1.53012e+09	1.65464e+09	1.6049e+09	1.35229e+09	1.39962e+09	1.31249e+09
89.0476	8.272	1.59001e+08	1.83225e+08	1.76841e+08	1.59465e+08	1.6954e+08	2.00282e+08	1.44842e+08	1.33237e+08	1.7679e+08	1.57821e+08	1.9093e+08	1.90201e+08	1.53998e+08
89.0477	7.109	5.37913e+07	8.04405e+07	8.40346e+07	6.74399e+07	8.63011e+07	5.59857e+07	1.37929e+08	7.69532e+07	7.34323e+07	5.01037e+07	5.40153e+07	4.27044e+07	3.56175e+07
90.0315	1.866	3.02014e+08	6.26264e+08	6.74165e+08	5.06252e+08	2.90423e+08	2.91129e+08	4.8136e+08	3.10753e+08	4.89901e+08	4.09832e+08	4.81297e+08	4.55446e+08	4.30269e+08
90.0315	2.701	5.9255e+09	9.18557e+09	8.98834e+09	6.91625e+09	7.81323e+09	6.95018e+09	7.30501e+09	8.22989e+09	7.4707e+09	9.35181e+09	7.4476e+09	6.54121e+09	5.59621e+09
94.9802	7.464	1.15595e+07	9.2378e+06	1.03658e+07	1.31294e+07	1.65238e+07	1.77246e+07	1.09058e+07	2.16493e+07	1.99121e+07	1.79708e+07	1.37605e+07	1.84458e+07	1.30645e+07
96.9929	16.382	1.34793e+08	1.59635e+08	1.82499e+08	1.62347e+08	1.60132e+08	1.60398e+08	1.66618e+08	1.55275e+08	1.7487e+08	1.72335e+08	1.54756e+08	1.58518e+08	1.44935e+08
97.9768	9.077	8.62918e+08	1.30831e+09	1.42665e+09	1.20472e+09	1.48773e+09	1.41312e+09	1.01209e+09	1.49063e+09	1.36413e+09	1.58552e+09	1.28573e+09	1.38634e+09	1.117e+09
97.9768	5.451	2.57508e+08	3.10615e+08	3.70913e+08	3.48195e+08	3.60576e+08	3.79599e+08	3.64692e+08	4.71054e+08	3.87711e+08	3.19493e+08	3.08624e+08	2.96288e+08	3.24017e+08
97.9768	8.264	5.0867e+07	5.2471e+07	5.7715e+07	3.47691e+07	9.97747e+07	3.58518e+07	3.93197e+07	4.11333e+07	4.31205e+07	5.13415e+07	4.42439e+07	3.65904e+07	3.66682e+07
97.9768	8.483	2.46055e+07	2.47098e+07	4.40142e+07	2.41355e+07	3.82773e+07	3.40999e+07	2.63594e+07	2.04926e+07	4.3825e+07	6.05378e+07	3.53188e+07	4.26706e+07	1.9367e+07
99.0683	8.316	2.99896e+06	2.67206e+06	4.56191e+06	6.47259e+06	7.04084e+06	3.25451e+06	8.07476e+06	1.62879e+06	3.21151e+06	4.79049e+06	4.04781e+06	1.35499e+07	735899
99.0684	6.742	6.94176e+06	1.81939e+07	1.06982e+07	1.28027e+07	1.36299e+07	9.8777e+06	6.43842e+06	6.5107e+06	3.00648e+06	1.12992e+07	8.46053e+06	1.00197e+07	5.24212e+06
100.027	8.562	2.6946e+08	2.39042e+08	3.3072e+08	2.70886e+08	3.78741e+08	4.67346e+08	1.04785e+08	3.34715e+08	2.85618e+08	4.33258e+08	2.80224e+08	4.16238e+08	1.37647e+08
100.052	8.319	4.86274e+06	4.51252e+06	6.21985e+06	8.76398e+06	1.21447e+07	5.29135e+06	1.39505e+07	2.19557e+06	3.79055e+06	6.73922e+06	6.35722e+06	2.2851e+07	909947
100.064	8.057	5.7021e+07	8.9855e+07	8.27258e+07	7.10182e+07	6.09769e+07	5.78313e+07	3.72039e+07	5.48339e+07	6.38819e+07	4.50182e+07	5.44213e+07	5.83184e+07	6.29393e+07
101.048	7.275	1.35541e+08	1.11394e+08	1.52394e+08	1.09489e+08	1.55688e+08	1.06496e+08	1.15353e+08	1.04967e+08	1.21626e+08	1.0226e+08	1.2235e+08	9.88221e+07	8.48409e+07
101.048	8.025	6.82778e+08	8.95351e+08	8.90392e+08	7.8082e+08	7.36672e+08	3.40839e+08	5.13379e+08	3.54571e+08	6.72211e+08	5.72695e+08	6.80504e+08	7.17991e+08	6.30805e+08
102.032	6.37	2.07487e+07	1.35162e+07	2.1666e+07	1.86768e+07	2.61587e+07	2.95866e+07	2.17334e+07	3.01613e+07	3.24849e+07	2.73525e+07	2.58227e+07	2.07976e+07	1.74545e+07
102.032	8.782	3.1819e+06	2.33814e+06	1.51866e+06	1.82894e+06	2.14251e+06	2.74554e+06	8.43401e+06	1.93447e+06	1.48475e+06	1.03476e+06	2.26416e+06	1.72666e+06	1.51645e+06
102.043	5.533	1.65493e+06	1.7956e+06	1.94284e+06	2.26353e+06	1.76439e+06	3.82031e+06	7.77509e+06	1.03096e+07	3.42211e+06	5.36375e+06	3.9081e+06	1.41607e+06	4.60094e+06
102.047	3.514	2.35639e+08	3.06271e+08	3.20735e+08	2.1689e+08	3.80676e+08	2.71191e+08	1.6133e+08	1.82854e+08	2.83739e+08	2.50942e+08	2.53253e+08	2.60921e+08	1.39548e+08
102.068	1.539	1.57626e+06	3.75768e+06	1.87035e+06	2.09531e+06	8.10714e+06	3.89839e+06	3.34941e+06	2.03413e+06	7.16309e+06	2.60876e+06	4.5028e+06	1.52837e+07	1.69331e+06
102.079	12.579	1.78436e+07	556181	4.45716e+06	2.38502e+06	1.77942e+06	1.60215e+06	8.83562e+06	259514	454765	4.79795e+06	1.7379e+07	4.49372e+06	1.33417e+07
103.027	7.101	1.1531e+07	9.99185e+06	1.24536e+07	9.58934e+06	1.38136e+07	1.90468e+07	7.57824e+06	2.05227e+07	1.67112e+07	1.28798e+07	1.4839e+07	2.44358e+07	9.40694e+06
103.046	4.604	3.35458e+07	2.50919e+07	3.33378e+07	2.02845e+07	3.61003e+07	2.69765e+07	1.54766e+07	1.27496e+07	2.20045e+07	2.60235e+07	2.488e+07	2.13964e+07	1.07004e+07
103.063	5.149	2.00319e+08	1.42328e+08	2.07858e+08	1.64694e+08	2.97982e+08	2.63794e+08	2.84727e+08	2.39417e+08	2.42251e+08	2.12382e+08	2.40254e+08	1.65282e+08	1.84446e+08
103.063	8.207	2.70694e+08	2.4763e+08	1.94894e+08	2.94418e+08	4.19515e+08	2.45253e+08	1.59211e+08	3.63065e+08	1.63507e+08	2.36732e+08	2.53534e+08	2.13322e+08	3.47366e+08
103.063	8.024	8.56277e+07	9.67559e+07	1.08139e+08	9.19841e+07	1.00312e+08	1.03536e+08	7.7605e+07	6.6238e+07	7.83101e+07	8.11226e+07	8.75646e+07	9.40234e+07	7.88576e+07
103.1	7.55	6.14242e+07	5.96778e+07	6.41417e+07	6.04419e+07	6.36426e+07	1.21734e+08	3.71081e+07	3.71901e+07	7.34217e+07	9.74931e+07	8.3314e+07	1.37956e+08	3.17752e+07
103.1	10.863	4.6557e+09	3.92237e+09	6.83404e+09	3.14817e+09	4.66401e+09	4.29148e+09	1.83632e+09	3.73963e+09	3.38303e+09	5.04476e+09	5.23606e+09	5.97327e+09	2.17549e+09
104.022	3.902	1.6683e+07	1.98175e+07	1.73011e+07	1.89739e+07	1.47551e+07	1.68612e+07	1.96298e+07	1.63094e+07	2.02577e+07	1.58716e+07	1.43335e+07	1.34519e+07	2.33818e+07
105.043	8.445	2.84493e+08	2.47944e+08	3.62224e+08	2.36862e+08	3.01893e+08	2.45703e+08	1.6464e+08	2.16485e+08	2.55239e+08	2.17858e+08	2.89744e+08	2.36323e+08	1.91357e+08
106.027	4.382	8.13749e+06	3.19501e+06	3.06439e+06	6.51039e+06	3.66462e+06	1.84384e+06	4.65761e+06	2.4562e+07	3.66247e+06	2.25982e+06	3.22752e+06	7.86839e+06	1.52896e+07
108.069	10.636	2.86476e+07	4.96161e+07	5.94893e+07	4.30051e+07	1.38352e+08	3.5905e+07	3.13799e+07	2.68588e+07	2.81836e+07	1.82659e+07	5.9999e+07	6.18931e+07	1.87855e+07
109.02	7.879	3.46467e+08	1.24824e+09	8.45731e+08	7.99948e+08	1.91923e+09	1.23754e+09	1.67319e+09	5.65093e+08	1.32402e+09	7.60537e+08	1.17339e+09	1.29107e+09	7.69191e+08
111.043	3.865	4.10958e+07	3.45833e+07	3.03131e+07	2.25818e+07	1.07404e+08	3.01471e+07	1.94763e+07	5.54208e+07	2.1694e+07	2.28723e+07	3.57204e+07	2.98453e+07	3.54065e+07
111.043	5.218	1.33e+08	9.97457e+07	8.79872e+07	1.07736e+08	1.19975e+08	1.37997e+08	1.46768e+08	3.01622e+08	1.56045e+08	1.17958e+08	9.56528e+07	1.04662e+08	2.0402e+08
111.043	3.024	3.60558e+06	5.55067e+06	6.85483e+06	3.0831e+06	6.12436e+06	5.63522e+06	2.46854e+06	2.6046e+06	4.69109e+06	5.28736e+06	4.82669e+06	5.77457e+06	1.36011e+06
112.016	10.581	8.38174e+06	6.94453e+06	6.62862e+06	5.79572e+06	8.33534e+06	9.20095e+06	9.92388e+06	1.64545e+07	7.89345e+06	8.35723e+06	7.42261e+06	1.09547e+07	1.36405e+07
112.027	2.827	3.08435e+08	3.38817e+08	5.34365e+08	3.4628e+08	2.92171e+08	3.10294e+08	1.99127e+08	3.42094e+08	3.18701e+08	4.56377e+08	3.37203e+08	3.33802e+08	1.68577e+08
112.027	3.488	1.67025e+08	2.59979e+08	2.8983e+08	1.54131e+08	3.19166e+08	2.2184e+08	1.93194e+08	1.58416e+08	2.29359e+08	2.54135e+08	2.25227e+08	2.78117e+08	1.17676e+08
112.064	8.677	1.40902e+07	1.6829e+07	1.98535e+07	1.41077e+07	1.93991e+07	1.54042e+07	1.38113e+07	1.72035e+07	1.30571e+07	1.00809e+07	1.46889e+07	1.08583e+07	1.40644e+07
113.059	3.246	4.22921e+08	2.93445e+08	3.90326e+08	3.18201e+08	3.07344e+08	3.71012e+08	3.65558e+08	8.14636e+08	5.19649e+08	4.20638e+08	3.76753e+08	6.10579e+08	7.50504e+08
113.995	7.106	9.68808e+06	9.71275e+06	9.95532e+06	8.90471e+06	1.03642e+07	1.73918e+07	7.10861e+06	1.99926e+07	1.47069e+07	1.2506e+07	9.16884e+06	1.89183e+07	7.81807e+06
114.043	3.978	2.45162e+06	5.2231e+06	4.94517e+06	8.40236e+06	2.53579e+06	1.51898e+06	7.86948e+06	6.25994e+06	2.10569e+06	1.75069e+06	2.75409e+06	1.18939e+06	2.58498e+06
115.063	12.385	7.93428e+07	1.18806e+08	1.39183e+08	8.25775e+07	1.36094e+08	8.84828e+07	7.52156e+07	7.42943e+07	6.24401e+07	7.83419e+07	8.91237e+07	7.41685e+07	7.18046e+07
115.063	8.72	3.01108e+06	7.56689e+06	6.62476e+06	4.59239e+06	6.06573e+06	5.42875e+06	3.75206e+06	6.07291e+06	3.88297e+06	3.05073e+06	3.94889e+06	3.36398e+06	3.17069e+06
115.063	5.928	9.96801e+09	1.23641e+10	1.27669e+10	1.10372e+10	9.84497e+09	1.00201e+10	8.08261e+09	9.51969e+09	8.8272e+09	9.54559e+09	9.92581e+09	9.47457e+09	9.37166e+09
115.1	9.64	1.34671e+06	7.20089e+06	789714	3.55827e+06	9.45009e+06	547246	1.23948e+06	4.54487e+06	1.1146e+06	1.48735e+06	857766	1.41915e+06	1.2837e+07
116.011	7.106	7.6443e+06	7.61555e+06	6.39237e+06	6.11064e+06	8.42445e+06	1.16108e+07	4.91637e+06	1.40313e+07	9.84169e+06	9.02165e+06	8.8138e+06	1.19427e+07	5.27577e+06
116.011	9.205	7.31039e+07	8.33277e+07	7.06917e+07	6.36506e+07	8.23271e+07	5.88836e+07	8.39776e+07	7.15585e+07	5.79084e+07	6.13068e+07	6.2648e+07	5.15957e+07	7.12488e+07
116.011	8.359	7.78239e+06	8.30751e+06	8.76511e+06	8.19972e+06	7.26433e+06	9.29798e+06	4.41223e+06	6.05187e+06	7.07633e+06	7.12023e+06	8.13104e+06	9.91196e+06	7.47583e+06
116.084	1.516	4.98305e+06	6.11684e+06	6.54111e+06	5.2724e+06	6.71026e+06	5.78348e+06	7.07144e+06	5.93329e+06	5.54353e+06	7.58427e+06	7.10516e+06	6.59881e+06	7.83203e+06
117.054	8.557	2.66635e+08	2.36932e+08	3.27473e+08	2.68209e+08	3.74944e+08	4.62448e+08	1.03783e+08	3.3154e+08	2.82873e+08	4.28889e+08	2.77521e+08	4.11952e+08	1.36424e+08
117.079	4.199	3.7354e+10	2.91077e+10	2.86325e+10	2.04742e+10	5.45717e+10	4.43687e+10	5.78435e+10	3.90794e+10	4.94145e+10	5.12516e+10	4.13966e+10	4.48753e+10	2.79027e+10
117.079	5.561	1.31609e+09	2.05441e+09	2.07234e+09	1.59491e+09	1.82504e+09	1.68551e+09	1.05239e+09	1.281e+09	1.29873e+09	1.33014e+09	1.38483e+09	1.51454e+09	9.78171e+08
117.967	16.383	4.13105e+08	4.70776e+08	4.94567e+08	4.73837e+08	4.77714e+08	4.91587e+08	5.06678e+08	4.70811e+08	5.22043e+08	4.82396e+08	5.56335e+08	4.44819e+08	4.35064e+08
118.009	4.629	8.87257e+06	1.81683e+07	1.94736e+07	1.08768e+07	1.07529e+07	1.57465e+07	8.25474e+06	9.93676e+06	9.40843e+06	6.65085e+06	1.35295e+07	1.05195e+07	1.04111e+07
118.027	8.512	2.54408e+08	4.49144e+08	5.0675e+08	3.37491e+08	4.59318e+08	2.92657e+08	2.83837e+08	2.16227e+08	3.06933e+08	3.47894e+08	3.16377e+08	2.87628e+08	1.49197e+08
118.042	6.428	6.74033e+07	6.89514e+07	7.63849e+07	5.21736e+07	8.33535e+07	7.02647e+07	4.45958e+07	5.21517e+07	4.51725e+07	7.40962e+07	5.88638e+07	6.44532e+07	3.72084e+07
118.063	1.542	747122	3.57137e+06	1.11191e+06	4.12372e+06	2.41259e+06	1.43644e+06	1.15161e+06	4.00402e+06	1.76296e+06	1.07556e+06	1.49961e+06	1.24269e+06	3.04376e+06
118.076	4.173	1.2541e+08	9.78262e+07	9.97436e+07	7.24899e+07	1.81758e+08	1.64378e+08	1.80095e+08	1.28109e+08	1.51868e+08	1.64289e+08	1.38625e+08	1.36803e+08	9.03879e+07
119.058	7.274	1.33573e+09	1.11864e+09	1.52761e+09	1.08097e+09	1.52962e+09	1.11159e+09	1.16841e+09	1.03797e+09	1.21546e+09	1.04481e+09	1.22725e+09	1.03668e+09	8.00774e+08
119.073	3.522	2.19071e+08	2.84301e+08	2.99025e+08	2.01644e+08	3.5373e+08	2.53932e+08	1.50691e+08	1.70438e+08	2.64482e+08	2.34712e+08	2.35305e+08	2.4236e+08	1.30004e+08
120.009	16.382	9.31421e+06	1.09442e+07	1.132e+07	8.44066e+06	1.28328e+07	1.10561e+07	1.26426e+07	1.1636e+07	1.22311e+07	1.12331e+07	1.12208e+07	1.1409e+07	1.02313e+07
120.065	3.874	5.40003e+07	6.7241e+07	5.01863e+07	6.30897e+07	4.62485e+07	3.88451e+07	5.37765e+07	5.05696e+07	5.56932e+07	4.29404e+07	4.21655e+07	4.05448e+07	7.60854e+07
121.074	6.988	3.81741e+07	1.07458e+08	1.14549e+07	1.50901e+07	1.08683e+07	1.29936e+07	1.81338e+07	2.50043e+07	3.51672e+07	2.95199e+07	2.2483e+07	2.46882e+07	2.97528e+07
121.938	16.292	7.64417e+06	1.04205e+07	1.03545e+07	1.05004e+07	1.02585e+07	1.10075e+07	1.14896e+07	1.18468e+07	9.41963e+06	1.06502e+07	1.01473e+07	9.3411e+06	9.573e+06
122.037	6.434	1.92521e+07	2.05685e+07	2.51708e+07	1.39356e+07	2.64813e+07	2.29387e+07	1.39286e+07	1.48034e+07	1.69888e+07	2.30643e+07	1.99674e+07	1.95285e+07	1.04239e+07
122.048	2.548	1.00726e+09	1.39843e+09	1.65316e+09	1.40135e+09	1.66605e+09	1.58973e+09	1.17176e+09	2.0411e+09	1.47623e+09	1.75973e+09	1.38111e+09	1.07281e+09	1.5791e+09
123.032	8.557	570242	441994	308661	566303	1.31849e+06	6.38982e+06	201651	3.14967e+06	650341	759518	795657	2.52359e+06	699003
125.015	7.459	8.90227e+09	7.56812e+09	8.32104e+09	9.5826e+09	1.02115e+10	1.13216e+10	8.323e+09	1.35917e+10	1.31235e+10	1.18919e+10	9.62994e+09	1.10362e+10	9.64684e+09
125.059	3.129	1.7793e+06	2.93669e+06	2.82075e+06	1.84564e+06	7.88777e+06	2.60737e+06	1.3533e+06	2.56291e+06	1.56796e+06	1.92229e+06	2.90476e+06	2.19059e+06	2.12416e+06
125.095	10.654	2.66252e+07	4.47719e+07	5.42988e+07	3.87218e+07	1.25212e+08	3.17724e+07	2.87623e+07	2.3982e+07	2.53636e+07	1.68996e+07	5.506e+07	5.58757e+07	1.70395e+07
125.999	3.598	6.77806e+06	3.07673e+06	6.00403e+06	4.56109e+06	6.41138e+06	4.70001e+06	8.24734e+06	7.24675e+06	1.47155e+07	8.74317e+06	5.64675e+06	1.06175e+07	9.78988e+06
126.025	7.655	7.66497e+06	6.12554e+06	6.61626e+06	6.61885e+06	1.43852e+07	5.67273e+06	6.62042e+06	6.31314e+06	4.59794e+06	5.58994e+06	8.10972e+06	8.87093e+06	6.08237e+06
126.043	2.543	1.16758e+07	1.7776e+07	1.98003e+07	1.3344e+07	2.73138e+07	1.22186e+07	1.51009e+07	1.59611e+07	9.59357e+06	1.51412e+07	1.80079e+07	1.38453e+07	1.09882e+07
129.043	1.82	1.00026e+07	1.72933e+07	1.48543e+07	1.08734e+07	1.10033e+07	9.71656e+06	7.91466e+06	9.93587e+06	8.92904e+06	9.96475e+06	9.95806e+06	9.01029e+06	1.40937e+07
129.043	3.276	6.38367e+07	7.41984e+07	8.00334e+07	7.46967e+07	5.1597e+07	5.64271e+07	4.70296e+07	7.06225e+07	5.76457e+07	5.86917e+07	5.79204e+07	7.07851e+07	8.77636e+07
129.043	4.12	7.03189e+06	7.79472e+06	5.78001e+06	6.48636e+06	1.4367e+07	6.76066e+06	8.74754e+06	6.52964e+06	1.07562e+07	8.36855e+06	1.00499e+07	7.4142e+06	5.28698e+06
129.079	3.967	6.6252e+06	1.12028e+07	1.00186e+07	6.03992e+06	5.63254e+06	4.51728e+06	7.69016e+06	3.93989e+06	2.41844e+06	1.28373e+07	6.87452e+06	1.22775e+07	3.83906e+06
129.079	5.565	2.52524e+08	2.04477e+08	1.3882e+08	1.64179e+08	2.48908e+08	1.51113e+08	2.09612e+08	1.47661e+08	1.77511e+08	1.85944e+08	1.79366e+08	1.77616e+08	2.84957e+08
129.079	13.293	2.15015e+08	1.97443e+08	2.232e+08	1.40442e+08	2.82315e+08	1.71141e+08	1.68224e+08	1.34904e+08	1.52078e+08	1.8289e+08	1.93161e+08	1.45247e+08	6.46929e+07
129.152	7.014	4.6497e+10	1.02552e+10	7.88684e+09	1.66283e+10	1.66864e+10	8.871e+09	2.34682e+10	8.36483e+09	8.35439e+09	1.76295e+10	5.14464e+10	2.26045e+10	1.93719e+10
130.027	8.098	1.26031e+07	1.59549e+07	9.44708e+06	5.64775e+06	2.00689e+07	2.76728e+07	1.7014e+06	3.45854e+07	5.94133e+06	8.52865e+06	1.58318e+07	1.68494e+07	5.3261e+06
130.063	1.521	2.93507e+06	1.84345e+06	1.22569e+06	1.32818e+06	2.20549e+06	1.80926e+06	4.72175e+06	3.47622e+06	3.02957e+06	1.04024e+06	1.53897e+06	2.1323e+06	2.92664e+06
130.111	10.863	8.53414e+06	9.59133e+06	1.172e+07	7.71058e+06	1.14725e+07	1.40467e+07	8.07484e+06	1.3134e+07	9.52827e+06	1.06837e+07	1.02578e+07	1.67879e+07	8.53613e+06
131.058	1.596	9.43872e+06	9.48787e+06	8.31502e+06	7.56404e+06	1.06611e+07	1.27984e+07	1.02921e+07	9.35503e+06	9.22933e+06	1.03879e+07	1.06836e+07	1.0845e+07	1.05522e+07
131.058	7.561	1.4049e+08	1.37117e+08	1.14734e+08	1.14943e+08	1.74186e+08	6.92764e+07	1.68835e+08	1.00762e+08	1.23483e+08	5.87618e+07	7.09655e+07	4.86935e+07	1.39878e+08
131.069	7.725	4.32015e+10	3.57721e+10	4.44919e+10	4.80438e+10	3.61824e+10	5.11139e+10	4.60404e+10	6.22708e+10	6.08824e+10	6.08531e+10	4.78808e+10	5.87501e+10	4.80161e+10
131.095	3.994	1.652e+09	2.79274e+09	2.72274e+09	2.25612e+09	1.93493e+09	2.05067e+09	9.46002e+08	1.55179e+09	1.64519e+09	1.55934e+09	1.63913e+09	1.95865e+09	1.29873e+09
131.095	4.361	1.17978e+09	1.86409e+09	1.85591e+09	1.37009e+09	1.64938e+09	1.40908e+09	6.8591e+08	1.02915e+09	1.09295e+09	1.01177e+09	1.2694e+09	1.29453e+09	7.81279e+08
132.024	4.6	1.23303e+09	9.26317e+08	1.27848e+09	7.15277e+08	1.24164e+09	9.60615e+08	7.14257e+08	5.17796e+08	8.35064e+08	1.07235e+09	9.61753e+08	8.88337e+08	4.35675e+08
132.053	8.115	1.82458e+08	2.05438e+08	2.34936e+08	1.51605e+08	2.52241e+08	1.692e+08	8.50131e+07	1.05596e+08	1.56179e+08	1.54172e+08	1.66894e+08	1.75899e+08	7.72436e+07
132.053	3.346	6.81473e+06	7.72374e+06	8.50749e+06	8.5577e+06	1.34224e+07	6.74643e+06	5.05856e+06	8.03507e+06	4.19751e+06	3.64366e+06	4.81999e+06	5.87643e+06	9.0784e+06
132.053	5.417	4.10581e+07	6.76475e+07	7.92696e+07	5.36838e+07	4.47567e+07	3.8959e+07	8.99859e+07	8.5634e+07	1.41427e+07	4.74817e+07	4.09368e+07	5.72076e+07	1.11359e+08
132.053	6.323	1.32077e+07	2.23307e+07	2.70751e+07	1.3709e+07	2.13636e+07	1.43053e+07	9.09466e+06	1.16075e+07	1.09124e+07	1.25078e+07	1.35737e+07	1.19307e+07	8.39816e+06
132.079	1.538	570720	1.77596e+06	1.01464e+06	1.35002e+06	1.82017e+06	852902	1.02571e+06	1.11266e+06	1.10247e+06	828214	869793	1.13203e+06	1.00221e+06
132.09	9.261	191177	347637	151750	335691	849338	144203	219751	144137	212409	415603	194174	127583	174542
132.09	12.385	8.74089e+07	1.31434e+08	1.52882e+08	9.13729e+07	1.49768e+08	9.7919e+07	8.21441e+07	8.24068e+07	6.88016e+07	8.70401e+07	9.75274e+07	8.23132e+07	7.89785e+07
132.09	8.672	7.40118e+06	9.67482e+06	1.27039e+07	8.61494e+06	1.19014e+07	7.92141e+06	8.31138e+06	1.13793e+07	7.80367e+06	5.67791e+06	8.33811e+06	5.9887e+06	8.48489e+06
133.037	9.64	3.94583e+06	7.5239e+06	1.1692e+07	1.83573e+07	3.7836e+06	2.44935e+06	2.30257e+07	1.38881e+07	4.13299e+06	3.26629e+06	9.40902e+06	2.40761e+06	9.80142e+06
133.037	8.36	1.70941e+09	1.48663e+09	1.77293e+09	1.67336e+09	1.46622e+09	1.77817e+09	9.11715e+08	1.13069e+09	1.488e+09	1.51739e+09	1.60286e+09	2.12762e+09	1.436e+09
133.073	7.145	2.97047e+07	4.5096e+07	4.09802e+07	2.37946e+07	3.78309e+07	4.01214e+07	3.73811e+07	4.0509e+07	1.46989e+07	4.00761e+07	2.90118e+07	2.78702e+07	2.89868e+07
133.074	6.113	9.04286e+06	8.16091e+06	8.81924e+06	5.1437e+06	1.72313e+07	2.14735e+07	1.39637e+07	1.98569e+07	2.02658e+07	1.56407e+07	1.35474e+07	1.47826e+07	5.06966e+06
134.021	9.176	1.16345e+09	1.31178e+09	1.12716e+09	1.04548e+09	1.41237e+09	9.69237e+08	1.27704e+09	1.0865e+09	9.87507e+08	1.04933e+09	1.05702e+09	9.04766e+08	1.17743e+09
135.014	1.54	764945	120016	299331	578084	298547	320575	808686	158156	972879	738349	1.99961e+06	401114	309677
135.054	9.04	4.63386e+06	7.52475e+06	4.1419e+06	9.57519e+06	5.43607e+06	5.79317e+06	6.85833e+06	9.98238e+06	6.16651e+06	8.8628e+06	8.13933e+06	5.43624e+06	7.26652e+06
135.054	2.969	5.64709e+07	7.4814e+07	7.6874e+07	6.58933e+07	5.80539e+07	1.31222e+08	7.50085e+07	1.73747e+08	1.5091e+08	6.59645e+07	4.02107e+07	7.50349e+07	8.00739e+07
135.054	7.649	1.41575e+07	2.13267e+07	2.43969e+07	2.00708e+07	2.49696e+07	1.84516e+07	1.09936e+07	1.52859e+07	1.81847e+07	1.53153e+07	1.77212e+07	1.5137e+07	1.44939e+07
135.068	6.429	5.88312e+07	6.00841e+07	6.56455e+07	4.53086e+07	7.2567e+07	6.06527e+07	3.86039e+07	4.39315e+07	3.90115e+07	6.45203e+07	5.10824e+07	5.53242e+07	3.1811e+07
136.037	9.335	8.55983e+07	5.91719e+07	8.99614e+07	1.13843e+08	8.6907e+07	3.48787e+07	2.00533e+08	2.32111e+07	5.23507e+07	5.80538e+07	7.95634e+07	4.52632e+07	6.91267e+07
136.037	5.843	7.30443e+07	1.01164e+08	1.10361e+08	1.37344e+08	6.79708e+07	5.77357e+07	2.20549e+08	6.76517e+07	8.73854e+07	7.22557e+07	7.17627e+07	6.54896e+07	1.18691e+08
136.037	4.879	5.36587e+07	7.63722e+07	6.41071e+07	7.66168e+07	7.34557e+07	1.04484e+08	6.87475e+07	7.89009e+07	7.16239e+07	6.21577e+07	6.68979e+07	6.61165e+07	6.3708e+07
136.038	4.395	3.72187e+08	5.75025e+08	6.76044e+08	4.04129e+08	4.6819e+08	4.94989e+08	1.94907e+08	7.58145e+08	7.62026e+08	7.79598e+08	6.25093e+08	4.79213e+08	4.73383e+08
136.038	3.647	3.03339e+09	3.47161e+09	5.2706e+09	3.01584e+09	3.65337e+09	4.01444e+09	2.46715e+09	3.93358e+09	4.50948e+09	7.35805e+09	5.08972e+09	4.74044e+09	2.51632e+09
136.038	8.922	6.81803e+06	9.0858e+06	9.28583e+06	9.48885e+06	1.16365e+07	1.0356e+07	1.07857e+07	1.36382e+07	1.30366e+07	7.3199e+06	8.57739e+06	9.12895e+06	1.20957e+07
136.039	2.614	3.52871e+06	5.30265e+06	5.11083e+06	2.80204e+06	1.40854e+07	4.71983e+06	1.80203e+06	2.28748e+06	2.72965e+06	3.16025e+06	4.74243e+06	4.17743e+06	1.0454e+06
136.064	12.746	2.41573e+07	2.75191e+07	2.59759e+07	3.3135e+07	4.95632e+07	3.14215e+07	3.63484e+07	9.432e+07	4.92298e+07	5.07094e+07	3.18026e+07	3.67835e+07	4.62871e+07
137.048	3.318	9.76136e+06	1.33084e+07	1.90935e+07	1.9636e+07	1.46027e+07	1.64628e+07	2.90753e+07	1.7242e+07	2.52681e+07	1.34269e+07	7.88025e+06	1.7706e+07	1.69501e+07
137.048	4.748	1.5714e+08	1.24911e+08	1.80641e+08	1.35859e+08	1.60177e+08	2.15932e+08	2.11952e+08	2.36005e+08	1.48908e+08	2.99313e+08	1.53686e+08	1.34659e+08	1.39531e+08
137.912	16.382	3.79553e+08	5.15327e+08	5.05945e+08	4.77883e+08	5.14056e+08	4.98736e+08	5.21188e+08	4.48087e+08	5.86853e+08	4.83617e+08	4.86321e+08	4.89123e+08	4.12048e+08
138.043	4.015	9.13677e+06	2.1993e+07	8.8108e+06	2.36729e+07	3.04852e+06	4.10612e+06	3.71485e+06	1.83168e+07	6.60174e+06	1.70562e+07	1.09578e+07	2.78578e+07	6.24914e+07
138.043	3.046	4.14283e+06	5.589e+06	1.87971e+06	5.08146e+06	1.67071e+07	4.04238e+06	7.8583e+06	7.89346e+06	7.32354e+06	9.18237e+06	5.67459e+06	7.12829e+06	9.0508e+06
138.051	4.752	1.09783e+07	8.51224e+06	1.1098e+07	9.01488e+06	1.22685e+07	1.30191e+07	1.31581e+07	1.43044e+07	9.61053e+06	1.99996e+07	8.43607e+06	1.02176e+07	9.28606e+06
139.949	16.296	3.95568e+07	4.90869e+07	5.18394e+07	4.92693e+07	5.30648e+07	5.2479e+07	5.10767e+07	5.64065e+07	4.95875e+07	4.80021e+07	4.45277e+07	4.18201e+07	4.40194e+07
140.058	3.571	3.23307e+06	3.1054e+07	1.9235e+07	1.64842e+07	8.11739e+06	2.64329e+06	1.30254e+07	8.08349e+06	3.34845e+06	1.02609e+07	7.7097e+06	8.77241e+06	1.7429e+07
140.058	2.738	1.06696e+07	2.22426e+07	1.88218e+07	9.71078e+06	2.3718e+07	6.99818e+06	2.04622e+07	5.82525e+06	7.47504e+06	2.1549e+07	9.16276e+06	2.21085e+07	1.93342e+07
140.983	16.38	2.08909e+08	2.53422e+08	2.60903e+08	2.54262e+08	2.62955e+08	2.59384e+08	2.63315e+08	2.43314e+08	2.76495e+08	2.48445e+08	2.43313e+08	2.48506e+08	2.23033e+08
140.992	6.155	5.01604e+07	5.34093e+07	7.2293e+07	3.67964e+07	1.88379e+08	5.54354e+07	5.35425e+07	3.901e+07	5.92427e+07	7.2242e+07	1.84136e+08	1.64391e+08	1.92397e+07
141.019	9.057	6.00883e+08	6.79241e+08	7.25687e+08	6.09994e+08	8.92287e+08	8.76021e+08	3.28922e+08	4.11675e+08	7.62242e+08	6.31846e+08	6.18401e+08	7.91096e+08	3.73045e+08
141.985	16.075	5.44772e+07	7.10531e+07	8.29285e+07	8.37956e+07	8.54862e+07	9.50687e+07	8.40357e+07	1.22209e+08	6.89314e+07	7.35955e+07	7.15285e+07	6.85613e+07	7.08842e+07
142.074	6.586	4.2072e+06	3.64926e+06	5.17767e+06	3.79599e+06	5.92939e+06	4.10586e+06	3.61091e+06	2.73151e+06	1.01913e+06	5.34561e+06	3.25903e+06	3.15819e+06	3.54392e+06
142.074	6.231	2.38918e+07	3.22796e+07	2.48264e+07	3.68358e+07	3.5107e+07	1.65786e+07	2.89602e+07	3.33916e+07	1.38659e+06	4.10618e+07	1.36011e+07	2.08036e+07	7.25982e+07
143.058	2.54	9.27309e+06	1.28404e+07	9.5507e+06	8.92936e+06	9.94521e+06	6.96133e+06	7.12928e+06	7.56155e+06	6.91258e+06	7.65091e+06	1.06558e+07	7.53595e+06	8.51061e+06
143.058	6.455	4.51101e+07	3.2655e+07	2.24613e+07	5.28948e+07	6.30065e+07	2.16475e+07	5.53531e+07	7.21135e+07	2.10037e+07	4.14144e+07	3.73205e+07	2.16096e+07	4.77435e+07
143.095	3.67	6.10795e+07	5.40711e+07	7.10797e+07	7.03385e+07	1.4253e+08	1.15338e+08	1.56779e+08	1.43796e+08	6.40713e+07	1.22415e+08	6.95031e+07	6.5233e+07	9.6177e+07
143.095	4.604	6.36321e+06	4.93858e+06	805054	5.7761e+06	2.25165e+06	3.15653e+06	3.30118e+06	1.23503e+06	1.67584e+06	9.58629e+06	2.23563e+06	3.78238e+06	1.49445e+06
143.095	6.591	3.7076e+06	4.15991e+06	3.71214e+06	3.42051e+06	6.54587e+06	9.06967e+06	5.46138e+06	1.07624e+07	7.94922e+06	1.03834e+07	3.93149e+06	6.28445e+06	2.88552e+06
143.92	16.242	5.50208e+07	6.97701e+07	7.53067e+07	8.03934e+07	7.39596e+07	8.27658e+07	7.45249e+07	1.00667e+08	7.06158e+07	7.69168e+07	6.56899e+07	6.35672e+07	6.51342e+07
143.975	7.856	1.07287e+08	1.48026e+08	1.84397e+08	9.97403e+07	1.61292e+08	1.38113e+08	1.50468e+08	1.36202e+08	9.84464e+07	2.13293e+08	8.80566e+07	1.12101e+08	1.23285e+08
144.042	4.097	1.61625e+08	2.07272e+08	1.66763e+08	2.36037e+08	9.01471e+07	6.91791e+07	7.63515e+07	7.63801e+07	8.16584e+07	6.00525e+07	1.39033e+08	8.70203e+07	1.76755e+08
145.074	6.097	1.20904e+08	1.07271e+08	1.02801e+08	8.36407e+07	1.30739e+08	1.45509e+08	9.10482e+07	9.31264e+07	1.49568e+08	1.37966e+08	1.3353e+08	1.28882e+08	6.90186e+07
145.11	3.096	7.58327e+06	7.99706e+06	8.10247e+06	4.79731e+06	8.02897e+06	5.58924e+06	1.12436e+07	5.79071e+06	2.31781e+06	1.01404e+07	5.21451e+06	1.31586e+07	2.63356e+06
145.11	6.488	7.83742e+08	9.41652e+08	1.09703e+09	8.34778e+08	8.84988e+08	1.71741e+09	1.09815e+09	1.12673e+09	1.09516e+09	1.88428e+09	1.1251e+09	1.62701e+09	5.06783e+08
145.11	1.509	1.41667e+07	1.34764e+07	9.65145e+06	1.12703e+07	1.65408e+07	1.03044e+07	1.51957e+07	9.49843e+06	9.97713e+06	1.3458e+07	1.60842e+07	9.20787e+06	1.30707e+07
145.11	8.432	2.73234e+07	6.65642e+07	3.96757e+07	4.13904e+07	1.16891e+08	5.85379e+07	3.99453e+06	4.56281e+07	1.21971e+08	1.46706e+08	3.83396e+07	7.45178e+07	1.60631e+07
146.015	6.682	1.11298e+07	1.86327e+07	1.37313e+07	8.50044e+06	3.106e+07	9.60678e+06	9.60388e+06	9.16744e+06	1.08806e+07	6.68073e+06	7.87262e+06	7.093e+06	9.173e+06
146.022	8.778	1.36141e+07	1.05324e+07	7.14568e+06	9.49567e+06	9.26317e+06	1.25096e+07	3.55449e+07	9.56847e+06	8.50002e+06	5.61894e+06	9.67408e+06	9.92906e+06	7.40341e+06
146.069	8.04	1.04812e+09	2.12463e+09	1.99676e+09	1.62133e+09	1.10185e+09	1.31065e+09	5.58823e+08	1.02267e+09	1.28752e+09	7.85144e+08	1.10205e+09	1.2296e+09	1.17497e+09
146.069	8.044	1.36794e+10	2.06474e+10	1.99266e+10	1.71594e+10	1.43856e+10	1.48545e+10	8.76083e+09	1.17566e+10	1.39523e+10	1.05101e+10	1.38354e+10	1.38916e+10	1.32509e+10
146.106	13.282	2.47343e+08	2.27873e+08	2.58652e+08	1.65931e+08	3.23238e+08	1.99615e+08	1.95689e+08	1.59487e+08	1.78248e+08	2.14264e+08	2.23343e+08	1.7037e+08	7.7214e+07
147.053	8.016	6.29939e+09	6.53279e+09	7.20925e+09	6.61028e+09	7.06954e+09	7.30528e+09	5.95681e+09	4.88208e+09	5.65664e+09	6.19096e+09	6.58501e+09	6.67393e+09	5.66117e+09
147.053	3.498	7.98755e+07	1.29453e+08	1.06078e+08	8.36343e+07	1.05516e+08	8.11422e+07	5.70183e+07	6.5149e+07	7.61412e+07	6.31755e+07	8.88503e+07	7.3141e+07	5.68347e+07
147.089	2.542	2.669e+06	7.20598e+06	1.16385e+06	7.21512e+06	5.95292e+07	1.08769e+06	3.47462e+06	3.94875e+06	2.15861e+07	1.343e+06	2.43951e+06	1.45384e+06	1.0402e+07
147.089	5.287	6.20598e+07	6.77545e+07	7.87594e+07	5.40203e+07	6.87742e+07	7.58498e+07	6.87291e+07	5.69395e+07	5.07699e+07	5.81689e+07	6.26256e+07	5.41748e+07	3.90554e+07
147.126	9.706	1.22801e+06	3.15927e+06	1.83027e+06	3.50307e+06	1.69244e+06	2.1208e+06	7.61e+06	2.07794e+06	499772	1.12056e+06	875832	2.64629e+06	1.00906e+06
148.037	8.629	4.97987e+07	5.1167e+07	5.06811e+07	4.54658e+07	5.14336e+07	5.56328e+07	6.35453e+07	5.40628e+07	4.84748e+07	3.97236e+07	4.85958e+07	4.44118e+07	3.72763e+07
149.051	2.54	733205	844378	1.32004e+06	1.69483e+06	1.56372e+06	970036	2.33758e+06	1.40524e+06	854253	1.09866e+06	1.09075e+06	1.38672e+06	1.201e+06
149.051	4.594	4.34854e+07	3.33877e+07	5.37016e+07	2.87551e+07	4.67669e+07	4.19455e+07	2.52574e+07	2.27654e+07	3.48555e+07	4.68666e+07	3.77522e+07	4.21423e+07	1.55377e+07
150.068	1.525	121530	98216.5	142957	235057	87608.7	513214	260255	65486.8	178554	562415	95789.2	1.97729e+06	81572.7
151.049	9.718	5.7295e+06	7.89249e+06	8.10778e+06	6.33906e+06	8.15613e+06	6.48285e+06	4.394e+06	5.90337e+06	5.73351e+06	6.87192e+06	6.15091e+06	5.84443e+06	6.22605e+06
151.049	6.27	8.0726e+06	7.74265e+06	9.34756e+06	5.5034e+06	9.0141e+06	5.61902e+06	5.49364e+06	1.16561e+07	1.41025e+07	1.35552e+07	8.56613e+06	8.17225e+06	7.56462e+06
151.049	5.551	2.96923e+07	5.75168e+07	3.91156e+07	1.28008e+07	6.14146e+07	7.80501e+06	1.15203e+07	1.41967e+07	1.47579e+07	1.46962e+07	2.15447e+07	1.47507e+07	1.07923e+07
151.063	1.762	1.4247e+06	1.20626e+06	1.96443e+06	2.27628e+06	410710	1.05303e+06	4.16021e+06	903681	1.31674e+06	1.89114e+06	3.15797e+06	766754	1.68321e+06
152.033	4.414	2.94423e+08	3.29279e+08	5.42689e+08	2.56547e+08	3.8624e+08	4.55084e+08	1.82757e+08	4.06251e+08	3.54943e+08	7.08828e+08	4.06602e+08	4.82279e+08	1.61674e+08
152.058	2.548	1.60165e+07	2.70249e+07	1.15003e+07	2.27798e+07	3.39327e+07	1.91641e+07	2.96302e+07	2.13331e+07	2.51678e+07	2.5178e+07	1.80282e+07	2.21587e+07	3.46312e+07
152.069	5.822	1.58227e+07	1.48499e+07	1.54497e+07	1.40007e+07	1.58262e+07	1.84578e+07	1.25247e+07	1.92516e+07	1.80501e+07	1.93854e+07	1.63355e+07	1.26606e+07	9.87402e+06
153.019	8.255	4.48039e+06	4.3747e+06	4.95172e+06	2.99111e+06	8.18299e+06	3.41048e+06	3.36132e+06	3.31194e+06	3.70751e+06	5.00106e+06	3.728e+06	3.06744e+06	3.04118e+06
154.003	4.267	2.34232e+07	2.17844e+07	2.76588e+07	1.63815e+07	2.91667e+07	3.76606e+07	5.03665e+06	1.61781e+07	2.38503e+07	2.19324e+07	3.43933e+07	4.03562e+07	6.50752e+06
155.069	9.458	3.12134e+08	4.55635e+08	5.64479e+08	4.18393e+08	4.41614e+08	3.39477e+08	2.04083e+08	6.11221e+08	5.30051e+08	3.65347e+08	4.58141e+08	4.10591e+08	4.92191e+08
155.923	16.382	4.53329e+07	6.00236e+07	5.78887e+07	5.53658e+07	6.01362e+07	5.86151e+07	5.91071e+07	5.38917e+07	6.59109e+07	5.63964e+07	5.57554e+07	5.72809e+07	4.78293e+07
156.017	3.327	1.5683e+07	2.84717e+07	2.71074e+07	3.37021e+07	1.8182e+07	1.23589e+07	3.6748e+07	4.21776e+07	1.57448e+07	1.07693e+07	1.89317e+07	9.47095e+06	5.2126e+07
157.11	3.241	7.93035e+06	7.07145e+06	8.1789e+06	7.14799e+06	2.91534e+07	1.01065e+07	1.56766e+07	1.88195e+07	2.8226e+06	1.29632e+07	8.51948e+06	5.1747e+06	5.90025e+06
158.033	3.98	1.49711e+07	2.83492e+07	2.94852e+07	4.72754e+07	1.45661e+07	9.76439e+06	3.95143e+07	3.09152e+07	1.18384e+07	1.156e+07	1.66257e+07	7.86726e+06	1.39594e+07
158.044	6.702	1.46819e+07	1.53796e+07	1.8494e+07	1.73171e+07	1.48775e+07	1.72497e+07	2.05594e+07	2.00631e+07	1.4751e+07	2.2516e+07	1.98789e+07	1.85673e+07	2.17399e+07
158.069	8.675	7.5496e+08	9.30275e+08	1.08194e+09	7.78853e+08	1.04827e+09	7.84679e+08	7.79755e+08	9.32292e+08	6.97691e+08	5.77879e+08	8.04544e+08	5.54749e+08	7.42536e+08
159.068	13.574	8.74564e+07	1.11885e+08	2.1408e+08	1.171e+08	2.38933e+08	1.46774e+08	6.22719e+07	8.02131e+07	1.96737e+08	4.04583e+08	2.4387e+08	3.04809e+08	7.0007e+07
159.089	5.691	3.31054e+07	4.13944e+07	2.94894e+07	4.0683e+07	9.97115e+07	6.14293e+07	3.45273e+07	6.90218e+07	5.79742e+07	5.79414e+07	3.96891e+07	5.00083e+07	4.47338e+07
159.089	2.565	1.17386e+07	8.35882e+06	9.07382e+06	6.05783e+06	9.97234e+06	1.26804e+07	1.25486e+07	6.54382e+06	7.08614e+06	9.88538e+06	8.21584e+06	1.16422e+07	1.03121e+07
159.09	1.523	606003	1.42204e+06	647301	769648	568303	462557	543613	790618	423884	480330	458011	685194	4.33092e+06
159.126	2.77	3.83329e+06	5.94835e+06	6.41432e+06	7.32262e+06	5.67443e+06	5.80361e+06	6.23175e+06	4.55685e+06	4.77108e+06	5.1352e+06	7.23345e+06	5.66147e+06	6.0147e+06
159.126	6.453	2.3019e+09	2.07006e+09	2.41649e+09	9.93382e+08	1.82429e+09	3.3638e+09	1.19784e+09	1.63353e+09	2.03109e+09	3.65704e+09	2.27498e+09	3.9331e+09	9.5705e+08
159.126	3.95	7.39352e+06	5.72687e+06	6.13846e+06	6.79206e+06	1.13515e+07	1.53967e+07	1.0421e+07	1.28709e+07	1.34242e+07	1.28214e+07	9.33616e+06	1.13468e+07	6.96067e+06
159.894	16.327	1.85813e+08	2.46676e+08	2.48751e+08	2.43221e+08	2.50413e+08	2.541e+08	2.64272e+08	2.64917e+08	2.52368e+08	2.32211e+08	2.26553e+08	2.22995e+08	2.09639e+08
160.072	13.609	4.67461e+06	6.61877e+06	1.24712e+07	6.73357e+06	1.48729e+07	9.82232e+06	3.64714e+06	4.29305e+06	1.08522e+07	2.30825e+07	1.47471e+07	1.86925e+07	3.62447e+06
160.121	12.586	1.64345e+07	1.29732e+07	1.88951e+07	1.15813e+07	1.82465e+07	1.64339e+07	1.94957e+07	1.11924e+07	1.87658e+07	2.21935e+07	1.87212e+07	1.6414e+07	9.76893e+06
161.069	4.07	1.53128e+08	1.98995e+08	1.64023e+08	2.33359e+08	8.04395e+07	6.06549e+07	7.30366e+07	6.90195e+07	7.24978e+07	5.10838e+07	1.34513e+08	8.09289e+07	1.74401e+08
161.069	8.302	9.7947e+07	8.94892e+07	1.17157e+08	1.62898e+08	1.21431e+08	1.52963e+08	2.13524e+08	1.44281e+08	1.35692e+08	1.52441e+08	1.308e+08	1.54679e+08	1.38097e+08
161.069	2.56	2.36976e+07	2.64294e+07	2.54835e+07	2.00373e+07	2.95705e+07	1.95072e+07	1.7266e+07	1.61989e+07	1.74894e+07	1.74021e+07	2.64679e+07	1.82474e+07	1.59678e+07
161.105	6.375	1.08716e+10	7.58122e+09	1.24428e+10	1.0183e+10	1.44406e+10	1.63881e+10	1.1835e+10	1.6313e+10	1.62807e+10	1.50436e+10	1.14875e+10	1.12992e+10	7.8478e+09
161.105	3.952	8.47233e+06	6.42534e+06	6.83537e+06	7.68544e+06	1.27017e+07	1.76573e+07	1.17646e+07	1.37844e+07	1.60231e+07	1.37209e+07	9.95368e+06	1.25109e+07	7.57696e+06
161.957	16.383	4.11723e+08	4.84098e+08	5.05026e+08	4.9933e+08	4.76586e+08	5.03679e+08	5.02255e+08	4.66428e+08	5.44425e+08	4.82371e+08	4.67526e+08	4.94389e+08	4.44266e+08
163.067	1.526	4.19525e+06	3.82865e+06	2.94984e+06	2.90312e+06	3.93629e+06	4.27257e+06	5.9297e+06	2.5849e+06	2.92875e+06	4.6528e+06	5.20991e+06	4.83752e+06	4.12331e+06
163.967	16.079	4.20102e+07	5.86417e+07	7.15147e+07	7.31368e+07	6.76655e+07	8.29792e+07	7.14908e+07	1.13332e+08	5.60193e+07	6.47371e+07	5.04908e+07	6.0633e+07	6.0051e+07
164.047	6.425	7.82612e+08	8.17298e+08	9.6068e+08	5.96339e+08	1.0159e+09	8.66255e+08	5.53472e+08	6.45096e+08	5.57826e+08	8.92609e+08	7.3319e+08	7.4867e+08	4.26439e+08
164.069	4.878	3.45021e+07	3.0587e+07	4.21416e+07	2.3445e+07	2.95752e+07	2.73613e+07	2.09305e+07	2.0704e+07	4.08699e+07	4.26677e+07	2.60499e+07	2.50639e+07	2.53163e+07
165.046	6.562	1.15571e+08	9.38861e+07	1.11001e+08	1.23092e+08	2.0457e+08	1.28656e+08	7.67265e+07	7.25419e+07	5.6046e+07	6.62268e+07	8.22227e+07	7.44232e+07	7.90876e+07
165.065	5.649	1.45301e+08	9.03444e+07	1.31173e+08	1.34905e+08	7.93794e+07	1.61584e+08	1.29263e+08	1.38816e+08	1.05002e+08	1.90033e+08	1.63745e+08	1.28117e+08	1.06874e+08
165.065	3.354	1.14355e+07	1.54518e+07	1.49142e+07	1.05378e+07	1.60284e+07	1.13944e+07	1.33314e+07	9.94999e+06	1.09623e+07	1.06363e+07	1.43603e+07	9.66634e+06	1.20596e+07
165.079	4.758	3.28327e+07	1.30411e+07	3.43064e+07	1.24642e+07	1.39608e+07	6.12593e+07	2.77258e+07	1.72527e+07	4.72418e+07	3.06032e+07	2.90806e+07	4.3478e+07	265404
165.079	3.518	1.07079e+09	1.453e+09	1.55273e+09	1.02256e+09	1.77108e+09	1.28803e+09	7.47384e+08	8.85116e+08	1.24833e+09	1.22495e+09	1.18953e+09	1.2526e+09	6.71081e+08
166.041	7.457	6.90169e+07	5.7854e+07	6.34352e+07	7.33307e+07	7.66738e+07	8.19608e+07	6.77593e+07	1.037e+08	8.58457e+07	7.97892e+07	6.74146e+07	8.02265e+07	7.78026e+07
166.048	5.97	4.78343e+06	1.10158e+07	5.12628e+06	4.67971e+06	9.0829e+06	8.7019e+06	3.79154e+06	1.141e+07	1.17473e+07	5.80227e+06	4.86949e+06	4.19288e+06	3.14409e+06
166.048	6.8	3.01303e+06	3.95514e+06	3.06799e+06	3.83254e+06	3.99345e+06	3.28772e+06	4.36968e+06	6.84377e+06	4.21814e+06	5.2318e+06	3.99167e+06	3.21071e+06	3.51379e+06
166.986	1.958	3.37242e+09	3.55033e+08	5.577e+08	1.03471e+09	9.54479e+08	4.95985e+08	1.68306e+09	4.21707e+08	2.98822e+08	1.19015e+09	3.80866e+09	1.24189e+09	3.62599e+08
167.022	8.551	2.14593e+06	1.43238e+06	1.6956e+06	1.61761e+06	4.97274e+06	2.62901e+07	1.15201e+06	1.13021e+07	2.21175e+06	2.60818e+06	3.42991e+06	8.87731e+06	2.15401e+06
167.025	2.552	1.15809e+07	1.12254e+07	6.76098e+06	1.19585e+07	2.05215e+07	2.89375e+07	1.12663e+07	2.3149e+07	1.47275e+07	1.97839e+07	1.50716e+07	2.15803e+07	1.87154e+07
167.036	8.473	6.28237e+06	1.55105e+07	1.25355e+07	1.43586e+07	3.96313e+06	1.44743e+07	4.9467e+06	1.19625e+07	2.95746e+07	1.09741e+07	6.42443e+06	8.633e+06	6.70167e+06
167.069	7.224	4.5572e+06	8.77388e+06	4.81763e+06	2.82977e+06	4.3009e+06	2.09806e+06	7.52952e+06	1.03732e+06	504373	1.66458e+07	2.24929e+06	1.29336e+07	2.56976e+06
167.983	10.374	5.24218e+06	3.10182e+06	2.41693e+06	3.79307e+06	3.30317e+06	2.29952e+06	7.86332e+06	3.30861e+06	4.17556e+06	2.75539e+06	4.22895e+06	1.99884e+06	4.29256e+06
168.028	6.098	1.26032e+08	1.67159e+08	1.9624e+08	1.37738e+08	1.91426e+08	2.26048e+08	8.8233e+07	2.09832e+08	1.75357e+08	2.13284e+08	1.49478e+08	1.98994e+08	7.93537e+07
168.051	8.128	3.38613e+07	3.41687e+07	3.23976e+07	3.50694e+07	2.37728e+07	2.9735e+07	2.27919e+07	3.28144e+07	3.06805e+07	2.3988e+07	2.99442e+07	2.8289e+07	3.35983e+07
169.005	7.462	9.75823e+07	8.2254e+07	9.56128e+07	1.10691e+08	1.46264e+08	1.53322e+08	9.05408e+07	1.84059e+08	1.63832e+08	1.54896e+08	1.15157e+08	1.45743e+08	1.13707e+08
169.05	7.33	1.90936e+07	1.42174e+07	1.76556e+07	1.17599e+07	2.46869e+07	1.36627e+07	2.53196e+07	1.47324e+07	1.61173e+07	2.18726e+07	1.43747e+07	1.0182e+07	1.34159e+07
169.085	6.044	1.48566e+08	1.23834e+08	1.40112e+08	1.15639e+08	1.56518e+08	1.20466e+08	1.72499e+08	1.19914e+08	2.28449e+08	1.49598e+08	1.22243e+08	1.01019e+08	1.20489e+08
169.11	1.534	7.66984e+07	7.54122e+06	4.18781e+06	6.05738e+06	8.0171e+06	6.37308e+06	1.64868e+07	6.67726e+06	3.73333e+06	2.4174e+07	2.63136e+07	6.62305e+06	7.13089e+06
169.998	9.382	5.10117e+06	9.65818e+06	6.04713e+06	6.10456e+06	7.0355e+06	8.75196e+06	5.44241e+06	7.60345e+06	6.92638e+06	1.05162e+07	7.51742e+06	6.72172e+06	3.70843e+06
169.998	8.66	7.26378e+06	1.06748e+07	1.28537e+07	1.16806e+07	1.25649e+07	1.18456e+07	1.06243e+07	2.12381e+07	1.77271e+07	1.54521e+07	1.49659e+07	1.48805e+07	2.0918e+07
170.069	8.044	5.61584e+07	8.31692e+07	7.91438e+07	6.37074e+07	5.16731e+07	6.58264e+07	3.52806e+07	4.93892e+07	5.19341e+07	4.07753e+07	5.1621e+07	5.44509e+07	5.26409e+07
170.069	2.545	1.23645e+07	2.35109e+07	7.8738e+06	2.1012e+07	3.27181e+07	1.50151e+07	2.88231e+07	2.11663e+07	2.12657e+07	2.05635e+07	1.62892e+07	1.88973e+07	3.30118e+07
171.053	3.497	8.77458e+07	2.90791e+08	1.86375e+08	1.82179e+08	1.31231e+08	7.42923e+07	4.21545e+07	9.04223e+07	7.33126e+07	4.22839e+07	7.00466e+07	7.03305e+07	1.3385e+08
171.089	2.541	9.10744e+06	2.05551e+07	1.30936e+07	7.13736e+06	1.87314e+07	9.35071e+06	4.10454e+06	8.51867e+06	7.09258e+06	7.36388e+06	8.01121e+06	1.0858e+07	7.38493e+06
172.004	3.761	115256	1.81831e+06	305577	315738	135084	255912	273747	305298	82728.9	109205	466147	7.51718e+06	338335
172.014	8.476	2.70129e+08	2.95261e+08	4.97908e+08	2.85833e+08	4.10044e+08	3.60027e+08	2.90205e+08	2.03802e+08	4.51403e+08	6.80651e+08	3.87618e+08	5.23751e+08	2.14488e+08
172.014	7.565	7.01821e+07	6.62358e+07	8.13104e+07	7.33225e+07	6.64231e+07	1.73898e+08	4.19503e+07	3.15823e+07	7.54514e+07	1.39421e+08	1.12106e+08	1.90195e+08	3.07111e+07
172.11	1.469	1.59291e+06	1.9029e+06	2.04804e+06	2.70304e+06	1.9455e+06	1.65459e+06	1.82974e+06	1.62837e+06	1.67105e+06	1.64007e+06	1.48129e+06	1.73936e+06	1.09341e+07
172.121	3.089	1.29561e+07	403189	243098	863132	952237	320669	5.88212e+06	263142	276325	1.4614e+06	5.97913e+06	1.63977e+06	5.66797e+06
174.017	10.099	7.09859e+06	8.39433e+06	5.13548e+06	4.60916e+06	6.68625e+06	6.82639e+06	8.81159e+06	1.61624e+07	6.53047e+06	6.22208e+06	4.47447e+06	1.01526e+07	1.52458e+07
174.017	5.447	7.07078e+07	7.44506e+07	7.89393e+07	8.59058e+07	8.88128e+07	1.18513e+08	7.94613e+07	1.13995e+08	8.96965e+07	8.81675e+07	8.04734e+07	1.04424e+08	7.15347e+07
174.1	6.799	9.03256e+07	1.06696e+08	6.21799e+07	1.08495e+08	1.15004e+08	6.8631e+07	8.20831e+07	6.52791e+07	9.74915e+07	9.4384e+07	7.95557e+07	7.03527e+07	7.94467e+07
174.112	13.784	4.80957e+08	4.4505e+08	5.14115e+08	3.32209e+08	5.34735e+08	4.01654e+08	2.8653e+08	3.10514e+08	3.33137e+08	4.4751e+08	4.60144e+08	4.64245e+08	2.23254e+08
174.137	11.219	1.1182e+07	1.44501e+07	1.41002e+07	7.42772e+06	2.53836e+07	1.1932e+07	7.21175e+06	7.52091e+06	6.39232e+06	9.05534e+06	1.3133e+07	8.32475e+06	4.97239e+06
175.048	8.195	4.33548e+07	3.5886e+07	3.77359e+07	4.85431e+07	6.57867e+07	5.09832e+07	6.15702e+07	5.64061e+07	7.50239e+07	6.19405e+07	4.39312e+07	6.17005e+07	6.03586e+07
175.084	3.085	1.5329e+06	4.30094e+06	1.23031e+06	1.71218e+06	1.41992e+06	1.81199e+06	803466	2.85067e+06	1.78262e+06	1.41983e+06	1.8327e+06	2.92217e+06	1.06357e+07
175.096	8.676	7.89244e+08	9.75148e+08	1.13522e+09	8.17408e+08	1.09666e+09	8.17838e+08	8.17273e+08	9.81846e+08	7.31462e+08	6.01959e+08	8.40496e+08	5.81708e+08	7.81296e+08
175.121	4.455	8.94e+07	3.94967e+07	6.46441e+07	4.96697e+07	5.98346e+07	1.28391e+08	7.28614e+07	6.97813e+07	9.31543e+07	7.59091e+07	7.44999e+07	8.34392e+07	2.53143e+07
175.121	5.34	4.03238e+07	1.73193e+07	2.26967e+07	3.23758e+07	1.1798e+08	7.93884e+07	8.09991e+07	7.45906e+07	4.42051e+07	4.10316e+07	3.11154e+07	3.92073e+07	2.7737e+07
176.032	7.101	1.13986e+09	1.01861e+09	9.96713e+08	9.39087e+08	1.19411e+09	1.78186e+09	7.47209e+08	1.92835e+09	1.42758e+09	1.32667e+09	1.25273e+09	1.89776e+09	8.2115e+08
176.043	9.649	1.40744e+07	2.28539e+07	2.53231e+07	4.91218e+07	1.41593e+07	1.09645e+07	5.94495e+07	3.28278e+07	1.44753e+07	1.21522e+07	1.99639e+07	7.88088e+06	2.21878e+07
176.095	13.578	3.37847e+07	4.40895e+07	8.59145e+07	4.26676e+07	9.14632e+07	5.83671e+07	2.43618e+07	3.06677e+07	7.76145e+07	1.61769e+08	9.11416e+07	1.16627e+08	2.67842e+07
177.866	16.383	7.71357e+07	1.08809e+08	1.04817e+08	9.96431e+07	1.07455e+08	1.03902e+08	1.07849e+08	9.25978e+07	1.23019e+08	1.04433e+08	1.01766e+08	1.0226e+08	8.59179e+07
177.943	9.219	2.17674e+07	4.85936e+07	5.70493e+07	4.34015e+07	5.22283e+07	5.66526e+07	2.76969e+07	5.75505e+07	5.32977e+07	7.90894e+07	4.50579e+07	5.38013e+07	2.98277e+07
178.939	16.385	6.66465e+06	9.30113e+06	9.1774e+06	9.02668e+06	9.45807e+06	8.79928e+06	8.94892e+06	8.38319e+06	1.10667e+07	8.83045e+06	8.83032e+06	9.07367e+06	7.41305e+06
179.058	1.536	783095	912846	1.09308e+06	1.55941e+06	395257	1.08787e+06	2.52223e+06	479421	1.53198e+06	1.23469e+06	497622	1.30998e+06	4.18805e+06
179.08	4.188	1.63542e+08	1.15543e+08	1.28439e+08	8.84813e+07	2.89244e+08	2.48896e+08	3.22472e+08	1.94481e+08	2.3632e+08	2.96809e+08	2.05429e+08	2.11229e+08	1.25739e+08
179.095	1.504	5.91808e+06	4.87502e+06	3.44057e+06	4.023e+06	5.35874e+06	3.49461e+06	4.573e+06	3.02146e+06	3.88665e+06	4.72021e+06	5.69211e+06	4.44516e+06	3.91063e+06
179.941	16.25	3.51841e+06	5.45344e+06	5.71185e+06	5.92364e+06	5.07018e+06	6.02318e+06	5.70226e+06	7.95133e+06	5.2995e+06	4.82232e+06	4.67539e+06	4.88084e+06	4.65901e+06
180.064	9.229	5.91413e+07	8.36089e+07	1.10306e+08	9.12148e+07	9.63753e+07	8.96598e+07	2.48839e+07	4.71508e+07	1.0992e+08	2.08439e+08	9.26986e+07	1.14119e+08	1.4307e+07
180.064	4.464	5.31968e+06	1.70922e+07	7.56138e+06	6.80587e+06	3.94665e+06	6.47246e+06	628751	4.03224e+06	7.57626e+06	2.1005e+07	7.26478e+06	1.25478e+07	1.19675e+06
180.064	6.348	5.6343e+06	2.70943e+06	3.89585e+06	2.31805e+06	3.91436e+06	2.95231e+06	3.91552e+06	2.16287e+07	3.64036e+06	4.76863e+06	2.67125e+06	8.51113e+06	1.10891e+07
181.074	6.422	6.94604e+07	7.83253e+07	9.47642e+07	5.92197e+07	1.01272e+08	9.32524e+07	4.49137e+07	5.98022e+07	5.32894e+07	8.57073e+07	6.62598e+07	7.87205e+07	3.37939e+07
181.085	4.869	9.85583e+06	1.36503e+07	6.4091e+06	3.54996e+06	3.79713e+06	2.76574e+06	3.77957e+06	1.78087e+06	926692	2.9019e+07	2.74561e+06	2.47489e+07	2.4987e+06
182.058	2.74	2.89199e+06	2.62747e+06	2.88347e+06	1.87679e+06	7.14818e+06	2.24273e+06	1.84e+06	2.83763e+06	1.69302e+06	2.83554e+06	1.53696e+06	1.98992e+06	1.96096e+06
182.079	6.789	2.11521e+07	3.21691e+07	2.76773e+07	2.63442e+07	2.53393e+07	2.22424e+07	4.04464e+07	1.60628e+07	2.29126e+07	1.84255e+07	2.53066e+07	1.49523e+07	2.69014e+07
183.066	8.269	4.90321e+09	5.17793e+09	5.38413e+09	3.1262e+09	7.79042e+09	4.0934e+09	3.52224e+09	3.2562e+09	4.04228e+09	5.46168e+09	4.42035e+09	3.84263e+09	3.23043e+09
183.913	16.223	7.41813e+06	9.52057e+06	9.17686e+06	9.89242e+06	9.16016e+06	1.02293e+07	9.38675e+06	1.29384e+07	8.15021e+06	8.67491e+06	8.05871e+06	8.30514e+06	7.50726e+06
185.069	3.143	5.05875e+06	2.36337e+06	4.17425e+06	2.95088e+06	3.16719e+06	4.78907e+06	2.28836e+06	2.51202e+06	4.96889e+06	1.34001e+07	4.11411e+06	4.20725e+06	3.27071e+06
185.975	16.072	9.39086e+07	1.17078e+08	1.31965e+08	1.45746e+08	1.29705e+08	1.52121e+08	1.42414e+08	1.99252e+08	1.13178e+08	1.23783e+08	1.09715e+08	1.16691e+08	1.17348e+08
185.993	10.059	5.14431e+07	4.04149e+07	3.76072e+07	4.696e+07	4.03008e+07	3.22108e+07	5.97576e+07	4.49023e+07	5.01188e+07	2.44709e+07	4.54733e+07	2.2768e+07	3.8256e+07
186.029	3.728	6.80553e+07	3.75613e+07	6.10655e+07	6.08476e+07	4.24254e+07	5.05325e+07	2.60267e+07	4.32337e+07	2.58035e+07	2.15706e+07	2.99569e+07	1.90449e+07	1.97324e+07
186.1	6.799	1.39169e+06	1.47334e+06	372108	581110	720234	1.41452e+06	872445	427151	320039	5.18138e+06	1.73176e+06	2.9826e+06	642682
186.1	3.507	1.00234e+07	1.05875e+07	8.58555e+06	6.11885e+06	1.44974e+07	3.89928e+06	4.84036e+06	5.85416e+06	4.12363e+06	6.58263e+06	8.87808e+06	7.35364e+06	9.57666e+06
186.119	1.523	9.17065e+07	1.31375e+07	6.30188e+06	6.66447e+06	1.45112e+07	7.99243e+06	1.53614e+07	1.06821e+07	7.28004e+06	2.06875e+07	3.94783e+07	1.21403e+07	8.18706e+06
187.063	5.002	6.45576e+08	6.9732e+08	8.50491e+08	4.93913e+08	7.8895e+08	5.56364e+08	4.54014e+08	2.34789e+08	5.61655e+08	5.51237e+08	6.06958e+08	5.55529e+08	3.23787e+08
187.121	2.544	7.55431e+07	1.26677e+07	6.54187e+06	1.05767e+07	9.12491e+06	9.89262e+06	2.5445e+07	1.49371e+07	7.94802e+06	2.73407e+07	3.4093e+07	1.19938e+07	8.71865e+06
188.014	1.504	111006	70210.4	80055.3	94213.2	89338.9	63085.1	104985	71861.4	8.22028e+06	98150.7	112425	109552	177513
188.049	2.699	3.67691e+07	7.54045e+07	7.33325e+07	4.67382e+07	6.52708e+07	4.18531e+07	4.82861e+07	5.86082e+07	5.96312e+07	7.2963e+07	5.75266e+07	4.17857e+07	3.83118e+07
188.08	3.497	1.05198e+08	3.45416e+08	2.18501e+08	2.15507e+08	1.54523e+08	8.8133e+07	4.93636e+07	1.08212e+08	8.52835e+07	4.93861e+07	8.24057e+07	8.3108e+07	1.58325e+08
188.08	1.769	1.10424e+07	3.47557e+07	2.41053e+07	2.05159e+07	1.68651e+07	9.86134e+06	4.81942e+06	9.50177e+06	8.58649e+06	5.63518e+06	8.79174e+06	7.53214e+06	1.74976e+07
188.116	6.238	2.76702e+07	2.73002e+07	2.82125e+07	2.04585e+07	4.15961e+07	2.80834e+07	2.78134e+07	2.32568e+07	1.99188e+07	2.73362e+07	2.95539e+07	2.48904e+07	1.77338e+07
188.116	6.576	2.28139e+06	627043	931301	650151	969862	1.12169e+06	805147	1.19717e+06	1.26365e+06	1.27832e+06	1.8878e+06	1.23665e+06	592897
188.116	2.539	7.96248e+06	2.0678e+07	1.3133e+07	6.24175e+06	1.91358e+07	8.41271e+06	3.93772e+06	6.52564e+06	6.36885e+06	7.18643e+06	7.65493e+06	8.79622e+06	5.60784e+06
188.152	11.874	5.51444e+07	8.28703e+07	7.38293e+07	4.98908e+07	8.26738e+07	4.89713e+07	4.51515e+07	3.71319e+07	3.85233e+07	4.23721e+07	5.63937e+07	4.19962e+07	2.69198e+07
189.01	2.482	1.48957e+06	5.2018e+06	5.02274e+06	3.01791e+06	4.10314e+06	3.62122e+06	4.62797e+06	3.15164e+06	2.88369e+06	4.4374e+06	2.47319e+06	3.70736e+06	6.95647e+06
189.064	7.874	4.65319e+06	5.54488e+06	4.79333e+06	4.87925e+06	8.47409e+06	4.01967e+06	1.17014e+07	4.55016e+06	3.48811e+06	3.38381e+06	4.87387e+06	3.9915e+06	5.0709e+06
189.111	8.154	2.356e+07	1.94395e+07	1.16518e+07	1.6859e+07	1.25287e+07	1.29632e+07	1.24406e+07	1.32159e+07	3.47564e+07	1.65064e+07	1.47619e+07	1.61737e+07	2.28091e+07
189.994	2.091	1.33336e+06	5.23327e+06	5.73935e+06	4.00452e+06	3.50917e+06	4.29031e+06	3.7695e+06	4.24872e+06	3.33881e+06	4.22317e+06	2.60646e+06	4.61286e+06	1.4671e+07
190.048	3.612	1.74776e+07	2.147e+07	1.95263e+07	1.86599e+07	3.04558e+07	2.7874e+07	1.45459e+07	3.04021e+07	2.43203e+07	1.77327e+07	1.88619e+07	2.46619e+07	1.20807e+07
190.059	9.336	4.3303e+06	5.95101e+06	4.45794e+06	5.1032e+06	5.02656e+06	5.47881e+06	5.11872e+06	4.48783e+06	5.53518e+06	5.07355e+06	4.64662e+06	5.24953e+06	4.4215e+06
190.059	8.724	5.8502e+06	8.54704e+06	7.65027e+06	7.72722e+06	9.17153e+06	1.21317e+07	5.72392e+06	5.50013e+06	8.36068e+06	6.11253e+06	6.33612e+06	8.69846e+06	3.6904e+06
190.069	13.291	1.3387e+07	1.30807e+07	1.46626e+07	9.66988e+06	1.55715e+07	1.10308e+07	1.12634e+07	9.09644e+06	9.56802e+06	1.27283e+07	1.21269e+07	9.46666e+06	4.71998e+06
190.095	13.289	8.74443e+06	8.11636e+06	9.5727e+06	6.78231e+06	1.00232e+07	6.78696e+06	7.46799e+06	6.47213e+06	8.09904e+06	8.08421e+06	7.28417e+06	7.354e+06	3.41313e+06
191.043	7.094	7.10219e+07	6.06514e+07	5.32741e+07	4.33771e+07	6.82767e+07	1.00182e+08	4.47763e+07	8.34095e+07	7.17274e+07	7.51227e+07	8.57207e+07	8.46092e+07	4.64854e+07
191.062	1.533	3.28558e+06	6.88484e+06	4.99461e+06	3.73557e+06	4.52302e+06	5.80581e+06	3.18781e+06	2.91702e+06	4.6584e+06	4.52491e+06	3.69579e+06	4.70272e+06	2.2988e+06
191.116	5.519	9.79841e+06	7.68102e+06	8.99712e+06	1.17654e+07	2.22137e+07	2.35959e+07	2.19997e+07	2.13348e+07	1.24134e+07	1.28828e+07	1.09787e+07	1.40205e+07	8.57445e+06
192.027	10.928	7.09077e+06	4.34226e+06	6.64175e+06	4.63814e+06	5.4253e+07	7.00214e+06	6.78546e+06	1.01681e+08	5.23562e+06	3.83559e+07	3.79859e+07	4.12893e+07	8.00057e+06
192.027	10.579	3.60591e+08	3.18187e+08	2.8079e+08	2.49106e+08	3.31401e+08	3.83531e+08	4.17095e+08	5.50244e+08	3.24305e+08	3.00167e+08	2.90908e+08	4.17806e+08	5.49586e+08
195.935	10.325	3.1973e+07	5.42494e+07	3.37182e+07	4.6318e+07	8.20823e+07	3.98492e+07	7.48861e+07	3.94546e+07	5.88307e+07	4.60181e+07	4.07018e+07	3.47817e+07	1.04834e+08
195.944	10.327	6.31497e+06	8.21111e+06	8.00087e+06	7.09014e+06	7.88155e+06	7.4019e+06	7.41916e+06	6.40387e+06	7.67982e+06	8.244e+06	7.74599e+06	6.65571e+06	8.9675e+06
195.954	9.242	6.51364e+07	9.61477e+07	1.1595e+08	8.86437e+07	1.21565e+08	1.15093e+08	3.34804e+06	2.91705e+06	1.23227e+08	2.09816e+08	1.0085e+08	5.04172e+06	1.55037e+06
195.954	9.121	6.0197e+07	1.42676e+08	1.71072e+08	1.16017e+08	1.54362e+08	1.78064e+08	8.95925e+07	2.42346e+08	1.40081e+08	1.79747e+08	1.2559e+08	2.503e+08	1.60022e+08
196.058	7.423	4.61226e+07	8.40513e+07	5.96063e+07	4.62606e+07	6.67697e+07	6.84037e+07	3.88347e+07	4.05444e+07	7.83583e+07	3.28481e+07	4.99808e+07	6.68872e+07	4.1993e+07
196.058	6.526	1.14836e+08	1.90817e+08	1.83333e+08	1.0001e+08	1.57316e+08	9.66721e+07	6.02649e+07	8.53271e+07	9.67667e+07	9.24135e+07	9.36164e+07	8.38853e+07	8.84904e+07
197.08	3.29	6.07699e+06	8.93533e+06	6.02823e+06	6.99614e+06	7.72239e+06	3.77879e+06	6.2819e+06	6.56533e+06	6.45771e+06	4.41107e+06	4.97109e+06	4.82708e+06	1.11779e+07
197.082	5.851	1.05332e+07	7.48914e+06	1.04695e+07	1.70935e+07	4.73249e+06	1.78085e+07	1.9938e+07	1.45534e+07	3.4999e+07	1.05847e+07	1.68358e+07	1.3445e+07	1.99851e+07
197.09	9.233	3.34453e+06	4.21571e+06	4.94885e+06	4.66059e+06	4.48785e+06	4.31951e+06	1.56732e+06	2.92314e+06	5.35891e+06	9.76792e+06	4.96248e+06	5.299e+06	894429
198.03	7.563	1.40247e+07	1.28231e+07	1.49115e+07	1.40311e+07	1.32388e+07	3.1488e+07	7.84352e+06	5.71806e+06	1.45338e+07	2.51968e+07	2.17024e+07	3.73516e+07	5.55635e+06
199.887	16.278	1.33177e+07	1.76327e+07	1.72871e+07	1.73375e+07	1.67654e+07	1.90427e+07	1.84544e+07	2.20664e+07	1.60052e+07	1.66124e+07	1.52166e+07	1.61973e+07	1.48513e+07
200.045	2.751	976631	1.18626e+07	1.5939e+06	3.84928e+06	2.64894e+06	1.02638e+07	1.4893e+06	2.0593e+07	1.52678e+07	2.37621e+06	5.12461e+06	3.13797e+07	5.52736e+07
200.045	1.63	53807.6	1.12428e+06	90157.8	315266	251605	1.04668e+06	43845.5	1.91658e+06	1.74027e+06	197034	435119	3.30629e+06	6.22542e+06
201.1	2.547	4.32511e+06	1.03611e+07	8.22379e+06	3.64064e+06	1.17093e+07	3.8498e+06	2.81125e+06	3.51077e+06	5.7843e+06	7.09889e+06	5.12626e+06	6.71486e+06	2.97653e+06
201.949	16.298	6.80225e+07	8.2153e+07	9.31276e+07	9.35173e+07	8.98112e+07	9.87497e+07	9.4003e+07	1.06267e+08	8.66511e+07	9.19996e+07	8.37254e+07	8.59241e+07	8.32766e+07
202.045	9.279	5.12153e+06	4.60265e+06	5.36779e+06	4.75252e+06	5.03195e+06	4.21012e+06	2.42326e+06	2.63588e+06	4.86301e+06	8.97201e+06	5.68513e+06	5.1386e+06	1.1072e+06
202.095	2.546	712802	1.07529e+06	863397	1.34105e+06	1.45709e+06	214744	1.64767e+06	1.03609e+06	826519	871837	454831	1.01015e+06	2.06594e+06
202.132	1.533	3.29591e+06	6.75753e+06	3.55504e+06	1.66626e+06	8.25096e+06	2.71714e+06	1.59853e+06	1.98176e+06	2.53823e+06	3.26436e+06	3.45242e+06	3.623e+06	1.72947e+06
202.132	5.749	4.56043e+06	4.72534e+06	6.75695e+06	2.51041e+06	4.85804e+06	1.43626e+06	1.02002e+06	1.29861e+06	3.55968e+06	1.27844e+07	8.75569e+06	1.05593e+07	1.70851e+06
202.143	11.555	5.87017e+07	8.36677e+07	7.80887e+07	4.05291e+07	8.4573e+07	6.01316e+07	3.64219e+07	4.29439e+07	4.56014e+07	4.53113e+07	5.7267e+07	4.57615e+07	2.90649e+07
203.079	8.785	1.63912e+07	1.95924e+07	1.74973e+07	1.50686e+07	2.00599e+07	1.99126e+07	1.30075e+07	1.02343e+07	1.81056e+07	1.48499e+07	1.67936e+07	1.68183e+07	1.48392e+07
203.079	5.191	1.138e+07	1.76723e+07	6.60663e+07	2.48142e+07	2.75589e+07	1.36449e+07	1.37845e+07	2.02382e+07	3.64294e+07	2.35369e+07	3.37919e+07	1.2576e+07	3.29816e+07
203.08	3.139	1.98025e+06	846075	1.70845e+06	1.308e+06	1.29185e+06	2.44362e+06	775245	1.55952e+06	2.2044e+06	6.00863e+06	1.72044e+06	2.31804e+06	1.27235e+06
203.116	3.955	7.33931e+09	6.34389e+09	6.50715e+09	7.35646e+09	1.10822e+10	1.51303e+10	1.03452e+10	1.36848e+10	1.47709e+10	1.28924e+10	9.28302e+09	1.20633e+10	6.36348e+09
203.116	1.527	1.68156e+06	3.19132e+06	3.15989e+06	2.10026e+06	2.70254e+06	3.32544e+06	1.12751e+06	2.40238e+06	2.09304e+06	3.07851e+06	2.09055e+06	2.45082e+06	1.08861e+06
204.061	6.798	1.23224e+07	1.75146e+07	1.40977e+07	1.02603e+07	1.05935e+07	7.08251e+06	1.81497e+07	1.03717e+07	8.29922e+06	1.04261e+07	1.23536e+07	6.1865e+06	1.34944e+07
204.075	8.582	3.01038e+07	2.50113e+07	2.79929e+07	2.53785e+07	1.7994e+07	2.04388e+07	1.10149e+07	1.99334e+07	1.69661e+07	1.67761e+07	1.9837e+07	1.60283e+07	1.79135e+07
204.09	5.01	7.44054e+07	8.50966e+07	1.01888e+08	6.24368e+07	9.59545e+07	6.95361e+07	5.28543e+07	3.22103e+07	7.20601e+07	6.81457e+07	6.787e+07	7.69624e+07	3.74992e+07
204.111	10.045	1.74099e+06	2.13825e+06	1.73942e+06	2.57009e+06	1.81912e+06	2.69537e+06	2.55445e+06	2.30677e+06	1.46921e+06	3.06838e+06	1.77307e+06	2.32838e+06	1.4803e+06
205.095	3.951	6.12159e+06	5.29168e+06	5.90352e+06	6.19061e+06	1.02277e+07	1.47397e+07	9.72108e+06	9.57767e+06	1.2099e+07	1.18777e+07	7.48458e+06	9.76511e+06	6.39049e+06
205.921	16.247	1.54004e+07	2.15697e+07	2.38596e+07	2.4789e+07	2.29405e+07	2.72577e+07	2.32141e+07	3.32734e+07	2.02382e+07	2.15523e+07	1.96785e+07	2.02626e+07	1.90313e+07
207.053	3.708	3.01742e+06	9.18997e+06	5.02398e+06	2.6169e+06	3.31707e+06	1.76387e+06	2.16765e+06	756466	88439.6	6.51209e+06	1.69319e+06	1.28268e+07	402742
207.957	16.077	3.64593e+07	4.91593e+07	5.84878e+07	5.95843e+07	5.8188e+07	6.72392e+07	5.97864e+07	9.02204e+07	4.73694e+07	5.22305e+07	4.37458e+07	4.47591e+07	4.90184e+07
208.022	9.331	4.33031e+07	4.22951e+07	5.51349e+07	6.99926e+07	3.53983e+07	2.25678e+07	8.78378e+07	1.92163e+07	3.23444e+07	3.15491e+07	4.09883e+07	2.87022e+07	3.57655e+07
208.085	4.224	8.62017e+06	4.50102e+06	6.01008e+06	7.95364e+06	7.11047e+06	1.06146e+08	6.15535e+06	9.54012e+07	5.79166e+06	1.537e+07	8.78262e+06	3.72624e+07	4.18279e+06
209.993	5.463	6.43567e+07	6.76389e+07	7.13449e+07	7.34783e+07	8.00973e+07	1.10746e+08	6.63575e+07	1.0667e+08	8.04781e+07	8.24532e+07	7.37251e+07	1.00851e+08	6.16566e+07
211.036	8.812	2.49098e+08	1.03505e+07	2.08279e+07	5.34942e+07	2.7653e+07	2.36918e+08	1.16326e+08	2.27424e+08	1.5952e+08	2.05599e+08	1.90566e+08	1.70718e+08	3.74303e+07
212.009	7.65	1.14265e+07	1.95127e+07	2.29547e+07	1.78229e+07	2.22993e+07	1.66344e+07	1.02832e+07	1.35531e+07	1.66423e+07	1.39849e+07	1.60129e+07	1.36674e+07	1.34429e+07
212.091	8.927	1.18972e+07	4.1888e+06	1.17977e+07	1.01421e+07	8.15654e+06	8.59807e+06	7.79569e+06	9.11416e+06	7.0391e+06	1.51708e+07	1.12455e+07	1.47649e+07	2.6001e+07
212.135	1.509	1.01015e+07	4.11892e+06	4.08744e+06	5.39531e+06	8.8631e+06	3.39622e+06	2.13969e+06	2.95341e+06	3.15584e+06	1.22044e+06	1.38536e+07	6.77091e+06	3.01716e+06
213.246	2.544	972416	2.23214e+06	1.41786e+06	2.12384e+06	2.46882e+06	1.54733e+06	2.35875e+06	1.08027e+07	1.67902e+06	1.35469e+06	6.02285e+06	1.67345e+06	3.42274e+06
214.009	10.577	1.83974e+07	1.61517e+07	1.43938e+07	1.20247e+07	2.01514e+07	1.69036e+07	2.26551e+07	3.92563e+07	1.63291e+07	1.47001e+07	1.45195e+07	2.38661e+07	2.8434e+07
214.132	6.987	4.20975e+06	4.01864e+06	1.4914e+06	1.73306e+06	2.08853e+06	1.00517e+06	2.24979e+06	975755	930250	3.45437e+06	4.6642e+06	2.44929e+06	2.10153e+06
214.132	2.535	5.55228e+06	1.51648e+07	1.43002e+07	5.44599e+06	1.0393e+07	4.8809e+06	4.44557e+06	5.59786e+06	5.33959e+06	4.79432e+06	5.90997e+06	4.919e+06	5.08272e+06
215.056	8.424	3.4858e+08	3.16942e+08	3.73902e+08	3.38695e+08	4.35151e+08	1.04301e+09	2.41974e+08	2.66684e+08	4.81338e+08	6.98059e+08	6.17164e+08	8.67672e+08	1.9167e+08
215.86	16.342	2.98155e+07	4.18352e+07	4.17627e+07	4.04346e+07	4.05218e+07	4.31087e+07	4.16476e+07	4.24809e+07	4.36279e+07	3.84281e+07	3.87227e+07	3.8029e+07	3.41934e+07
217.131	1.758	3.30118e+07	3.02429e+07	2.90502e+07	2.91246e+07	8.84321e+07	1.5148e+08	5.53589e+07	4.82167e+07	1.03036e+08	1.17061e+08	4.51144e+07	2.52769e+08	1.74226e+07
217.131	3.145	2.5809e+08	2.6762e+08	2.44181e+08	2.44399e+08	7.17875e+08	1.157e+09	4.46818e+08	4.41106e+08	8.26308e+08	8.66665e+08	3.74568e+08	2.15012e+09	1.32425e+08
217.917	10.338	5.70853e+06	6.96499e+06	5.38975e+06	6.38163e+06	9.48977e+06	5.42921e+06	8.4089e+06	5.61172e+06	6.84321e+06	5.96893e+06	5.90211e+06	4.76772e+06	1.0067e+07
217.923	16.381	1.70396e+08	2.25327e+08	2.27118e+08	2.20667e+08	2.25819e+08	2.29337e+08	2.3716e+08	2.07235e+08	2.58977e+08	2.17286e+08	2.178e+08	2.20819e+08	1.87208e+08
218.09	3.338	7.1838e+07	2.10072e+08	1.90045e+08	1.15865e+08	7.80883e+07	8.72416e+07	3.39632e+07	6.23228e+07	6.75079e+07	6.15769e+07	7.93941e+07	5.97193e+07	4.13848e+07
218.09	1.704	5.23363e+06	1.96261e+07	1.9005e+07	9.09734e+06	6.61326e+06	7.45866e+06	2.931e+06	4.32975e+06	6.13988e+06	6.06764e+06	2.90333e+06	2.90346e+06	3.83967e+06
218.127	1.537	435308	1.13386e+06	957819	353102	2.23019e+06	762613	252020	341580	596759	809634	651471	1.17742e+06	312018
219.074	7.766	4.11283e+06	7.85717e+06	7.70645e+06	4.62587e+06	4.99382e+06	3.95732e+06	4.11137e+06	2.16481e+06	2.97126e+06	4.26477e+06	4.06421e+06	2.96272e+06	1.89937e+06
219.111	2.549	4.53612e+07	3.3445e+07	7.18782e+07	4.61712e+07	3.78747e+07	5.45681e+07	9.06425e+07	3.4802e+07	1.07772e+08	7.31226e+07	6.08934e+07	5.77706e+07	5.54154e+07
219.111	1.541	2.50932e+07	1.15239e+07	3.6924e+07	2.01412e+07	2.18894e+07	3.80757e+07	4.67099e+07	2.20948e+07	6.88993e+07	3.43808e+07	3.4194e+07	2.68661e+07	2.98211e+07
220.106	3.484	7.22303e+06	1.30044e+07	8.95597e+06	4.42814e+06	1.23859e+07	6.48992e+06	3.33848e+06	4.22511e+06	4.79249e+06	4.72966e+06	6.32805e+06	4.93037e+06	2.94988e+06
221.091	1.396	1.80744e+08	3.38165e+07	3.66608e+07	6.92907e+07	6.42246e+07	3.0859e+07	1.29643e+08	3.01991e+07	3.55994e+07	5.27066e+07	2.04501e+08	7.40158e+07	8.11716e+07
221.126	6.45	9.69391e+06	9.52788e+06	8.36212e+06	4.45485e+06	7.49385e+06	1.44536e+07	4.61951e+06	6.84517e+06	8.88824e+06	1.52608e+07	9.83325e+06	1.70723e+07	4.00171e+06
221.895	16.328	5.59779e+07	7.64643e+07	7.86803e+07	7.68905e+07	7.43192e+07	8.05863e+07	8.01911e+07	8.4197e+07	7.80866e+07	7.39089e+07	7.10266e+07	7.11758e+07	6.17108e+07
222.067	9.514	1.34212e+08	1.19105e+08	1.56242e+08	1.67447e+08	1.0313e+08	3.03371e+07	1.46475e+08	4.17243e+07	4.15261e+07	4.49945e+07	1.05993e+08	4.5684e+07	1.56396e+08
222.1	2.536	997553	4.06061e+06	2.46821e+06	1.16487e+06	2.77184e+06	1.47516e+06	896802	1.5267e+06	1.12827e+06	1.36e+06	1.44206e+06	1.98076e+06	918988
223.105	4.817	1.35291e+07	1.51066e+07	1.83138e+07	1.61716e+07	1.61329e+07	3.34406e+07	1.42409e+07	2.08635e+07	2.54855e+07	2.45006e+07	1.86086e+07	2.65375e+07	1.28807e+07
223.106	6.371	7.05132e+07	5.08976e+07	8.18123e+07	6.93829e+07	9.71027e+07	1.12397e+08	7.51998e+07	1.08482e+08	1.15746e+08	9.42407e+07	7.88748e+07	7.64664e+07	5.05878e+07
225.075	3.488	7.32517e+06	7.01701e+06	1.69558e+07	3.94497e+06	7.97187e+06	7.21345e+06	4.22117e+06	1.0598e+07	1.94267e+06	7.99785e+06	1.02159e+07	9.14036e+06	9.14729e+06
226.106	8.483	3.09376e+06	2.41564e+06	2.74721e+06	3.09131e+06	1.57918e+06	2.60191e+06	3.71393e+06	1.69022e+08	9.63303e+06	2.64111e+06	2.35413e+06	2.13786e+06	1.72329e+07
227.02	5.447	2.92229e+07	3.27473e+07	3.72465e+07	4.05795e+07	3.5139e+07	3.20475e+07	2.81551e+07	3.30503e+07	3.53325e+07	3.46966e+07	3.27061e+07	3.35045e+07	3.02589e+07
227.09	3.853	1.35499e+07	1.54112e+07	9.1917e+06	8.86715e+06	3.58172e+07	1.40724e+07	7.44271e+06	2.20131e+07	8.87121e+06	8.80336e+06	1.15464e+07	1.25091e+07	1.30824e+07
227.225	1.382	1.01343e+07	9.2541e+06	2.56478e+06	1.13642e+06	4.65274e+06	1.45769e+06	3.52445e+06	6.93215e+06	5.86978e+06	1.40762e+06	1.39958e+07	2.11298e+07	2.28618e+08
228.004	5.433	4.30648e+08	4.51459e+08	4.70643e+08	4.98753e+08	4.51242e+08	5.67255e+08	5.14326e+08	5.14439e+08	4.89441e+08	4.69272e+08	4.48992e+08	3.8806e+08	4.45128e+08
228.075	2.674	3.29758e+06	4.5509e+06	4.89311e+06	3.3062e+06	6.56254e+06	4.01076e+06	2.74357e+06	2.82896e+06	2.43735e+06	3.83951e+06	4.42274e+06	3.89829e+06	2.42141e+06
228.111	6.971	2.58271e+07	5.31127e+07	3.58472e+07	6.28209e+07	3.42936e+07	3.35487e+07	3.19548e+07	2.55133e+07	7.71505e+07	2.78239e+07	2.84338e+07	5.3516e+07	4.2562e+07
228.147	3.194	1.90273e+07	2.46002e+07	2.12312e+07	1.88428e+07	3.48688e+07	4.22034e+07	2.1223e+07	3.70195e+07	3.53446e+07	2.18797e+07	2.35355e+07	3.10532e+07	1.53619e+07
229.072	8.265	3.89801e+06	3.8141e+06	4.16883e+06	2.35478e+06	6.98464e+06	2.86223e+06	2.89453e+06	3.09915e+06	2.83857e+06	3.81623e+06	3.35265e+06	2.52623e+06	2.54218e+06
229.088	7.628	7.95967e+07	7.86878e+07	7.27412e+07	7.91475e+07	1.99273e+08	6.59021e+07	7.99698e+07	6.84002e+07	5.65572e+07	5.78566e+07	9.23848e+07	1.03489e+08	6.87072e+07
229.24	1.496	4.1254e+06	4.89095e+06	3.72645e+06	1.48702e+07	4.48189e+06	4.75966e+06	1.70835e+07	6.75705e+07	3.07402e+07	6.6625e+06	1.13359e+07	1.09101e+07	3.58092e+08
229.939	16.078	2.00402e+07	2.81694e+07	3.14115e+07	3.19838e+07	2.99543e+07	3.7521e+07	3.33105e+07	5.43352e+07	2.61926e+07	2.80485e+07	2.53716e+07	2.54709e+07	2.6679e+07
230.019	8.624	1.03884e+07	1.44593e+07	1.3401e+07	1.26605e+07	1.36734e+07	1.38951e+07	8.45171e+06	3.10415e+07	1.9861e+07	1.05366e+07	1.12161e+07	8.45646e+06	1.94783e+07
230.019	8.929	8.94435e+06	8.07803e+06	7.78041e+06	7.54377e+06	1.04468e+07	6.29324e+06	5.27627e+06	1.86004e+07	1.29257e+07	9.39693e+06	1.02828e+07	7.38834e+06	1.35695e+07
230.09	8.482	6.15584e+06	7.34997e+06	7.36656e+06	6.39071e+06	7.91898e+06	9.53729e+06	6.79859e+06	7.5295e+06	8.69487e+06	7.34854e+06	7.39036e+06	7.54981e+06	6.60649e+06
230.126	5.93	3.81745e+07	5.29116e+07	5.52899e+07	4.56709e+07	3.83797e+07	3.97868e+07	2.78749e+07	3.5548e+07	3.08159e+07	3.46917e+07	3.9371e+07	3.53525e+07	3.48798e+07
231.147	1.609	2.23259e+08	2.1109e+08	1.86247e+08	1.91944e+08	5.33615e+08	4.04362e+08	3.7771e+08	2.50301e+08	3.97644e+08	5.00529e+08	2.56902e+08	4.36877e+08	1.2897e+08
231.147	2.69	8.55968e+08	8.59205e+08	7.90315e+08	8.10389e+08	2.35817e+09	1.57653e+09	1.63568e+09	1.12018e+09	1.68001e+09	1.99779e+09	1.06606e+09	1.90234e+09	5.4588e+08
231.834	16.385	3.29027e+07	4.52972e+07	4.37261e+07	3.92358e+07	4.40856e+07	4.07863e+07	4.52132e+07	3.67608e+07	5.06918e+07	4.15044e+07	4.17922e+07	4.15613e+07	3.32882e+07
231.998	9.167	1.08408e+07	1.3376e+07	1.14022e+07	1.11186e+07	1.23482e+07	1.01872e+07	1.3256e+07	1.26591e+07	9.95987e+06	9.56082e+06	1.10605e+07	8.51285e+06	1.31306e+07
232.142	2.548	6.29168e+06	1.76842e+07	1.62191e+07	5.62578e+06	1.22116e+07	6.87528e+06	4.62805e+06	5.50917e+06	6.43427e+06	5.73398e+06	6.55468e+06	6.49628e+06	5.07236e+06
232.142	9.462	1.15091e+06	785352	1.08358e+06	739785	791194	806077	415408	987271	4.26676e+06	9.86558e+06	1.28588e+06	1.68324e+06	362116
232.142	1.531	4.25517e+06	5.33958e+06	4.09915e+06	3.38309e+06	5.79331e+06	4.23151e+06	1.79654e+06	3.19249e+06	3.15335e+06	3.18742e+06	2.47645e+06	4.54267e+06	3.58454e+06
234.085	5.541	2.49081e+06	2.26879e+06	2.63205e+06	2.99708e+06	2.14214e+06	4.56713e+06	8.97632e+06	1.25275e+07	4.35064e+06	5.8398e+06	4.974e+06	2.00428e+06	6.60828e+06
234.085	8.865	5.92895e+06	1.03287e+07	8.57209e+06	5.41641e+06	7.22932e+06	7.22808e+06	3.3499e+06	5.2267e+06	5.83505e+06	5.21751e+06	5.8797e+06	5.39828e+06	4.17361e+06
234.158	4.196	4.9593e+08	1.64384e+08	1.87617e+08	5.68638e+07	1.73472e+09	1.17238e+09	1.67947e+09	6.87433e+08	1.08694e+09	1.55705e+09	7.11104e+08	8.46077e+08	1.67398e+08
236.08	3.499	5.56422e+06	1.5163e+06	2.15207e+06	5.58279e+06	7.65123e+06	8.16286e+07	1.9841e+06	7.7024e+07	2.72108e+06	1.21015e+07	4.18081e+06	1.67192e+07	959759
237.012	3.072	1.09862e+07	6.72782e+06	8.21996e+06	8.55781e+06	6.93169e+06	7.22634e+06	1.34971e+07	6.49289e+06	7.43569e+06	9.24031e+06	8.40561e+06	6.18812e+06	9.44454e+06
237.038	8.404	1.07328e+07	8.19686e+06	8.46588e+06	9.83226e+06	7.63841e+06	1.61741e+07	8.92383e+06	8.5383e+06	9.69836e+06	1.15927e+07	1.28483e+07	1.33428e+07	6.42732e+06
238.996	9.058	2.88906e+07	4.45238e+07	5.30663e+07	3.6584e+07	6.45769e+07	6.27985e+07	1.69843e+07	2.78288e+07	5.28606e+07	4.51227e+07	3.87095e+07	5.24266e+07	1.97711e+07
239.102	5.778	3.82828e+07	2.15421e+07	2.44817e+07	2.94755e+07	1.85872e+07	4.40747e+07	2.15448e+07	3.85243e+07	2.12384e+07	4.44524e+07	4.25372e+07	3.3871e+07	1.84035e+07
240.024	8.8	3.26768e+06	5.78478e+06	5.95004e+06	2.48655e+06	8.94304e+06	4.26608e+06	3.16908e+06	2.99963e+06	2.92319e+06	2.28149e+06	4.08419e+06	2.69393e+06	2.31656e+06
240.072	3.32	1.00272e+07	2.51739e+07	2.06311e+07	1.15669e+07	9.07041e+06	8.6676e+06	4.35525e+06	5.31476e+06	6.60783e+06	6.79263e+06	9.6236e+06	6.10873e+06	3.90764e+06
240.089	7.83	685785	1.61708e+06	1.77628e+06	2.01825e+06	2.4734e+06	3.59018e+06	4.25939e+06	2.28154e+06	5.4719e+06	2.82966e+06	3.46715e+06	4.30498e+06	2.38209e+06
240.122	8.867	130052	122294	126600	119124	136052	130189	109132	6.79911e+06	112617	168042	128273	111176	233167
240.122	7.362	6.9426e+06	1.1088e+07	7.22878e+06	6.6919e+06	9.53142e+06	4.32595e+06	6.74079e+06	1.31148e+08	6.73611e+06	4.89888e+06	4.49697e+06	4.7122e+06	1.73801e+07
240.147	1.76	4.13835e+06	7.91942e+06	6.2786e+06	5.20327e+06	7.90207e+06	4.88245e+07	6.1516e+06	6.81598e+06	1.05537e+07	6.41742e+06	6.97181e+06	9.05865e+06	3.3665e+06
242.019	9.28	1.2968e+06	1.20665e+06	1.10947e+06	1.8186e+06	1.65926e+06	1.08609e+06	5.24028e+06	3.46664e+06	2.50294e+06	1.98602e+06	1.51574e+06	1.45171e+06	8.04692e+06
243.085	5.213	2.3773e+08	1.89545e+08	1.65811e+08	1.90755e+08	2.29611e+08	2.95982e+08	2.76241e+08	5.36645e+08	3.11297e+08	2.41818e+08	1.87833e+08	2.14745e+08	3.61812e+08
243.147	2.586	4.42177e+06	3.00772e+06	3.46422e+06	3.02734e+06	5.92365e+06	9.64287e+06	7.02867e+06	8.2314e+06	4.16741e+06	8.37586e+06	6.14675e+06	4.97699e+06	946850
244.035	8.83	3.3299e+07	8.86005e+06	2.45965e+07	2.19445e+07	1.37679e+07	3.58459e+07	6.04008e+06	1.95817e+07	3.40342e+07	9.98788e+07	3.01044e+07	3.76705e+07	7.34059e+06
244.07	3.49	1.87458e+08	2.79182e+08	2.75859e+08	1.60336e+08	3.54178e+08	2.41541e+08	2.08179e+08	1.76552e+08	2.4621e+08	2.80238e+08	2.63e+08	3.07402e+08	1.30863e+08
244.07	5.365	1.04859e+07	1.47706e+07	1.35296e+07	1.03799e+07	1.6979e+07	1.50981e+07	9.62325e+06	1.40128e+07	1.08486e+07	1.1856e+07	1.30121e+07	1.29073e+07	1.14686e+07
244.073	7.379	3.0796e+07	2.27271e+07	3.26148e+07	2.2525e+07	3.31699e+07	2.48877e+07	2.47295e+07	2.46141e+07	2.87292e+07	2.3938e+07	2.86628e+07	2.37566e+07	1.85577e+07
245.066	8.257	1.28132e+08	1.40621e+08	1.53948e+08	8.94379e+07	2.31972e+08	1.08961e+08	1.01809e+08	1.03911e+08	1.12569e+08	1.43058e+08	1.15494e+08	1.01052e+08	9.93367e+07
245.101	3.337	3.84008e+07	4.39518e+07	4.51139e+07	4.67536e+07	7.09135e+07	3.69165e+07	2.42673e+07	4.32134e+07	2.29895e+07	1.97573e+07	2.54845e+07	3.62447e+07	4.82756e+07
245.137	8.735	1.99496e+06	1.96593e+06	975570	458922	852749	300603	1.30758e+06	354325	308571	1.74382e+06	975137	799410	466412
245.162	1.547	6.3971e+07	5.55945e+07	6.20882e+07	6.0013e+07	1.34056e+08	2.10525e+08	6.92332e+07	9.12379e+07	1.47e+08	1.55156e+08	8.10972e+07	1.58351e+08	2.03753e+07
245.162	2.554	2.00463e+08	1.64514e+08	1.75319e+08	1.52411e+08	4.20047e+08	5.87941e+08	1.95924e+08	3.93236e+08	4.32671e+08	3.89988e+08	3.42364e+08	4.75312e+08	5.15416e+07
245.174	12.58	6.30186e+07	1.00799e+08	8.4204e+07	6.23996e+07	9.92538e+07	1.2556e+08	6.04193e+07	4.93096e+07	8.63471e+07	7.24863e+07	7.87557e+07	1.08309e+08	3.28488e+07
245.913	16.224	3.48265e+06	3.95963e+06	3.94396e+06	4.26623e+06	3.69248e+06	4.72867e+06	4.24774e+06	6.1379e+06	3.64286e+06	3.60983e+06	3.85155e+06	3.45183e+06	3.77482e+06
246.05	6.314	1.36723e+08	1.46271e+08	1.55237e+08	1.29446e+08	1.95626e+08	3.46795e+08	1.72843e+08	2.27271e+08	2.24055e+08	2.64906e+08	2.22161e+08	3.14125e+08	1.28028e+08
246.121	8.98	294647	649090	151832	241535	240530	126395	254068	149593	196078	1.40183e+06	546275	556222	107198
247.045	8.479	1.01394e+07	1.39714e+07	2.11801e+07	1.1704e+07	1.82515e+07	1.23129e+07	1.00593e+07	8.34993e+06	1.58957e+07	2.20126e+07	1.49133e+07	1.554e+07	7.90012e+06
247.142	4.375	2.34953e+08	1.93936e+08	2.20897e+08	2.20424e+08	3.70426e+08	3.16321e+08	2.60598e+08	3.35957e+08	2.43605e+08	3.14686e+08	2.30349e+08	2.22815e+08	1.00269e+08
248.064	10.303	3.17116e+06	5.79579e+06	3.81448e+06	5.61304e+06	4.93837e+06	4.43436e+06	2.91364e+06	2.61632e+06	3.33777e+06	2.93121e+06	3.49092e+06	3.91483e+06	2.32433e+06
249.086	2.558	1.44919e+07	2.34067e+07	2.87717e+07	1.67752e+07	2.26377e+07	2.82177e+07	1.82578e+07	1.4812e+07	2.65867e+07	3.7074e+07	2.48383e+07	2.77738e+07	1.29036e+07
249.884	16.208	3.6836e+06	3.58888e+06	3.30638e+06	3.57084e+06	3.64388e+06	3.34301e+06	3.3298e+06	4.4356e+06	3.36889e+06	3.21783e+06	3.29659e+06	3.75929e+06	2.97225e+06
250.029	7.456	9.69102e+08	7.32329e+08	8.27489e+08	1.07203e+09	1.15081e+09	1.35673e+09	8.44165e+08	1.80525e+09	1.68205e+09	1.4699e+09	1.0671e+09	1.31146e+09	1.09568e+09
255.256	1.368	8.77741e+06	2.02979e+06	1.13737e+06	1.43784e+06	2.25484e+06	1.13988e+06	1.33609e+07	2.76799e+06	1.85702e+06	8.3842e+06	1.0906e+07	5.1406e+06	6.00134e+07
255.879	16.382	1.15226e+08	1.60987e+08	1.57078e+08	1.49871e+08	1.57302e+08	1.55154e+08	1.63274e+08	1.37776e+08	1.88503e+08	1.46152e+08	1.49987e+08	1.55596e+08	1.24236e+08
255.921	9.266	5.54234e+06	5.36549e+06	5.73986e+06	5.93378e+06	6.23356e+06	5.84767e+06	4.16228e+06	6.49912e+06	6.77946e+06	1.07489e+07	6.25465e+06	6.84219e+06	4.25607e+06
256.067	5.569	3.17788e+06	2.68703e+06	3.34981e+06	3.36805e+06	2.33966e+06	5.3754e+06	8.80272e+06	1.15514e+07	5.03232e+06	7.50335e+06	5.63267e+06	2.22473e+06	5.23619e+06
257.067	5.449	5.05869e+06	8.90285e+06	2.52609e+07	6.04036e+06	1.32948e+07	5.05283e+06	2.19438e+06	6.94079e+06	8.49714e+06	1.04307e+07	7.99675e+06	7.1085e+06	5.98264e+06
257.101	3.021	6.10579e+06	9.07687e+06	9.14239e+06	5.05649e+06	8.50609e+06	8.77258e+06	3.57705e+06	4.59255e+06	5.7627e+06	6.5306e+06	7.88726e+06	8.13075e+06	2.68523e+06
257.103	7.551	8.13359e+09	8.01047e+09	8.72182e+09	8.07754e+09	8.25677e+09	1.5675e+10	4.96339e+09	5.04184e+09	9.3918e+09	1.3269e+10	1.10116e+10	1.71977e+10	4.25387e+09
257.272	1.47	769357	1.46279e+06	667880	5.62167e+06	810281	719504	5.34633e+06	2.41132e+07	7.49613e+06	1.23508e+06	2.11514e+06	1.14753e+06	8.62826e+07
259.046	8.727	1.73781e+07	1.41951e+07	1.52626e+07	1.09202e+07	2.17527e+07	1.40435e+07	1.31336e+07	8.83348e+06	8.59045e+06	1.49489e+07	1.99403e+07	1.41077e+07	1.27952e+07
259.106	7.554	9.30394e+07	8.76724e+07	9.97853e+07	8.66494e+07	9.42813e+07	1.80222e+08	5.60453e+07	5.43554e+07	1.06963e+08	1.55994e+08	1.2418e+08	1.95233e+08	4.71418e+07
259.178	2.543	5.48461e+07	4.96094e+07	5.12821e+07	3.26454e+07	7.43999e+07	7.05974e+07	4.11144e+07	6.82889e+07	5.48194e+07	8.43983e+07	7.25418e+07	7.95118e+07	2.85205e+07
259.178	1.536	3.25917e+07	1.83838e+07	1.93442e+07	1.63702e+07	4.92436e+07	3.95468e+07	2.41791e+07	2.1948e+07	2.99327e+07	3.80405e+07	4.28579e+07	3.24973e+07	1.0587e+07
259.189	10.544	7.59532e+06	7.72148e+06	1.05751e+07	1.16657e+07	8.28346e+06	1.03013e+07	5.04938e+06	1.3289e+07	1.43146e+07	1.44067e+07	1.26769e+07	1.80261e+07	6.17954e+06
259.85	16.352	2.46686e+07	3.75551e+07	3.71004e+07	3.40452e+07	3.67115e+07	3.60271e+07	3.91763e+07	3.59032e+07	3.96656e+07	3.59999e+07	3.4352e+07	3.35027e+07	3.05391e+07
260.03	9.88	2.5562e+07	2.69693e+07	2.08228e+07	2.27932e+07	3.2103e+07	2.38216e+07	2.99258e+07	4.53412e+07	4.27719e+07	3.00881e+07	2.67395e+07	2.9052e+07	5.09391e+07
260.03	10.135	254443	3.83695e+06	3.68193e+06	2.83899e+06	3.10905e+06	3.49953e+06	250599	3.5341e+06	4.24933e+06	5.31064e+06	2.76421e+06	4.44629e+06	378106
260.03	9.287	5.01786e+06	5.44221e+06	6.47856e+06	5.90715e+06	8.6399e+06	4.82709e+06	1.02208e+07	1.05346e+07	1.54894e+07	9.6353e+06	8.00809e+06	5.35696e+06	1.75501e+07
261.043	8.342	3.22234e+07	2.77286e+07	2.43255e+07	1.94931e+07	2.85367e+07	2.71983e+07	2.25126e+07	2.36063e+07	2.36236e+07	3.08225e+07	2.651e+07	2.00608e+07	2.11546e+07
261.061	8.826	4.25115e+06	1.06446e+06	3.22419e+06	3.16504e+06	1.56647e+06	4.85296e+06	648538	2.2432e+06	4.45495e+06	1.40584e+07	4.05754e+06	5.22269e+06	796574
261.096	8.831	9.10256e+06	6.0784e+06	9.03209e+06	7.79782e+06	5.1452e+06	7.93063e+06	3.67803e+06	9.34206e+06	5.92296e+06	6.24691e+06	6.05528e+06	6.95919e+06	5.29367e+06
261.121	6.596	7.36329e+06	6.73989e+06	9.17369e+06	7.33052e+06	9.67133e+06	8.45597e+06	1.02719e+07	9.95848e+06	1.01264e+07	1.03406e+07	5.59519e+06	9.38483e+06	7.86727e+06
261.157	3.631	5.19663e+07	4.08867e+07	4.30388e+07	3.97489e+07	8.041e+07	7.66751e+07	5.56755e+07	7.39278e+07	5.42844e+07	5.89677e+07	5.37924e+07	5.79223e+07	2.40845e+07
261.157	1.831	4.49758e+06	3.94038e+06	4.20264e+06	3.08269e+06	9.52202e+06	7.72519e+06	5.35616e+06	5.50103e+06	4.40173e+06	5.97669e+06	5.11539e+06	4.65784e+06	1.65184e+06
261.887	16.282	4.78596e+06	6.56305e+06	6.2691e+06	7.09131e+06	6.41806e+06	7.38752e+06	6.83995e+06	8.60351e+06	6.25982e+06	6.53907e+06	5.70048e+06	5.88625e+06	6.04082e+06
261.913	16.383	4.59963e+07	6.02534e+07	6.51856e+07	6.07123e+07	5.92409e+07	6.47938e+07	6.60008e+07	5.8709e+07	7.46357e+07	6.16914e+07	5.98817e+07	5.82485e+07	5.35702e+07
262.066	7.177	1.0306e+07	2.19414e+07	1.06099e+07	6.97876e+06	1.61765e+07	1.45756e+07	4.69323e+06	7.23373e+06	1.43993e+07	1.04579e+07	1.30554e+07	1.25345e+07	4.0459e+06
262.08	10.265	4.05225e+06	6.58643e+06	4.77623e+06	5.32133e+06	6.63371e+06	4.25958e+06	3.01953e+06	2.70439e+06	3.20224e+06	3.03264e+06	4.07666e+06	3.79345e+06	2.7399e+06
262.139	7.719	3.05765e+08	1.73038e+08	3.07148e+08	3.85694e+08	1.61365e+08	4.96849e+08	3.91716e+08	7.32898e+08	7.26109e+08	7.40505e+08	4.6394e+08	5.88037e+08	4.63904e+08
264.078	7.139	5.48744e+06	7.16026e+06	7.34726e+06	7.66282e+06	5.4209e+06	1.43896e+06	5.76939e+06	2.33511e+06	2.0044e+06	1.34361e+06	2.77967e+06	1.45891e+06	4.95416e+06
265.067	5.187	1.49823e+07	1.07003e+07	9.89192e+06	1.05065e+07	1.18902e+07	1.47592e+07	1.54443e+07	2.72958e+07	1.68265e+07	1.30068e+07	1.08406e+07	1.03917e+07	1.89936e+07
265.116	3.958	1.63358e+07	1.29032e+07	1.42304e+07	1.45317e+07	2.48053e+07	3.35317e+07	2.40064e+07	2.75473e+07	3.20287e+07	2.88224e+07	2.01806e+07	2.40364e+07	1.48421e+07
265.858	16.244	3.80179e+06	4.22634e+06	3.79263e+06	3.53316e+06	3.80565e+06	3.9974e+06	4.09269e+06	5.05428e+06	3.58164e+06	3.56706e+06	3.83367e+06	3.87502e+06	3.6038e+06
265.95	10.358	9.24563e+06	6.78596e+06	4.79898e+06	7.45752e+06	8.80614e+06	4.89493e+06	1.80228e+07	7.21779e+06	9.58906e+06	6.10739e+06	8.87486e+06	4.22673e+06	1.18191e+07
267.096	2.969	7.49545e+08	9.57163e+08	8.33303e+08	7.38594e+08	8.09797e+08	1.26827e+09	9.60052e+08	1.66661e+09	1.55728e+09	6.92465e+08	6.46019e+08	7.01443e+08	9.23174e+08
268.079	8.126	5.52019e+06	4.33888e+06	7.13072e+06	7.56509e+06	5.25e+06	8.84345e+06	1.05961e+07	1.23496e+07	1.47734e+07	1.46613e+07	8.2832e+06	8.80266e+06	1.00399e+07
268.081	4.391	4.16522e+08	6.5437e+08	7.87987e+08	4.63667e+08	5.36824e+08	5.86114e+08	2.11752e+08	9.50324e+08	9.25601e+08	9.42471e+08	6.7074e+08	5.90221e+08	5.47988e+08
268.24	1.257	2.20854e+06	2.70508e+06	3.59351e+06	3.01873e+06	4.91228e+06	1.29201e+06	3.57742e+06	1.76837e+06	2.81966e+06	3.88259e+06	3.92248e+06	3.67793e+06	4.38384e+06
270.062	5.521	4.31461e+06	5.67072e+06	6.84857e+06	6.34827e+06	5.48387e+06	1.29097e+07	1.7377e+07	3.92581e+07	8.68785e+06	1.22063e+07	9.05406e+06	4.56327e+06	7.60737e+06
271.287	2.54	5.742e+06	1.28864e+06	874075	1.60923e+06	2.21643e+06	1.00925e+06	4.20913e+06	895124	579753	2.73889e+06	2.7817e+06	2.50281e+06	299261
271.953	4.737	9.64317e+07	1.08598e+08	1.26878e+08	1.35125e+08	9.54045e+07	8.04257e+07	1.63521e+08	7.55263e+07	1.20506e+08	7.85989e+07	8.07901e+07	6.78632e+07	1.39534e+08
272.029	9.467	3.18036e+06	3.937e+06	3.2858e+06	4.0664e+06	4.58651e+06	3.43353e+06	5.36776e+06	5.61756e+06	4.57248e+06	3.53818e+06	3.57729e+06	2.56751e+06	7.16044e+06
272.235	1.267	7.26376e+07	6.2904e+07	1.01793e+08	6.20929e+07	1.26116e+08	3.48585e+07	8.02075e+07	4.85935e+07	6.40276e+07	1.00351e+08	9.19337e+07	5.71785e+07	1.13038e+08
273.084	6.815	1.16541e+07	1.78376e+07	2.06111e+07	1.61839e+07	1.4981e+07	1.31695e+07	1.30004e+07	1.36075e+07	2.13833e+07	1.95372e+07	1.36838e+07	1.06571e+07	8.55407e+06
273.096	7.866	6.63415e+06	8.77683e+06	8.23814e+06	9.15108e+06	9.76839e+06	1.12638e+07	8.19586e+06	9.67012e+06	1.06442e+07	1.17173e+07	8.84456e+06	9.81803e+06	8.55128e+06
274.045	8.372	5.1246e+06	1.72676e+07	2.8266e+07	1.40753e+07	1.52554e+07	2.83784e+07	6.19906e+06	2.58036e+07	3.28289e+07	3.8593e+07	1.19446e+07	2.62984e+07	7.00173e+06
275.111	8.607	2.32906e+07	5.27811e+07	3.7504e+07	4.30151e+07	2.00756e+07	2.55973e+07	1.30431e+07	3.84864e+07	2.84972e+07	1.73453e+07	2.88395e+07	2.1983e+07	4.1748e+07
275.148	9.507	5.37767e+06	6.53741e+06	5.78881e+06	6.96859e+06	9.22187e+06	5.37047e+06	3.82181e+06	6.21762e+06	3.61272e+06	4.54202e+06	5.34197e+06	5.142e+06	4.06121e+06
275.173	2.86	2.74775e+07	1.45667e+07	1.85315e+07	1.35606e+07	2.58915e+07	3.52846e+07	1.66259e+07	3.71172e+07	1.77718e+07	2.64016e+07	2.37162e+07	1.85253e+07	4.57025e+06
275.173	2.543	7.86882e+06	1.56733e+06	1.75008e+06	2.39569e+06	3.84657e+06	2.895e+06	5.23458e+06	4.26034e+06	2.66773e+06	3.66106e+06	5.48997e+06	4.59789e+06	4.16517e+06
275.184	7.326	2.84916e+07	4.50672e+07	3.87462e+07	3.24015e+07	5.66815e+07	6.45035e+07	3.52673e+07	2.86149e+07	4.46633e+07	2.91826e+07	3.82573e+07	5.13779e+07	1.91028e+07
275.824	16.385	5.16703e+07	7.19646e+07	6.69267e+07	6.24884e+07	6.81552e+07	6.71714e+07	7.21639e+07	5.7121e+07	8.23687e+07	6.59066e+07	6.63564e+07	6.65024e+07	5.4486e+07
276.029	9.179	5.21742e+06	7.12487e+06	5.98773e+06	4.83825e+06	7.62895e+06	4.06946e+06	6.33553e+06	5.35579e+06	3.97013e+06	4.73797e+06	4.94145e+06	2.90683e+06	5.05538e+06
276.095	9.88	1.25875e+07	1.08078e+07	9.15778e+06	7.00047e+06	1.08903e+07	1.18154e+07	9.09139e+06	1.46886e+07	1.08086e+07	9.06792e+06	1.72375e+07	1.23312e+07	1.63126e+07
276.096	10.159	2.78959e+06	3.05977e+06	3.10642e+06	1.58051e+06	5.25235e+06	2.19666e+06	1.57134e+06	1.33807e+06	1.4125e+06	1.57555e+06	2.66658e+06	2.12052e+06	1.39438e+06
277.056	8.493	5.05969e+06	4.66157e+06	1.05222e+07	4.29003e+06	7.39114e+06	5.08074e+06	4.70324e+06	3.48079e+06	7.34302e+06	1.10207e+07	6.86626e+06	6.87458e+06	3.51947e+06
277.861	16.341	8.33586e+06	1.28385e+07	1.1935e+07	1.19261e+07	1.22666e+07	1.26663e+07	1.2464e+07	1.23895e+07	1.35667e+07	1.14287e+07	1.12695e+07	1.12927e+07	1.00281e+07
278.04	9.252	6.64135e+06	7.45689e+06	1.08507e+07	8.84018e+06	8.97041e+06	8.67894e+06	1.90258e+06	3.3753e+06	1.12035e+07	2.85462e+07	9.97083e+06	1.28175e+07	1.02971e+06
278.225	1.263	3.91116e+06	4.48967e+06	7.60057e+06	5.93399e+06	7.35234e+06	1.58312e+06	1.46863e+07	2.83972e+06	4.78041e+06	8.81756e+06	4.52729e+06	3.61427e+06	1.24587e+07
281.112	6.872	2.26297e+07	3.65022e+07	3.58955e+07	2.23477e+07	3.11578e+07	4.3421e+07	1.68981e+07	2.29396e+07	2.89671e+07	3.18117e+07	2.06608e+07	2.90156e+07	1.44355e+07
281.832	16.296	6.93993e+06	8.42797e+06	8.71021e+06	9.1491e+06	8.46809e+06	8.95123e+06	8.37224e+06	1.10366e+07	8.11163e+06	8.53147e+06	7.83883e+06	7.45582e+06	7.78904e+06
282.038	9.059	3.1607e+07	3.32124e+07	3.54751e+07	2.5457e+07	5.08036e+07	4.70028e+07	9.91267e+06	1.21786e+07	3.55723e+07	2.92427e+07	2.74086e+07	3.77832e+07	1.11022e+07
282.096	2.614	1.5458e+06	2.36385e+06	2.79187e+06	1.31542e+06	5.46884e+06	2.32497e+06	632650	1.4788e+06	1.20384e+06	1.6509e+06	2.01815e+06	2.04602e+06	388797
282.102	7.532	2.58692e+07	2.21239e+07	6.27842e+07	5.57616e+07	2.1118e+07	6.1148e+07	3.96109e+07	3.75393e+07	2.70655e+07	8.86147e+07	8.3363e+07	4.95237e+07	2.66473e+07
282.256	1.255	3.06753e+08	2.98028e+08	4.77492e+08	3.71638e+08	6.41113e+08	1.84805e+08	4.85189e+08	2.74735e+08	3.86898e+08	4.9705e+08	5.30514e+08	4.05114e+08	5.52208e+08
283.091	6.266	3.0354e+07	3.44598e+07	3.44884e+07	2.22462e+07	3.74219e+07	2.6479e+07	1.80882e+07	4.84766e+07	5.13831e+07	5.25576e+07	3.57065e+07	3.00946e+07	2.66129e+07
283.099	7.53	1.15422e+08	9.45976e+07	2.69746e+08	2.61306e+08	1.0649e+08	2.9107e+08	1.77004e+08	1.72898e+08	1.30917e+08	4.25474e+08	3.59562e+08	2.09053e+08	1.25661e+08
283.126	7.004	2.60101e+06	656405	537618	1.04423e+06	1.03503e+06	607628	1.37855e+06	7.37435e+06	8.35627e+06	7.29614e+06	3.90646e+06	2.8079e+06	2.59555e+06
283.895	16.327	7.54847e+06	1.09621e+07	1.15148e+07	1.12976e+07	1.00458e+07	1.17695e+07	1.11182e+07	1.21165e+07	1.12522e+07	1.06574e+07	9.1809e+06	1.01393e+07	8.83034e+06
283.96	10.033	5.46201e+06	4.10273e+06	2.9517e+06	4.30942e+06	2.94567e+06	4.33549e+06	8.97851e+06	5.05898e+06	6.70542e+06	3.03238e+06	4.75998e+06	2.65706e+06	6.48453e+06
283.961	10.302	5.54972e+06	4.83265e+06	4.48024e+06	5.45332e+06	5.29376e+06	4.04774e+06	6.57724e+06	4.82895e+06	6.06645e+06	3.48442e+06	5.26661e+06	2.71066e+06	3.41092e+06
287.209	2.542	6.54111e+06	6.15345e+06	4.86433e+06	3.11571e+06	1.0097e+07	9.64388e+06	4.90741e+06	7.54184e+06	7.67369e+06	9.55233e+06	1.16437e+07	8.62181e+06	2.42608e+06
287.282	1.646	4.87782e+08	1.28082e+08	9.01155e+07	2.63275e+08	1.52389e+08	9.99908e+07	3.12425e+08	9.7623e+07	8.16733e+07	2.1444e+08	3.54134e+08	1.87928e+08	755902
288.06	5.669	5.18694e+07	9.88181e+07	7.98408e+07	8.09852e+07	7.94047e+07	3.72284e+07	7.64079e+07	7.04471e+07	4.26135e+07	4.02129e+07	6.1914e+07	2.71746e+07	9.90294e+07
288.23	1.328	1.20987e+07	5.01939e+07	3.70424e+06	3.78843e+06	7.38155e+06	2.79128e+06	3.22094e+06	4.01085e+07	3.54838e+07	2.07839e+06	1.30131e+07	1.09347e+08	2.45577e+06
289.127	7.109	9.30981e+07	3.95073e+07	4.67137e+07	6.10672e+07	2.49924e+07	5.70662e+07	3.57027e+07	5.32846e+07	4.78084e+07	5.25867e+07	2.9917e+07	4.04118e+07	4.11279e+07
290.041	9.483	5.84062e+06	7.38151e+06	6.66988e+06	7.1971e+06	8.37989e+06	6.77366e+06	9.64344e+06	1.15879e+07	9.67375e+06	6.20558e+06	7.05907e+06	4.78006e+06	1.42202e+07
290.062	4.472	6.11912e+07	7.33002e+07	7.30729e+07	5.30952e+07	5.57831e+07	5.54336e+07	2.70311e+07	7.60521e+07	6.42964e+07	6.8869e+07	6.70955e+07	5.85279e+07	5.51559e+07
290.075	10.137	2.486e+06	4.06044e+06	4.16571e+06	3.47214e+06	5.46762e+06	5.23952e+06	2.94422e+06	3.58958e+06	5.15705e+06	3.79863e+06	4.13971e+06	4.3707e+06	2.63917e+06
290.122	9.702	1.49378e+07	1.12043e+07	1.2418e+07	8.71738e+06	1.40382e+07	1.03195e+07	9.81851e+06	1.04529e+07	8.19406e+06	8.03371e+06	1.18755e+07	8.92372e+06	7.9053e+06
291.095	6.829	2.59219e+07	3.39974e+07	4.123e+07	3.31014e+07	2.98121e+07	2.76655e+07	2.47317e+07	2.73973e+07	4.24203e+07	3.96057e+07	2.86357e+07	2.11309e+07	1.70907e+07
292.138	8.06	2.55977e+07	5.82053e+07	5.62551e+07	4.28752e+07	2.28769e+07	3.32158e+07	1.18188e+07	2.47675e+07	3.14211e+07	1.78298e+07	2.6709e+07	2.5489e+07	2.95875e+07
293.148	2.693	3.21219e+06	3.54112e+06	2.97322e+06	3.17497e+06	8.87777e+06	7.42345e+06	6.91257e+06	4.72735e+06	6.95411e+06	8.43244e+06	4.20239e+06	8.27339e+06	2.00154e+06
293.835	16.384	7.61392e+06	1.11668e+07	9.9586e+06	9.34234e+06	1.06898e+07	1.01183e+07	1.03188e+07	9.12952e+06	1.29531e+07	9.59379e+06	9.59707e+06	1.03269e+07	8.0782e+06
293.931	9.172	2.97376e+07	6.10371e+07	7.20695e+07	5.62213e+07	2.89157e+07	6.33825e+07	4.01157e+07	3.75939e+07	7.06533e+07	7.03417e+07	6.53016e+07	5.80157e+07	1.92518e+07
294.018	7.461	5.16663e+06	4.02799e+06	5.68785e+06	6.21524e+06	9.79287e+06	7.55238e+06	4.22688e+06	1.33137e+07	1.15031e+07	8.19849e+06	7.05546e+06	8.89041e+06	7.75843e+06
294.107	8.033	6.21612e+06	6.93474e+06	7.78962e+06	6.57579e+06	7.38757e+06	7.29977e+06	6.65406e+06	3.87726e+06	5.10579e+06	5.64101e+06	7.18166e+06	6.3422e+06	5.37586e+06
297.18	11.966	1.22387e+07	2.3551e+07	1.89586e+07	1.34834e+07	3.02079e+07	4.02716e+07	1.62024e+07	1.22894e+07	1.84246e+07	1.69301e+07	2.18541e+07	3.39847e+07	9.21026e+06
298.16	1.241	1.40767e+07	4.34917e+06	2.11848e+06	7.24669e+06	4.78293e+06	3.31497e+06	1.01738e+07	3.16597e+06	5.49545e+06	8.30836e+06	8.06487e+06	5.69541e+06	3.56414e+06
298.251	1.259	8.77085e+07	7.35524e+07	1.41756e+08	1.19553e+08	1.66319e+08	4.39038e+07	2.07999e+08	6.90352e+07	1.13874e+08	1.49812e+08	1.33545e+08	1.09033e+08	1.91176e+08
299.282	1.722	3.3901e+07	3.66538e+07	3.67756e+07	2.67776e+07	4.72282e+07	5.722e+07	2.679e+07	3.89701e+07	3.40866e+07	3.45106e+07	3.91106e+07	3.59767e+07	1.57393e+07
299.869	16.383	2.6038e+07	3.63637e+07	3.76593e+07	3.27522e+07	3.75314e+07	3.5633e+07	3.79577e+07	2.92092e+07	4.26702e+07	3.42787e+07	3.51363e+07	3.29258e+07	2.82354e+07
300.267	1.255	3.20157e+08	3.02106e+08	4.8126e+08	3.75946e+08	6.51332e+08	1.88101e+08	4.94032e+08	2.77388e+08	3.89835e+08	5.01941e+08	5.42377e+08	4.10148e+08	5.57641e+08
301.047	7.356	7.86799e+06	5.93401e+06	5.35734e+06	5.81558e+06	7.84126e+06	1.18817e+07	4.22288e+06	1.21651e+07	9.48696e+06	9.23276e+06	8.94588e+06	1.14981e+07	4.69432e+06
301.056	8.539	1.44235e+06	1.48006e+06	2.78653e+06	1.26249e+06	1.88117e+06	2.11905e+06	1.02615e+06	1.92662e+06	1.49935e+06	6.67121e+06	1.45653e+06	2.22288e+06	3.25633e+06
301.298	2.524	5.372e+06	6.34511e+06	4.99674e+06	3.66031e+06	8.80066e+06	4.47716e+06	3.64858e+06	6.94097e+06	5.51351e+06	5.45086e+06	6.14016e+06	5.27302e+06	3.88203e+06
302.225	1.265	4.04923e+06	5.88259e+06	6.91984e+06	8.94142e+06	4.93011e+06	2.29545e+06	6.85576e+06	3.19293e+06	5.21593e+06	4.34615e+06	3.91608e+06	3.71353e+06	1.19645e+07
303.108	7.568	3.61441e+06	3.75836e+06	4.21212e+06	3.7784e+06	3.4226e+06	8.96739e+06	2.12004e+06	1.97652e+06	3.98768e+06	8.22607e+06	6.14115e+06	1.1475e+07	1.47246e+06
303.204	2.548	9.84907e+06	5.57604e+06	5.38831e+06	4.12625e+06	7.34085e+06	1.26078e+07	5.16235e+06	1.23246e+07	7.61636e+06	1.04478e+07	8.78583e+06	6.78888e+06	2.0422e+06
303.277	1.462	1.35396e+07	1.91816e+06	1.09179e+06	2.44466e+06	2.11625e+06	1.70066e+06	5.82912e+06	2.31179e+06	2.10897e+06	5.37712e+06	1.05919e+07	5.46027e+06	806043
303.292	3.29	1.80511e+07	1.46008e+07	1.45355e+07	2.06489e+07	1.63924e+07	2.0112e+07	2.3408e+07	3.71845e+07	2.80972e+07	1.61132e+07	1.66289e+07	1.69892e+07	1.73362e+08
304.067	4.414	4.62388e+06	5.17477e+06	8.95342e+06	3.55956e+06	5.80377e+06	7.99897e+06	1.87824e+06	7.15044e+06	5.12063e+06	1.2835e+07	6.38326e+06	8.75667e+06	1.71039e+06
304.24	1.253	2.36664e+08	2.87977e+08	3.7368e+08	3.93677e+08	6.03199e+08	1.91142e+08	2.17348e+08	1.94456e+08	3.75107e+08	2.09901e+08	3.32915e+08	3.18268e+08	2.49643e+08
305.051	8.458	4.38757e+07	4.07472e+07	7.05368e+07	4.45088e+07	4.8746e+07	4.95259e+07	3.2415e+07	2.38093e+07	5.48367e+07	7.25324e+07	5.23012e+07	7.07753e+07	3.10058e+07
306.256	1.251	5.02858e+07	4.60735e+07	7.51225e+07	8.30937e+07	8.60058e+07	2.78363e+07	8.61718e+07	4.10038e+07	7.22009e+07	1.13258e+08	6.90364e+07	7.8592e+07	9.8406e+07
307.084	7.872	2.51865e+09	3.38093e+09	3.45776e+09	3.17138e+09	3.63409e+09	3.98361e+09	2.9406e+09	3.36132e+09	3.8359e+09	4.03898e+09	3.02336e+09	3.40493e+09	3.1016e+09
307.163	2.554	1.3253e+06	786436	836739	881416	2.13222e+06	3.91525e+06	1.30569e+06	2.22603e+06	2.68992e+06	2.50604e+06	2.02568e+06	2.80668e+06	310542
308.122	8.509	8.10254e+06	1.04746e+07	9.32036e+06	8.26996e+06	8.96449e+06	7.4525e+06	5.76044e+06	3.72424e+06	8.67309e+06	5.21612e+06	6.50166e+06	9.70583e+06	3.37516e+06
308.14	5.931	1.19191e+07	1.67434e+07	1.40273e+07	1.30268e+07	1.36698e+07	1.03305e+07	1.22791e+07	1.15267e+07	1.09559e+07	1.18639e+07	1.34271e+07	1.1417e+07	1.40063e+07
308.272	1.247	1.09627e+07	1.09569e+07	1.63762e+07	1.65309e+07	2.17446e+07	8.05667e+06	1.74853e+07	1.38437e+07	1.57095e+07	2.34855e+07	1.88307e+07	1.49896e+07	2.59508e+07
309.106	6.803	1.87163e+08	1.92443e+08	2.56272e+08	2.0554e+08	1.72077e+08	1.65233e+08	1.55632e+08	1.73292e+08	2.75509e+08	2.61552e+08	1.88502e+08	1.2931e+08	1.14264e+08
310.287	1.242	1.5518e+07	1.72656e+07	2.04534e+07	1.59598e+07	3.00307e+07	1.29417e+07	2.55517e+07	1.96661e+07	1.82063e+07	1.98312e+07	2.37647e+07	1.73135e+07	3.60271e+07
311.133	7.705	395608	971441	183927	1.70857e+06	567503	333466	3.02996e+06	4.31764e+06	1.11503e+07	1.17485e+06	176495	1.00096e+06	7.94984e+06
315.241	1.53	4.2886e+06	1.86542e+06	1.65316e+06	2.66909e+06	4.71116e+06	6.10755e+06	2.53159e+06	4.05336e+06	4.09748e+06	5.99747e+06	6.16859e+06	4.66686e+06	683769
315.277	2.541	5.68854e+06	8.2656e+06	4.66588e+06	3.08201e+06	7.90147e+06	6.16089e+06	3.40225e+06	2.76816e+06	6.56209e+06	4.03104e+06	8.4566e+06	5.2223e+06	2.60107e+06
315.313	1.563	1.55087e+08	3.91458e+07	1.68209e+07	3.89004e+07	4.60573e+07	2.37621e+07	6.39295e+07	3.50318e+07	2.42717e+07	6.79484e+07	1.02182e+08	6.01339e+07	1.1702e+06
316.104	8.31	7.22462e+06	6.54033e+06	7.71129e+06	4.94132e+06	8.82934e+06	5.53532e+06	3.59828e+06	4.05326e+06	5.80551e+06	6.45334e+06	5.98438e+06	6.9028e+06	5.26368e+06
316.317	1.521	2.41539e+07	5.60083e+06	4.69036e+06	1.22216e+07	6.845e+06	4.26202e+06	1.56287e+07	5.67393e+06	3.51446e+06	1.08897e+07	1.74459e+07	9.72656e+06	1.60441e+06
317.293	2.537	2.84375e+08	3.06887e+08	2.67781e+08	1.70881e+08	3.16953e+08	4.9214e+08	2.04221e+08	2.56439e+08	2.99532e+08	2.81971e+08	4.44249e+08	5.00827e+08	8.71148e+07
319.103	7.564	2.45966e+08	2.27364e+08	2.80924e+08	2.41765e+08	2.18096e+08	5.77973e+08	1.46342e+08	1.08301e+08	2.56288e+08	4.67735e+08	3.88075e+08	6.12148e+08	1.05035e+08
320.194	4.118	7.04303e+06	2.07437e+06	3.34952e+06	2.46727e+06	3.4495e+07	3.66958e+07	3.36473e+07	1.8693e+07	3.14123e+07	3.83823e+07	1.24779e+07	1.8983e+07	2.77128e+06
320.235	1.264	5.37633e+06	8.36317e+06	1.11802e+07	1.36226e+07	1.15017e+07	2.60803e+06	1.07234e+07	6.7101e+06	7.75352e+06	5.08072e+06	5.44561e+06	4.71603e+06	1.88112e+07
321.851	16.342	1.02326e+07	1.39861e+07	1.49286e+07	1.37148e+07	1.40633e+07	1.52232e+07	1.49189e+07	1.46432e+07	1.487e+07	1.30751e+07	1.28172e+07	1.30123e+07	1.11808e+07
322.071	9.23	1.2783e+06	908453	1.25381e+06	1.02502e+06	1.09426e+06	1.02922e+06	137577	179946	1.13511e+06	3.07301e+06	1.18543e+06	1.57117e+06	125606
323.052	9.124	2.62644e+07	4.18125e+07	2.48615e+07	3.8149e+07	4.78656e+07	3.30617e+07	3.41815e+07	4.27687e+07	4.53921e+07	2.81522e+07	3.10683e+07	2.72248e+07	6.35205e+07
324.036	8.55	1.51864e+08	2.40195e+08	1.33635e+08	2.3453e+08	2.63783e+08	1.76556e+08	1.74284e+08	1.85606e+08	2.27254e+08	1.31646e+08	1.67104e+08	1.44912e+08	2.88934e+08
325.101	7.904	1.4996e+07	1.85101e+07	1.3056e+07	2.10077e+07	1.05439e+07	5.56046e+06	1.56022e+07	4.82197e+06	1.17106e+07	6.12714e+06	8.61515e+06	4.97262e+06	7.00247e+06
326.151	5.939	5.06015e+07	6.23066e+07	6.43211e+07	4.86764e+07	6.04556e+07	4.7771e+07	5.6866e+07	5.16946e+07	3.82291e+07	5.36984e+07	5.46113e+07	5.02582e+07	8.30334e+07
328.24	1.248	7.49793e+07	8.69251e+07	1.75057e+08	1.32676e+08	1.75913e+08	5.16793e+07	1.12428e+08	5.45044e+07	1.01844e+08	1.14053e+08	1.08577e+08	8.74739e+07	1.31143e+08
329.052	3.124	9.87233e+06	9.69472e+06	4.96573e+06	6.12173e+06	1.31497e+07	3.26387e+07	6.73375e+06	1.31805e+07	3.91482e+07	9.2669e+06	1.23281e+07	2.99869e+07	1.12458e+07
329.135	8.22	1.28771e+07	1.86597e+07	1.77986e+07	1.03784e+07	1.45921e+07	9.51605e+06	5.99815e+06	8.54658e+06	9.52454e+06	8.32405e+06	1.11035e+07	8.36342e+06	9.77871e+06
330.12	8.193	2.91276e+06	3.56228e+06	4.53151e+06	2.39147e+06	5.26402e+06	3.04655e+06	2.66768e+06	2.36069e+06	2.58441e+06	2.9306e+06	2.96255e+06	2.66045e+06	2.30908e+06
330.256	1.246	1.38081e+07	2.30436e+07	2.96581e+07	2.71343e+07	3.82708e+07	7.32689e+06	1.80517e+07	1.02718e+07	1.68987e+07	1.95599e+07	1.77032e+07	1.52051e+07	3.11795e+07
331.236	2.545	3.85087e+06	1.03734e+06	833500	1.63018e+06	2.49449e+06	3.94253e+06	1.98119e+06	4.61599e+06	2.48991e+06	2.94444e+06	3.56402e+06	2.37272e+06	758621
331.323	2.969	1.47093e+07	1.07276e+07	1.17896e+07	1.57695e+07	1.17456e+07	1.49712e+07	1.41798e+07	1.82515e+07	1.67886e+07	1.19164e+07	1.12374e+07	1.14329e+07	6.04389e+07
331.957	1.941	3.84e+07	4.53172e+06	8.10829e+06	1.44217e+07	1.28264e+07	6.86831e+06	2.08682e+07	7.34014e+06	4.04185e+06	1.38907e+07	3.89764e+07	1.72385e+07	5.40715e+06
332.272	1.244	2.4765e+07	3.21802e+07	4.77559e+07	4.17846e+07	6.85189e+07	1.5436e+07	3.10108e+07	1.8396e+07	3.3393e+07	3.58327e+07	3.43251e+07	3.19625e+07	5.43407e+07
333.105	3.804	4.61988e+06	3.40229e+06	4.3587e+06	6.81531e+06	1.4711e+06	3.01852e+06	5.56919e+06	5.94553e+06	1.01312e+07	8.31174e+06	6.35982e+06	4.38803e+06	8.37166e+06
334.066	9.155	3.89157e+07	4.72654e+07	4.76018e+07	4.43161e+07	7.45027e+07	4.01411e+07	4.16296e+07	1.88272e+07	2.77354e+07	4.12584e+07	4.20438e+07	4.50715e+07	3.29707e+07
334.288	1.237	5.3418e+06	5.61837e+06	6.68621e+06	7.31301e+06	8.19019e+06	1.29653e+06	4.97131e+06	2.576e+06	3.77825e+06	4.7007e+06	6.2284e+06	2.98107e+06	8.67452e+06
335.132	8.77	5.26429e+06	6.81134e+06	6.57397e+06	5.21327e+06	7.06832e+06	4.89113e+06	3.11086e+06	2.43482e+06	3.59847e+06	4.42391e+06	5.32986e+06	4.44114e+06	2.72119e+06
336.057	6.097	1.88127e+07	2.38712e+07	2.72122e+07	1.81063e+07	2.5652e+07	2.97646e+07	9.59508e+06	2.85053e+07	2.30031e+07	3.11782e+07	6.30016e+06	2.46438e+07	4.65017e+06
337.069	9.218	5.39478e+06	4.37458e+06	5.56282e+06	4.83681e+06	5.90172e+06	1.39353e+07	3.32211e+06	1.82797e+06	6.31377e+06	1.84835e+07	1.09123e+07	1.47292e+07	1.41486e+06
337.824	16.384	5.26436e+07	7.43847e+07	7.25664e+07	6.31028e+07	7.51254e+07	6.96558e+07	7.59494e+07	5.77115e+07	8.69965e+07	6.84157e+07	7.09559e+07	6.69334e+07	5.70892e+07
338.063	8.663	8.8448e+06	1.9768e+07	7.24406e+06	2.19085e+07	1.30436e+07	6.21483e+06	2.0175e+07	5.50895e+06	3.96487e+06	3.29912e+06	5.82521e+06	4.01149e+06	9.31331e+06
338.281	1.14	2.41879e+06	2.88764e+06	2.61023e+06	1.54389e+06	4.42917e+06	6.6967e+06	3.1786e+06	4.33801e+06	3.56803e+06	4.11445e+06	7.42084e+06	6.09772e+06	2.11394e+06
338.319	1.23	4.98897e+06	3.98172e+06	5.44781e+06	3.62729e+06	8.32999e+06	2.40292e+06	5.76672e+06	3.58383e+06	2.93559e+06	3.7272e+06	5.16974e+06	4.15421e+06	7.87569e+06
339.996	8.677	551321	1.25097e+06	1.77732e+06	1.59617e+06	1.58665e+06	1.51299e+06	1.24505e+06	5.25693e+06	3.47263e+06	2.57437e+06	2.27434e+06	2.09442e+06	4.93415e+06
340.334	1.225	7.11309e+06	4.72835e+06	5.45036e+06	3.4023e+06	9.88584e+06	2.25085e+06	5.33757e+06	2.68179e+06	2.36542e+06	3.6393e+06	6.52667e+06	4.90554e+06	5.03753e+06
342.012	8.618	2.26877e+06	3.39582e+06	4.37372e+06	3.41409e+06	4.19903e+06	3.88148e+06	3.16962e+06	3.99167e+06	5.2887e+06	6.82819e+06	4.58321e+06	4.74593e+06	4.8994e+06
342.116	8.175	1.30657e+06	699921	429538	451663	602028	394774	8.74885e+06	839345	669469	865663	980131	511142	8.61459e+06
343.272	1.509	1.60702e+07	8.80613e+06	5.78635e+06	7.28828e+06	1.64265e+07	1.99139e+07	8.5362e+06	1.53522e+07	1.26098e+07	1.81363e+07	1.89571e+07	1.29116e+07	3.28353e+06
344.027	8.501	1.45388e+07	1.89928e+07	4.79643e+07	1.64631e+07	3.51248e+07	2.3845e+07	2.1146e+07	8.36776e+06	3.94917e+07	8.18653e+07	2.90244e+07	4.23884e+07	1.15754e+07
347.063	7.638	1.37957e+09	2.17551e+09	2.3915e+09	1.96426e+09	2.39893e+09	1.60231e+09	1.21319e+09	1.46625e+09	1.80036e+09	1.47879e+09	1.60776e+09	1.47667e+09	1.41367e+09
347.063	8.993	7.83035e+06	6.28627e+06	2.64599e+06	4.88629e+06	5.20778e+06	8.18536e+06	1.33792e+07	6.34426e+06	1.41167e+07	5.55763e+06	8.0617e+06	7.50684e+06	1.24701e+07
348.047	8.92	6.89908e+07	1.02665e+08	9.19761e+07	1.00528e+08	1.22871e+08	1.02838e+08	1.1793e+08	1.3652e+08	1.45648e+08	8.90536e+07	8.08695e+07	8.59212e+07	1.2848e+08
348.093	8.396	2.58771e+06	1.94935e+06	2.71751e+06	2.69633e+06	2.24177e+06	7.13185e+06	1.22279e+06	1.83303e+06	3.00357e+06	4.02501e+06	4.08485e+06	6.92084e+06	1.52151e+06
350.191	8.658	2.01579e+06	2.58611e+06	3.60664e+06	1.7887e+06	2.60571e+06	1.38227e+06	1.99394e+06	2.96818e+06	1.49308e+06	605625	1.64722e+06	869125	1.97051e+06
351.116	3.823	9.50426e+07	7.68236e+07	1.01745e+08	1.59402e+08	4.80499e+07	6.58296e+07	1.10697e+08	1.40738e+08	1.97162e+08	1.95437e+08	1.28996e+08	8.50475e+07	1.66514e+08
352.225	1.336	4.16922e+06	5.10057e+06	1.14154e+07	9.24633e+06	2.48113e+07	1.03899e+06	1.03384e+07	5.34313e+06	6.19585e+06	2.28817e+06	1.99185e+07	6.23006e+06	4.11515e+06
355.08	8.469	3.34837e+06	2.99488e+06	5.43796e+06	2.17012e+06	5.59026e+06	2.48246e+06	3.35592e+06	1.67986e+06	3.51347e+06	6.90762e+06	3.01213e+06	3.00982e+06	1.9542e+06
356.242	11.665	9.85424e+06	1.49746e+07	1.26133e+07	1.29049e+07	1.46373e+07	1.36781e+07	1.20094e+07	1.17547e+07	1.32587e+07	1.021e+07	1.06577e+07	1.26066e+07	8.55376e+06
356.329	1.227	9.22108e+06	7.1048e+06	9.13211e+06	5.37673e+06	1.56181e+07	4.83569e+06	1.00161e+07	6.00239e+06	5.34693e+06	5.94933e+06	8.66156e+06	6.81102e+06	9.69939e+06
358.007	9.279	1.7345e+06	2.34625e+06	2.07833e+06	2.07748e+06	2.95993e+06	1.96016e+06	2.80268e+06	2.89138e+06	4.80215e+06	3.96764e+06	2.35683e+06	2.54104e+06	4.53481e+06
359.267	1.532	3.88372e+06	1.65867e+06	1.28478e+06	2.0833e+06	3.21453e+06	6.11705e+06	2.41495e+06	5.04695e+06	3.66691e+06	5.19629e+06	4.09e+06	3.36923e+06	843240
359.806	16.351	8.65547e+06	1.18111e+07	1.06859e+07	9.37019e+06	1.1467e+07	9.82678e+06	1.1228e+07	9.34254e+06	1.10822e+07	1.03496e+07	1.07433e+07	9.47245e+06	8.6493e+06
360.05	7.123	2.03314e+07	1.82243e+07	2.83509e+07	2.22063e+07	2.52797e+07	3.64509e+07	1.69589e+07	6.20591e+07	2.56646e+07	3.79337e+07	4.09173e+07	3.30926e+07	2.11399e+07
360.056	6.125	1.31126e+07	1.64999e+07	1.29788e+07	1.5074e+07	1.57483e+07	1.43754e+07	1.29952e+07	1.59135e+07	1.3596e+07	1.7526e+07	1.59438e+07	1.69061e+07	9.82564e+06
360.08	7.53	7.18995e+06	6.37181e+06	1.57067e+07	1.58572e+07	7.24233e+06	1.72731e+07	1.07322e+07	1.21007e+07	7.4762e+06	1.92754e+07	1.90218e+07	1.0433e+07	8.34565e+06
361.076	7.523	3.36296e+07	2.81438e+07	5.51875e+07	5.12885e+07	3.03881e+07	5.35993e+07	4.44559e+07	3.80807e+07	2.81199e+07	7.31797e+07	6.88161e+07	4.25868e+07	3.10232e+07
361.078	3.131	1.28176e+07	449633	1.06294e+06	907312	708320	1.23848e+06	5.63966e+06	1.09783e+06	1.9147e+06	1.57469e+06	2.07619e+06	748408	3.26591e+06
361.113	6.256	2.17166e+06	3.27187e+06	3.49207e+06	2.06157e+06	3.29544e+06	7.11432e+06	3.04815e+06	3.11723e+06	4.00358e+06	5.69737e+06	4.27007e+06	6.1921e+06	3.8591e+06
361.869	16.391	6.01688e+06	8.5659e+06	8.82103e+06	8.35732e+06	8.69825e+06	8.89764e+06	9.32691e+06	7.46294e+06	9.96937e+06	8.22532e+06	8.13259e+06	7.43891e+06	6.64527e+06
363.058	9.718	1.53199e+08	2.27959e+08	2.49938e+08	1.94339e+08	2.43624e+08	1.97893e+08	1.12957e+08	1.75215e+08	1.68702e+08	2.04202e+08	1.80308e+08	1.83562e+08	1.78434e+08
363.129	3.854	4.61132e+06	5.08104e+06	5.33445e+06	2.85477e+06	1.30914e+07	5.53309e+06	2.28901e+06	8.11358e+06	3.4213e+06	4.92096e+06	4.73774e+06	5.04998e+06	3.79928e+06
366.132	8.258	2.97425e+08	2.97443e+08	3.00446e+08	1.46007e+08	5.81494e+08	1.76768e+08	2.06925e+08	2.11756e+08	2.09414e+08	3.01023e+08	2.32055e+08	1.6619e+08	1.75605e+08
366.35	1.218	3.18966e+06	4.87248e+06	5.64005e+06	2.55795e+06	1.0657e+07	3.57349e+06	5.24736e+06	2.88625e+06	3.02352e+06	2.96901e+06	4.64667e+06	4.38574e+06	7.12058e+06
367.075	7.102	8.26001e+06	7.487e+06	6.12225e+06	6.66288e+06	8.07052e+06	1.63805e+07	3.16664e+06	1.79912e+07	1.20357e+07	1.12211e+07	8.87196e+06	1.64412e+07	5.3325e+06
368.113	6.384	1.17324e+06	87604.3	152270	55284.4	206711	71625.2	54106.6	1.49655e+07	62208.3	68595	54484.4	3.54643e+06	4.46315e+06
368.344	1.795	2.19822e+07	2.20379e+07	1.87715e+07	1.73657e+07	1.98543e+07	1.83183e+07	1.71778e+07	1.52141e+07	1.69907e+07	2.17163e+07	2.09649e+07	2.09327e+07	1.90185e+07
368.366	1.217	4.63736e+06	3.18101e+06	4.18148e+06	2.74121e+06	6.99627e+06	2.82884e+06	6.39908e+06	2.93627e+06	2.64e+06	3.18553e+06	4.67291e+06	5.98037e+06	7.04658e+06
369.251	1.33	1.61367e+06	2.36029e+06	7.27951e+06	3.15519e+06	2.27468e+07	691348	2.90912e+06	2.45889e+06	3.01952e+06	1.24716e+06	1.23962e+07	2.47674e+06	1.03919e+06
369.287	1.488	2.69537e+07	1.36655e+07	9.48925e+06	1.51369e+07	2.36965e+07	3.24432e+07	1.48489e+07	2.47291e+07	2.57564e+07	3.25234e+07	3.25365e+07	2.47135e+07	6.82229e+06
370.068	3.588	2.92207e+06	1.68945e+06	2.6462e+06	1.27159e+06	3.42277e+06	2.13812e+06	2.55665e+06	2.5157e+06	5.35379e+06	3.35962e+06	2.6504e+06	4.92681e+06	1.97995e+06
370.308	1.282	5.78749e+06	4.21018e+06	2.7499e+06	2.34881e+06	3.17552e+06	1.38566e+07	2.90474e+09	1.29046e+07	2.62985e+06	5.1726e+07	2.95663e+06	3.57525e+06	2.81496e+06
371.303	1.483	9.42325e+07	5.77979e+07	3.76494e+07	5.14987e+07	9.11737e+07	1.18714e+08	5.43359e+07	1.15313e+08	7.42415e+07	1.01121e+08	1.27261e+08	8.40064e+07	2.94063e+07
371.303	2.523	5.2711e+06	3.8683e+06	3.28008e+06	3.25925e+06	5.8775e+06	1.10644e+07	5.12597e+06	8.76483e+06	6.11196e+06	6.03203e+06	7.41285e+06	6.10007e+06	1.90191e+06
371.986	10.049	4.3732e+06	2.83176e+06	2.32206e+06	3.47883e+06	2.60282e+06	2.13722e+06	7.39269e+06	4.06803e+06	5.01252e+06	1.06903e+06	3.9943e+06	992447	3.32059e+06
373.098	3.916	6.6799e+06	5.42089e+06	7.22426e+06	1.37519e+07	4.10886e+06	4.6252e+06	7.17167e+06	1.06031e+07	1.2248e+07	1.095e+07	9.08887e+06	4.80029e+06	1.46573e+07
374.107	9.878	1.09103e+07	2.22541e+07	1.02082e+07	1.29825e+07	9.45821e+06	5.40102e+06	9.00505e+06	1.00345e+07	3.30254e+06	4.96924e+06	1.01632e+07	4.69153e+06	1.92043e+07
375.044	7.458	1.3313e+08	9.78313e+07	1.08968e+08	1.52872e+08	1.69635e+08	2.21524e+08	1.16443e+08	2.9052e+08	2.69302e+08	2.36058e+08	1.57456e+08	2.01596e+08	1.62496e+08
376.045	7.138	8.69759e+06	6.88784e+06	1.08062e+07	1.10255e+07	8.11006e+06	1.47395e+07	9.66309e+06	1.90037e+07	1.02123e+07	1.2243e+07	1.34623e+07	1.10651e+07	8.94543e+06
378.066	6.13	2.21675e+07	2.76416e+07	2.51153e+07	2.69973e+07	2.57836e+07	2.42264e+07	2.364e+07	2.32165e+07	2.1642e+07	2.77947e+07	2.56266e+07	2.61941e+07	1.79513e+07
380.108	3.622	3.8962e+06	3.15726e+06	1.12107e+07	3.11253e+06	7.22253e+06	7.13562e+06	2.74398e+06	5.64815e+06	6.86302e+06	1.59245e+07	9.62105e+06	1.01463e+07	1.9772e+06
382.118	7.539	6.25651e+07	4.77034e+07	6.26671e+07	6.47545e+07	6.09532e+07	1.72821e+08	3.23913e+07	3.82832e+07	8.74425e+07	1.44571e+08	1.00301e+08	1.85152e+08	2.70889e+07
382.345	1.204	5.49568e+06	6.59507e+06	7.36771e+06	4.89213e+06	1.20144e+07	8.01363e+06	7.31035e+06	4.96022e+06	4.13779e+06	5.0195e+06	7.47661e+06	4.39382e+06	5.70017e+06
383.107	8.455	7.06546e+06	1.30507e+07	1.65921e+07	7.67399e+06	1.45108e+07	8.14778e+06	5.42259e+06	8.82009e+06	7.5574e+06	1.1293e+07	1.06034e+07	7.66352e+06	4.07759e+06
383.755	1.198	5.2232e+06	4.97105e+06	4.02862e+06	2.55057e+06	7.57175e+06	2.44516e+06	1.57816e+06	4.12426e+06	4.6531e+06	4.80508e+06	2.3221e+06	3.62517e+06	2.16174e+06
384.121	7.129	5.92744e+07	8.80092e+07	8.39577e+07	6.02594e+07	9.4284e+07	9.16495e+07	7.13376e+07	6.07099e+07	9.32985e+07	1.16387e+08	8.3727e+07	1.49674e+08	5.21854e+07
384.266	1.143	2.34174e+06	3.34626e+06	3.42397e+06	2.38325e+06	4.35622e+06	7.4059e+06	2.97904e+06	1.96956e+06	3.5675e+06	2.95823e+06	4.32852e+06	5.11053e+06	1.61731e+06
385.039	9.742	8.51611e+06	1.14573e+07	1.20559e+07	1.03485e+07	1.09542e+07	9.85729e+06	6.02513e+06	8.95142e+06	8.10886e+06	1.14429e+07	1.05783e+07	9.4399e+06	9.5395e+06
385.16	4.327	3.03764e+06	4.02687e+06	4.98795e+06	2.29369e+06	6.9509e+06	6.61323e+06	3.05698e+06	9.735e+06	9.88261e+06	1.20019e+07	6.33577e+06	5.86426e+06	3.73548e+06
385.319	1.469	9.59807e+06	9.56946e+06	6.15427e+06	6.69704e+06	1.36965e+07	1.55566e+07	5.47442e+06	8.47125e+06	9.5382e+06	1.43382e+07	1.33557e+07	1.43434e+07	1.38387e+06
386.07	7.156	9.93568e+07	1.20848e+08	1.88193e+08	1.59152e+08	1.38459e+08	2.0712e+08	1.29587e+08	1.9367e+08	2.14447e+08	1.6674e+08	8.88456e+07	2.12356e+08	1.52585e+08
386.173	1.402	2.22424e+06	2.15e+06	3.2512e+06	1.84601e+06	2.3039e+06	3.25473e+06	3.8866e+07	1.58928e+06	2.11089e+06	1.91055e+06	2.92432e+06	2.03744e+06	1.99243e+06
387.07	8.453	7.27237e+06	5.96121e+06	1.0945e+07	6.95492e+06	9.54691e+06	1.80001e+07	6.10435e+06	4.25415e+06	1.14087e+07	2.07401e+07	1.36247e+07	1.96079e+07	3.37302e+06
387.154	7.688	1.62605e+06	762980	1.4282e+06	2.50493e+06	948301	3.73962e+06	2.37329e+06	7.34202e+06	6.65335e+06	5.73769e+06	3.21771e+06	4.25288e+06	3.2732e+06
387.298	1.523	2.90825e+06	2.1955e+06	1.16447e+06	2.09867e+06	3.11467e+06	4.85768e+06	2.32716e+06	5.40048e+06	2.90784e+06	4.28239e+06	3.82969e+06	2.63489e+06	704798
387.334	1.292	4.5843e+06	1.58114e+06	1.48167e+06	1.27632e+06	1.6894e+06	5.50518e+06	1.15038e+09	4.86708e+06	1.428e+06	2.19311e+07	1.58487e+06	1.74258e+06	1.5274e+06
388.086	6.562	7.76151e+06	1.44288e+07	1.29886e+07	7.56562e+06	1.10807e+07	7.80745e+06	3.86974e+06	7.28649e+06	7.09616e+06	6.75093e+06	6.81286e+06	7.08465e+06	6.48853e+06
388.172	7.658	5.23603e+07	3.96911e+07	5.64103e+07	5.51364e+07	3.95718e+07	1.58108e+08	2.95732e+07	3.09703e+07	7.36763e+07	1.35524e+08	8.87818e+07	1.8847e+08	2.2259e+07
391.123	3.5	6.79405e+06	8.53634e+06	8.65687e+06	3.96662e+06	1.13279e+07	9.52053e+06	3.69225e+06	7.0632e+06	7.06347e+06	7.66595e+06	8.54959e+06	1.0155e+07	1.88473e+06
391.908	9.078	4.20628e+06	5.75273e+06	6.75707e+06	6.22562e+06	1.25427e+07	5.16851e+06	7.59283e+06	1.33159e+07	9.45975e+06	1.7207e+07	4.87632e+06	8.82814e+06	9.30488e+06
392.293	1.426	6.25249e+06	1.13266e+07	4.10168e+06	8.91116e+06	1.3538e+07	1.42361e+07	1.54386e+07	964323	491961	1.81473e+07	2.02483e+06	5.40009e+07	299056
393.127	2.538	1.0618e+06	1.10027e+06	1.11444e+06	1.79132e+06	685735	1.02257e+06	1.31086e+06	1.31441e+06	1.78809e+07	2.21095e+06	1.26284e+06	709929	933782
393.127	1.531	530554	332496	444376	698634	255359	395320	617537	354170	7.78292e+06	990290	670795	347086	430637
393.209	7.722	1.94644e+06	809032	1.85272e+06	3.47289e+06	641701	4.57835e+06	3.0299e+06	1.01798e+07	9.31415e+06	9.39205e+06	4.23515e+06	6.49685e+06	4.56701e+06
393.768	1.176	7.1242e+06	9.26939e+06	7.54796e+06	1.02318e+07	1.00328e+07	7.43772e+06	8.6454e+06	1.06813e+07	1.09537e+07	7.70246e+06	7.64344e+06	9.36076e+06	1.04253e+07
394.055	7.152	1.58107e+07	1.46602e+07	2.12124e+07	2.24041e+07	1.43301e+07	2.61324e+07	2.00238e+07	2.96707e+07	1.84586e+07	2.25848e+07	2.37929e+07	1.90399e+07	1.83229e+07
394.153	8.283	2.30138e+07	1.61583e+07	1.79509e+07	1.26416e+07	2.52019e+07	1.53955e+07	1.81335e+07	1.77958e+07	1.67932e+07	1.89368e+07	1.56411e+07	1.2968e+07	1.48814e+07
395.304	1.469	6.16929e+06	3.68581e+06	2.40332e+06	3.57568e+06	7.73279e+06	9.88597e+06	4.26798e+06	5.21704e+06	7.62656e+06	1.03557e+07	1.02491e+07	7.62594e+06	1.9395e+06
397.319	2.506	2.8813e+06	2.49209e+06	1.522e+06	1.8174e+06	4.47356e+06	4.89409e+06	3.05976e+06	3.34061e+06	3.64187e+06	5.20979e+06	5.19732e+06	2.85723e+06	2.04635e+06
398.122	8.39	2.12182e+07	1.76452e+07	1.82827e+07	1.35084e+07	3.08568e+07	3.89533e+07	1.3978e+07	1.38213e+07	1.95539e+07	3.07774e+07	2.75242e+07	2.74915e+07	9.43497e+06
398.137	9.198	4.19237e+07	3.71523e+07	4.09951e+07	3.64146e+07	4.12418e+07	3.64262e+07	2.73979e+07	2.31724e+07	3.22956e+07	3.4188e+07	3.80191e+07	3.06352e+07	2.58461e+07
399.067	8.542	8.89583e+06	1.67223e+07	8.34756e+06	1.32483e+07	1.68884e+07	8.05351e+06	7.15057e+06	8.48899e+06	9.6664e+06	5.11481e+06	8.57e+06	5.70789e+06	1.21926e+07
399.334	2.496	2.13672e+07	1.93177e+07	1.62102e+07	1.75432e+07	2.95007e+07	2.47252e+07	1.84996e+07	2.00626e+07	1.66784e+07	2.99362e+07	3.01727e+07	2.52424e+07	9.46197e+06
399.334	1.458	3.64324e+08	3.3401e+08	2.61251e+08	2.5046e+08	4.72496e+08	4.50251e+08	3.21454e+08	3.48552e+08	2.67926e+08	4.4891e+08	4.82405e+08	3.98273e+08	1.25462e+08
399.825	16.383	1.12624e+07	1.64339e+07	1.681e+07	1.56311e+07	1.68477e+07	1.66908e+07	1.72372e+07	1.36088e+07	1.82005e+07	1.59562e+07	1.54765e+07	1.56265e+07	1.25102e+07
402.065	6.823	3.54165e+07	3.02985e+07	3.85071e+07	5.13317e+07	3.87471e+07	5.39247e+07	4.58275e+07	5.51804e+07	5.09683e+07	4.42452e+07	4.13574e+07	5.22586e+07	5.26362e+07
403.018	10.108	6.00336e+06	4.879e+06	2.43204e+06	4.3994e+06	4.69402e+06	5.33666e+06	1.07778e+07	6.16113e+06	8.68396e+06	3.4835e+06	5.84219e+06	4.82835e+06	1.79987e+07
404.002	9.567	1.5475e+07	1.78805e+07	1.58272e+07	1.46779e+07	1.92408e+07	1.66754e+07	1.21193e+07	1.15658e+07	1.68003e+07	1.61432e+07	1.64866e+07	1.79162e+07	1.24975e+07
404.002	9.755	2.9495e+07	2.62599e+07	9.75389e+06	2.36835e+07	2.34214e+07	2.41748e+07	5.56215e+07	2.28077e+07	3.72074e+07	1.34709e+07	3.01983e+07	2.49356e+07	7.22717e+07
406.272	1.459	1.72772e+06	1.9926e+06	1.76616e+06	2.05084e+06	6.1183e+06	2.28965e+06	1.80947e+06	1.75226e+06	448226	2.82441e+06	656136	8.27413e+06	276126
408.179	5.008	7.28672e+06	8.83274e+06	1.10181e+07	4.36965e+06	9.74601e+06	5.78148e+06	3.76002e+06	1.0907e+06	5.67875e+06	5.5673e+06	6.16941e+06	5.71854e+06	1.66165e+06
408.288	2.537	3.24628e+06	7.43229e+06	1.64122e+07	5.97914e+06	1.13551e+07	6.23743e+06	1.15629e+07	925495	317176	1.53432e+07	2.39898e+06	2.62232e+07	217743
408.288	1.514	5.72675e+06	1.54883e+07	1.01342e+07	1.57624e+07	2.61451e+07	1.39531e+07	2.56153e+07	2.27952e+06	428566	3.16366e+07	4.67503e+06	6.41238e+07	403121
409.32	1.422	1.17656e+06	829731	1.0016e+06	1.53445e+06	957013	887889	1.487e+06	683702	830517	2.1414e+06	781484	5.94045e+06	1.52301e+06
410.243	1.457	4.02096e+06	4.08483e+06	5.32457e+06	4.89182e+06	4.12595e+06	2.96147e+06	6.74449e+06	3.56306e+06	4.74541e+06	5.52292e+06	4.48546e+06	4.34898e+06	6.02471e+06
412.169	6.796	8.82478e+06	9.11578e+06	1.1467e+07	9.37014e+06	5.58083e+06	5.97566e+06	8.22066e+06	7.05035e+06	1.09217e+07	9.90596e+06	8.1277e+06	3.88457e+06	3.82257e+06
413.313	1.505	4.44576e+06	3.01694e+06	1.40618e+06	2.79867e+06	3.92793e+06	7.0145e+06	2.81136e+06	6.42478e+06	5.52877e+06	5.74169e+06	4.20118e+06	2.56801e+06	656309
413.329	2.518	1.28015e+06	2.77476e+06	1.94478e+06	1.83423e+06	2.78449e+06	6.85945e+06	2.64196e+06	1.88679e+06	2.33419e+06	573062	1.98873e+06	3.00491e+06	785775
413.35	1.442	5.64571e+06	6.2553e+06	6.58028e+06	4.45493e+06	9.522e+06	7.4553e+06	3.94685e+06	5.65719e+06	4.80215e+06	8.41599e+06	6.91096e+06	7.96278e+06	885324
415.329	1.502	1.03562e+07	1.0913e+07	6.24379e+06	9.14703e+06	1.01857e+07	1.42106e+07	8.09386e+06	1.9713e+07	8.62021e+06	1.17864e+07	1.42314e+07	1.02986e+07	2.04637e+06
419.034	7.459	3.8747e+06	2.551e+06	3.0974e+06	5.25796e+06	6.64058e+06	7.80333e+06	3.04035e+06	1.12577e+07	1.06548e+07	8.90354e+06	4.96408e+06	7.32617e+06	4.8032e+06
421.028	9.755	1.27342e+07	5.15364e+06	6.65413e+06	1.01961e+07	9.68156e+06	9.45699e+06	1.9313e+07	9.49305e+06	1.55358e+07	7.19123e+06	1.31178e+07	1.02223e+07	2.48254e+07
421.318	1.45	3.0163e+06	2.35841e+06	2.00178e+06	3.44157e+06	4.44542e+06	5.3777e+06	3.55952e+06	2.00085e+06	4.74576e+06	6.99477e+06	5.09154e+06	4.15757e+06	902479
421.807	16.348	5.17117e+06	7.08293e+06	7.26209e+06	6.62098e+06	6.64118e+06	6.85576e+06	7.57698e+06	6.63002e+06	7.81588e+06	5.91106e+06	6.29007e+06	6.38128e+06	5.38623e+06
422.071	8.823	6.91092e+06	101027	97731	289389	109953	5.68004e+06	1.87343e+06	5.3146e+06	2.59063e+06	4.55038e+06	4.13695e+06	3.12576e+06	131382
423.334	1.446	4.23312e+07	2.97711e+07	3.20988e+07	3.56295e+07	5.33004e+07	7.48923e+07	4.43484e+07	3.46957e+07	5.94689e+07	7.71081e+07	6.38193e+07	5.73082e+07	1.93046e+07
425.35	1.441	2.34552e+08	2.17099e+08	1.73427e+08	1.77427e+08	3.06432e+08	3.26267e+08	2.15197e+08	2.2378e+08	2.59958e+08	3.28173e+08	2.88686e+08	2.56319e+08	9.126e+07
425.35	2.475	3.774e+06	4.29833e+06	3.27538e+06	2.95497e+06	1.01745e+07	6.488e+06	3.67162e+06	4.2108e+06	7.53732e+06	6.11914e+06	6.36965e+06	4.43306e+06	1.14765e+06
425.352	1.427	2.88498e+07	1.79849e+07	2.91229e+07	2.69562e+07	4.08869e+07	4.32053e+07	1.9201e+07	2.60002e+07	5.73083e+07	4.34843e+07	3.15364e+07	3.25607e+07	1.84121e+07
426.098	8.279	5.92908e+06	4.80448e+06	3.97704e+06	3.13202e+06	7.99764e+06	3.97988e+06	4.72006e+06	4.74156e+06	4.22349e+06	4.90618e+06	3.82921e+06	3.14499e+06	3.98727e+06
426.109	1.536	654921	624685	570194	559962	713272	582423	617980	496546	636059	637941	663780	628729	578824
426.143	8.443	3.04168e+06	2.49083e+06	2.42529e+06	2.35723e+06	3.09284e+06	9.05351e+06	2.21089e+06	1.85909e+06	2.85223e+06	4.67001e+06	5.5005e+06	6.12363e+06	1.20991e+06
427.029	8.987	3.08265e+08	2.8841e+08	1.82213e+08	2.7394e+08	2.47492e+08	3.5616e+08	4.41012e+08	3.19745e+08	4.11332e+08	2.91543e+08	3.64938e+08	3.35214e+08	4.94143e+08
427.124	6.366	7.75788e+06	7.18651e+06	7.40758e+06	5.31911e+06	1.05806e+07	2.10795e+07	7.4832e+06	1.17356e+07	9.27901e+06	1.62678e+07	1.16062e+07	1.70681e+07	4.82337e+06
427.366	1.437	1.06206e+08	1.12031e+08	1.22112e+08	1.02661e+08	1.43836e+08	1.01459e+08	9.03502e+07	1.11452e+08	8.73085e+07	1.64098e+08	1.31128e+08	1.25377e+08	2.6656e+07
427.368	1.431	7.54083e+06	5.37744e+06	7.91231e+06	7.3056e+06	9.59624e+06	1.37423e+07	5.29885e+06	7.17645e+06	1.57543e+07	1.97125e+07	7.1201e+06	1.2899e+07	2.31718e+06
429.078	8.526	3.11193e+06	3.61615e+06	2.56135e+06	3.06646e+06	4.08056e+06	2.6372e+06	1.98327e+06	2.70555e+06	3.21269e+06	1.5488e+06	2.81038e+06	1.96179e+06	4.04734e+06
430.111	8.422	8.34628e+06	6.19062e+06	6.66044e+06	7.31882e+06	9.07075e+06	3.85044e+07	4.53284e+06	5.2968e+06	1.13132e+07	1.92626e+07	1.89309e+07	2.97493e+07	2.20007e+06
432.099	7.791	9.70929e+06	7.91162e+06	8.7068e+06	8.93397e+06	1.332e+07	1.40827e+07	9.00961e+06	1.29196e+07	1.44482e+07	1.48421e+07	1.10431e+07	1.2716e+07	1.04995e+07
433.181	8.49	585174	620088	666220	569219	6.99501e+06	735477	1.46993e+07	575929	1.40547e+06	641262	599036	698381	526243
434.288	1.292	1.35618e+08	4.59556e+08	4.40242e+07	1.89641e+08	9.41485e+07	2.14903e+07	3.73738e+06	5.45011e+08	2.37674e+08	1.91453e+06	1.88591e+08	4.2706e+08	1.46808e+09
436.097	3.498	4.11113e+07	4.53407e+07	5.28785e+07	3.73457e+07	4.88316e+07	4.19271e+07	4.60812e+07	3.27307e+07	4.59482e+07	4.51391e+07	4.33704e+07	4.45194e+07	3.1267e+07
437.291	2.481	1.05628e+07	6.90707e+06	1.08087e+07	9.40434e+06	1.29223e+07	6.56232e+06	8.19212e+06	5.60828e+06	1.01491e+07	1.5331e+07	1.52683e+07	1.37438e+07	8.48853e+06
437.291	1.441	2.37116e+07	1.56691e+07	2.28402e+07	1.96433e+07	2.7801e+07	1.35002e+07	1.8704e+07	1.19803e+07	2.04164e+07	3.09997e+07	3.24138e+07	2.86998e+07	1.78109e+07
437.781	16.39	2.27349e+07	2.83671e+07	3.18194e+07	2.93948e+07	3.23234e+07	3.25633e+07	3.36327e+07	2.90614e+07	4.02557e+07	3.10117e+07	3.12449e+07	3.21363e+07	3.04687e+07
438.153	7.819	1.87418e+07	1.70991e+07	2.5077e+07	2.60825e+07	1.82836e+07	3.91274e+07	2.22321e+07	3.77061e+07	4.39086e+07	5.03979e+07	2.78539e+07	3.56459e+07	2.85837e+07
439.307	1.473	2.59211e+06	1.64738e+06	3.99909e+06	2.59552e+06	5.10645e+06	1.33145e+06	2.20566e+06	3.03004e+06	2.43687e+06	6.6165e+06	4.69464e+06	3.97112e+06	1.59119e+06
441.345	1.481	8.95042e+06	7.6944e+06	5.66755e+06	9.00077e+06	1.11798e+07	1.65879e+07	6.7152e+06	1.56283e+07	1.16856e+07	1.34361e+07	1.04187e+07	7.4577e+06	1.86616e+06
443.024	10.647	1.51102e+07	1.77411e+07	1.02677e+07	1.45269e+07	1.7355e+07	1.85649e+07	2.25063e+07	1.07978e+07	1.8873e+07	1.27704e+07	1.76226e+07	1.9638e+07	2.00265e+07
443.361	1.48	6.57842e+06	5.90309e+06	5.37972e+06	6.27906e+06	7.17072e+06	8.0547e+06	4.58468e+06	1.17071e+07	5.28668e+06	6.74309e+06	7.34396e+06	7.60293e+06	861709
445.151	7.531	911731	2.24782e+06	1.41197e+06	5.9301e+06	915847	1.38908e+06	8.57548e+06	8.53002e+06	1.36351e+07	1.45568e+06	1.12146e+06	2.16855e+06	1.50033e+07
446.06	9.427	4.89462e+07	6.0221e+07	5.56071e+07	4.74856e+07	6.81402e+07	5.10077e+07	3.64286e+07	3.34376e+07	5.11881e+07	5.00198e+07	4.94603e+07	5.08523e+07	3.9127e+07
447.334	1.436	2.88498e+07	1.79849e+07	2.91229e+07	2.69562e+07	4.08869e+07	4.32053e+07	1.9201e+07	2.60002e+07	5.73083e+07	4.34843e+07	3.15364e+07	3.25607e+07	1.84121e+07
449.351	1.424	7.54083e+06	5.37744e+06	7.91231e+06	7.3056e+06	9.59624e+06	1.37423e+07	5.29885e+06	7.17645e+06	1.57543e+07	1.97125e+07	7.1201e+06	1.2899e+07	2.31718e+06
451.27	1.461	4.73583e+06	5.57181e+06	1.10214e+07	9.02671e+06	9.94399e+06	1.55905e+06	7.30104e+06	4.43946e+06	7.10956e+06	1.66271e+07	1.00967e+07	4.7032e+06	1.29524e+07
451.314	1.293	1.34458e+08	4.56372e+08	4.32507e+07	1.88359e+08	9.33339e+07	2.07385e+07	2.78939e+06	5.40596e+08	2.36734e+08	1.13705e+06	1.87411e+08	4.24954e+08	1.46044e+09
451.366	1.425	7.6908e+06	9.33115e+06	9.05359e+06	7.73099e+06	1.33608e+07	1.24356e+07	9.53599e+06	5.2632e+06	1.00784e+07	1.96967e+07	1.21054e+07	1.11483e+07	930810
453.153	7.992	6.641e+06	1.28645e+07	1.44769e+07	1.08935e+07	7.4312e+06	1.58911e+07	4.75567e+06	1.02328e+07	1.228e+07	8.20128e+06	8.23517e+06	1.12053e+07	9.51656e+06
453.285	2.507	9.91233e+06	1.14507e+07	1.9884e+07	1.90924e+07	2.00586e+07	5.25047e+06	1.0882e+07	8.17197e+06	1.28637e+07	1.97222e+07	1.42973e+07	1.08544e+07	1.68346e+07
453.285	1.454	4.72388e+07	5.14423e+07	9.0902e+07	7.53321e+07	8.13172e+07	2.14579e+07	4.62244e+07	3.32103e+07	5.12761e+07	7.78408e+07	5.95468e+07	4.57479e+07	7.1007e+07
453.381	1.42	1.6743e+07	3.03457e+07	2.99679e+07	2.532e+07	2.72842e+07	6.51902e+06	2.27235e+07	2.8761e+07	2.07818e+07	3.56328e+07	2.48966e+07	2.07471e+07	3.98067e+06
455.397	1.408	2.08061e+06	7.22849e+06	9.02792e+06	6.93897e+06	5.19839e+06	1.23056e+06	4.15166e+06	8.67614e+06	1.98475e+06	6.50222e+06	3.74768e+06	2.92038e+06	960585
457.073	8.515	6.44017e+06	7.58519e+06	4.62209e+06	8.35875e+06	6.56091e+06	5.95147e+06	4.03982e+06	4.7325e+06	6.0961e+06	3.07809e+06	5.56158e+06	5.13089e+06	1.00362e+07
461.336	1.459	6.10392e+06	6.33886e+06	4.25574e+06	4.65188e+06	7.61825e+06	9.448e+06	5.38038e+06	8.00386e+06	4.80293e+06	7.69451e+06	8.43987e+06	7.06678e+06	2.00526e+06
463.074	10.951	1.40524e+07	4.58308e+07	4.49961e+07	3.01575e+07	3.01956e+07	2.7557e+07	2.87246e+07	2.68008e+07	2.25988e+07	2.38155e+07	1.88444e+07	2.69577e+07	2.07039e+07
463.306	1.423	1.87465e+07	1.05914e+07	1.56296e+07	2.2546e+07	2.42842e+07	1.24249e+07	1.79617e+07	1.9004e+07	3.14576e+07	3.112e+07	2.73114e+07	2.76445e+07	2.46638e+07
464.273	1.146	1.16979e+06	1.84709e+06	1.47183e+06	290596	3.55643e+06	1.29637e+06	188052	820249	669388	763398	1.52396e+06	1.1998e+06	719397
464.296	1.167	1.85486e+07	1.47056e+07	1.88177e+07	1.4146e+07	1.42718e+07	1.2049e+07	1.08683e+07	1.84809e+07	1.62814e+07	1.3674e+07	1.97884e+07	7.75198e+06	8.68778e+06
465.322	1.427	2.29423e+07	1.25354e+07	2.04761e+07	1.76367e+07	4.13574e+07	1.44508e+07	1.93905e+07	1.34972e+07	1.90101e+07	2.58173e+07	3.11128e+07	3.46516e+07	1.32747e+07
466.312	1.162	2.50424e+07	2.02123e+07	3.12002e+07	1.87416e+07	2.41895e+07	2.54204e+07	2.5219e+07	1.4371e+07	2.33664e+07	3.107e+07	3.14538e+07	3.02413e+07	1.27183e+07
467.301	1.487	1.19917e+07	1.52165e+07	2.63152e+07	2.06769e+07	2.0233e+07	8.15789e+06	1.17631e+07	1.21332e+07	2.02074e+07	3.64371e+07	1.77908e+07	1.58053e+07	1.8074e+07
472.078	7.611	5.49111e+07	7.75555e+07	9.24654e+07	8.38167e+07	1.08556e+08	7.6675e+07	4.40319e+07	8.03293e+07	1.0076e+08	7.96596e+07	6.92456e+07	7.21904e+07	6.31742e+07
478.132	7.7	3.79773e+07	4.8555e+07	6.98512e+07	7.80966e+07	5.06107e+07	7.03914e+07	4.28132e+07	8.81951e+07	8.90444e+07	7.99487e+07	6.48144e+07	7.63444e+07	6.12351e+07
479.301	2.486	7.2841e+06	6.72725e+06	1.19183e+07	1.21844e+07	1.11974e+07	4.14506e+06	1.11321e+07	6.52965e+06	1.15402e+07	1.75841e+07	1.20072e+07	7.73499e+06	1.62466e+07
479.301	1.441	6.0781e+07	4.77764e+07	7.88545e+07	8.4887e+07	8.04085e+07	2.76743e+07	7.74962e+07	4.81697e+07	7.12533e+07	1.12448e+08	8.68593e+07	5.66009e+07	1.03906e+08
479.337	1.461	8.07077e+06	1.25437e+07	1.97046e+07	1.36443e+07	2.21124e+07	1.34332e+07	7.31575e+06	8.22707e+06	1.65441e+07	1.81108e+07	2.11244e+07	3.61254e+07	3.9162e+06
481.317	2.485	1.79757e+07	1.56765e+07	2.76575e+07	2.81807e+07	2.96452e+07	1.038e+07	2.03705e+07	1.24283e+07	2.29306e+07	3.0242e+07	2.36812e+07	2.3498e+07	2.82331e+07
481.317	1.44	1.16192e+08	1.00332e+08	1.63207e+08	1.73513e+08	1.80465e+08	7.28782e+07	1.30386e+08	9.64695e+07	1.56697e+08	1.98854e+08	1.62491e+08	1.64698e+08	1.64092e+08
481.353	1.472	1.4739e+07	1.788e+07	2.12062e+07	1.48371e+07	6.79862e+07	2.27926e+07	1.48113e+07	2.07329e+07	1.62054e+07	3.01439e+07	2.74904e+07	3.6968e+07	1.24468e+07
481.353	2.519	1.55309e+06	1.33789e+06	2.08763e+06	1.1343e+06	7.00654e+06	2.2325e+06	1.53077e+06	2.08566e+06	1.77006e+06	3.56224e+06	3.00589e+06	4.59634e+06	1.52229e+06
482.211	3.952	6.35356e+06	5.47953e+06	7.37115e+06	1.29111e+07	2.67047e+06	2.99759e+06	5.05564e+06	8.2178e+06	1.16885e+07	1.06409e+07	8.04541e+06	5.88081e+06	9.56057e+06
483.969	10.605	7.56615e+06	3.76443e+06	1.40935e+06	4.18293e+06	3.22016e+06	5.33235e+06	9.9589e+06	3.24056e+06	6.79925e+06	2.30638e+06	4.63797e+06	4.81652e+06	1.25625e+07
486.171	5.203	3.17609e+07	2.07957e+07	1.59767e+07	2.5128e+07	2.52939e+07	3.58633e+07	3.74871e+07	1.18856e+08	4.78957e+07	2.78738e+07	1.81102e+07	2.35185e+07	6.48867e+07
486.29	1.182	620767	1.21529e+06	1.48923e+06	3.15678e+06	901000	3.47156e+06	1.35755e+07	396805	2.90763e+06	912731	421065	297541	399504
487.351	1.443	5.152e+06	4.87222e+06	3.54377e+06	3.80941e+06	6.76532e+06	7.65236e+06	4.62165e+06	5.25001e+06	5.35563e+06	6.93144e+06	6.02712e+06	5.41987e+06	1.39674e+06
488.107	8.672	1.22749e+08	1.66083e+08	1.6183e+08	1.29419e+08	1.72357e+08	1.35381e+08	8.30344e+07	6.46854e+07	1.16128e+08	1.16728e+08	1.24519e+08	1.3003e+08	6.39314e+07
488.139	3.491	5.63085e+06	9.82344e+06	1.12339e+07	3.75809e+06	1.45944e+07	8.29224e+06	6.38709e+06	4.81713e+06	8.31232e+06	9.94532e+06	9.13423e+06	1.14866e+07	2.65839e+06
493.316	1.468	2.21161e+07	2.61062e+07	4.1214e+07	3.19093e+07	3.76555e+07	1.59381e+07	2.19366e+07	1.87484e+07	3.2479e+07	5.17226e+07	2.7823e+07	2.5952e+07	3.53746e+07
493.317	2.524	818797	1.21672e+06	2.1144e+06	2.24454e+06	2.05864e+06	1.11221e+06	1.32684e+06	776635	2.03672e+06	3.90129e+06	1.53343e+06	1.52078e+06	3.25885e+06
494.034	8.621	1.15974e+06	2.96856e+06	1.64643e+06	3.08462e+06	3.46791e+06	2.32282e+06	2.13901e+06	4.39579e+06	4.26689e+06	2.06669e+06	2.76193e+06	2.04833e+06	6.70047e+06
494.102	7.413	6.64024e+06	4.55957e+06	7.66992e+06	5.72303e+06	8.14306e+06	6.07314e+06	5.6552e+06	8.18661e+06	8.79901e+06	6.65404e+06	6.71669e+06	7.23041e+06	4.76016e+06
495.332	1.464	5.85882e+08	7.57418e+08	1.01235e+09	8.74862e+08	8.62727e+08	5.79332e+08	6.88291e+08	6.10346e+08	8.45679e+08	1.01942e+09	7.48185e+08	8.04957e+08	7.10525e+08
495.332	2.513	5.87227e+07	6.92732e+07	8.69713e+07	8.88831e+07	8.28838e+07	5.25233e+07	7.00957e+07	5.55653e+07	8.40063e+07	9.66831e+07	7.26945e+07	7.30548e+07	7.86848e+07
496.05	8.538	1.33071e+07	2.25287e+07	1.82823e+07	2.06802e+07	2.96492e+07	1.77327e+07	1.81386e+07	1.0543e+07	2.746e+07	2.12553e+07	1.88636e+07	1.72875e+07	2.07992e+07
500.058	7.46	7.97858e+07	5.46683e+07	6.46857e+07	9.67924e+07	1.08335e+08	1.40834e+08	6.76604e+07	2.23663e+08	1.97879e+08	1.5819e+08	9.37173e+07	1.4137e+08	1.04735e+08
500.995	10.608	6.15086e+06	3.77726e+06	1.1133e+06	3.68409e+06	2.59821e+06	4.07367e+06	9.78317e+06	3.17196e+06	5.9028e+06	2.06713e+06	3.73243e+06	4.79043e+06	1.01333e+07
501.286	1.431	6.07751e+06	3.62774e+06	4.34934e+06	3.60135e+06	6.96003e+06	2.33702e+06	4.66959e+06	1.26231e+06	2.00152e+06	2.06256e+06	5.79823e+06	1.93868e+06	7.81027e+06
503.095	1.383	1.56935e+07	925962	918868	3.27143e+06	2.56873e+06	1.09689e+06	8.33486e+06	1.0961e+06	753738	1.42755e+06	1.72667e+07	3.22639e+06	4.76323e+06
505.271	2.548	193242	5.54044e+06	218528	1.08887e+06	8.78994e+06	281496	328821	429516	251525	451636	888712	1.53288e+06	226883
506.996	9.911	1.45614e+08	8.82678e+07	4.44351e+07	8.83051e+07	6.17437e+07	1.5459e+08	1.79339e+08	8.68337e+07	1.54904e+08	8.34416e+07	1.23803e+08	1.34657e+08	1.87606e+08
507.132	7.525	2.47701e+07	1.81893e+07	2.32178e+07	2.64836e+07	2.53032e+07	7.68345e+07	1.23709e+07	1.79156e+07	3.54383e+07	6.43488e+07	4.31899e+07	8.11134e+07	1.17222e+07
507.333	1.447	3.42005e+06	1.9918e+06	5.95267e+06	6.75602e+06	4.51177e+06	1.92625e+06	3.58982e+06	3.73353e+06	5.94645e+06	8.34338e+06	5.69128e+06	4.87354e+06	7.35642e+06
507.369	1.454	5.49859e+06	9.57966e+06	1.41794e+07	9.27257e+06	3.2959e+07	1.17661e+07	8.02817e+06	1.22788e+07	1.09395e+07	1.32665e+07	1.39802e+07	2.13646e+07	6.20092e+06
509.348	1.457	6.24448e+06	1.09701e+07	1.72354e+07	1.31436e+07	1.47501e+07	8.15459e+06	9.20158e+06	8.07352e+06	1.34626e+07	1.06031e+07	1.20045e+07	1.46865e+07	9.11454e+06
509.385	1.433	2.14713e+06	1.48761e+06	2.23252e+06	1.05711e+06	1.50517e+07	3.35314e+06	1.16675e+06	1.74661e+06	1.11182e+06	3.37939e+06	3.32026e+06	5.20958e+06	2.47792e+06
514.205	7.56	1.92311e+07	1.46891e+07	1.7568e+07	1.4507e+07	1.27926e+07	9.12625e+07	6.90221e+06	3.43793e+06	1.81789e+07	4.83551e+07	3.76582e+07	1.07947e+08	3.13847e+06
515.292	1.438	618273	468792	2.13236e+06	3.7126e+06	1.66029e+07	338710	2.18044e+06	7.52678e+06	706399	498661	2.78309e+06	7.62094e+06	980481
519.332	1.454	2.74665e+07	3.42134e+07	7.58232e+07	5.24409e+07	4.45665e+07	2.86779e+07	6.13399e+07	3.51139e+07	4.48077e+07	4.5367e+07	3.50418e+07	3.47965e+07	5.03546e+07
521.348	2.493	6.34381e+06	6.40764e+06	1.09297e+07	7.46792e+06	1.15967e+07	5.3248e+06	7.57946e+06	5.77391e+06	7.5564e+06	8.5467e+06	8.14155e+06	7.7947e+06	9.44281e+06
521.348	1.45	1.23601e+08	1.48127e+08	2.21868e+08	1.60135e+08	2.02449e+08	1.19399e+08	1.22163e+08	9.83012e+07	1.35223e+08	1.83923e+08	1.59162e+08	1.64095e+08	1.60341e+08
522.191	7.563	2.18041e+06	1.83351e+06	7.35492e+06	7.15265e+06	1.85907e+06	1.76022e+07	2.5771e+06	2.15126e+06	4.24878e+06	2.31905e+07	1.45087e+07	1.53475e+07	1.44396e+06
523.364	1.444	2.37822e+08	2.56076e+08	3.80195e+08	3.20767e+08	3.17782e+08	2.4561e+08	4.29259e+08	2.82191e+08	4.38727e+08	3.67612e+08	3.13611e+08	3.40546e+08	3.10646e+08
523.364	2.485	1.81325e+07	2.03997e+07	3.08783e+07	3.15414e+07	3.24169e+07	2.19327e+07	4.50968e+07	2.52536e+07	3.9041e+07	3.47766e+07	2.75245e+07	3.6698e+07	3.73878e+07
525.006	9.016	7.36443e+06	9.30195e+06	5.23517e+06	8.88621e+06	7.72848e+06	1.13521e+07	1.17998e+07	9.67595e+06	1.32717e+07	1.03703e+07	1.09671e+07	1.03722e+07	1.27774e+07
525.307	1.318	2.66812e+07	2.11356e+07	3.44315e+07	3.50996e+07	5.93989e+07	1.48708e+07	3.89648e+07	1.84794e+07	3.07301e+07	4.02303e+07	3.97396e+07	3.05487e+07	3.39042e+07
528.964	9.903	1.28846e+07	7.15329e+06	3.52201e+06	7.38999e+06	5.04568e+06	1.26849e+07	1.78349e+07	8.09424e+06	1.32215e+07	7.22771e+06	1.08876e+07	1.25219e+07	1.78052e+07
532.318	1.443	676572	667787	660599	1.74775e+06	1.25735e+07	623017	1.92636e+06	5.2167e+06	747185	681088	723491	4.45998e+06	1.0379e+06
535.497	1.291	2.67581e+06	4.32005e+06	4.46892e+06	2.83505e+06	1.59875e+06	1.63483e+06	2.45492e+06	1.91379e+06	2.33187e+06	1.75406e+06	2.35677e+06	1.45499e+06	8.66238e+06
536.161	4.388	1.30572e+07	3.05447e+07	4.03875e+07	1.69278e+07	2.29391e+07	2.5177e+07	6.04688e+06	6.02515e+07	5.24337e+07	5.98639e+07	3.41764e+07	2.57101e+07	2.36362e+07
537.512	1.245	1.47116e+07	1.75077e+07	2.32641e+07	1.38684e+07	1.92856e+07	1.82503e+07	1.28259e+07	9.76998e+06	1.41068e+07	1.34149e+07	1.09066e+07	1.6165e+07	2.256e+07
539.091	8.536	1.98921e+06	2.38024e+06	1.27862e+06	2.26396e+06	2.60655e+06	3.98801e+06	1.47935e+06	1.41727e+06	2.57876e+06	2.08209e+06	2.75525e+06	2.27326e+06	1.51128e+06
543.332	1.424	1.2783e+07	1.88269e+07	3.58553e+07	1.46689e+07	2.28015e+07	1.82988e+07	1.62384e+07	1.41643e+07	1.88465e+07	1.43701e+07	1.66439e+07	1.99057e+07	2.20498e+07
543.354	1.472	1.55078e+06	1.81673e+06	2.29998e+06	1.32134e+06	6.81589e+06	2.20649e+06	1.62039e+06	2.11662e+06	1.72051e+06	3.09786e+06	3.09517e+06	3.57423e+06	1.32537e+06
544.049	7.458	3.35022e+06	1.86287e+06	2.61631e+06	4.48415e+06	7.78214e+06	6.70607e+06	2.97315e+06	1.19224e+07	1.2019e+07	9.19903e+06	4.60812e+06	7.45213e+06	4.52287e+06
545.349	1.429	4.21963e+06	7.05411e+06	1.44889e+07	8.94085e+06	8.72531e+06	6.8887e+06	1.21923e+07	7.53004e+06	8.53545e+06	7.86888e+06	5.92911e+06	6.91186e+06	1.16893e+07
547.364	1.444	2.2049e+06	1.85451e+06	4.98997e+06	4.30374e+06	4.32468e+06	2.61738e+06	2.07672e+06	2.62405e+06	4.86611e+06	6.12953e+06	4.63191e+06	4.68592e+06	6.34203e+06
549.198	8.262	2.46329e+06	2.54369e+06	2.51112e+06	891378	1.00093e+07	617352	1.1652e+06	1.3663e+06	926005	1.87829e+06	825867	568899	651546
549.379	1.435	1.18418e+07	1.66562e+07	2.10545e+07	2.24253e+07	2.33276e+07	1.29371e+07	1.36397e+07	1.36817e+07	2.29624e+07	2.71965e+07	2.11942e+07	2.09001e+07	1.88788e+07
557.334	1.46	7.53808e+07	9.25565e+07	1.2009e+08	1.13582e+08	1.01366e+08	7.39268e+07	9.48692e+07	7.984e+07	1.07606e+08	1.239e+08	9.966e+07	1.07652e+08	9.97122e+07
557.334	2.509	1.06348e+07	1.34378e+07	1.76732e+07	1.39227e+07	1.39765e+07	1.07259e+07	1.41612e+07	1.1632e+07	1.82195e+07	1.83547e+07	1.18541e+07	1.3679e+07	1.54225e+07
558.143	4.437	6.69822e+06	1.36021e+07	1.63341e+07	7.91531e+06	8.95512e+06	1.24984e+07	2.74048e+06	2.38861e+07	1.73535e+07	2.0019e+07	1.19464e+07	1.09383e+07	9.94143e+06
559.072	8.705	7.27272e+07	9.01292e+07	1.29766e+08	1.05175e+08	1.21944e+08	1.55212e+08	5.86521e+07	1.38821e+08	1.14065e+08	1.52545e+08	1.1633e+08	9.66804e+07	6.12393e+07
566.056	9.57	7.80095e+07	9.36311e+07	7.11801e+07	6.95068e+07	1.00666e+08	8.62735e+07	6.74161e+07	5.98679e+07	8.83254e+07	7.25739e+07	8.24894e+07	9.68715e+07	7.26108e+07
568.048	9.016	9.63241e+06	8.35764e+06	5.63117e+06	7.45502e+06	8.83627e+06	1.16721e+07	7.7431e+06	5.93812e+06	1.05397e+07	8.4081e+06	1.01755e+07	9.76449e+06	8.3656e+06
569.224	7.786	1.24575e+06	571889	1.13721e+06	1.66195e+06	670469	2.40427e+06	1.61668e+06	3.19273e+06	3.96185e+06	4.45965e+06	1.91629e+06	2.47254e+06	2.15373e+06
569.991	9.905	1.08405e+07	6.23147e+06	2.38234e+06	5.85992e+06	4.00413e+06	1.02576e+07	1.34667e+07	6.40824e+06	9.94157e+06	5.46049e+06	8.78946e+06	9.30677e+06	1.28277e+07
573.087	7.152	1.16385e+08	8.99346e+07	1.08308e+08	1.04891e+08	1.1169e+08	1.39935e+08	9.44733e+07	9.17295e+07	7.95719e+07	9.90488e+07	6.66463e+07	6.5758e+07	2.54998e+07
576.207	7.571	815656	795186	1.15445e+06	809544	482624	6.52189e+06	796749	373832	1.29289e+06	3.53516e+06	2.65859e+06	7.36463e+06	405890
576.511	1.144	6.11131e+06	6.72584e+06	5.76684e+06	4.85869e+06	6.24123e+06	5.1127e+06	6.22592e+06	6.0298e+06	4.75107e+06	6.32128e+06	6.66236e+06	4.0582e+06	5.57636e+06
580.035	11.163	1.90415e+07	1.97658e+07	1.67043e+07	1.7551e+07	2.48507e+07	1.66442e+07	1.32399e+07	1.00416e+07	1.62494e+07	1.74542e+07	1.7647e+07	1.66374e+07	1.23543e+07
583.081	9.573	4.46924e+07	5.51368e+07	3.98369e+07	3.99638e+07	5.53245e+07	4.61055e+07	4.06173e+07	3.20117e+07	4.7912e+07	3.77209e+07	4.45902e+07	4.99273e+07	3.99357e+07
583.349	1.446	1.51454e+07	1.54472e+07	2.20605e+07	1.86889e+07	2.01351e+07	1.27135e+07	1.85779e+07	1.49473e+07	1.90507e+07	2.20435e+07	1.91266e+07	2.02234e+07	1.9495e+07
585.365	1.438	2.97254e+07	3.03603e+07	4.4799e+07	3.91265e+07	3.52683e+07	2.97599e+07	5.52845e+07	3.65538e+07	5.16192e+07	4.51467e+07	3.93752e+07	4.1203e+07	4.02622e+07
585.365	2.485	3.63787e+06	3.86607e+06	5.01193e+06	6.51626e+06	5.25209e+06	4.41921e+06	7.29384e+06	6.24511e+06	7.65351e+06	5.51904e+06	5.48294e+06	6.22878e+06	6.39516e+06
587.103	6.217	897129	4.10147e+07	1.4026e+06	1.1783e+07	1.90568e+06	1.37297e+07	1.74693e+06	2.80085e+07	1.45459e+07	7.26679e+06	5.05541e+06	2.94822e+07	2.49874e+08
597.06	11.16	1.94804e+07	1.99349e+07	1.61628e+07	1.62199e+07	2.28011e+07	1.59261e+07	1.3559e+07	1.06994e+07	1.43717e+07	1.73962e+07	1.80157e+07	1.70814e+07	1.11962e+07
597.093	7.587	8.9997e+06	1.26379e+07	1.6054e+07	1.64312e+07	2.36495e+07	1.46083e+07	8.1418e+06	1.99807e+07	2.20472e+07	1.61006e+07	1.23659e+07	1.33069e+07	1.30515e+07
598.313	1.333	4.97637e+06	6.01644e+06	5.52635e+06	3.24596e+06	9.17231e+06	5.24756e+06	3.1249e+06	4.51761e+06	5.04795e+06	3.601e+06	8.2276e+06	6.14044e+06	4.35902e+06
600.329	1.317	9.93886e+06	1.16422e+07	1.35238e+07	1.72701e+07	2.43891e+07	8.66727e+06	1.0397e+07	9.04925e+06	1.36473e+07	7.77757e+06	1.38588e+07	1.45229e+07	6.67963e+06
602.016	11.161	6.90662e+06	6.75435e+06	5.35545e+06	5.89429e+06	7.02491e+06	5.47126e+06	4.96717e+06	4.17002e+06	5.04896e+06	5.79269e+06	6.11756e+06	5.24964e+06	4.08647e+06
604.166	7.598	2.15478e+07	3.12992e+07	4.034e+07	2.78504e+07	3.56635e+07	5.09801e+07	9.27614e+06	8.40218e+06	2.43216e+07	3.78292e+07	3.5025e+07	4.95488e+07	9.84931e+06
607.082	8.779	2.61148e+08	3.10566e+08	2.92004e+08	2.52074e+08	3.25127e+08	2.77296e+08	2.2188e+08	2.10056e+08	2.7725e+08	2.25052e+08	2.62521e+08	2.53577e+08	2.20302e+08
609.203	7.709	2.15377e+06	2.08395e+06	4.2318e+06	4.34347e+06	2.00628e+06	4.66351e+06	2.85526e+06	6.56008e+06	7.25976e+06	6.34638e+06	4.09042e+06	5.07146e+06	4.00136e+06
614.148	8.886	6.10301e+07	6.95588e+07	6.65104e+07	6.30625e+07	6.53651e+07	5.10722e+07	6.47735e+07	4.79623e+07	5.86091e+07	4.48678e+07	6.1899e+07	4.32578e+07	6.11209e+07
614.168	7.875	5.08096e+07	7.94478e+07	7.62444e+07	6.80053e+07	8.49601e+07	1.03673e+08	6.21566e+07	7.76464e+07	8.8014e+07	1.0801e+08	6.28134e+07	7.37e+07	7.2997e+07
625.073	7.462	2.89955e+07	1.9316e+07	2.05192e+07	3.38454e+07	3.67813e+07	5.25475e+07	2.34811e+07	8.70532e+07	7.51163e+07	5.86654e+07	3.20819e+07	5.09902e+07	3.5567e+07
626.527	1.149	3.51218e+06	4.35012e+06	3.88544e+06	3.51246e+06	4.08669e+06	2.91528e+06	2.80334e+06	2.24513e+06	3.48024e+06	2.7991e+06	3.4948e+06	3.11949e+06	3.25236e+06
632.147	7.513	1.14907e+07	7.23148e+06	1.1874e+07	1.30836e+07	1.17204e+07	4.80473e+07	5.01068e+06	1.02334e+07	2.44048e+07	3.74102e+07	2.21212e+07	4.4084e+07	5.30961e+06
633.533	1.177	2.00591e+06	2.58454e+06	2.7876e+06	1.71252e+06	4.39786e+06	1.04301e+06	4.07886e+06	1.46818e+06	1.47013e+06	1.11119e+06	1.22514e+06	1.29018e+06	3.40631e+06
635.548	1.175	1.24882e+06	1.54718e+06	1.16607e+06	885551	2.27666e+06	840229	3.88599e+06	1.20896e+06	1.31851e+06	1.19388e+06	1.08484e+06	706590	3.05992e+06
639.222	7.555	610929	825862	1.09557e+06	697119	609546	6.43284e+06	273740	383669	1.03846e+06	4.1192e+06	2.51776e+06	8.89544e+06	399002
640.193	6.806	1.96816e+06	2.50212e+06	4.41065e+06	2.98207e+06	1.66472e+06	2.3504e+06	1.68968e+06	2.13251e+06	5.44059e+06	5.58873e+06	2.51365e+06	907107	684160
644.123	9.991	1.1327e+07	2.04546e+06	3.13055e+06	2.8293e+06	8.82708e+06	1.77909e+06	2.15417e+06	2.639e+06	2.53158e+06	658142	1.39985e+07	6.43596e+06	2.66199e+06
648.073	8.56	2.35939e+06	6.60394e+06	1.73904e+06	5.71578e+06	6.59741e+06	2.87624e+06	3.82375e+06	3.36914e+06	4.58962e+06	1.39946e+06	2.71275e+06	1.64442e+06	9.56134e+06
653.053	9.976	6.08459e+06	3.66111e+06	4.21457e+06	4.35956e+06	4.41655e+06	5.54198e+06	4.0816e+06	4.04342e+06	3.59726e+06	4.16564e+06	3.82798e+06	2.39631e+06	1.69101e+06
654.148	7.807	6.08892e+06	1.30943e+07	1.28232e+07	1.00252e+07	1.3622e+07	1.02196e+07	5.04476e+06	7.48584e+06	1.01559e+07	8.45014e+06	7.63734e+06	8.52401e+06	6.59854e+06
661.564	1.175	5.23652e+06	6.05916e+06	3.95054e+06	4.36724e+06	5.54012e+06	4.5426e+06	4.39139e+06	2.74996e+06	5.17879e+06	2.60649e+06	5.9691e+06	4.84536e+06	6.76856e+06
663.109	7.974	8.70826e+07	1.30794e+08	9.47188e+07	1.17497e+08	1.49898e+08	1.15093e+08	1.42301e+08	4.70994e+07	1.17755e+08	1.19767e+08	1.37981e+08	1.59446e+08	4.669e+07
665.126	7.714	6.99284e+06	7.9778e+06	1.02893e+07	5.60403e+06	1.05805e+07	5.97032e+06	7.06113e+06	4.82389e+06	1.05339e+07	1.07065e+07	8.61191e+06	1.02935e+07	3.33194e+06
667.069	9.49	86731	689663	347966	109217	142382	102634	96105.7	339504	129360	101037	91197.2	319224	5.75371e+06
669.065	7.455	1.10701e+06	309835	517012	1.20991e+06	2.10207e+06	2.36223e+06	658590	5.15576e+06	4.38019e+06	2.55327e+06	1.60303e+06	2.31536e+06	1.31005e+06
673.502	1.24	1.13725e+07	9.90027e+06	1.24463e+07	1.26488e+07	9.64325e+06	1.10642e+07	1.29709e+07	1.58239e+07	1.15088e+07	8.20092e+06	1.70065e+07	1.29462e+07	1.97419e+07
674.491	1.159	1.2198e+06	1.42608e+06	683076	837779	999257	1.08577e+06	587059	3.64101e+06	1.26909e+06	815329	578938	1.26441e+06	4.90716e+06
677.499	1.28	7.73478e+06	1.09997e+07	1.11673e+07	1.02762e+07	7.20748e+06	5.51326e+06	7.9761e+06	1.15037e+07	9.07812e+06	1.43546e+07	7.83238e+06	6.51275e+06	8.82265e+06
679.574	1.168	5.44241e+06	6.29984e+06	2.76313e+06	3.51901e+06	3.50685e+06	4.74171e+06	3.24479e+06	3.21891e+06	5.69908e+06	5.56044e+06	6.1978e+06	5.03035e+06	6.9628e+06
689.535	1.272	5.11135e+06	3.63886e+06	5.41274e+06	3.3222e+06	4.77202e+06	5.80926e+06	4.50132e+06	5.6191e+06	3.94718e+06	1.25253e+07	9.04436e+06	6.60672e+06	3.70804e+06
691.514	1.194	3.42506e+06	6.22457e+06	4.80604e+06	2.35733e+06	2.95176e+06	2.15985e+06	916866	2.7528e+06	4.25439e+06	3.48986e+06	1.13136e+06	1.36016e+06	5.57806e+06
691.55	1.261	2.08692e+07	1.88513e+07	1.77046e+07	9.44318e+06	1.96546e+07	1.82172e+07	1.57706e+07	1.71719e+07	1.11836e+07	2.71899e+07	2.79775e+07	2.56126e+07	1.05142e+07
694.127	7.653	1.41971e+07	4.13004e+07	4.33513e+07	2.98821e+07	5.07408e+07	1.75898e+07	1.03e+07	1.26112e+07	2.05463e+07	1.54001e+07	1.80287e+07	1.19762e+07	1.39244e+07
701.534	1.263	1.82478e+08	1.81004e+08	1.88648e+08	1.66894e+08	1.58761e+08	1.66718e+08	1.53991e+08	1.43193e+08	1.54531e+08	2.03536e+08	1.82021e+08	1.5753e+08	1.78702e+08
701.538	1.234	1.34554e+08	1.49129e+08	1.65178e+08	9.57462e+07	1.46466e+08	1.08553e+08	6.18664e+07	8.35956e+07	1.25839e+08	1.16891e+08	1.50854e+08	1.35031e+08	8.33559e+07
702.521	1.153	118294	228626	98037.2	143094	116204	242501	132229	3.46256e+06	438117	103465	137563	1.05522e+06	4.88163e+06
702.539	1.264	6.39154e+07	6.34082e+07	5.93249e+07	5.77537e+07	6.0119e+07	5.50696e+07	4.75859e+07	3.85046e+07	6.05431e+07	6.26449e+07	5.53965e+07	5.03124e+07	5.93861e+07
702.567	1.284	1.63151e+08	1.77974e+08	2.0288e+08	1.85148e+08	1.4729e+08	1.53812e+08	2.16736e+08	1.9789e+08	2.84575e+08	2.56717e+08	1.44716e+08	1.73528e+08	2.58955e+08
703.515	1.28	4.62671e+07	6.34496e+07	5.62094e+07	5.34491e+07	5.60023e+07	3.48064e+07	5.48174e+07	5.60651e+07	5.85403e+07	8.22774e+07	5.68031e+07	3.43773e+07	9.81204e+07
705.53	1.264	1.05079e+08	1.59176e+08	1.84138e+08	1.63399e+08	1.39768e+08	1.26731e+08	1.26968e+08	1.1769e+08	1.38333e+08	1.58935e+08	1.34677e+08	1.20106e+08	1.68562e+08
706.534	1.264	5.28652e+07	5.81983e+07	6.07963e+07	5.32147e+07	5.47163e+07	4.534e+07	4.69374e+07	3.66312e+07	4.73886e+07	5.39847e+07	4.65214e+07	3.8149e+07	4.93933e+07
707.537	1.271	1.01396e+07	1.21984e+07	1.16072e+07	1.03518e+07	1.07999e+07	7.36501e+06	7.34289e+06	6.1331e+06	8.63288e+06	9.76903e+06	9.4329e+06	6.63665e+06	1.09554e+07
715.515	1.241	2.01656e+07	2.88927e+07	1.90825e+07	2.50236e+07	2.85883e+07	1.65397e+07	2.08512e+07	2.7864e+07	2.53657e+07	2.88205e+07	2.21107e+07	1.41918e+07	3.8988e+07
717.566	1.259	1.05915e+08	8.24801e+07	9.54426e+07	6.93741e+07	1.10231e+08	1.37327e+08	9.68284e+07	1.00369e+08	7.88547e+07	1.81784e+08	1.51209e+08	1.57493e+08	8.78006e+07
719.545	1.235	2.80195e+07	3.41092e+07	3.70055e+07	2.87099e+07	3.99301e+07	2.82581e+07	1.36112e+07	1.15702e+07	2.43843e+07	2.10158e+07	2.56697e+07	2.70466e+07	2.42455e+07
719.58	1.253	5.13673e+07	4.22641e+07	4.93306e+07	3.9601e+07	6.40631e+07	5.26979e+07	4.03072e+07	3.61274e+07	3.77538e+07	4.72426e+07	5.33799e+07	6.71084e+07	5.05111e+07
719.582	1.249	1.5107e+08	1.34538e+08	1.43822e+08	1.04739e+08	1.68282e+08	1.36403e+08	9.00862e+07	1.3506e+08	1.50055e+08	1.30524e+08	1.45361e+08	1.67138e+08	1.31745e+08
723.521	1.231	1.58101e+08	1.81802e+08	1.99677e+08	1.23947e+08	1.86633e+08	1.1754e+08	7.93052e+07	1.04771e+08	1.48839e+08	1.32279e+08	1.62818e+08	1.61978e+08	1.11061e+08
725.535	1.226	7.64134e+07	7.2882e+07	9.49454e+07	7.95571e+07	9.45088e+07	1.11635e+08	8.27734e+07	8.66408e+07	9.07628e+07	1.40415e+08	8.36255e+07	9.83303e+07	7.23207e+07
726.115	9.728	2.61415e+06	4.81087e+06	6.04446e+06	3.89916e+06	5.73461e+06	3.77979e+06	1.47243e+06	2.92998e+06	2.68661e+06	4.23254e+06	3.48115e+06	3.25857e+06	3.17796e+06
728.555	1.264	2.36316e+08	2.50502e+08	2.55043e+08	2.26619e+08	2.65474e+08	2.11688e+08	2.16252e+08	2.12714e+08	2.12326e+08	3.04527e+08	2.5181e+08	1.81707e+08	2.60867e+08
729.183	7.592	985051	1.9203e+06	2.81631e+06	2.27252e+06	2.18816e+06	5.06649e+06	605293	380345	2.21093e+06	3.49383e+06	2.60781e+06	4.86407e+06	509621
729.53	1.273	1.2285e+08	1.16461e+08	1.55307e+08	1.36828e+08	1.23834e+08	1.08429e+08	1.28719e+08	1.13676e+08	1.04088e+08	1.88808e+08	1.445e+08	9.93523e+07	2.09027e+08
729.566	1.249	3.99817e+08	4.90834e+08	4.62395e+08	4.11512e+08	4.68629e+08	4.28432e+08	3.53256e+07	2.03634e+08	4.00721e+08	4.88119e+07	3.48727e+08	3.53148e+08	3.67841e+08
731.546	1.26	7.77251e+08	8.48698e+08	8.50208e+08	7.41709e+08	8.79275e+08	6.71183e+08	7.09183e+08	6.72592e+08	7.35874e+08	6.65148e+08	7.8011e+08	5.90418e+08	8.87557e+08
733.561	1.251	5.32388e+08	6.58871e+08	6.45889e+08	6.0079e+08	6.17667e+08	5.32665e+08	4.77982e+08	3.64856e+08	5.75231e+08	5.65331e+08	4.98229e+08	4.49144e+08	5.8551e+08
734.565	1.253	1.2572e+08	1.67689e+08	1.56879e+08	1.36712e+08	1.47895e+08	1.37688e+08	1.07696e+08	8.71707e+07	1.36131e+08	1.08004e+08	1.14443e+08	1.13562e+08	1.28202e+08
735.568	1.253	2.64009e+07	3.36962e+07	3.46912e+07	3.35918e+07	2.81551e+07	3.19297e+07	2.10641e+07	1.95292e+07	2.91045e+07	2.32013e+07	2.37881e+07	2.36881e+07	3.00499e+07
739.516	1.229	3.21638e+07	4.49547e+07	5.12201e+07	4.20182e+07	5.84231e+07	2.64288e+07	2.86279e+07	1.68868e+07	3.12084e+07	2.67657e+07	3.10548e+07	2.27579e+07	4.01504e+07
741.53	1.223	1.49513e+08	1.81697e+08	1.92865e+08	1.18916e+08	1.62655e+08	1.11817e+08	7.7265e+07	1.26216e+08	1.5376e+08	1.26215e+08	1.51631e+08	1.41101e+08	1.23695e+08
741.567	1.243	1.8403e+08	1.81083e+08	2.0077e+08	1.67345e+08	2.2184e+08	1.5235e+08	1.10032e+08	1.56986e+08	1.9467e+08	1.5457e+08	1.68333e+08	1.7213e+08	1.7453e+08
742.568	1.277	3.80122e+07	3.85846e+07	3.87736e+07	3.56132e+07	3.90316e+07	4.71628e+07	2.98721e+07	3.30416e+07	3.57408e+07	4.60795e+07	5.32581e+07	5.27655e+07	2.88949e+07
743.074	9.933	3.38107e+06	5.78169e+06	4.05107e+06	4.69886e+06	6.4955e+06	5.30477e+06	5.38034e+06	2.19596e+06	5.37363e+06	5.09876e+06	6.59554e+06	6.02159e+06	2.78405e+06
743.546	1.244	9.12102e+07	1.01688e+08	1.36135e+08	1.16494e+08	1.03101e+08	9.26748e+07	1.01603e+08	1.43031e+08	9.52732e+07	1.65365e+08	1.48631e+08	1.03822e+08	1.42092e+08
743.582	1.251	1.47341e+08	8.52539e+07	1.08251e+08	1.03635e+08	1.41079e+08	2.77291e+08	1.60346e+08	1.66496e+08	1.30982e+08	2.55442e+08	2.92271e+08	3.25411e+08	1.24367e+08
745.562	1.246	1.41252e+08	1.89667e+08	1.76296e+08	1.40302e+08	2.00312e+08	1.40417e+08	1.03642e+08	1.00339e+08	1.51412e+08	1.12198e+08	1.24483e+08	1.20994e+08	1.41297e+08
745.597	1.246	2.49253e+08	1.83429e+08	2.06633e+08	1.74771e+08	2.72321e+08	4.31744e+08	2.88963e+08	3.55267e+08	2.16341e+08	3.86412e+08	4.27628e+08	4.51382e+08	2.12541e+08
746.512	1.206	1.82543e+07	1.75686e+07	1.86476e+07	1.60735e+07	1.78336e+07	1.9295e+07	1.97612e+07	7.87114e+06	2.02388e+07	1.97104e+07	2.03356e+07	2.05916e+07	1.56843e+07
747.519	1.22	4.71595e+07	5.05762e+07	7.37523e+07	5.75743e+07	5.76772e+07	7.24434e+07	6.24854e+07	4.74195e+07	6.84453e+07	5.38557e+07	5.05989e+07	5.74472e+07	5.82764e+07
747.572	1.248	8.61225e+06	1.12112e+07	1.09879e+07	9.92401e+06	1.02528e+07	9.86761e+06	4.86867e+06	7.30444e+06	9.02053e+06	8.36836e+06	8.5178e+06	1.1191e+07	7.56094e+06
749.537	1.257	2.48515e+07	3.10822e+07	3.13191e+07	3.02009e+07	2.60056e+07	2.64074e+07	2.81418e+07	2.12739e+07	2.98331e+07	2.84844e+07	2.42221e+07	2.83318e+07	2.66506e+07
750.086	7.46	4.92833e+06	3.10183e+06	3.09417e+06	6.44501e+06	4.24434e+06	9.05619e+06	4.10882e+06	1.79293e+07	1.23402e+07	1.09463e+07	4.26408e+06	1.02818e+07	7.46351e+06
750.091	7.46	3.69929e+06	2.12482e+06	2.67208e+06	3.68097e+06	4.23266e+06	5.19602e+06	2.76546e+06	9.4463e+06	8.79235e+06	5.70849e+06	3.88746e+06	4.13493e+06	3.89724e+06
751.551	1.228	9.2186e+07	9.27003e+07	8.39589e+07	6.74097e+07	1.20204e+08	8.53734e+07	6.47465e+07	4.1357e+07	8.80266e+07	6.7452e+07	6.48777e+07	6.90294e+07	5.61399e+07
751.555	1.236	1.84486e+07	2.0472e+07	2.02753e+07	1.56096e+07	1.71753e+07	2.02897e+07	1.49209e+07	1.39246e+07	1.47543e+07	1.31914e+07	9.69309e+06	2.01395e+07	7.1965e+06
752.555	1.231	1.90953e+07	1.61539e+07	1.72914e+07	1.15965e+07	1.85832e+07	1.5539e+07	1.09532e+07	1.58679e+07	1.27595e+07	1.17632e+07	1.69497e+07	1.81505e+07	1.27727e+07
753.529	1.27	2.42192e+07	3.6557e+07	3.70639e+07	2.58345e+07	3.28751e+07	1.2538e+07	1.97625e+07	1.79196e+07	2.53453e+07	3.45803e+07	2.32142e+07	9.97978e+06	4.1807e+07
753.565	1.254	2.50089e+07	1.06749e+09	8.39885e+08	1.05919e+09	1.07577e+09	1.12093e+09	2.4827e+07	1.6305e+07	2.09449e+07	8.67219e+08	1.23309e+09	1.07051e+09	1.24581e+07
755.546	1.26	1.22682e+08	1.18995e+08	1.34883e+08	1.40917e+08	1.20824e+08	9.93926e+07	1.3543e+08	9.34069e+07	1.30563e+08	1.78996e+08	1.2951e+08	9.11313e+07	1.91148e+08
757.164	7.507	1.47345e+06	565861	1.31457e+06	1.44952e+06	1.35312e+06	4.88698e+06	370014	1.60069e+06	3.89078e+06	4.59277e+06	2.49331e+06	6.25055e+06	651837
757.561	1.256	1.14347e+09	1.12848e+09	1.30155e+09	1.26457e+09	1.17025e+09	1.15488e+09	1.2445e+09	1.14048e+09	1.29784e+09	1.34048e+09	1.28427e+09	1.07652e+09	1.40906e+09
759.577	1.25	3.34757e+09	3.4645e+09	3.64493e+09	3.14442e+09	3.81327e+09	3.07028e+09	3.1808e+09	2.70587e+09	3.10958e+09	2.89861e+09	3.14688e+09	2.90799e+09	3.17902e+09
761.522	1.154	2.50648e+07	3.1225e+07	2.62742e+07	1.97301e+07	2.83768e+07	1.50507e+07	1.62603e+07	1.48879e+07	1.6006e+07	1.75026e+07	2.25792e+07	1.19584e+07	2.0608e+07
763.515	1.233	2.52718e+07	3.95477e+07	3.82866e+07	3.16016e+07	2.59847e+07	2.37171e+07	2.30088e+07	2.25762e+07	3.01391e+07	1.65124e+07	1.36048e+07	1.93722e+07	3.24078e+07
763.52	1.23	7.5341e+06	9.65442e+06	9.87201e+06	1.02104e+07	1.05534e+07	7.52202e+06	7.48353e+06	6.52506e+06	8.11318e+06	5.58517e+06	6.48144e+06	5.23254e+06	6.28343e+06
764.571	1.301	1.02105e+07	1.56064e+07	1.42548e+07	1.57076e+07	1.20701e+07	1.68563e+07	1.35422e+07	1.74352e+07	9.11478e+06	1.66524e+07	1.3449e+07	1.53224e+07	1.87123e+07
765.531	1.24	3.68545e+07	5.53483e+07	5.23048e+07	4.7644e+07	4.87248e+07	3.19948e+07	3.4502e+07	2.4011e+07	3.58231e+07	3.06781e+07	3.5009e+07	2.48526e+07	5.69443e+07
765.533	1.236	2.28065e+07	2.60195e+07	2.63175e+07	2.49991e+07	2.3749e+07	2.00199e+07	1.68544e+07	1.66118e+07	2.17327e+07	1.73119e+07	2.12308e+07	1.74307e+07	2.56871e+07
765.552	1.142	5.40312e+07	4.73765e+07	4.19843e+07	4.19923e+07	4.33214e+07	4.44507e+07	4.42407e+07	5.01538e+07	4.32457e+07	4.82733e+07	5.00794e+07	3.08185e+07	4.45268e+07
767.115	8.182	1.25987e+07	1.37373e+07	1.72102e+07	1.38902e+07	1.60606e+07	1.31599e+07	1.33352e+07	1.31617e+07	1.40922e+07	1.70469e+07	1.36839e+07	9.54322e+06	1.13755e+07
767.545	1.227	2.41419e+08	2.83512e+08	2.16296e+08	2.12815e+08	3.23168e+08	2.04694e+08	1.85566e+08	1.45372e+08	2.07674e+08	1.80633e+08	1.98112e+08	1.79481e+08	1.91764e+08
767.55	1.236	5.00369e+07	6.51375e+07	6.03759e+07	5.23518e+07	5.86278e+07	4.99086e+07	4.76373e+07	3.76555e+07	5.45834e+07	4.57649e+07	4.6434e+07	4.26907e+07	5.31998e+07
768.548	1.23	4.06257e+07	4.45254e+07	4.80419e+07	4.32756e+07	4.17725e+07	3.06602e+07	3.3311e+07	3.23517e+07	4.17635e+07	2.65174e+07	3.05487e+07	2.85409e+07	4.69494e+07
769.559	1.227	1.81505e+07	1.57307e+07	2.11786e+07	1.92669e+07	2.03218e+07	1.31714e+07	1.81939e+07	1.64941e+07	1.98339e+07	2.22366e+07	1.49452e+07	1.3161e+07	2.04849e+07
771.614	1.243	1.71709e+08	1.79262e+08	1.80944e+08	1.6041e+08	2.81476e+08	2.25684e+08	1.63635e+08	2.01699e+08	1.71398e+08	1.92367e+08	2.44637e+08	2.44555e+08	1.31075e+08
772.528	1.155	4.29084e+06	4.28689e+06	5.88715e+06	3.50881e+06	7.7563e+06	1.08634e+07	6.31995e+06	6.93495e+06	8.03207e+06	8.0931e+06	1.0908e+07	1.13134e+07	3.58164e+06
773.591	1.245	2.52603e+07	2.98889e+07	2.69396e+07	2.82545e+07	2.75951e+07	2.99806e+07	2.28314e+07	2.65223e+07	3.12205e+07	2.59868e+07	2.66887e+07	3.93972e+07	2.05021e+07
773.622	1.233	3.43706e+06	2.39408e+06	4.99934e+06	3.37477e+06	4.52963e+06	1.03364e+07	1.64696e+07	6.77564e+06	4.36149e+06	7.49936e+06	5.45907e+06	1.26043e+07	2.24773e+06
773.627	1.244	1.07873e+07	4.14514e+06	6.32323e+06	3.82643e+06	1.11476e+07	3.23783e+07	1.53568e+07	3.17848e+07	6.93061e+06	2.01781e+07	1.97927e+07	3.20779e+07	8.69713e+06
774.544	1.165	1.00678e+07	1.05285e+07	1.18392e+07	9.28414e+06	1.39854e+07	2.67572e+07	1.97167e+07	2.98961e+07	2.00498e+07	1.99313e+07	2.73963e+07	2.81317e+07	1.21175e+07
774.631	1.235	3.76972e+06	850397	1.64296e+06	999441	3.02953e+06	1.10552e+07	5.17679e+06	5.55477e+06	1.49537e+06	8.72993e+06	8.71493e+06	6.27426e+06	1.04214e+06
775.55	1.215	2.40323e+07	2.36377e+07	2.5585e+07	2.24611e+07	2.20255e+07	2.90007e+07	3.03012e+07	2.41561e+07	2.46608e+07	1.77147e+07	2.67793e+07	2.37677e+07	1.52707e+07
776.558	1.166	4.58069e+06	6.88177e+06	7.01463e+06	5.79126e+06	7.86366e+06	7.29552e+06	5.73015e+06	9.35957e+06	7.68035e+06	5.27837e+06	6.61443e+06	6.26733e+06	6.89151e+06
777.529	1.266	4.67553e+06	6.98842e+06	8.98078e+06	6.41684e+06	7.42133e+06	2.7397e+06	5.4266e+06	3.81065e+06	4.47913e+06	5.98536e+06	5.02656e+06	1.42076e+06	8.50393e+06
777.565	1.251	5.55711e+08	1.08635e+09	1.07922e+09	8.94995e+08	8.27147e+08	4.89884e+08	4.86063e+08	4.23659e+08	8.88788e+08	5.52712e+08	5.00834e+08	5.19374e+08	6.86941e+08
779.545	1.257	8.24439e+07	1.0419e+08	1.1594e+08	9.97381e+07	1.12571e+08	5.60034e+07	7.34594e+07	4.34414e+07	6.34996e+07	9.30965e+07	7.56052e+07	4.52749e+07	1.14401e+08
783.577	1.249	8.06174e+08	8.81782e+08	1.00262e+09	9.34452e+08	8.60472e+08	8.71662e+08	9.40799e+08	7.9319e+08	1.01094e+09	1.05703e+09	9.24304e+08	9.93504e+08	1.00009e+09
785.156	6.133	7.76651e+06	7.90285e+06	6.24339e+06	6.80545e+06	8.8283e+06	6.98382e+06	1.13565e+07	6.34307e+06	8.06965e+06	9.66627e+06	7.18139e+06	8.73091e+06	6.8538e+06
785.592	1.245	1.51103e+09	1.47737e+09	1.58321e+09	1.45376e+09	1.70846e+09	1.83734e+09	1.67032e+09	1.6113e+09	1.69046e+09	1.57227e+09	1.72779e+09	1.64247e+09	1.51984e+09
787.539	1.154	2.48695e+07	2.69077e+07	2.7308e+07	3.2653e+07	2.8531e+07	3.11872e+07	2.94841e+07	3.15604e+07	3.83895e+07	3.26532e+07	3.3034e+07	2.91655e+07	4.35578e+07
787.608	1.241	9.43639e+08	1.0332e+09	1.21924e+09	1.03998e+09	1.1904e+09	1.23048e+09	1.0669e+09	1.11109e+09	1.29846e+09	1.11248e+09	1.13174e+09	1.27581e+09	1.10077e+09
789.553	1.149	9.37812e+07	9.21834e+07	9.58029e+07	9.42407e+07	1.0133e+08	1.24946e+08	1.05076e+08	1.13103e+08	1.40837e+08	1.0939e+08	1.133e+08	1.15481e+08	1.08476e+08
789.558	1.276	4.19729e+07	3.62135e+07	3.96875e+07	3.91177e+07	3.73441e+07	5.75251e+07	5.09839e+07	5.06428e+07	6.29004e+07	4.98384e+07	5.09791e+07	4.95811e+07	3.8907e+07
789.564	1.261	1.25672e+07	3.36422e+07	2.95743e+07	1.86302e+07	1.72177e+07	1.20815e+07	2.07925e+07	8.22649e+06	7.42003e+06	1.58138e+07	2.02875e+07	1.14038e+07	1.54982e+07
789.57	1.309	492530	4.8904e+06	5.67773e+06	1.64533e+06	4.0772e+06	4.98305e+06	1.51109e+06	225881	2.35899e+06	6.13368e+06	7.33055e+06	8.1378e+06	291914
789.614	1.246	2.97378e+07	1.53549e+07	2.9336e+07	2.70238e+07	1.92289e+07	3.74922e+07	3.21624e+07	4.29471e+07	3.25406e+07	3.19139e+07	3.18872e+07	3.12082e+07	2.71402e+07
791.545	1.231	3.03637e+07	4.35642e+07	3.60105e+07	3.73345e+07	4.25712e+07	3.90947e+07	3.65328e+07	2.62471e+07	4.97676e+07	3.27339e+07	3.80684e+07	2.52074e+07	4.66011e+07
791.567	1.14	1.3746e+07	1.73479e+07	1.61704e+07	1.39184e+07	1.86883e+07	2.06589e+07	1.76456e+07	2.0425e+07	1.93658e+07	1.8774e+07	2.22622e+07	2.13526e+07	1.85249e+07
791.581	1.245	6.90072e+07	9.83677e+07	1.00365e+08	7.48434e+07	9.25872e+07	8.74512e+07	5.82862e+07	5.86954e+07	6.83046e+07	3.27652e+07	8.47852e+07	1.12185e+08	5.2261e+07
793.549	1.287	2.72331e+07	3.56943e+07	3.7282e+07	2.93593e+07	3.67453e+07	2.93568e+07	3.4579e+07	3.03433e+07	2.80975e+07	3.47305e+07	3.28896e+07	2.64549e+07	4.05196e+07
793.56	1.207	2.08452e+07	2.19991e+07	2.3907e+07	2.01792e+07	1.85819e+07	1.958e+07	2.28205e+07	1.53606e+07	1.83614e+07	1.12205e+07	1.97957e+07	1.57129e+07	1.34037e+07
794.512	1.155	1.83384e+06	3.24169e+06	3.83133e+06	1.58344e+06	7.42066e+06	6.68072e+06	1.59895e+06	1.6879e+06	2.50376e+06	2.83308e+06	4.84305e+06	6.83659e+06	1.42288e+06
795.564	1.277	1.3262e+07	1.70498e+07	1.1422e+07	1.00625e+07	1.24029e+07	1.26308e+07	1.02278e+07	8e+06	1.14428e+07	1.08891e+07	1.16432e+07	9.44068e+06	9.8756e+06
796.528	1.155	4.40671e+06	8.16063e+06	7.42274e+06	2.59146e+06	1.30063e+07	9.49826e+06	2.78256e+06	3.59625e+06	5.21701e+06	6.08012e+06	8.78479e+06	9.60332e+06	1.78412e+06
797.627	1.238	1.30021e+07	1.46812e+07	1.16591e+07	1.49866e+07	2.04703e+07	3.4363e+07	1.26603e+07	2.0854e+07	1.52569e+07	1.84036e+07	3.05031e+07	3.59686e+07	1.8408e+07
798.544	1.157	1.39237e+06	3.49235e+06	2.03804e+06	1.72178e+06	4.11292e+06	5.53941e+06	2.45509e+06	3.38573e+06	4.14428e+06	4.01963e+06	5.99578e+06	7.8707e+06	1.59558e+06
799.607	1.246	6.40341e+06	7.1008e+06	7.24813e+06	6.98806e+06	7.75776e+06	1.19233e+07	7.2793e+06	1.08466e+07	8.64603e+06	7.53652e+06	1.15032e+07	1.28947e+07	6.20067e+06
805.585	1.277	3.71176e+06	3.26176e+06	3.8451e+06	4.01965e+06	4.24624e+06	9.69953e+06	3.72482e+06	7.33008e+06	5.65043e+06	8.41503e+06	8.75169e+06	1.09507e+07	3.37066e+06
807.601	1.275	5.37199e+06	4.55496e+06	4.69751e+06	3.62107e+06	5.94493e+06	9.24802e+06	6.06512e+06	8.47397e+06	4.52046e+06	8.64682e+06	9.77679e+06	9.00841e+06	4.17663e+06
808.513	1.169	4.74803e+06	5.69468e+06	7.51082e+06	5.87626e+06	5.14611e+06	4.98949e+06	4.94147e+06	5.88158e+06	4.83617e+06	7.91596e+06	5.19704e+06	3.00614e+06	8.05762e+06
810.164	7.994	3.77256e+06	5.12115e+06	4.76656e+06	5.07029e+06	5.95816e+06	5.23389e+06	5.23543e+06	1.47018e+06	4.29645e+06	4.80494e+06	5.3441e+06	7.46499e+06	1.7728e+06
810.66	1.257	3.23629e+06	5.4011e+06	7.0053e+06	8.44403e+06	8.57163e+06	7.03229e+06	7.45968e+06	1.0899e+07	1.57795e+07	6.26226e+06	5.1696e+06	6.29632e+06	1.54674e+07
811.539	1.154	2.35359e+07	3.59133e+07	3.66519e+07	3.32099e+07	4.23772e+07	3.65919e+07	2.47095e+07	2.81905e+07	4.0407e+07	2.54556e+07	3.22761e+07	3.13661e+07	3.40472e+07
811.606	1.242	3.38213e+08	4.12332e+08	4.46749e+08	4.35253e+08	4.70401e+08	4.26147e+08	4.39624e+08	4.1662e+08	4.91938e+08	4.46621e+08	4.39813e+08	4.56821e+08	4.34839e+08
812.673	1.268	8.91578e+06	1.1258e+07	6.4208e+06	1.4177e+07	1.31537e+07	1.3579e+07	1.33435e+07	1.28968e+07	1.5771e+07	1.40263e+07	1.02172e+07	9.6355e+06	2.03146e+07
813.552	1.145	3.91759e+07	5.47777e+07	5.1914e+07	4.99405e+07	5.74835e+07	5.33434e+07	5.33317e+07	4.76766e+07	5.90819e+07	4.81805e+07	5.05953e+07	4.76871e+07	5.6717e+07
813.623	1.239	2.26975e+08	2.60273e+08	2.58307e+08	2.48289e+08	2.79417e+08	3.20653e+08	2.52024e+08	2.79316e+08	3.0335e+08	2.63755e+08	3.09274e+08	2.84528e+08	2.75965e+08
813.679	1.276	1.39101e+06	3.0321e+06	3.3132e+06	4.5893e+06	3.71696e+06	3.63484e+06	6.12629e+06	7.48809e+06	5.58013e+06	3.7799e+06	2.64877e+06	1.98157e+06	8.60763e+06
815.567	1.142	1.64602e+07	2.20848e+07	2.09175e+07	1.96121e+07	2.39759e+07	3.87696e+07	2.16614e+07	2.36056e+07	2.93273e+07	2.57316e+07	2.89641e+07	3.39337e+07	2.30393e+07
815.634	1.246	2.40301e+07	1.50717e+07	2.14967e+07	1.73593e+07	1.77051e+07	4.01146e+07	2.28381e+07	4.12236e+07	2.60623e+07	2.65084e+07	3.58309e+07	2.96758e+07	2.32076e+07
817.597	1.241	1.77377e+07	2.91021e+07	2.17541e+07	2.1032e+07	2.80753e+07	2.78497e+07	1.63398e+07	1.99674e+07	2.5278e+07	2.0446e+07	2.56344e+07	1.86444e+07	8.93837e+06
818.513	1.157	3.56349e+06	6.7993e+06	7.7908e+06	4.39924e+06	1.34257e+07	1.55524e+07	4.30421e+06	4.64505e+06	6.77696e+06	6.32186e+06	9.06112e+06	1.4318e+07	3.05596e+06
819.565	1.281	3.94789e+07	3.34937e+07	4.40785e+07	3.96384e+07	3.07802e+07	3.77204e+07	4.78431e+07	3.83083e+07	3.92239e+07	4.11465e+07	4.25325e+07	3.34321e+07	4.27498e+07
820.528	1.155	9.62671e+06	1.12578e+07	1.12557e+07	8.09477e+06	1.77641e+07	4.26735e+07	1.36672e+07	1.2803e+07	1.87115e+07	1.67518e+07	2.16718e+07	3.82502e+07	5.93812e+06
821.581	1.273	6.73025e+07	7.47665e+07	6.12648e+07	4.46649e+07	7.02118e+07	5.6671e+07	6.31313e+07	4.94239e+07	4.8416e+07	5.32398e+07	6.34405e+07	4.82507e+07	4.73762e+07
821.628	1.237	6.02094e+06	1.19234e+07	8.63001e+06	1.0755e+07	9.15126e+06	1.10024e+07	4.98584e+06	6.52082e+06	1.0054e+07	5.54078e+06	9.74883e+06	5.46556e+06	1.02883e+07
825.535	1.162	2.0255e+06	2.75727e+06	1.76981e+06	1.70013e+06	1.63522e+06	1.94888e+06	1.80856e+06	2.0101e+06	1.11286e+06	3.6483e+06	2.43356e+06	641069	2.33162e+06
829.561	1.246	1.30603e+07	1.59858e+07	2.00554e+07	1.60337e+07	1.7915e+07	1.45524e+07	2.051e+07	1.56284e+07	2.34585e+07	1.3927e+07	1.37849e+07	1.15932e+07	2.08723e+07
831.576	1.24	5.06448e+07	4.65078e+07	6.9284e+07	6.36037e+07	6.49667e+07	5.37249e+07	5.86644e+07	4.94327e+07	6.30909e+07	5.17927e+07	4.96046e+07	3.47859e+07	6.33287e+07
833.592	1.236	8.35536e+07	1.05651e+08	1.16856e+08	1.14017e+08	1.00206e+08	9.63449e+07	1.19214e+08	1.10949e+08	1.41121e+08	9.94154e+07	9.33303e+07	9.28542e+07	1.07304e+08
835.538	1.152	3.54569e+07	5.28496e+07	5.06705e+07	5.16669e+07	5.20956e+07	4.75994e+07	4.53036e+07	4.65935e+07	6.0424e+07	4.22605e+07	4.38669e+07	3.75603e+07	4.8181e+07
836.544	1.158	3.73224e+07	3.69492e+07	4.34581e+07	3.66287e+07	3.7665e+07	3.92337e+07	3.52821e+07	3.89148e+07	3.62004e+07	3.91607e+07	3.82789e+07	2.53398e+07	3.81301e+07
837.551	1.146	1.56832e+07	2.44842e+07	2.24083e+07	1.68967e+07	2.91319e+07	3.89969e+07	1.74366e+07	1.52444e+07	2.37589e+07	1.9084e+07	2.74938e+07	3.18253e+07	1.5083e+07
837.622	1.236	5.24041e+07	5.49703e+07	6.78376e+07	8.27998e+07	7.23864e+07	7.88762e+07	6.82396e+07	5.87745e+07	7.92341e+07	6.99107e+07	6.83043e+07	7.00825e+07	5.63876e+07
839.565	1.141	8.81335e+06	1.4038e+07	1.17757e+07	1.13137e+07	1.67542e+07	1.80679e+07	8.26699e+06	1.01137e+07	1.53726e+07	1.19379e+07	1.36734e+07	1.64837e+07	1.11042e+07
839.571	1.151	5.20478e+06	8.11152e+06	6.99579e+06	7.26296e+06	6.08947e+06	7.37471e+06	4.99304e+06	8.6461e+06	1.10442e+07	5.84158e+06	5.87661e+06	6.14546e+06	8.30626e+06
839.637	1.238	2.54631e+07	3.19503e+07	2.84579e+07	2.8711e+07	2.97139e+07	2.14223e+07	1.52796e+07	2.48796e+07	3.37367e+07	2.6981e+07	2.82272e+07	2.43856e+07	3.16121e+07
841.582	1.142	3.78776e+06	6.1141e+06	4.59245e+06	4.11961e+06	8.12003e+06	5.55871e+06	3.56564e+06	4.58273e+06	5.39524e+06	5.62291e+06	3.94804e+06	5.53373e+06	3.2698e+06
841.655	1.235	2.46951e+07	2.66924e+07	2.45177e+07	2.33561e+07	1.4289e+07	2.27256e+07	1.76973e+07	3.03098e+07	2.64937e+07	2.14775e+07	2.58265e+07	2.43533e+07	2.67233e+07
842.514	1.158	3.91083e+06	8.46907e+06	9.74177e+06	4.91646e+06	1.45939e+07	1.43108e+07	3.30044e+06	2.76245e+06	5.95083e+06	4.30422e+06	7.07973e+06	1.05348e+07	2.64289e+06
843.566	1.279	2.72143e+07	4.03732e+07	3.58428e+07	3.40075e+07	3.99989e+07	2.81149e+07	2.18103e+07	2.1601e+07	2.5329e+07	3.55568e+07	2.79848e+07	2.93757e+07	2.54512e+07
844.527	1.157	1.74467e+06	5.28321e+06	3.60121e+06	2.08797e+06	6.16998e+06	7.96409e+06	1.59553e+06	984813	3.24098e+06	2.0254e+06	3.63244e+06	7.48662e+06	1.25541e+06
845.581	1.275	1.82737e+07	1.78313e+07	1.88841e+07	1.93629e+07	1.54567e+07	2.16809e+07	2.05452e+07	1.67487e+07	1.30345e+07	2.56632e+07	2.19206e+07	1.4415e+07	5.49879e+06
846.544	1.152	1.16521e+06	3.12882e+06	2.45874e+06	1.33546e+06	4.76808e+06	4.6221e+06	1.38384e+06	1.27753e+06	2.09802e+06	1.52715e+06	2.16028e+06	4.16646e+06	915883
847.597	1.275	3.02471e+07	2.69919e+07	2.45427e+07	2.21345e+07	3.30251e+07	2.98867e+07	3.21168e+07	2.87153e+07	2.9091e+07	2.78572e+07	3.25568e+07	3.68437e+07	3.16943e+07
849.611	1.263	7.18616e+06	8.71373e+06	9.56335e+06	7.71835e+06	7.49595e+06	7.14011e+06	1.13547e+07	1.49451e+07	1.07834e+07	1.06812e+07	1.07155e+07	1.31488e+07	8.32968e+06
851.551	1.156	4.67335e+06	4.38608e+06	4.71647e+06	4.19067e+06	4.33922e+06	4.05574e+06	4.85826e+06	4.30597e+06	4.02384e+06	6.03718e+06	5.18124e+06	3.79407e+06	4.78081e+06
853.567	1.158	2.50835e+07	2.52524e+07	2.58762e+07	2.26347e+07	2.71624e+07	2.24094e+07	1.97892e+07	2.06517e+07	1.83539e+07	2.32832e+07	2.34358e+07	1.71213e+07	2.34897e+07
857.592	1.231	6.46083e+06	9.56628e+06	7.65619e+06	5.11324e+06	9.69485e+06	6.42542e+06	3.09436e+06	3.59287e+06	6.81574e+06	3.40751e+06	5.79431e+06	5.60417e+06	6.02133e+06
858.53	1.163	1.3596e+07	1.85976e+07	1.97759e+07	1.50733e+07	1.91162e+07	1.20508e+07	1.11953e+07	9.9567e+06	1.0481e+07	1.34319e+07	1.16161e+07	1.16366e+07	1.40425e+07
859.535	1.144	4.39234e+06	8.51238e+06	7.66289e+06	4.41071e+06	1.12598e+07	9.27285e+06	3.52607e+06	2.3611e+06	5.19931e+06	4.1281e+06	6.71778e+06	7.1424e+06	2.98336e+06
859.609	1.222	9.00259e+06	1.21773e+07	1.11153e+07	1.21228e+07	1.10345e+07	6.74284e+06	6.14332e+06	5.06707e+06	6.55476e+06	8.43849e+06	4.49573e+06	7.9174e+06	8.0619e+06
860.544	1.162	8.38207e+06	8.33277e+06	1.0743e+07	8.55992e+06	8.18692e+06	8.34685e+06	9.57182e+06	7.54771e+06	8.65367e+06	1.19843e+07	8.77431e+06	8.88923e+06	1.0779e+07
862.561	1.16	1.92429e+07	2.1993e+07	2.56631e+07	2.25365e+07	1.92518e+07	2.46578e+07	2.40499e+07	2.41183e+07	2.4804e+07	2.32112e+07	2.591e+07	2.25953e+07	2.58406e+07
863.566	1.143	5.27893e+06	8.58461e+06	8.35609e+06	6.33689e+06	1.10742e+07	1.3306e+07	5.58052e+06	4.48337e+06	7.57396e+06	7.01007e+06	6.27553e+06	1.06084e+07	4.86187e+06
863.639	1.228	9.49139e+06	1.24545e+07	7.30607e+06	9.58929e+06	3.61256e+06	9.03722e+06	9.70886e+06	9.35839e+06	9.35684e+06	5.78638e+06	1.1181e+07	8.11901e+06	8.06639e+06
864.576	1.157	2.13061e+07	1.54294e+07	1.75673e+07	1.3891e+07	1.50717e+07	1.9385e+07	1.72745e+07	2.54452e+07	1.98658e+07	1.82016e+07	2.12635e+07	1.35632e+07	1.70539e+07
865.651	1.221	3.66363e+06	4.97368e+06	6.97616e+06	6.5986e+06	5.45901e+06	4.72842e+06	4.15471e+06	5.1431e+06	5.44883e+06	4.77022e+06	4.30773e+06	3.84853e+06	6.60482e+06
866.514	1.157	8.37428e+06	1.20543e+07	1.8891e+07	1.30288e+07	1.5952e+07	5.0887e+07	1.35667e+07	9.18615e+06	2.19962e+07	1.46347e+07	2.07192e+07	3.13558e+07	9.0614e+06
868.525	1.154	1.69409e+06	4.74784e+06	4.1718e+06	3.22623e+06	6.05257e+06	1.27955e+07	2.05826e+06	702640	4.78129e+06	3.17748e+06	3.83905e+06	1.16539e+07	1.92401e+06
869.581	1.283	8.50699e+06	1.21349e+07	1.08761e+07	9.46691e+06	1.11919e+07	1.17528e+07	1.21024e+07	8.62918e+06	1.21457e+07	1.02356e+07	9.58708e+06	1.25475e+07	1.26665e+07
871.597	1.272	1.40779e+07	2.10569e+07	2.25126e+07	1.6406e+07	1.43293e+07	2.00457e+07	1.58706e+07	1.54818e+07	2.73294e+07	1.79514e+07	1.66005e+07	1.54915e+07	1.68093e+07
875.106	7.463	2.41794e+06	1.4082e+06	1.56883e+06	2.34265e+06	2.93768e+06	1.83267e+06	2.10112e+06	5.28905e+06	3.6529e+06	2.8731e+06	1.88588e+06	2.13588e+06	2.23773e+06
877.566	1.154	5.44056e+06	4.88798e+06	4.85437e+06	4.90257e+06	4.29203e+06	3.68058e+06	5.38121e+06	4.10501e+06	5.04701e+06	7.81598e+06	5.57119e+06	4.45341e+06	6.12646e+06
879.583	1.15	1.84036e+07	1.9672e+07	1.95882e+07	1.67946e+07	1.84867e+07	1.68972e+07	1.77311e+07	1.66344e+07	1.83665e+07	1.98971e+07	2.15344e+07	1.52438e+07	1.83731e+07
881.6	1.147	7.50645e+07	8.38738e+07	7.79089e+07	7.9378e+07	7.81718e+07	6.8325e+07	5.07853e+07	5.58531e+07	6.59712e+07	4.89723e+07	7.78039e+07	6.77338e+07	6.0937e+07
883.535	1.142	8.88851e+06	9.51448e+06	1.10197e+07	1.16901e+07	1.24398e+07	3.67963e+07	1.16332e+07	7.53208e+06	1.65987e+07	1.24525e+07	1.74167e+07	1.96423e+07	8.08168e+06
884.545	1.161	9.18269e+06	1.35031e+07	1.39091e+07	1.10216e+07	1.20195e+07	9.67257e+06	9.5193e+06	7.0364e+06	1.09742e+07	8.70644e+06	7.97134e+06	8.22821e+06	1.06499e+07
885.547	1.143	3.37874e+06	5.39106e+06	5.62876e+06	4.3627e+06	6.5298e+06	1.03051e+07	3.82872e+06	2.31112e+06	5.24141e+06	4.4746e+06	5.28356e+06	7.34839e+06	3.33548e+06
886.561	1.157	9.88533e+07	1.17829e+08	1.27692e+08	1.05171e+08	1.07999e+08	1.02786e+08	7.03165e+07	7.70825e+07	1.04814e+08	6.71514e+07	9.55249e+07	8.21546e+07	9.68783e+07
887.563	1.14	1.73069e+06	3.99453e+06	3.56931e+06	2.32428e+06	4.069e+06	6.13886e+06	2.28028e+06	1.48505e+06	3.4202e+06	2.88104e+06	3.71942e+06	4.56087e+06	1.64558e+06
888.574	1.156	1.84323e+07	1.93716e+07	2.12539e+07	2.12439e+07	1.96003e+07	2.31816e+07	2.73248e+07	1.72361e+07	2.59069e+07	2.57116e+07	1.92753e+07	2.99179e+07	2.08237e+07
889.578	1.156	7.77894e+06	7.79612e+06	7.28268e+06	7.85943e+06	6.78518e+06	8.78785e+06	1.06824e+07	7.47842e+06	9.96005e+06	1.12158e+07	7.74158e+06	1.10616e+07	9.97749e+06
890.588	1.158	2.57715e+06	2.59392e+06	2.57244e+06	2.90168e+06	1.73692e+06	3.71043e+06	3.87057e+06	4.95105e+06	4.28915e+06	4.94955e+06	3.64909e+06	3.64733e+06	6.16056e+06
905.595	1.147	1.209e+07	1.22446e+07	1.1898e+07	1.2261e+07	1.15366e+07	1.24841e+07	1.50623e+07	1.01024e+07	1.36771e+07	1.37153e+07	1.40405e+07	1.6876e+07	1.39688e+07
906.6	1.148	5.58815e+06	4.01581e+06	4.23767e+06	5.1515e+06	3.454e+06	5.14468e+06	6.37952e+06	5.12885e+06	5.29053e+06	6.37434e+06	5.45703e+06	8.02387e+06	5.599e+06
907.61	1.146	2.02306e+06	1.1998e+06	1.34569e+06	1.95747e+06	766554	1.86688e+06	2.10198e+06	2.34046e+06	2.11802e+06	2.24042e+06	1.64578e+06	2.77386e+06	2.80874e+06
910.561	1.158	2.3496e+06	2.91376e+06	2.76818e+06	3.49401e+06	2.0921e+06	3.20472e+06	3.30481e+06	3.03752e+06	2.76471e+06	2.57747e+06	2.27022e+06	2.31269e+06	4.02164e+06
