# Supplementary material for: Metabolic profiling stratifies colorectal cancer and reveals adenosylhomocysteinase as a therapeutic target
Source: Nat Metab. 2023 Aug 14;5(8):1303–18. doi: 10.1038/s42255-023-00857-0 (PMC10447251; doi:10.1038/s42255-023-00857-0)
Supplement: Supplementary file 10 — Statistical source data. [file 42255_2023_857_MOESM10_ESM.xlsx]

## Sheet: Extended data 5A
GLIOMA					THYROID CANCER					LUNG CANCER					COLORECTAL CANCER					HEAD AND NECK CANCER					STOMACH CANCER					LIVER CANCER					PANCREATIC CANCER					RENAL CANCER					UROTHELIAL CANCER
Average FPKM	48.2				Average FPKM	49.9				Average FPKM	63.6				Average FPKM	145.6				Average FPKM	58.4				Average FPKM	58				Average FPKM	69.5				verage FPKM	32.4				Average FPKM	42.4				Average FPKM	58.5
Number of samples	153				Number of samples	501				Number of samples	994				Number of samples	597				Number of samples	499				Number of samples	354				Number of samples	365				Number of samples	176				Number of samples	877				Number of samples	406
	Sample	Description	FPKM			Sample	Description	FPKM			Sample	Description	FPKM			Sample	Description	FPKM			Sample	Description	FPKM			Sample	Description	FPKM			Sample	Description	FPKM			Sample	Description	FPKM			Sample	Description	FPKM			Sample	Description	FPKM
	TCGA-12-3652-01A	60 years, male, white, dead, 1062 days	132.1			TCGA-EM-A1YC-01A	71 years, female, stage:iii, alive, 2391 days	146.5			TCGA-37-4130-01A	56 years, male, white, stage:ia, alive, 247 days	382			TCGA-AA-3667-01A	36 years, female, stage:i, alive, 426 days	630.6			TCGA-CR-6473-01A	68 years, male, white, alive, 1125 days	438.1			TCGA-MX-A666-01A	61 years, male, white, stage:iia, alive, 427 days	185			TCGA-DD-AAE6-01A	59 years, female, asian, stage:i, alive, 141 days	338.2			TCGA-FB-AAPP-01A	71 years, male, white, stage:iib, dead, 485 days	83.8			TCGA-4A-A93X-01A	58 years, male, white, stage:iv, alive, 390 days	206.7			TCGA-DK-A3IV-01A	60 years, male, white, stage:ii, dead, 294 days	432.6
	TCGA-06-0178-01A	39 years, male, white, dead, 2681 days	126.7			TCGA-EM-A1YE-01A	47 years, female, stage:ii, alive, 1645 days	120.9			TCGA-18-3421-01A	65 years, male, white, stage:ib, alive, 2645 days	314.7			TCGA-AA-3685-01A	69 years, male, stage:ii, alive, 1127 days	567			TCGA-BB-4228-01A	50 years, male, white, stage:iii, alive, 559 days	407.4			TCGA-VQ-A8E2-01A	57 years, male, asian, stage:iiib, alive, 1319 days	177.9			TCGA-ED-A8O5-01A	59 years, female, asian, stage:iiia, alive, 406 days	265.5			TCGA-HZ-7289-01A	77 years, male, white, stage:iib, dead, 661 days	83.6			TCGA-AK-3458-01A	48 years, male, white, stage:i, alive, 1168 days	195.2			TCGA-BT-A0S7-01A	75 years, male, white, stage:iii, dead, 200 days	252.9
	TCGA-06-0211-01B	47 years, male, white, dead, 360 days	109.9			TCGA-ET-A39N-01A	35 years, female, white, stage:i, alive, 3751 days	111.6			TCGA-37-4135-01A	68 years, male, white, stage:ib, alive, 207 days	295.8			TCGA-AA-3561-01A	72 years, male, stage:iia, alive, 424 days	497.2			TCGA-CV-5443-01A	63 years, male, black or african american, stage:iii, alive, 2784 days	361.6			TCGA-BR-6455-01A	59 years, male, white, stage:iib, dead, 422 days	148.8			TCGA-CC-A7II-01A	55 years, male, asian, stage:iiia, alive, 399 days	247.6			TCGA-3A-A9IS-01A	67 years, male, white, stage:ib, alive, 998 days	71.5			TCGA-CZ-4860-01A	60 years, male, white, stage:iv, dead, 206 days	152			TCGA-2F-A9KP-01A	66 years, male, white, stage:iv, dead, 364 days	210.5
	TCGA-27-2524-01A	56 years, male, white, dead, 231 days	107.3			TCGA-EM-A3AI-01A	68 years, female, white, stage:ii, alive, 685 days	105.7			TCGA-66-2754-01A	67 years, male, stage:iiia, alive, 61 days	295.1			TCGA-AZ-4308-01A	47 years, female, white, stage:iiib, alive, 3324 days	460.3			TCGA-HD-A634-01A	57 years, male, white, stage:iva, dead, 130 days	305.7			TCGA-VQ-A8PH-01A	62 years, male, white, stage:iiib, dead, 389 days	145.1			TCGA-G3-AAV6-01A	53 years, female, white, stage:iiia, dead, 65 days	236.6			TCGA-HV-A7OP-01A	72 years, male, asian, stage:iib, alive, 978 days	70.5			TCGA-A3-3385-01A	46 years, female, white, stage:i, alive, 1993 days	121.8			TCGA-BL-A3JM-01A	63 years, male, white, stage:iii, dead, 205 days	203.7
	TCGA-12-5295-01A	60 years, female, white, dead, 454 days	96.9			TCGA-EL-A4KI-01A	63 years, male, white, stage:iii, alive, 727 days	101.8			TCGA-37-4133-01A	63 years, male, white, stage:iiia, alive, 238 days	266.9			TCGA-AA-3531-01A	75 years, female, stage:iia, alive, 1035 days	458.8			TCGA-CN-A6UY-01A	57 years, male, white, stage:iva, alive, 713 days	240.5			TCGA-VQ-A94O-01A	74 years, male, black or african american, stage:iiic, dead, 640 days	144.7			TCGA-DD-AAVU-01A	46 years, male, asian, stage:ii, alive, 2202 days	234.3			TCGA-IB-7886-01A	80 years, male, white, stage:iib, dead, 123 days	62.8			TCGA-KN-8427-01A	54 years, male, white, stage:iv, alive, 30 days	120.3			TCGA-ZF-AA4X-01A	56 years, male, white, stage:ii, alive, 2044 days	174.8
	TCGA-27-2526-01A	79 years, female, white, dead, 87 days	95.9			TCGA-KS-A4I1-01A	37 years, female, asian, stage:i, alive, 812 days	97.6			TCGA-18-3410-01A	81 years, male, stage:iib, dead, 146 days	248.9			TCGA-AG-3726-01A	63 years, female, stage:i, alive, 243 days	458.7			TCGA-CV-6959-01A	48 years, male, white, stage:iii, dead, 256 days	236.5			TCGA-VQ-A91Z-01A	67 years, female, white, stage:iiia, alive, 1690 days	139.2			TCGA-DD-AACP-01A	65 years, male, asian, stage:i, alive, 415 days	207.4			TCGA-FB-AAQ6-01A	85 years, male, white, stage:ia, dead, 244 days	62.8			TCGA-CJ-5681-01A	44 years, female, white, stage:iv, dead, 552 days	115.9			TCGA-BT-A20V-01A	59 years, female, black or african american, stage:iv, dead, 154 days	174.6
	TCGA-12-1597-01B	62 years, female, white, dead, 675 days	89.9			TCGA-EM-A3ST-01A	62 years, female, stage:iii, alive, 1182 days	97.6			TCGA-66-2758-01A	71 years, male, stage:ib, alive, 639 days	248.1			TCGA-A6-2683-01A	57 years, female, white, stage:iv, dead, 504 days	444.7			TCGA-BB-4223-01A	48 years, male, white, stage:iva, alive, 3221 days	231.6			TCGA-CD-8533-01A	48 years, male, asian, stage:ii, alive, 468 days	137.9			TCGA-5C-A9VG-01A	58 years, male, white, stage:ii, alive, 328 days	196.7			TCGA-FB-AAQ2-01A	81 years, female, white, stage:iib, dead, 153 days	61.9			TCGA-BQ-7051-01A	74 years, male, white, stage:ii, alive, 1533 days	115.5			TCGA-C4-A0F0-01A	60 years, male, stage:ii, alive, 59 days	162.3
	TCGA-12-3650-01A	46 years, male, white, dead, 333 days	87.7			TCGA-BJ-A0ZG-01A	80 years, male, white, stage:i, alive, 775 days	94			TCGA-22-5491-01A	74 years, male, white, stage:ia, dead, 1713 days	240.3			TCGA-AA-3514-01A	81 years, female, stage:i, alive, 31 days	430.9			TCGA-RS-A6TP-01A	58 years, male, white, stage:ii, alive, 516 days	229.4			TCGA-BR-7715-01A	65 years, male, white, stage:iia, alive, 1023 days	137.3			TCGA-DD-AAE0-01A	45 years, female, asian, stage:iiia, alive, 555 days	180			TCGA-IB-A7M4-01A	81 years, male, white, stage:iib, alive, 483 days	61.6			TCGA-AK-3427-01A	65 years, male, white, stage:i, alive, 3583 days	112.3			TCGA-ZF-AA5N-01A	62 years, female, white, stage:iv, dead, 168 days	144.4
	TCGA-14-0817-01A	69 years, female, white, dead, 164 days	86.7			TCGA-ET-A39T-01A	55 years, female, white, stage:iii, alive, 2987 days	91.5			TCGA-66-2766-01A	54 years, male, stage:iiia, alive, 31 days	236			TCGA-AA-3841-01A	66 years, male, stage:iia, alive, 1124 days	426.1			TCGA-MZ-A7D7-01A	51 years, male, white, stage:iva, alive, 547 days	226.5			TCGA-CG-5726-01A	73 years, male, stage:ia, dead, 881 days	127.1			TCGA-XR-A8TF-01A	74 years, male, white, stage:i, dead, 693 days	178.2			TCGA-3E-AAAZ-01A	71 years, male, white, stage:iia, dead, 2182 days	59.7			TCGA-A3-3306-01A	67 years, male, white, stage:i, alive, 1120 days	111.8			TCGA-XF-A9T6-01A	88 years, female, white, stage:iii, alive, 64 days	141.7
	TCGA-32-5222-01A	66 years, male, white, dead, 585 days	83.1			TCGA-EL-A3MX-01A	66 years, female, white, stage:ivc, dead, 1753 days	89.5			TCGA-56-A49D-01A	67 years, male, white, stage:iiia, alive, 637 days	210			TCGA-AG-3883-01A	69 years, male, stage:i, alive, 31 days	403.9			TCGA-F7-8298-01A	58 years, male, white, stage:i, alive, 995 days	223.7			TCGA-D7-A4YX-01A	63 years, male, white, stage:iib, alive, 1108 days	126.9			TCGA-CC-A5UC-01A	63 years, male, asian, stage:iiia, dead, 347 days	174.4			TCGA-L1-A7W4-01A	48 years, female, white, stage:iib, dead, 278 days	58			TCGA-AK-3451-01A	48 years, male, white, stage:ii, alive, 2868 days	110.7			TCGA-E5-A4U1-01A	72 years, male, stage:ii, alive, 1181 days	138.2
	TCGA-06-2563-01A	72 years, female, white, alive, 932 days	82.1			TCGA-EM-A22O-01A	76 years, male, asian, stage:iva, alive, 1344 days	85.7			TCGA-60-2703-01A	73 years, male, white, stage:iib, dead, 2945 days	207.1			TCGA-AA-3542-01A	69 years, male, stage:iiic, alive, 395 days	395.3			TCGA-CQ-6219-01A	50 years, female, white, stage:iva, dead, 479 days	194.3			TCGA-VQ-A8PE-01A	78 years, male, white, stage:iiib, dead, 675 days	125.2			TCGA-ED-A8O6-01A	50 years, female, asian, stage:iiia, dead, 56 days	164.6			TCGA-IB-7644-01A	65 years, female, white, stage:iv, dead, 394 days	57.3			TCGA-B8-4154-01A	73 years, female, white, stage:i, alive, 1380 days	107.7			TCGA-GC-A3BM-01A	70 years, male, white, stage:ii, dead, 651 days	135.7
	TCGA-27-2523-01A	63 years, male, white, dead, 489 days	80.7			TCGA-BJ-A190-01A	55 years, male, white, stage:ii, alive, 626 days	85.5			TCGA-37-5819-01A	65 years, male, white, stage:iiia, alive, 103 days	198.3			TCGA-AG-3727-01A	78 years, female, stage:iii, alive, 30 days	386.5			TCGA-CV-6003-01A	50 years, female, white, stage:iii, alive, 1665 days	188.1			TCGA-D7-6528-01A	70 years, female, white, stage:ib, alive, 463 days	125			TCGA-UB-A7MA-01A	62 years, female, white, stage:ii, alive, 848 days	164.6			TCGA-3A-A9J0-01A	75 years, male, white, stage:iib, alive, 743 days	51.8			TCGA-2Z-A9JI-01A	38 years, male, white, stage:iii, alive, 1567 days	107.4			TCGA-GC-A3RC-01A	59 years, male, white, stage:ii, alive, 484 days	127.3
	TCGA-27-1831-01A	66 years, male, white, dead, 505 days	80.5			TCGA-EM-A3FR-01A	55 years, female, stage:iii, alive, 457 days	83.9			TCGA-38-4631-01A	72 years, female, white, stage:ib, dead, 354 days	197.7			TCGA-AG-3898-01A	61 years, male, stage:iia, alive, 1461 days	381.7			TCGA-BB-4225-01A	73 years, male, white, alive, 146 days	183.2			TCGA-BR-7723-01A	59 years, male, white, stage:iiib, dead, 874 days	124.2			TCGA-G3-AAV5-01A	67 years, male, white, stage:ii, alive, 354 days	163.8			TCGA-HZ-A9TJ-01A	70 years, male, white, stage:iv, alive, 603 days	50.9			TCGA-P4-AAVO-01A	69 years, male, white, stage:i, alive, 2400 days	105.4			TCGA-XF-AAMZ-01A	81 years, female, white, stage:iv, dead, 1348 days	125.1
	TCGA-41-2572-01A	67 years, male, white, dead, 406 days	79.6			TCGA-BJ-A2N9-01A	42 years, female, white, stage:i, alive, 623 days	82.8			TCGA-38-4630-01A	75 years, female, white, stage:ib, dead, 1073 days	189.8			TCGA-CA-5256-01A	54 years, female, asian, stage:iia, alive, 379 days	373.9			TCGA-QK-A6IJ-01A	71 years, male, white, stage:iii, alive, 387 days	157.8			TCGA-BR-8372-01A	63 years, male, white, stage:iiic, alive, 951 days	120.2			TCGA-FV-A4ZQ-01A	52 years, male, white, stage:i, alive, 12 days	159.5			TCGA-HZ-A8P1-01A	81 years, male, white, stage:ib, alive, 7 days	50.9			TCGA-KV-A74V-01A	40 years, male, white, stage:i, alive, 347 days	105.1			TCGA-K4-A4AC-01A	83 years, male, white, stage:ii, dead, 278 days	124.4
	TCGA-14-0871-01A	75 years, female, white, dead, 880 days	75			TCGA-EM-A4FH-01A	69 years, male, stage:iii, alive, 892 days	82.1			TCGA-O2-A52S-01A	58 years, female, white, stage:iii, dead, 387 days	189.5			TCGA-AG-3608-01A	79 years, female, stage:iia, alive, 485 days	373.5			TCGA-CV-6962-01A	66 years, male, white, stage:iva, dead, 126 days	144.7			TCGA-VQ-A8DV-01A	48 years, male, white, stage:ib, dead, 403 days	118.7			TCGA-DD-A118-01A	77 years, female, white, stage:ii, alive, 3437 days	152.1			TCGA-3A-A9I5-01A	58 years, male, white, alive, 1794 days	49.7			TCGA-A4-8310-01A	58 years, male, white, stage:iii, alive, 780 days	104.2			TCGA-DK-A2I6-01A	81 years, male, white, stage:iv, alive, 2656 days	124.1
	TCGA-27-2528-01A	62 years, male, white, dead, 480 days	73.4			TCGA-BJ-A0ZC-01A	55 years, male, white, stage:i, alive, 352 days	81.7			TCGA-37-3783-01A	51 years, male, white, stage:iiia, alive, 122 days	187.1			TCGA-AA-3524-01A	85 years, male, stage:ii, alive, 1096 days	368.4			TCGA-CV-A45Z-01A	75 years, male, white, dead, 1466 days	135.2			TCGA-D7-8573-01A	57 years, male, white, stage:iia, alive, 593 days	116.6			TCGA-CC-A7IE-01A	57 years, male, asian, stage:iiia, dead, 217 days	150.8			TCGA-FB-AAPU-01A	41 years, female, asian, stage:iia, dead, 381 days	49.5			TCGA-5P-A9K3-01A	59 years, male, white, dead, 471 days	102.7			TCGA-UY-A78M-01A	81 years, female, asian, stage:iv, dead, 690 days	120.6
	TCGA-27-2521-01A	34 years, male, white, dead, 510 days	71.1			TCGA-BJ-A0ZF-01A	54 years, female, white, stage:ii, alive, 1217 days	81.4			TCGA-66-2778-01A	68 years, female, stage:iiib, alive, 578 days	186.2			TCGA-CM-4750-01A	34 years, female, white, stage:iiia, alive, 244 days	367.5			TCGA-QK-A6IG-01A	69 years, male, white, stage:iii, dead, 222 days	132.4			TCGA-D7-8576-01A	54 years, female, white, stage:iiib, dead, 446 days	116			TCGA-MI-A75G-01A	63 years, male, white, stage:ii, alive, 698 days	149.2			TCGA-LB-A7SX-01A	74 years, female, black or african american, stage:iib, dead, 393 days	48.9			TCGA-BQ-5882-01A	54 years, male, stage:iii, dead, 658 days	102.7			TCGA-BT-A42F-01A	64 years, male, white, stage:iv, alive, 864 days	118.8
	TCGA-76-4925-01A	76 years, male, white, dead, 146 days	69.6			TCGA-EM-A2CT-01A	20 years, female, stage:i, alive, 1474 days	81.2			TCGA-51-4080-01A	65 years, male, black or african american, stage:iiib, dead, 12 days	183.7			TCGA-AG-3612-01A	55 years, female, stage:iiib, alive, 608 days	364.6			TCGA-CV-6948-01A	79 years, female, white, stage:ivb, dead, 1289 days	131.6			TCGA-VQ-A91X-01A	74 years, male, white, stage:iiib, dead, 289 days	113.8			TCGA-CC-A9FW-01A	68 years, male, asian, stage:iiia, alive, 248 days	149			TCGA-HZ-8005-01A	81 years, male, white, stage:iib, dead, 120 days	48			TCGA-BP-4761-01A	57 years, male, white, stage:iii, alive, 182 days	102.1			TCGA-E7-A85H-01A	64 years, male, asian, stage:iii, alive, 394 days	113
	TCGA-32-2634-01A	82 years, male, white, alive, 693 days	68.8			TCGA-BJ-A2N8-01A	30 years, female, white, stage:i, alive, 504 days	81			TCGA-49-4506-01A	68 years, female, white, stage:iib, dead, 999 days	181.1			TCGA-AA-A01S-01A	47 years, female, stage:iii, alive, 31 days	361.4			TCGA-CN-6023-01A	73 years, male, white, stage:iva, alive, 1584 days	131.2			TCGA-RD-A7C1-01A	82 years, male, white, stage:ib, dead, 507 days	113.5			TCGA-FV-A3R2-01A	75 years, male, white, stage:i, dead, 194 days	145.4			TCGA-HZ-7924-01A	60 years, female, white, stage:iia, alive, 840 days	46.8			TCGA-2Z-A9J7-01A	63 years, male, white, stage:iv, dead, 139 days	99.6			TCGA-PQ-A6FN-01A	78 years, female, white, stage:iii, alive, 507 days	109.6
	TCGA-06-5414-01A	61 years, male, white, alive, 273 days	68.4			TCGA-FY-A3I5-01B	64 years, female, white, stage:iii, alive, 238 days	80.1			TCGA-69-8255-01A	72 years, male, white, stage:ia, alive, 129 days	181			TCGA-AA-3553-01A	61 years, female, stage:i, alive, 730 days	351.7			TCGA-BB-A5HY-01A	64 years, male, white, stage:iva, dead, 321 days	130.3			TCGA-HU-8604-01A	82 years, female, asian, stage:iia, alive, 694 days	109.6			TCGA-G3-A7M9-01A	70 years, male, white, stage:iiib, dead, 56 days	144.8			TCGA-HZ-A77O-01A	77 years, female, white, stage:iib, dead, 160 days	45.8			TCGA-B0-5109-01A	69 years, male, white, stage:iii, dead, 587 days	97.9			TCGA-XF-AAN1-01A	75 years, female, stage:iii, dead, 941 days	109.1
	TCGA-06-0219-01A	67 years, male, white, dead, 22 days	66.6			TCGA-BJ-A4O9-01A	51 years, female, white, stage:ii, alive, 714 days	79.6			TCGA-60-2726-01A	56 years, male, white, stage:iia, dead, 358 days	175.5			TCGA-AG-3609-01A	65 years, female, stage:iiic, alive, 608 days	345			TCGA-CV-7254-01A	55 years, male, white, stage:ii, dead, 1459 days	120.9			TCGA-BR-8295-01A	60 years, female, white, stage:iib, dead, 67 days	109.6			TCGA-CC-A5UE-01A	48 years, male, asian, stage:iiib, dead, 272 days	140.7			TCGA-2J-AABI-01A	55 years, female, white, stage:iia, alive, 969 days	44.8			TCGA-SX-A7SO-01A	64 years, male, white, stage:i, alive, 1257 days	97.6			TCGA-XF-A9ST-01A	68 years, male, white, stage:iii, dead, 128 days	105.6
	TCGA-15-0742-01A	65 years, male, white, dead, 419 days	65.3			TCGA-FK-A3SD-01A	61 years, female, white, stage:i, alive, 32 days	79			TCGA-85-8664-01A	73 years, male, white, stage:iib, dead, 550 days	173.4			TCGA-AA-3488-01A	58 years, male, stage:iv, dead, 153 days	341.1			TCGA-H7-8501-01A	54 years, male, white, stage:iva, alive, 461 days	119.8			TCGA-RD-A7BT-01A	66 years, male, native hawaiian or other pacific islander, stage:iv, dead, 262 days	108.6			TCGA-DD-A11C-01A	69 years, male, white, stage:i, alive, 662 days	139.3			TCGA-US-A776-01A	61 years, male, white, stage:iia, alive, 1216 days	44.6			TCGA-UZ-A9PL-01A	59 years, male, white, stage:ii, alive, 3152 days	97.4			TCGA-DK-A3X2-01A	85 years, male, white, stage:iv, dead, 547 days	105.3
	TCGA-14-1829-01A	57 years, male, black or african american, alive, 218 days	64.7			TCGA-EM-A3O6-01A	54 years, female, stage:ii, alive, 458 days	78.6			TCGA-66-2757-01A	65 years, female, stage:ia, dead, 1338 days	172.6			TCGA-CM-4746-01A	61 years, male, black or african american, stage:i, alive, 1126 days	340.6			TCGA-TN-A7HI-01A	56 years, male, white, stage:iva, alive, 412 days	117.6			TCGA-CG-4437-01A	83 years, male, stage:ii, alive, 245 days	108.4			TCGA-BC-A69H-01A	64 years, male, white, stage:ii, alive, 444 days	139.3			TCGA-IB-7889-01A	86 years, female, white, stage:iib, dead, 481 days	43.8			TCGA-A4-8518-01A	48 years, male, white, stage:i, alive, 600 days	96.1			TCGA-GC-A3RB-01A	54 years, male, white, stage:iii, alive, 582 days	102.2
	TCGA-06-2565-01A	59 years, male, asian, dead, 506 days	64.3			TCGA-FK-A3SH-01A	50 years, female, white, stage:iii, alive, 1463 days	76.9			TCGA-44-5643-01A	53 years, male, black or african american, stage:iiia, alive, 1013 days	167.6			TCGA-AG-3882-01A	66 years, female, stage:i, alive, 608 days	331.5			TCGA-BA-4075-01A	49 years, male, black or african american, stage:iii, dead, 283 days	116.3			TCGA-BR-4280-01A	78 years, female, white, stage:iii, dead, 201 days	107.2			TCGA-CC-5258-01A	48 years, male, asian, stage:ii, dead, 129 days	138.1			TCGA-IB-A5SP-01A	77 years, male, white, stage:iia, alive, 482 days	43.5			TCGA-B4-5838-01A	52 years, male, white, alive, 166 days	95.3			TCGA-G2-A2ES-01A	85 years, male, white, stage:ii, dead, 1004 days	99.7
	TCGA-06-0745-01A	59 years, male, white, dead, 239 days	64.1			TCGA-BJ-A3F0-01A	64 years, female, white, stage:i, alive, 424 days	76.9			TCGA-22-4604-01A	73 years, male, white, stage:iia, dead, 399 days	167			TCGA-AG-A01N-01A	68 years, female, stage:iv, alive, 943 days	327.4			TCGA-CR-7399-01A	60 years, female, white, stage:iva, alive, 181 days	116			TCGA-CG-4441-01A	83 years, male, stage:iiia, dead, 426 days	107.2			TCGA-EP-A2KB-01A	46 years, female, white, stage:i, dead, 596 days	137.8			TCGA-FB-A5VM-01A	74 years, male, white, stage:ib, dead, 498 days	43.3			TCGA-2Z-A9J8-01A	50 years, male, white, stage:i, alive, 2790 days	94.6			TCGA-4Z-AA84-01A	61 years, male, white, stage:iv, alive, 460 days	99.4
	TCGA-06-0125-01A	63 years, female, white, dead, 1448 days	63.9			TCGA-ET-A2N3-01B	34 years, female, white, stage:i, alive, 2535 days	76.4			TCGA-46-3768-01A	58 years, male, white, stage:iiia, dead, 299 days	165.9			TCGA-AA-3519-01A	63 years, male, stage:iii, alive, 276 days	322.8			TCGA-CN-4730-01A	62 years, male, white, stage:iva, alive, 817 days	114			TCGA-BR-7716-01A	62 years, female, white, stage:iib, alive, 1210 days	104.6			TCGA-XR-A8TG-01A	59 years, male, white, stage:i, alive, 898 days	136.7			TCGA-IB-7651-01A	64 years, female, white, stage:iib, dead, 603 days	43.1			TCGA-BQ-5894-01A	42 years, male, stage:iv, alive, 84 days	94			TCGA-FD-A62P-01A	76 years, male, white, stage:ii, dead, 191 days	98.9
	TCGA-12-0616-01A	36 years, female, white, dead, 448 days	63.1			TCGA-BJ-A291-01A	56 years, female, white, stage:i, alive, 696 days	76			TCGA-66-2781-01A	67 years, male, stage:ib, alive, 121 days	165.8			TCGA-AA-3494-01A	55 years, male, stage:iv, alive, 31 days	322.2			TCGA-CV-7421-01A	76 years, male, white, stage:iva, dead, 2 days	113.6			TCGA-IN-7806-01A	50 years, male, white, stage:iib, alive, 1106 days	104.4			TCGA-DD-AACZ-01A	63 years, female, asian, stage:i, dead, 171 days	135.6			TCGA-2J-AABP-01A	58 years, female, white, stage:iib, alive, 463 days	42.9			TCGA-AK-3429-01A	54 years, female, white, stage:ii, alive, 3328 days	92.9			TCGA-ZF-A9RN-01A	67 years, female, white, stage:iii, dead, 615 days	97.5
	TCGA-28-2513-01A	69 years, female, white, alive, 222 days	61.2			TCGA-DJ-A1QL-01A	70 years, male, stage:ii, alive, 535 days	76			TCGA-66-2756-01A	68 years, male, stage:iiib, alive, 30 days	163.7			TCGA-AG-3999-01A	61 years, female, stage:iiic, alive, 853 days	318.6			TCGA-UF-A71A-01A	67 years, male, white, stage:iva, dead, 86 days	113.1			TCGA-VQ-A94T-01A	73 years, male, stage:iiib, dead, 342 days	103.4			TCGA-2Y-A9GZ-01A	82 years, female, white, stage:ii, dead, 848 days	134.8			TCGA-YY-A8LH-01A	61 years, female, white, stage:iib, alive, 2016 days	42.8			TCGA-B8-4151-01A	51 years, female, white, stage:iii, alive, 1299 days	92.6			TCGA-DK-A3WX-01A	67 years, female, white, stage:iii, dead, 321 days	96.6
	TCGA-14-0787-01A	69 years, male, asian, dead, 68 days	61.1			TCGA-FY-A40M-01A	51 years, female, white, stage:i, alive, 684 days	75			TCGA-33-4532-01A	68 years, male, white, stage:ib, dead, 3924 days	162.8			TCGA-AA-3848-01A	82 years, female, stage:iiic, dead, 306 days	316.7			TCGA-CV-6433-01A	57 years, male, white, stage:ii, alive, 641 days	112.1			TCGA-BR-7704-01A	69 years, female, white, stage:ii, alive, 1072 days	100.1			TCGA-CC-A123-01A	24 years, female, asian, stage:iiia, alive, 219 days	131.8			TCGA-US-A779-01A	54 years, female, white, stage:iib, dead, 511 days	42.8			TCGA-BQ-5891-01A	57 years, female, white, stage:iii, alive, 29 days	92.5			TCGA-GU-A767-01A	81 years, male, white, stage:iv, dead, 144 days	95
	TCGA-28-5208-01A	52 years, male, white, dead, 544 days	60.9			TCGA-ET-A3DV-01A	68 years, female, white, stage:ii, alive, 5068 days	74.9			TCGA-18-3419-01A	73 years, male, stage:iib, alive, 2811 days	162.5			TCGA-D5-5540-01A	73 years, male, white, stage:iia, alive, 1706 days	315.8			TCGA-BA-6871-01A	75 years, male, white, dead, 108 days	109.5			TCGA-CD-8535-01A	59 years, male, asian, stage:iiia, alive, 390 days	99.3			TCGA-BC-A10Z-01A	62 years, female, white, stage:i, dead, 34 days	129			TCGA-S4-A8RO-01A	75 years, female, white, stage:iib, alive, 525 days	41.6			TCGA-CZ-5457-01A	62 years, male, white, stage:iii, alive, 2754 days	90.6			TCGA-C4-A0F1-01A	71 years, male, stage:iii, alive, 89 days	94.8
	TCGA-32-2616-01A	48 years, female, white, dead, 224 days	59.4			TCGA-EM-A1YA-01A	74 years, female, stage:ii, alive, 602 days	74.8			TCGA-66-2795-01A	68 years, male, stage:iiib, alive, 122 days	162			TCGA-AG-3887-01A	68 years, male, stage:iia, alive, 1124 days	313.5			TCGA-CN-6992-01A	61 years, male, white, stage:iva, alive, 1066 days	108.6			TCGA-CG-4440-01A	68 years, female, stage:iv, dead, 122 days	98.8			TCGA-FV-A23B-01A	70 years, female, white, stage:ii, dead, 1852 days	129			TCGA-2L-AAQA-01A	76 years, male, white, stage:iib, dead, 143 days	40.3			TCGA-BP-4962-01A	58 years, male, white, stage:ii, alive, 1785 days	88.6			TCGA-DK-AA6W-01A	79 years, male, white, stage:ii, dead, 415 days	92.7
	TCGA-28-2509-01A	77 years, female, white, alive, 145 days	59.3			TCGA-BJ-A45D-01A	36 years, male, white, stage:i, alive, 331 days	74.5			TCGA-22-A5C4-01A	70 years, male, white, stage:iia, alive, 671 days	160.6			TCGA-DC-4745-01A	49 years, female, white, stage:iiib, alive, 639 days	313.1			TCGA-CV-6936-01A	68 years, male, white, stage:iva, dead, 166 days	108.3			TCGA-BR-6565-01A	67 years, male, white, stage:iib, dead, 279 days	98.2			TCGA-CC-A9FS-01A	55 years, male, asian, stage:ii, alive, 211 days	128.4			TCGA-2J-AAB6-01A	75 years, male, white, stage:iia, dead, 293 days	39.6			TCGA-5P-A9JU-01A	81 years, male, white, stage:iii, alive, 373 days	87.9			TCGA-DK-A6AV-01A	82 years, female, asian, stage:ii, alive, 1952 days	91.3
	TCGA-06-0744-01A	67 years, male, white, dead, 1426 days	59.1			TCGA-EM-A4G1-01A	26 years, female, stage:i, alive, 416 days	73.9			TCGA-39-5016-01A	44 years, male, white, stage:iia, alive, 3850 days	159.8			TCGA-AA-3812-01A	82 years, female, stage:iia, alive, 1066 days	309.6			TCGA-BA-5559-01A	72 years, male, white, dead, 2083 days	106.4			TCGA-CD-8527-01A	72 years, female, asian, stage:ii, dead, 218 days	97.7			TCGA-DD-A73G-01A	73 years, female, white, stage:i, alive, 3478 days	127.8			TCGA-FB-AAQ0-01A	68 years, male, white, stage:iia, dead, 473 days	39.4			TCGA-2Z-A9JG-01A	64 years, male, white, stage:i, alive, 1662 days	87.4			TCGA-FD-A6TB-01A	82 years, male, white, stage:iii, alive, 572 days	90.2
	TCGA-06-5413-01A	67 years, male, white, alive, 268 days	59			TCGA-FY-A3NP-01A	69 years, male, white, stage:i, alive, 491 days	73.6			TCGA-05-5425-01A	68 years, male, stage:iib, alive, 882 days	159.2			TCGA-AA-3526-01A	57 years, male, stage:i, alive, 580 days	295.2			TCGA-CQ-5332-01A	87 years, male, white, stage:iii, dead, 317 days	106.1			TCGA-BR-8361-01A	71 years, female, white, stage:iiic, alive, 946 days	97.4			TCGA-DD-A3A5-01A	66 years, female, white, stage:iii, dead, 3125 days	123.4			TCGA-US-A774-01A	76 years, female, white, stage:iib, dead, 695 days	39			TCGA-AK-3436-01A	40 years, male, white, stage:iv, alive, 3331 days	87			TCGA-FT-A3EE-01A	80 years, female, white, stage:iii, dead, 99 days	89.7
	TCGA-41-2571-01A	89 years, male, white, dead, 26 days	58			TCGA-EM-A3SY-01A	36 years, male, stage:i, alive, 411 days	73.4			TCGA-63-A5MI-01A	65 years, male, stage:iiia, alive, 1784 days	158.9			TCGA-A6-4105-01A	79 years, male, white, stage:iia, dead, 442 days	289.7			TCGA-D6-6827-01A	55 years, female, white, stage:i, alive, 568 days	105.5			TCGA-CD-8526-01A	73 years, female, asian, stage:iiia, alive, 381 days	97.4			TCGA-DD-AADP-01A	45 years, male, asian, stage:i, alive, 458 days	121.4			TCGA-3A-A9IV-01A	59 years, female, white, stage:ib, alive, 1103 days	38.4			TCGA-B0-5107-01A	65 years, female, white, stage:iv, dead, 927 days	86.8			TCGA-DK-AA75-01A	82 years, male, white, stage:iii, dead, 340 days	89
	TCGA-14-2554-01A	52 years, female, white, dead, 532 days	57.4			TCGA-FE-A239-01A	82 years, male, white, stage:iii, dead, 1023 days	73.2			TCGA-22-5478-01A	79 years, male, stage:ib, dead, 24 days	155.4			TCGA-AA-A03J-01A	65 years, female, stage:i, alive, 1246 days	286.4			TCGA-CV-6937-01A	71 years, male, white, stage:ii, dead, 624 days	100.7			TCGA-MX-A663-01A	66 years, male, white, stage:iia, dead, 300 days	96.7			TCGA-DD-AAEA-01A	65 years, male, asian, stage:i, alive, 575 days	116.5			TCGA-F2-6879-01A	57 years, male, white, stage:iib, dead, 334 days	38			TCGA-F9-A97G-01A	79 years, male, asian, stage:iii, alive, 13 days	85.6			TCGA-UY-A78N-01A	79 years, male, white, stage:iv, dead, 2641 days	88.5
	TCGA-12-5299-01A	56 years, female, white, dead, 98 days	56.9			TCGA-DE-A2OL-01A	44 years, female, white, stage:i, alive, 1145 days	72.8			TCGA-18-3412-01A	52 years, male, white, stage:ib, dead, 345 days	154.9			TCGA-AG-3587-01A	65 years, male, stage:i, alive, 1400 days	274.8			TCGA-CV-A6JU-01A	61 years, female, white, stage:ivb, alive, 110 days	99.1			TCGA-CD-8528-01A	43 years, female, asian, stage:iiia, alive, 375 days	95.4			TCGA-DD-AADN-01A	59 years, male, asian, stage:i, alive, 898 days	116			TCGA-IB-7887-01A	62 years, female, white, stage:iib, dead, 110 days	37.1			TCGA-BQ-5876-01A	75 years, male, white, stage:i, alive, 586 days	85.4			TCGA-ZF-AA51-01A	69 years, female, white, stage:ii, alive, 1714 days	88.2
	TCGA-06-0644-01A	71 years, male, black or african american, dead, 384 days	56.7			TCGA-EM-A3FN-01A	42 years, female, stage:i, alive, 367 days	72.7			TCGA-NC-A5HH-01A	53 years, male, white, stage:ia, alive, 37 days	154.1			TCGA-AG-3598-01A	69 years, male, stage:iia, alive, 1522 days	272.8			TCGA-CN-6988-01A	47 years, male, white, stage:iva, alive, 318 days	99			TCGA-D7-A6F0-01A	79 years, female, white, stage:ib, alive, 678 days	94.4			TCGA-DD-AACW-01A	43 years, male, asian, stage:i, alive, 1424 days	115.5			TCGA-F2-A44G-01A	79 years, female, white, stage:iib, dead, 233 days	37.1			TCGA-AL-3473-01A	55 years, male, white, stage:ii, alive, 1906 days	84.3			TCGA-YC-A9TC-01A	72 years, male, white, stage:iv, dead, 20 days	88.1
	TCGA-12-3653-01A	34 years, female, white, dead, 442 days	56.1			TCGA-BJ-A290-01A	70 years, male, white, stage:iii, alive, 919 days	72.6			TCGA-66-2793-01A	68 years, male, stage:iiib, dead, 306 days	153.7			TCGA-AG-3581-01A	63 years, male, stage:i, alive, 215 days	272.2			TCGA-CR-5243-01A	51 years, male, white, alive, 2562 days	98			TCGA-BR-6707-01A	75 years, male, white, stage:iia, alive, 605 days	94.4			TCGA-DD-A3A4-01A	37 years, male, white, stage:iiia, dead, 612 days	112.5			TCGA-2J-AABK-01A	71 years, male, white, stage:iib, alive, 484 days	36.8			TCGA-BP-5173-01A	75 years, male, white, stage:i, dead, 62 days	83.9			TCGA-C4-A0F6-01A	82 years, female, stage:iii, alive, 700 days	86.7
	TCGA-02-2483-01A	43 years, male, asian, alive, 466 days	54.2			TCGA-EM-A3OA-01A	55 years, female, stage:ii, alive, 822 days	72.6			TCGA-43-5670-01A	70 years, male, white, stage:iia, alive, 849 days	151.8			TCGA-AG-3885-01A	71 years, female, stage:iiib, alive, 546 days	266.2			TCGA-CQ-5324-01A	59 years, male, white, stage:iii, alive, 1593 days	96.5			TCGA-CD-8532-01A	52 years, male, asian, stage:ii, dead, 354 days	92.6			TCGA-DD-AACL-01A	66 years, female, asian, stage:i, dead, 107 days	111.4			TCGA-IB-A7LX-01A	57 years, male, white, stage:iib, dead, 250 days	36.6			TCGA-5P-A9K9-01A	59 years, female, white, dead, 589 days	83.9			TCGA-DK-A2I2-01A	63 years, female, white, stage:iv, dead, 237 days	86.1
	TCGA-32-2632-01A	80 years, male, white, dead, 269 days	53.6			TCGA-EM-A3FL-01A	63 years, female, stage:i, alive, 1441 days	72.4			TCGA-39-5021-01A	70 years, male, white, stage:ib, dead, 2086 days	145			TCGA-AA-3697-01A	77 years, male, stage:ii, alive, 2587 days	262.1			TCGA-CN-5359-01A	59 years, male, white, stage:iva, dead, 377 days	95.6			TCGA-CG-4438-01A	56 years, male, stage:iv, alive, 1645 days	92			TCGA-RG-A7D4-01A	69 years, male, black or african american, stage:ii, alive, 1098 days	110.9			TCGA-HV-AA8X-01A	75 years, female, asian, stage:iib, dead, 532 days	36.6			TCGA-BP-4969-01A	63 years, female, white, stage:i, alive, 1794 days	83.8			TCGA-DK-AA6R-01A	69 years, male, white, stage:iv, alive, 5041 days	85.3
	TCGA-06-0157-01A	63 years, female, white, dead, 97 days	53.1			TCGA-EM-A1CW-01A	39 years, female, stage:i, alive, 549 days	71.6			TCGA-58-A46M-01A	61 years, male, white, stage:iib, alive, 1072 days	144.2			TCGA-AA-3858-01A	67 years, male, stage:i, alive, 945 days	259.9			TCGA-CV-6960-01A	49 years, male, black or african american, stage:iii, dead, 862 days	95.4			TCGA-CD-5799-01A	45 years, male, asian, stage:ii, alive, 396 days	91.3			TCGA-KR-A7K7-01A	61 years, female, white, stage:ii, alive, 951 days	110.7			TCGA-IB-A5SQ-01A	56 years, female, white, stage:ib, dead, 219 days	36.3			TCGA-AK-3447-01A	84 years, male, white, stage:ii, alive, 1217 days	82.7			TCGA-XF-A8HF-01A	80 years, male, white, stage:iii, dead, 2954 days	84.7
	TCGA-28-5213-01A	72 years, male, white, alive, 951 days	53			TCGA-DJ-A2Q2-01A	57 years, female, white, stage:iii, alive, 1337 days	71.2			TCGA-18-3411-01A	64 years, female, stage:iiia, alive, 3576 days	143.2			TCGA-AZ-4682-01B	61 years, male, white, stage:iva, dead, 680 days	258.6			TCGA-BA-4074-01A	69 years, male, white, stage:iva, dead, 462 days	94.2			TCGA-SW-A7EB-01A	45 years, male, white, stage:iiia, alive, 176 days	91			TCGA-DD-AADF-01A	64 years, female, asian, stage:i, dead, 115 days	109.8			TCGA-2J-AAB8-01A	71 years, male, white, stage:iib, alive, 80 days	35.9			TCGA-2Z-A9JD-01A	66 years, male, white, stage:i, alive, 1060 days	82			TCGA-GV-A3QI-01A	47 years, male, white, stage:iii, alive, 1110 days	84.3
	TCGA-06-0238-01A	46 years, male, white, dead, 405 days	52.8			TCGA-DJ-A3VL-01A	38 years, male, white, stage:i, alive, 713 days	70.5			TCGA-22-4593-01A	77 years, male, white, stage:iia, dead, 1067 days	142.2			TCGA-AA-A02J-01A	70 years, female, stage:iv, dead, 153 days	256.5			TCGA-CV-5435-01A	57 years, male, white, stage:iva, dead, 2319 days	91.1			TCGA-CG-4469-01A	70 years, male, stage:iv, dead, 215 days	90.7			TCGA-DD-A73F-01A	77 years, female, white, stage:i, alive, 1085 days	109.7			TCGA-2J-AABV-01A	74 years, male, white, stage:iib, dead, 652 days	35.9			TCGA-5P-A9KC-01A	51 years, female, white, alive, 377 days	81.2			TCGA-UY-A9PB-01A	49 years, male, white, stage:iii, alive, 899 days	84.3
	TCGA-32-4213-01A	47 years, female, white, alive, 604 days	52.7			TCGA-EM-A22Q-01A	36 years, male, stage:i, alive, 433 days	68.5			TCGA-NC-A5HL-01A	73 years, male, white, stage:iia, dead, 88 days	140.6			TCGA-DC-6154-01A	57 years, female, white, stage:iva, alive, 365 days	256.1			TCGA-BA-4078-01A	83 years, male, white, dead, 276 days	89			TCGA-D7-6525-01A	58 years, male, white, stage:iiia, dead, 406 days	90.1			TCGA-DD-A1EF-01A	57 years, female, white, stage:i, dead, 394 days	109.2			TCGA-IB-7891-01A	49 years, female, white, stage:iib, dead, 913 days	35.9			TCGA-Y8-A8RZ-01A	55 years, male, white, stage:i, alive, 112 days	81.2			TCGA-DK-A1A6-01A	53 years, male, white, stage:iv, alive, 2020 days	84.1
	TCGA-02-2485-01A	53 years, male, black or african american, alive, 470 days	51.8			TCGA-EL-A3CS-01A	62 years, female, white, stage:iva, dead, 1385 days	68			TCGA-43-3920-01A	71 years, male, white, stage:ib, alive, 1007 days	138.8			TCGA-AG-3742-01A	85 years, female, stage:i, alive, 30 days	254.6			TCGA-IQ-A61I-01A	63 years, male, black or african american, stage:iva, dead, 2 days	88.4			TCGA-HU-A4GF-01A	69 years, male, asian, stage:iia, alive, 785 days	89.9			TCGA-DD-A11B-01A	73 years, male, white, stage:i, dead, 14 days	109.1			TCGA-2J-AABF-01A	73 years, male, white, stage:iib, dead, 691 days	35.5			TCGA-B9-A8YI-01A	79 years, male, black or african american, stage:i, alive, 374 days	80.9			TCGA-ZF-AA54-01A	71 years, male, white, stage:iii, dead, 590 days	84
	TCGA-41-5651-01A	59 years, female, black or african american, dead, 460 days	51.6			TCGA-EL-A3T9-01A	69 years, female, white, stage:iv, dead, 174 days	67.8			TCGA-34-2600-01A	76 years, female, white, stage:ia, dead, 1874 days	137.9			TCGA-AG-3574-01A	89 years, female, stage:ii, dead, 1096 days	253.5			TCGA-CN-A6V7-01A	40 years, male, white, stage:iva, alive, 594 days	87.5			TCGA-BR-8589-01A	56 years, male, white, stage:iiib, alive, 825 days	88.9			TCGA-ED-A7PZ-01A	61 years, male, asian, stage:ii, alive, 6 days	109.1			TCGA-HZ-7922-01A	61 years, female, white, stage:iib, alive, 4 days	35.3			TCGA-B0-4821-01A	68 years, female, asian, stage:iii, dead, 1230 days	80.1			TCGA-XF-A9SU-01A	74 years, female, white, stage:iv, dead, 182 days	83.4
	TCGA-28-5204-01A	72 years, male, white, dead, 454 days	51.6			TCGA-KS-A41L-01A	39 years, female, white, stage:i, alive, 3463 days	67.7			TCGA-66-2753-01A	69 years, male, stage:ib, alive, 31 days	137.5			TCGA-AA-3517-01A	60 years, male, stage:iia, alive, 1186 days	252.8			TCGA-CQ-A4CG-01A	78 years, female, white, stage:iii, dead, 430 days	87.5			TCGA-F1-6875-01A	80 years, male, black or african american, stage:ia, dead, 2197 days	88.9			TCGA-BC-A10T-01A	76 years, male, white, dead, 837 days	108.9			TCGA-3A-A9IO-01A	56 years, male, white, alive, 1942 days	35.2			TCGA-G7-A8LB-01A	70 years, male, white, stage:iv, alive, 547 days	79.8			TCGA-C4-A0F7-01A	77 years, male, stage:iv, dead, 62 days	83.1
	TCGA-76-4929-01A	76 years, female, white, dead, 111 days	51.5			TCGA-EL-A3GW-01A	37 years, female, white, stage:i, alive, 1527 days	67.5			TCGA-18-3414-01A	73 years, male, asian, stage:iv, dead, 716 days	136.6			TCGA-AG-3728-01A	73 years, male, stage:iiib, alive, 912 days	252.1			TCGA-CQ-6220-01A	69 years, male, white, stage:iii, dead, 985 days	87.4			TCGA-VQ-A94R-01A	63 years, male, white, dead, 1294 days	88.6			TCGA-LG-A6GG-01A	79 years, female, white, stage:ii, alive, 387 days	108.8			TCGA-2J-AABA-01A	55 years, male, white, stage:iib, dead, 607 days	35			TCGA-DZ-6133-01A	66 years, female, white, stage:i, dead, 1557 days	79.2			TCGA-GC-A6I3-01A	90 years, female, black or african american, stage:iv, alive, 423 days	81.6
	TCGA-27-1835-01A	53 years, female, white, dead, 648 days	51.2			TCGA-FE-A233-01A	18 years, female, white, stage:i, alive, 751 days	67.4			TCGA-22-1012-01A	80 years, female, white, stage:ib, dead, 429 days	136.2			TCGA-AG-3894-01A	65 years, male, stage:iia, alive, 426 days	252			TCGA-CR-6467-01A	59 years, male, white, stage:iii, alive, 1777 days	87.2			TCGA-CG-5724-01A	59 years, male, stage:iv, dead, 366 days	88.4			TCGA-G3-AAUZ-01A	48 years, male, stage:i, alive, 480 days	108.3			TCGA-H8-A6C1-01A	53 years, male, white, stage:iia, alive, 671 days	34.9			TCGA-BQ-5892-01A	51 years, male, white, stage:i, alive, 364 days	79.2			TCGA-DK-A3IM-01A	77 years, male, white, stage:iii, dead, 248 days	81.5
	TCGA-14-0790-01B	64 years, female, white, dead, 419 days	50.6			TCGA-EL-A3D5-01A	44 years, female, white, stage:i, alive, 1737 days	67.2			TCGA-96-A4JK-01A	65 years, male, white, stage:iia, alive, 589 days	135			TCGA-A6-2679-01A	73 years, female, white, stage:iib, alive, 1366 days	251.7			TCGA-CN-5356-01A	56 years, male, white, stage:iii, alive, 1409 days	87.2			TCGA-HU-A4H0-01A	72 years, male, asian, stage:iiic, alive, 64 days	88.3			TCGA-FV-A3R3-01A	38 years, female, white, stage:i, dead, 366 days	107.5			TCGA-3A-A9IZ-01A	47 years, male, white, stage:iib, dead, 308 days	34.9			TCGA-IA-A40Y-01A	60 years, female, white, stage:iii, alive, 62 days	78.8			TCGA-DK-A6B1-01A	67 years, male, white, stage:ii, alive, 2049 days	81.3
	TCGA-26-5133-01A	59 years, male, white, alive, 452 days	50.3			TCGA-DJ-A13M-01A	28 years, female, white, stage:i, alive, 1484 days	67.1			TCGA-85-8354-01A	53 years, male, white, stage:ib, alive, 995 days	133.6			TCGA-AA-3538-01A	54 years, female, stage:i, alive, 791 days	251.3			TCGA-CV-7177-01A	82 years, female, white, stage:ii, dead, 663 days	87.1			TCGA-VQ-A8PJ-01A	53 years, male, stage:iv, dead, 82 days	87.7			TCGA-RC-A6M6-01A	75 years, male, white, stage:ii, alive, 9 days	105.9			TCGA-LB-A8F3-01A	64 years, female, black or african american, stage:iia, alive, 379 days	34.9			TCGA-AL-A5DJ-01A	55 years, female, white, stage:iii, dead, 1498 days	78.6			TCGA-BT-A20U-01A	70 years, female, white, stage:iii, dead, 455 days	80.8
	TCGA-32-2638-01A	67 years, male, white, dead, 766 days	50.3			TCGA-EM-A3AL-01A	45 years, female, stage:i, alive, 430 days	67			TCGA-34-5240-01A	73 years, female, white, stage:iib, alive, 1541 days	133.2			TCGA-AA-3495-01A	79 years, male, stage:i, alive, 1127 days	250.6			TCGA-CV-6441-01A	60 years, male, white, stage:iii, dead, 292 days	86.9			TCGA-HU-8249-01A	76 years, male, asian, stage:iiia, alive, 881 days	87.6			TCGA-DD-AADD-01A	51 years, male, asian, stage:i, alive, 1231 days	105.2			TCGA-FB-A78T-01A	71 years, female, white, stage:iib, dead, 375 days	34.9			TCGA-B0-4707-01A	63 years, male, white, stage:iii, dead, 600 days	78.3			TCGA-GU-AATQ-01A	69 years, male, white, stage:iii, dead, 213 days	80.7
	TCGA-06-2562-01A	81 years, male, white, dead, 382 days	50			TCGA-BJ-A28S-01A	79 years, male, white, stage:ii, alive, 640 days	66.8			TCGA-37-4141-01A	65 years, female, white, stage:ia, alive, 12 days	130.9			TCGA-AG-3605-01A	85 years, female, stage:iv, alive, 30 days	248.4			TCGA-CV-5430-01A	61 years, male, white, stage:iva, alive, 4241 days	86.7			TCGA-CG-5722-01A	67 years, female, stage:iv, alive, 30 days	86.1			TCGA-CC-A3MB-01A	36 years, male, asian, stage:iiia, dead, 315 days	104.5			TCGA-IB-A5ST-01A	64 years, female, white, stage:iib, alive, 635 days	34.7			TCGA-B0-5707-01A	39 years, female, white, stage:i, alive, 3744 days	77.1			TCGA-DK-A1AE-01A	84 years, male, white, stage:iii, alive, 491 days	80.5
	TCGA-14-1825-01A	70 years, male, white, dead, 232 days	50			TCGA-BJ-A191-01A	49 years, female, white, stage:i, alive, 147 days	66.6			TCGA-60-2722-01A	66 years, male, white, stage:iib, alive, 908 days	129.9			TCGA-A6-2681-01A	73 years, female, white, stage:iia, alive, 1387 days	246.5			TCGA-CR-6493-01A	69 years, male, black or african american, stage:iva, dead, 282 days	86			TCGA-D7-A6EZ-01A	66 years, male, white, stage:iiia, dead, 618 days	85.6			TCGA-DD-A1EJ-01A	71 years, female, white, stage:iiic, dead, 1005 days	104			TCGA-HZ-7925-01A	66 years, male, white, stage:iib, dead, 614 days	34.6			TCGA-Q2-A5QZ-01A	61 years, female, black or african american, stage:iii, alive, 428 days	77			TCGA-HQ-A2OE-01A	male, alive, 1174 days	80.3
	TCGA-02-0055-01A	62 years, female, white, dead, 76 days	49.8			TCGA-ET-A39J-01A	23 years, female, white, stage:i, alive, 3227 days	66.2			TCGA-LA-A7SW-01A	71 years, male, black or african american, stage:iiia, dead, 408 days	129.3			TCGA-A6-5667-01A	40 years, female, white, stage:iiib, alive, 887 days	246.1			TCGA-QK-A6V9-01A	56 years, male, white, stage:ii, alive, 833 days	85.9			TCGA-KB-A6F7-01A	54 years, female, stage:ib, alive, 1935 days	84.8			TCGA-ZP-A9D0-01A	67 years, female, black or african american, alive, 1091 days	103.7			TCGA-XD-AAUI-01A	50 years, female, white, stage:iib, dead, 366 days	34.5			TCGA-B0-4713-01A	76 years, female, white, stage:iii, dead, 202 days	76.6			TCGA-XF-A8HB-01A	50 years, female, stage:ii, alive, 1370 days	78.9
	TCGA-14-1823-01A	58 years, female, white, dead, 543 days	49.7			TCGA-BJ-A0Z0-01A	55 years, male, stage:ii, alive, 419 days	66.2			TCGA-77-6845-01A	69 years, male, white, stage:iib, dead, 708 days	129.2			TCGA-AG-3881-01A	83 years, female, stage:iia, alive, 579 days	245.5			TCGA-CN-6994-01A	67 years, male, white, stage:iva, alive, 1183 days	85.1			TCGA-HU-8608-01A	70 years, male, asian, stage:iiib, alive, 641 days	84.2			TCGA-BC-A112-01A	80 years, male, white, dead, 153 days	103.7			TCGA-IB-7654-01A	80 years, male, white, stage:iib, dead, 476 days	34.4			TCGA-BP-4166-01A	69 years, male, white, stage:iii, alive, 13 days	75.9			TCGA-K4-A5RI-01A	67 years, female, white, stage:iii, dead, 356 days	78.8
	TCGA-06-0645-01A	56 years, female, white, dead, 175 days	49.4			TCGA-DE-A4MD-01A	71 years, male, white, stage:iva, alive, 764 days	65.6			TCGA-05-5420-01A	67 years, male, stage:iiia, alive, 457 days	128.5			TCGA-AD-6888-01A	73 years, male, white, stage:iiib, dead, 472 days	244.4			TCGA-BA-7269-01A	61 years, male, white, stage:iii, alive, 1273 days	84.5			TCGA-VQ-A8DU-01A	63 years, male, white, stage:iiia, dead, 166 days	82.9			TCGA-CC-A8HU-01A	39 years, female, asian, stage:iiia, dead, 344 days	103.7			TCGA-HZ-8637-01A	76 years, female, white, stage:iib, dead, 517 days	34.2			TCGA-GL-7966-01A	28 years, female, white, stage:iii, alive, 112 days	75.7			TCGA-XF-AAMH-01A	80 years, male, white, stage:iv, dead, 344 days	78.7
	TCGA-06-0747-01A	53 years, male, white, dead, 82 days	49			TCGA-EM-A2OY-01A	46 years, female, stage:ii, alive, 983 days	65.1			TCGA-85-6560-01A	59 years, male, white, stage:iia, alive, 1259 days	128.4			TCGA-AA-3506-01A	77 years, male, stage:i, alive, 1765 days	244.3			TCGA-CN-4735-01A	52 years, male, white, stage:iva, alive, 1737 days	84.3			TCGA-BR-7707-01A	69 years, female, white, stage:ib, alive, 1090 days	82.9			TCGA-G3-AAV1-01A	51 years, male, asian, stage:iiic, dead, 359 days	102.8			TCGA-IB-A6UG-01A	65 years, male, white, stage:iib, dead, 41 days	34.1			TCGA-P4-A5E8-01A	57 years, male, white, stage:iii, dead, 1306 days	72.8			TCGA-C4-A0EZ-01A	69 years, female, stage:iv, dead, 273 days	78.6
	TCGA-06-0174-01A	54 years, male, white, dead, 98 days	48.3			TCGA-FK-A3S3-01A	43 years, female, black or african american, stage:i, alive, 2162 days	64.8			TCGA-39-5037-01A	65 years, male, white, stage:iia, alive, 1690 days	128.2			TCGA-AG-3583-01A	66 years, male, stage:iv, dead, 610 days	244			TCGA-DQ-5629-01A	64 years, male, white, dead, 941 days	82.9			TCGA-CG-4436-01A	57 years, male, stage:ib, alive, 243 days	81.6			TCGA-DD-A4NN-01A	56 years, female, white, stage:i, dead, 899 days	102.3			TCGA-FB-AAQ1-01A	49 years, male, white, stage:iib, dead, 123 days	33.5			TCGA-B8-A54E-01A	62 years, female, black or african american, stage:i, alive, 909 days	72.2			TCGA-XF-A9SY-01A	60 years, female, white, stage:iv, alive, 640 days	78.5
	TCGA-06-2557-01A	76 years, male, black or african american, dead, 33 days	48.3			TCGA-DO-A1JZ-01A	23 years, female, black or african american, stage:i, alive, 1670 days	64.7			TCGA-34-2596-01A	70 years, male, white, stage:iib, dead, 80 days	127.3			TCGA-AG-3584-01A	60 years, male, stage:iv, dead, 730 days	243.7			TCGA-CV-7429-01A	55 years, male, white, stage:iva, dead, 107 days	82.7			TCGA-CG-5725-01A	72 years, male, stage:ib, dead, 457 days	81.3			TCGA-DD-A115-01A	53 years, male, white, stage:iiia, dead, 2542 days	101.6			TCGA-YH-A8SY-01A	73 years, female, white, alive, 388 days	33.3			TCGA-CZ-4854-01A	68 years, male, white, stage:i, dead, 1404 days	71.8			TCGA-ZF-AA4U-01A	70 years, male, white, stage:iii, dead, 262 days	78.2
	TCGA-06-0184-01A	63 years, male, white, dead, 2126 days	47.8			TCGA-EL-A3GO-01A	31 years, female, white, stage:i, alive, 1973 days	64.6			TCGA-22-4607-01A	75 years, male, white, stage:ib, dead, 587 days	126.7			TCGA-AG-4007-01A	87 years, male, stage:iv, alive, 31 days	242.8			TCGA-QK-A8ZA-01A	60 years, male, black or african american, dead, 371 days	82.5			TCGA-BR-8485-01A	68 years, female, white, stage:iiic, alive, 280 days	79.4			TCGA-ES-A2HS-01A	80 years, male, white, stage:i, dead, 688 days	101.6			TCGA-HV-A5A4-01A	72 years, female, asian, stage:iia, alive, 232 days	32.9			TCGA-G7-6795-01A	56 years, male, white, stage:i, alive, 1194 days	71.5			TCGA-4Z-AA81-01A	80 years, male, white, stage:ii, dead, 1270 days	78.2
	TCGA-06-0168-01A	59 years, female, white, dead, 598 days	47.2			TCGA-EL-A4K7-01A	74 years, male, white, stage:iii, alive, 1251 days	64			TCGA-21-5786-01A	64 years, male, white, stage:ib, alive, 1032 days	126.5			TCGA-AG-A016-01A	55 years, male, stage:iv, alive, 276 days	240.2			TCGA-DQ-7591-01A	62 years, male, white, alive, 622 days	82.3			TCGA-R5-A7ZF-01A	65 years, female, black or african american, stage:iv, dead, 259 days	78.5			TCGA-2Y-A9GY-01A	64 years, female, white, stage:ii, dead, 757 days	101.1			TCGA-HZ-A49H-01A	68 years, female, white, stage:iib, alive, 491 days	32.8			TCGA-B0-5700-01A	77 years, male, white, stage:i, alive, 1790 days	71.4			TCGA-FD-A6TH-01A	63 years, male, white, stage:iv, dead, 131 days	78.2
	TCGA-08-0386-01A	74 years, male, white, dead, 548 days	47.2			TCGA-DJ-A2PP-01A	47 years, male, stage:ii, alive, 930 days	63.8			TCGA-90-7769-01A	55 years, male, white, stage:iib, alive, 358 days	126			TCGA-A6-5666-01A	78 years, male, white, stage:iic, alive, 995 days	238.9			TCGA-CV-5432-01A	68 years, male, white, stage:iii, alive, 3930 days	82.1			TCGA-HU-A4H4-01A	53 years, female, asian, stage:iib, alive, 725 days	78.4			TCGA-DD-AACG-01A	52 years, male, asian, stage:ii, dead, 469 days	101.1			TCGA-FB-AAQ3-01A	65 years, female, white, stage:iib, dead, 31 days	32.7			TCGA-B0-5705-01A	65 years, female, white, stage:i, alive, 4537 days	71.4			TCGA-MV-A51V-01A	75 years, male, white, stage:iii, alive, 410 days	78
	TCGA-06-5418-01A	75 years, female, white, dead, 83 days	46.5			TCGA-EM-A4FK-01A	33 years, female, stage:i, alive, 649 days	63.6			TCGA-63-A5MY-01A	63 years, male, stage:ia, alive, 1052 days	125.9			TCGA-AA-A004-01A	76 years, male, stage:iia, alive, 424 days	237.9			TCGA-KU-A66S-01A	69 years, female, white, stage:iii, dead, 406 days	81.3			TCGA-CD-5800-01A	female, asian, stage:ii, alive, 400 days	78.1			TCGA-CC-A7IL-01A	61 years, male, asian, stage:iiia, dead, 278 days	99.8			TCGA-OE-A75W-01A	75 years, male, white, stage:iia, dead, 267 days	32.6			TCGA-5P-A9JY-01A	79 years, male, white, dead, 1508 days	71.4			TCGA-E7-A6ME-01A	75 years, male, asian, stage:ii, alive, 731 days	77.7
	TCGA-28-5209-01A	66 years, female, white, alive, 77 days	46			TCGA-E3-A3E1-01A	46 years, female, white, stage:i, alive, 2449 days	63.5			TCGA-22-4591-01A	80 years, male, white, stage:iiia, dead, 623 days	125.7			TCGA-AA-3692-01A	47 years, female, stage:iv, dead, 1095 days	236.9			TCGA-CQ-6228-01A	71 years, female, white, stage:iva, dead, 456 days	80.7			TCGA-VQ-A8PF-01A	77 years, male, stage:iiib, dead, 76 days	77.4			TCGA-BC-4072-01B	74 years, female, white, stage:iiia, dead, 1490 days	99.5			TCGA-2L-AAQJ-01A	49 years, female, white, stage:iii, dead, 394 days	32.3			TCGA-BQ-7050-01A	53 years, female, white, stage:i, alive, 1864 days	70.8			TCGA-DK-A3IL-01A	79 years, female, white, stage:iv, dead, 413 days	77.2
	TCGA-76-4932-01A	50 years, female, white, dead, 1458 days	45.6			TCGA-EL-A3TB-01A	47 years, female, white, stage:iii, alive, 2519 days	63.3			TCGA-21-1077-01A	64 years, male, white, stage:iib, dead, 1058 days	125.2			TCGA-DY-A1H8-01A	77 years, female, white, stage:iiia, dead, 992 days	235.4			TCGA-CQ-6225-01A	65 years, male, white, stage:iii, dead, 403 days	80.3			TCGA-D7-5578-01A	80 years, male, white, stage:iiia, alive, 385 days	77.2			TCGA-DD-A39X-01A	78 years, female, white, stage:i, dead, 1694 days	97.9			TCGA-HZ-8638-01A	84 years, female, white, stage:ia, dead, 151 days	32.3			TCGA-A4-A5Y0-01A	61 years, female, white, stage:i, alive, 252 days	70.6			TCGA-E7-A4XJ-01A	66 years, male, asian, stage:ii, dead, 68 days	77.2
	TCGA-06-0190-01A	62 years, male, white, dead, 317 days	45.3			TCGA-J8-A3YE-01A	31 years, female, white, stage:i, alive, 847 days	62.9			TCGA-21-1083-01A	75 years, male, white, stage:ia, dead, 1315 days	125.1			TCGA-DC-4749-01A	57 years, male, white, stage:i, alive, 762 days	234			TCGA-CQ-5330-01A	69 years, female, white, stage:iva, alive, 1897 days	79.5			TCGA-VQ-AA6K-01A	60 years, male, white, stage:iiic, dead, 378 days	76.9			TCGA-DD-AAEE-01A	55 years, male, asian, stage:i, alive, 810 days	97.1			TCGA-HZ-7918-01A	72 years, male, white, stage:iib, alive, 969 days	32.1			TCGA-B0-4813-01A	68 years, male, white, stage:iii, dead, 18 days	70.5			TCGA-XF-A9SI-01A	73 years, female, asian, stage:ii, alive, 2423 days	76.8
	TCGA-27-1837-01A	36 years, male, white, dead, 427 days	45.3			TCGA-DE-A3KN-01A	49 years, female, white, stage:iva, alive, 831 days	62.9			TCGA-39-5036-01A	73 years, male, white, stage:ib, alive, 2165 days	125.1			TCGA-AA-3672-01A	90 years, female, stage:iii, alive, 28 days	233.2			TCGA-BA-A4IH-01A	57 years, male, white, alive, 622 days	79			TCGA-VQ-A8P5-01A	67 years, male, white, stage:iia, dead, 235 days	76.8			TCGA-DD-AADV-01A	50 years, male, asian, stage:i, alive, 574 days	96.1			TCGA-FB-AAPY-01A	71 years, male, white, stage:iib, dead, 1059 days	32.1			TCGA-F9-A7VF-01A	75 years, female, white, stage:i, alive, 73 days	70.3			TCGA-UY-A78O-01A	74 years, female, white, stage:ii, alive, 2312 days	76.7
	TCGA-76-4928-01B	85 years, female, white, dead, 94 days	45.1			TCGA-FY-A2QD-01A	61 years, female, black or african american, alive, 38 days	62.7			TCGA-44-7667-01A	49 years, female, white, stage:iib, alive, 1097 days	124.7			TCGA-AA-3955-01A	38 years, male, stage:iiib, alive, 638 days	231.4			TCGA-CV-7440-01A	38 years, male, white, stage:ii, dead, 675 days	78			TCGA-KB-A93H-01A	79 years, female, asian, stage:iib, alive, 1145 days	76.7			TCGA-2Y-A9H3-01A	45 years, male, white, stage:ii, alive, 1516 days	94.8			TCGA-HZ-8001-01A	69 years, male, white, stage:iii, alive, 706 days	31.9			TCGA-B0-5098-01A	53 years, female, black or african american, stage:i, dead, 1584 days	70.2			TCGA-BT-A20N-01A	72 years, male, stage:iii, dead, 795 days	76.5
	TCGA-76-4931-01A	70 years, female, white, dead, 279 days	44.9			TCGA-J8-A3O1-01A	33 years, female, white, stage:i, alive, 827 days	62.5			TCGA-18-3417-01A	65 years, male, stage:iv, dead, 1097 days	124			TCGA-CM-6677-01A	75 years, female, white, stage:iia, alive, 337 days	227.8			TCGA-CV-6954-01A	59 years, male, black or african american, stage:iva, dead, 2002 days	77.9			TCGA-CD-5804-01A	90 years, male, asian, alive, 368 days	76.6			TCGA-DD-AACN-01A	32 years, male, asian, stage:i, alive, 1302 days	94.2			TCGA-FB-AAPZ-01A	54 years, male, white, stage:iib, alive, 716 days	31.9			TCGA-J7-8537-01A	37 years, female, asian, stage:iii, dead, 321 days	70.2			TCGA-5N-A9KM-01A	73 years, female, white, stage:iii, dead, 530 days	75.9
	TCGA-76-4927-01A	58 years, male, white, dead, 535 days	44.6			TCGA-E3-A3E0-01A	34 years, female, white, stage:i, alive, 2019 days	62.4			TCGA-66-2794-01A	64 years, male, stage:iiib, alive, 1645 days	122.3			TCGA-A6-2671-01A	85 years, male, white, stage:iv, dead, 1331 days	220.1			TCGA-BB-8601-01A	84 years, male, black or african american, stage:iii, alive, 624 days	77.9			TCGA-VQ-A91N-01A	59 years, female, stage:iv, dead, 570 days	76			TCGA-DD-A39V-01A	77 years, male, white, stage:ii, dead, 643 days	93.1			TCGA-2J-AAB1-01A	65 years, male, white, stage:iib, dead, 66 days	31.6			TCGA-AS-3777-01A	63 years, male, white, stage:i, alive, 1238 days	70.2			TCGA-GV-A3JW-01A	74 years, male, white, stage:ii, alive, 649 days	75.8
	TCGA-06-0139-01A	40 years, male, white, dead, 362 days	44.2			TCGA-EM-A2CK-01A	28 years, male, stage:i, alive, 544 days	62.4			TCGA-35-5375-01A	61 years, male, white, stage:iiia, alive, 264 days	121.9			TCGA-NH-A50T-01A	68 years, female, black or african american, stage:iia, alive, 553 days	219.8			TCGA-CV-7263-01A	64 years, male, black or african american, stage:ii, dead, 560 days	76.6			TCGA-BR-8483-01A	59 years, male, white, stage:iiia, alive, 164 days	75.4			TCGA-DD-AADR-01A	58 years, male, asian, stage:i, alive, 2028 days	91.8			TCGA-3A-A9I7-01A	45 years, male, black or african american, stage:iib, alive, 1323 days	31.5			TCGA-A4-A57E-01A	59 years, male, white, stage:iv, dead, 258 days	70			TCGA-GU-A763-01A	72 years, male, white, stage:iii, alive, 997 days	75.5
	TCGA-06-0158-01A	73 years, male, white, dead, 329 days	44.1			TCGA-BJ-A28V-01A	80 years, female, white, stage:iii, alive, 987 days	62.4			TCGA-66-2742-01A	70 years, male, stage:iv, alive, 641 days	119.1			TCGA-AZ-4313-01A	51 years, female, white, stage:i, alive, 2310 days	219.4			TCGA-UP-A6WW-01A	58 years, male, white, alive, 518 days	76.5			TCGA-F1-6874-01A	79 years, male, white, stage:ib, alive, 440 days	75.3			TCGA-DD-A1EL-01A	23 years, male, black or african american, stage:ii, dead, 415 days	89.2			TCGA-F2-A8YN-01A	76 years, male, white, stage:iia, alive, 517 days	31.5			TCGA-B0-4844-01A	60 years, male, white, stage:iv, dead, 313 days	69.9			TCGA-FD-A6TF-01A	80 years, female, white, stage:iv, dead, 69 days	75.4
	TCGA-06-0882-01A	30 years, male, white, dead, 632 days	43.9			TCGA-KS-A4I3-01A	41 years, male, asian, stage:i, alive, 1329 days	62.2			TCGA-39-5029-01A	67 years, male, white, stage:iiia, dead, 740 days	119			TCGA-CM-5341-01A	82 years, female, white, stage:iiia, alive, 884 days	219.2			TCGA-CR-7371-01A	45 years, female, white, stage:iii, dead, 94 days	76.4			TCGA-D7-6526-01A	67 years, female, white, stage:iiia, alive, 523 days	75			TCGA-DD-AACA-01A	65 years, male, asian, stage:i, alive, 2301 days	88.2			TCGA-FB-A7DR-01A	48 years, male, asian, stage:iia, dead, 353 days	31.5			TCGA-BP-4775-01A	55 years, female, white, stage:i, alive, 1843 days	69.3			TCGA-DK-A6B5-01A	45 years, male, white, stage:iv, alive, 1542 days	75.4
	TCGA-26-5132-01A	74 years, male, white, alive, 286 days	43.6			TCGA-EM-A2P2-01A	46 years, male, stage:iii, alive, 526 days	61.6			TCGA-91-8499-01A	76 years, female, white, stage:ia, alive, 36 days	118.9			TCGA-G4-6317-01A	51 years, female, white, stage:iiic, alive, 1095 days	219			TCGA-CR-7397-01A	44 years, male, white, stage:iva, alive, 754 days	76.4			TCGA-HF-A5NB-01A	75 years, female, stage:iiic, alive, 928 days	74.7			TCGA-G3-A25S-01A	64 years, male, white, stage:i, dead, 416 days	87.6			TCGA-2L-AAQE-01A	56 years, male, white, stage:iib, dead, 684 days	31.4			TCGA-B9-A5W9-01A	40 years, male, white, stage:i, alive, 5 days	69.1			TCGA-BT-A20J-01A	75 years, male, white, stage:ii, dead, 579 days	75.1
	TCGA-02-2486-01A	64 years, male, white, dead, 618 days	43			TCGA-FE-A236-01A	33 years, male, white, stage:i, alive, 2031 days	61.5			TCGA-66-2782-01A	71 years, male, stage:iib, dead, 365 days	118.7			TCGA-DC-5337-01A	69 years, male, white, stage:i, alive, 792 days	218.8			TCGA-MT-A7BN-01A	74 years, male, white, stage:iva, alive, 469 days	76.1			TCGA-VQ-AA6J-01A	75 years, male, black or african american, stage:iiib, alive, 838 days	74.6			TCGA-DD-AADB-01A	51 years, male, asian, stage:i, alive, 1242 days	87.5			TCGA-IB-AAUW-01A	63 years, female, white, stage:iib, dead, 230 days	31.3			TCGA-EV-5902-01A	58 years, male, white, stage:i, alive, 578 days	68.8			TCGA-CF-A1HS-01A	75 years, female, asian, stage:iii, alive, 382 days	74.9
	TCGA-19-5960-01A	56 years, male, white, dead, 455 days	42.8			TCGA-IM-A41Z-01A	37 years, female, white, stage:i, alive, 946 days	61.4			TCGA-55-1594-01A	68 years, male, white, stage:iiia, alive, 1178 days	118.6			TCGA-AG-3580-01A	67 years, male, stage:i, alive, 244 days	218.6			TCGA-CV-A45U-01A	59 years, male, white, stage:iva, dead, 1079 days	76.1			TCGA-CD-A487-01A	51 years, male, asian, stage:iib, alive, 374 days	74.6			TCGA-ED-A7PY-01A	20 years, female, asian, stage:ii, alive, 390 days	85.9			TCGA-2L-AAQI-01A	66 years, male, white, stage:iib, dead, 103 days	31.1			TCGA-5P-A9KF-01A	53 years, male, white, alive, 845 days	67.9			TCGA-XF-AAN5-01A	61 years, female, white, stage:iii, alive, 2293 days	74.5
	TCGA-12-0619-01A	60 years, male, white, dead, 1062 days	41.9			TCGA-IM-A41Y-01A	42 years, female, white, stage:i, alive, 664 days	61.2			TCGA-35-4123-01A	38 years, male, white, stage:ia, alive, 182 days	118.4			TCGA-AA-3688-01A	80 years, male, stage:iv, alive, 578 days	218			TCGA-WA-A7GZ-01A	58 years, male, white, dead, 625 days	76			TCGA-FP-7829-01A	69 years, male, white, stage:iib, alive, 594 days	74.1			TCGA-2Y-A9H7-01A	81 years, female, white, stage:i, alive, 1168 days	85.2			TCGA-HV-A7OL-01A	70 years, male, asian, stage:iia, alive, 252 days	31.1			TCGA-B9-7268-01A	59 years, male, white, stage:ii, alive, 671 days	67.8			TCGA-BT-A0YX-01A	70 years, female, white, stage:iii, dead, 400 days	74.2
	TCGA-14-1034-01A	60 years, female, dead, 485 days	41.9			TCGA-ET-A25P-01A	24 years, female, asian, stage:i, alive, 559 days	61.2			TCGA-66-2763-01A	63 years, female, stage:ib, alive, 30 days	117.9			TCGA-AG-4005-01A	64 years, male, stage:iv, alive, 427 days	217.5			TCGA-CN-6024-01A	66 years, male, white, stage:iva, dead, 337 days	76			TCGA-VQ-AA6F-01A	58 years, male, white, stage:iib, alive, 1646 days	74			TCGA-DD-A4NR-01A	85 years, female, white, stage:i, dead, 9 days	84.6			TCGA-Q3-AA2A-01A	64 years, female, white, stage:ib, alive, 95 days	30.9			TCGA-GL-A9DE-01A	74 years, male, black or african american, stage:i, alive, 496 days	67			TCGA-ZF-AA4T-01A	65 years, male, white, stage:iv, dead, 599 days	74.2
	TCGA-06-0743-01A	69 years, male, white, dead, 803 days	41.5			TCGA-FY-A3RA-01A	21 years, female, white, stage:i, alive, 550 days	61.2			TCGA-92-7341-01A	71 years, male, white, stage:ib, alive, 106 days	117.8			TCGA-CL-5918-01A	90 years, female, white, stage:iia, alive, 218 days	217.5			TCGA-CQ-5329-01A	46 years, female, white, stage:ii, alive, 2143 days	74.9			TCGA-D7-5577-01A	53 years, female, white, stage:iiia, dead, 782 days	74			TCGA-DD-A11A-01A	67 years, male, black or african american, stage:i, alive, 79 days	84.5			TCGA-PZ-A5RE-01A	44 years, female, white, stage:iib, dead, 470 days	30.7			TCGA-G7-7501-01A	55 years, female, black or african american, stage:iii, dead, 624 days	66.7			TCGA-K4-A3WS-01A	66 years, male, white, stage:iii, alive, 761 days	73.7
	TCGA-06-5410-01A	72 years, female, white, dead, 108 days	41.4			TCGA-ET-A3BW-01A	30 years, female, white, stage:i, alive, 1419 days	61			TCGA-55-6986-01A	female, white, stage:ib, alive, 3261 days	117			TCGA-CM-4744-01A	69 years, male, white, stage:i, alive, 609 days	217.4			TCGA-UF-A71E-01A	63 years, male, white, stage:iva, dead, 1504 days	74.6			TCGA-VQ-A91S-01A	63 years, male, black or african american, stage:iiib, alive, 1000 days	73.4			TCGA-DD-AADO-01A	55 years, male, asian, stage:i, alive, 453 days	84.1			TCGA-2J-AAB9-01A	71 years, female, white, stage:iib, dead, 627 days	30.5			TCGA-A3-3382-01A	69 years, male, white, stage:i, alive, 574 days	66.6			TCGA-CF-A47T-01A	58 years, female, asian, stage:ii, dead, 385 days	73.3
	TCGA-28-5218-01A	63 years, male, white, dead, 157 days	41.3			TCGA-EM-A3AO-01A	61 years, male, stage:iva, alive, 1354 days	60.8			TCGA-86-8054-01A	61 years, male, white, stage:iib, alive, 1148 days	116.5			TCGA-D5-5541-01A	63 years, male, white, stage:iiib, alive, 1701 days	217.3			TCGA-CV-7437-01A	77 years, male, stage:ii, dead, 506 days	74.6			TCGA-CG-4466-01A	81 years, female, stage:ib, alive, 577 days	72.2			TCGA-DD-AACV-01A	53 years, male, asian, stage:i, alive, 1531 days	83.9			TCGA-3A-A9IC-01A	61 years, female, white, stage:iib, dead, 738 days	30.3			TCGA-CZ-4859-01A	59 years, female, white, stage:i, alive, 1787 days	66.3			TCGA-HQ-A2OF-01A	52 years, female, stage:iii, alive, 1947 days	73
	TCGA-06-2569-01A	24 years, female, black or african american, alive, 13 days	41.2			TCGA-EL-A4JV-01A	41 years, female, asian, stage:i, alive, 1748 days	60.4			TCGA-63-7023-01A	male, stage:iia, alive, 1682 days	115.9			TCGA-AA-3860-01A	53 years, female, stage:iiib, alive, 945 days	217.2			TCGA-UF-A7JO-01A	79 years, female, white, stage:iva, dead, 631 days	74.5			TCGA-HU-A4GD-01A	56 years, male, asian, stage:iib, alive, 692 days	72.1			TCGA-DD-AACB-01A	74 years, female, asian, stage:i, alive, 2324 days	83.9			TCGA-US-A77G-01A	64 years, male, white, stage:iib, dead, 12 days	30.1			TCGA-SX-A7SL-01A	74 years, male, stage:i, alive, 823 days	66.2			TCGA-FD-A5BT-01A	84 years, male, white, stage:iii, dead, 328 days	72.7
	TCGA-28-5220-01A	67 years, male, white, dead, 388 days	41			TCGA-DJ-A2QC-01A	70 years, female, stage:ii, alive, 1215 days	60.3			TCGA-77-8140-01A	66 years, female, stage:iib, dead, 351 days	115.7			TCGA-AD-6963-01A	58 years, male, white, alive, 834 days	216.2			TCGA-CN-6997-01A	66 years, male, white, stage:iva, dead, 988 days	74.2			TCGA-BR-8686-01A	69 years, male, asian, stage:iiib, dead, 635 days	72			TCGA-RC-A7SH-01A	42 years, male, asian, stage:ii, alive, 468 days	83.7			TCGA-YB-A89D-01A	59 years, male, white, stage:iib, alive, 350 days	30.1			TCGA-KN-8428-01A	71 years, male, white, stage:ii, dead, 1590 days	66.2			TCGA-BL-A0C8-01A	73 years, male, white, stage:i, alive, 1219 days	72.5
	TCGA-27-1832-01A	59 years, female, white, dead, 300 days	40.7			TCGA-ET-A2MX-01A	27 years, male, white, stage:i, alive, 2689 days	60.1			TCGA-85-8277-01A	70 years, male, white, stage:iiia, dead, 307 days	115.3			TCGA-DM-A28H-01A	50 years, male, white, stage:iiic, alive, 3561 days	216.1			TCGA-CN-4740-01A	79 years, female, white, stage:iva, dead, 839 days	74.2			TCGA-D7-6527-01A	62 years, male, white, stage:ii, dead, 312 days	71.5			TCGA-G3-A25U-01A	63 years, female, asian, stage:i, alive, 1636 days	83.1			TCGA-HZ-A4BK-01A	72 years, male, white, stage:iib, alive, 657 days	29.9			TCGA-A4-7288-01A	71 years, female, white, alive, 1857 days	66			TCGA-G2-A2EL-01A	77 years, male, white, stage:ii, dead, 819 days	72.5
	TCGA-27-2519-01A	48 years, male, white, dead, 550 days	40.4			TCGA-EM-A4FV-01A	64 years, female, stage:i, alive, 744 days	60.1			TCGA-66-2792-01A	58 years, male, stage:iib, alive, 913 days	115			TCGA-EI-6883-01A	63 years, male, white, stage:iic, alive, 350 days	215.5			TCGA-MZ-A6I9-01A	68 years, male, white, dead, 489 days	74.1			TCGA-BR-7717-01A	63 years, male, white, stage:iv, dead, 552 days	71.5			TCGA-DD-AADL-01A	58 years, male, asian, stage:i, alive, 636 days	83.1			TCGA-IB-7645-01A	44 years, female, stage:iib, dead, 1502 days	29.6			TCGA-CJ-4870-01A	58 years, female, black or african american, stage:iii, alive, 1498 days	66			TCGA-2F-A9KW-01A	67 years, female, white, stage:iii, dead, 254 days	72.4
	TCGA-06-5416-01A	23 years, female, white, alive, 204 days	40.4			TCGA-FE-A235-01A	27 years, female, white, stage:i, alive, 3571 days	60			TCGA-21-5787-01A	65 years, male, black or african american, stage:iiia, dead, 329 days	115			TCGA-CK-5914-01A	81 years, male, white, stage:iiib, alive, 669 days	215.1			TCGA-CV-A6K1-01A	65 years, male, white, stage:iva, alive, 685 days	72.9			TCGA-CD-5803-01A	78 years, female, asian, stage:ii, dead, 341 days	70.7			TCGA-DD-AAED-01A	51 years, male, asian, stage:i, alive, 763 days	82.9			TCGA-IB-AAUO-01A	64 years, female, white, stage:iib, dead, 239 days	29.2			TCGA-B0-5084-01A	33 years, male, white, stage:iv, dead, 222 days	65.5			TCGA-FJ-A871-01A	49 years, male, white, stage:iii, dead, 272 days	72.1
	TCGA-14-0789-01A	54 years, male, white, dead, 342 days	40.3			TCGA-BJ-A45K-01A	33 years, male, white, stage:i, alive, 705 days	59.9			TCGA-77-8144-01A	70 years, male, stage:ib, alive, 833 days	114.7			TCGA-F4-6808-01A	54 years, female, white, stage:i, alive, 1024 days	214.3			TCGA-CN-4733-01A	61 years, male, white, stage:iii, alive, 1586 days	72.1			TCGA-BR-8676-01A	59 years, male, white, stage:iiib, alive, 229 days	70.4			TCGA-DD-A73B-01A	72 years, female, white, stage:i, dead, 283 days	82.2			TCGA-F2-A44H-01A	65 years, male, white, stage:iia, alive, 586 days	29.2			TCGA-CZ-5466-01A	67 years, male, stage:iii, alive, 685 days	65.2			TCGA-GD-A6C6-01A	64 years, male, white, stage:iii, alive, 67 days	71.9
	TCGA-12-0821-01A	62 years, male, white, dead, 323 days	40.1			TCGA-CE-A3ME-01A	51 years, female, asian, stage:ii, alive, 379 days	59.8			TCGA-78-7536-01A	70 years, male, white, stage:iiia, dead, 244 days	114			TCGA-AG-3878-01A	64 years, male, stage:i, alive, 30 days	214.2			TCGA-CV-A45W-01A	76 years, male, white, stage:ii, dead, 1398 days	72			TCGA-FP-A8CX-01A	60 years, male, white, stage:iiic, alive, 7 days	70			TCGA-DD-A4ND-01A	56 years, female, white, stage:i, alive, 2746 days	81.8			TCGA-IB-7888-01A	66 years, female, black or african american, stage:iia, dead, 1332 days	28.9			TCGA-A3-3346-01A	68 years, male, white, stage:i, dead, 137 days	65.2			TCGA-4Z-AA86-01A	67 years, male, black or african american, stage:iv, dead, 311 days	71.7
	TCGA-06-0138-01A	43 years, male, white, dead, 737 days	39.6			TCGA-EM-A3OB-01A	33 years, female, stage:i, alive, 1176 days	59.7			TCGA-35-4122-01A	69 years, male, white, stage:ia, alive, 225 days	113.9			TCGA-AA-3989-01A	84 years, male, stage:iv, dead, 242 days	213.9			TCGA-CR-7379-01A	78 years, female, white, stage:iva, alive, 1036 days	71.9			TCGA-BR-8059-01A	72 years, male, white, stage:iii, dead, 439 days	69.9			TCGA-DD-AAEH-01A	73 years, male, asian, stage:i, alive, 784 days	81.6			TCGA-3A-A9IJ-01A	65 years, male, white, stage:ib, alive, 1854 days	28.8			TCGA-BP-4975-01A	40 years, male, white, stage:i, alive, 1433 days	65.2			TCGA-S5-A6DX-01A	83 years, male, white, stage:iv, dead, 56 days	71.6
	TCGA-06-2558-01A	75 years, female, white, dead, 380 days	39.2			TCGA-ET-A2N0-01A	51 years, female, white, stage:iii, alive, 1600 days	59.6			TCGA-64-1678-01A	71 years, female, white, alive, 1189 days	113.8			TCGA-AG-3896-01A	85 years, female, stage:i, alive, 31 days	213.7			TCGA-D6-A6EN-01A	72 years, male, white, stage:iii, alive, 687 days	71.9			TCGA-HU-A4G2-01A	46 years, male, asian, stage:iib, alive, 739 days	69.7			TCGA-DD-A39W-01A	29 years, female, white, stage:iii, dead, 827 days	80.7			TCGA-2J-AABO-01A	43 years, male, white, stage:iib, alive, 440 days	28.7			TCGA-KN-8433-01A	46 years, female, white, stage:iii, alive, 341 days	65.1			TCGA-XF-AAMX-01A	87 years, female, black or african american, stage:iii, dead, 206 days	71.3
	TCGA-28-5215-01A	62 years, female, white, dead, 335 days	38.8			TCGA-BJ-A0YZ-01A	66 years, male, white, stage:ii, alive, 754 days	59.4			TCGA-39-5019-01A	70 years, male, white, stage:ib, alive, 3387 days	113.5			TCGA-A6-2680-01A	72 years, female, black or african american, stage:ii, alive, 1068 days	212.7			TCGA-CR-7374-01A	67 years, female, white, alive, 30 days	71.4			TCGA-3M-AB46-01A	male, white, stage:ib, alive, 1765 days	69.6			TCGA-CC-5261-01A	44 years, male, asian, stage:ii, dead, 97 days	80.5			TCGA-HV-A5A5-01A	61 years, female, asian, stage:iib, alive, 289 days	28.7			TCGA-5P-A9K6-01A	64 years, male, white, alive, 1914 days	65			TCGA-FD-A62O-01A	74 years, male, white, stage:iv, dead, 216 days	70.7
	TCGA-06-5408-01A	54 years, female, white, dead, 357 days	38.8			TCGA-EL-A3H3-01A	19 years, female, white, stage:i, alive, 1319 days	59.4			TCGA-39-5028-01A	75 years, male, white, stage:iiia, dead, 52 days	113.5			TCGA-DC-5869-01A	62 years, female, black or african american, stage:iiib, alive, 943 days	212.5			TCGA-DQ-7588-01A	66 years, male, white, dead, 427 days	71.2			TCGA-HU-A4H2-01A	58 years, female, asian, stage:iiib, alive, 394 days	69.2			TCGA-UB-A7MB-01A	24 years, male, white, stage:ii, alive, 601 days	80.5			TCGA-IB-AAUU-01A	35 years, male, white, stage:iib, alive, 245 days	28.6			TCGA-B8-5546-01A	38 years, female, black or african american, stage:i, alive, 505 days	64.9			TCGA-XF-A9T2-01A	54 years, male, white, stage:iii, dead, 575 days	70.6
	TCGA-06-5859-01A	63 years, male, white, alive, 139 days	38.5			TCGA-EM-A2CL-01A	31 years, male, stage:i, alive, 401 days	59.3			TCGA-43-5668-01A	78 years, male, white, stage:iia, dead, 559 days	113.2			TCGA-A6-A56B-01A	57 years, male, black or african american, stage:iiib, dead, 1711 days	211.1			TCGA-CV-5434-01A	60 years, male, black or african american, stage:iva, dead, 3314 days	70.7			TCGA-B7-A5TI-01A	52 years, male, white, stage:iiic, alive, 595 days	69.2			TCGA-UB-A7ME-01A	51 years, male, asian, stage:i, alive, 486 days	79			TCGA-3E-AAAY-01A	67 years, male, white, stage:iib, alive, 2285 days	28.5			TCGA-G7-A8LD-01A	71 years, male, white, stage:iii, dead, 514 days	64.7			TCGA-DK-AA71-01A	71 years, male, white, stage:ii, alive, 415 days	70.6
	TCGA-28-1747-01C	44 years, male, white, dead, 77 days	38.4			TCGA-ET-A39I-01A	83 years, female, white, stage:i, dead, 1011 days	59.1			TCGA-66-2777-01A	71 years, male, stage:ib, alive, 61 days	112.4			TCGA-AA-3560-01A	72 years, female, stage:iiic, alive, 608 days	210.3			TCGA-P3-A6T6-01A	53 years, male, white, stage:iva, dead, 395 days	70.7			TCGA-BR-8680-01A	45 years, male, asian, stage:iv, alive, 972 days	69			TCGA-CC-A8HS-01A	18 years, male, asian, stage:iiic, dead, 300 days	78.8			TCGA-3A-A9I9-01A	67 years, male, white, stage:iia, dead, 634 days	28.5			TCGA-CZ-4853-01A	82 years, male, white, stage:i, alive, 774 days	64.6			TCGA-FD-A5C1-01A	61 years, female, white, stage:iii, alive, 1792 days	70.3
	TCGA-06-0130-01A	54 years, male, white, dead, 394 days	38.3			TCGA-J8-A3YH-01A	39 years, male, white, stage:i, alive, 175 days	59.1			TCGA-56-7223-01A	66 years, male, white, stage:iiia, dead, 442 days	111.9			TCGA-AA-3675-01A	84 years, male, stage:ii, alive, 1431 days	210.3			TCGA-D6-6823-01A	50 years, male, white, stage:ii, alive, 701 days	70.1			TCGA-BR-8284-01A	72 years, female, white, stage:iiic, dead, 245 days	69			TCGA-ED-A66X-01A	35 years, male, asian, stage:iiia, alive, 406 days	78.8			TCGA-2J-AABR-01A	60 years, female, white, stage:iia, alive, 438 days	28.3			TCGA-BP-4983-01A	67 years, female, asian, stage:iii, alive, 1413 days	64.3			TCGA-ZF-A9R1-01A	81 years, male, white, stage:iv, alive, 773 days	70.2
	TCGA-32-1982-01A	76 years, female, white, dead, 142 days	37.4			TCGA-EM-A3FK-01A	30 years, female, stage:i, alive, 723 days	58.7			TCGA-85-8351-01A	72 years, male, white, stage:iia, alive, 510 days	111.6			TCGA-AZ-5403-01A	43 years, male, white, stage:ii, dead, 1910 days	208.2			TCGA-BA-A6D8-01A	59 years, male, black or african american, stage:iva, alive, 850 days	70.1			TCGA-D7-8570-01A	44 years, male, white, stage:iiib, alive, 752 days	68.7			TCGA-DD-AADS-01A	63 years, male, asian, stage:i, alive, 474 days	78.8			TCGA-S4-A8RM-01A	67 years, male, white, stage:iib, alive, 737 days	28.3			TCGA-B0-5102-01A	74 years, female, white, stage:i, dead, 2764 days	64.2			TCGA-XF-A9SK-01A	65 years, male, white, stage:iv, dead, 486 days	70
	TCGA-19-4065-01A	36 years, male, white, alive, 214 days	37.3			TCGA-E3-A3DZ-01A	55 years, female, white, stage:iii, alive, 1436 days	58.7			TCGA-18-4721-01A	74 years, male, white, stage:ia, alive, 4694 days	111.6			TCGA-5M-AATE-01A	76 years, male, black or african american, stage:iia, alive, 1200 days	208.1			TCGA-CQ-A4C9-01A	56 years, male, stage:iii, alive, 707 days	69.6			TCGA-D7-A74A-01A	61 years, female, white, stage:iiia, alive, 607 days	66.9			TCGA-DD-AAVS-01A	56 years, male, asian, stage:i, alive, 1823 days	78.7			TCGA-IB-8127-01A	59 years, male, white, stage:iib, alive, 522 days	28.3			TCGA-CJ-4897-01A	79 years, female, white, stage:iii, alive, 3341 days	64.1			TCGA-GC-A3RD-01A	83 years, female, white, stage:iii, alive, 428 days	69.9
	TCGA-32-1970-01A	59 years, male, white, dead, 468 days	37.3			TCGA-ET-A40S-01A	62 years, male, white, stage:ii, alive, 1223 days	58.4			TCGA-39-5027-01A	73 years, male, white, stage:ib, alive, 3108 days	111.6			TCGA-AA-3678-01A	60 years, female, stage:iii, alive, 1430 days	208			TCGA-BA-A4IF-01A	59 years, male, white, alive, 895 days	69.2			TCGA-HU-A4H5-01A	71 years, male, asian, stage:ib, alive, 724 days	66.7			TCGA-ED-A7XO-01A	29 years, male, asian, stage:iiia, alive, 427 days	78.6			TCGA-2J-AABH-01A	61 years, male, white, stage:iia, alive, 1287 days	28.1			TCGA-B0-5702-01A	71 years, male, white, stage:i, alive, 2172 days	64			TCGA-2F-A9KO-01A	63 years, male, white, stage:iv, dead, 734 days	69.8
	TCGA-06-5417-01A	45 years, female, white, alive, 155 days	37.2			TCGA-EM-A2CO-01A	77 years, female, stage:ii, alive, 184 days	58.4			TCGA-NK-A7XE-01A	66 years, male, black or african american, stage:iiib, alive, 13 days	111.5			TCGA-AG-A014-01A	86 years, male, stage:i, alive, 485 days	207.8			TCGA-CR-7367-01A	52 years, male, white, stage:iva, alive, 1440 days	68.9			TCGA-BR-7851-01A	74 years, male, white, stage:iib, dead, 574 days	66.2			TCGA-RC-A7SB-01A	53 years, male, asian, stage:ii, alive, 588 days	78.3			TCGA-F2-A7TX-01A	77 years, male, white, stage:iib, dead, 95 days	27.9			TCGA-B3-4104-01A	75 years, male, white, stage:ii, alive, 1049 days	63.8			TCGA-ZF-AA4N-01A	74 years, male, white, stage:ii, dead, 88 days	69.5
	TCGA-19-2629-01A	60 years, male, white, dead, 737 days	37.1			TCGA-DE-A0Y3-01B	60 years, female, asian, stage:ivc, alive, 1526 days	58.1			TCGA-NC-A5HG-01A	59 years, male, white, stage:iiia, alive, 1963 days	111.5			TCGA-CM-6676-01A	82 years, male, white, stage:i, alive, 337 days	207.5			TCGA-BA-5152-01A	56 years, male, white, stage:iva, alive, 1288 days	68.9			TCGA-R5-A7ZE-01B	66 years, female, white, stage:iiia, dead, 554 days	66.2			TCGA-DD-AACD-01A	48 years, male, asian, stage:i, dead, 381 days	77.9			TCGA-2J-AABT-01A	72 years, female, white, stage:iib, alive, 319 days	27.9			TCGA-A4-7585-01A	67 years, male, white, stage:iii, dead, 1070 days	63.5			TCGA-XF-A8HE-01A	47 years, male, white, stage:iii, alive, 3817 days	69.1
	TCGA-06-0646-01A	61 years, male, white, dead, 175 days	36.9			TCGA-FK-A3SE-01A	31 years, female, asian, stage:i, alive, 404 days	58.1			TCGA-98-A539-01A	63 years, male, white, stage:iib, alive, 173 days	111.5			TCGA-DY-A1DD-01A	77 years, female, white, stage:iiib, dead, 1741 days	206.7			TCGA-CN-4723-01A	67 years, male, white, stage:iva, alive, 1699 days	68.9			TCGA-VQ-A928-01A	49 years, male, white, stage:iv, dead, 174 days	66			TCGA-ZS-A9CF-01A	64 years, male, white, stage:ii, alive, 2412 days	77.8			TCGA-HV-A5A6-01A	65 years, female, asian, stage:iib, dead, 2036 days	27.8			TCGA-A4-7286-01A	42 years, male, white, alive, 554 days	63.2			TCGA-ZF-AA58-01A	61 years, female, white, stage:iv, alive, 1649 days	68.9
	TCGA-06-2567-01A	65 years, male, white, dead, 133 days	36.8			TCGA-EM-A3AJ-01A	39 years, male, stage:i, alive, 941 days	58			TCGA-77-7139-01A	56 years, male, white, stage:iib, alive, 4261 days	111.2			TCGA-AA-3842-01A	51 years, male, stage:iiia, alive, 1126 days	206.3			TCGA-CN-5374-01A	56 years, female, white, stage:iva, dead, 1732 days	68.8			TCGA-VQ-A8E3-01A	79 years, male, white, stage:iia, dead, 661 days	65.9			TCGA-G3-A3CH-01A	53 years, male, asian, stage:iiia, alive, 780 days	77.7			TCGA-IB-AAUM-01A	76 years, male, white, stage:iib, alive, 8 days	27.8			TCGA-AT-A5NU-01A	77 years, male, white, stage:i, alive, 67 days	63.2			TCGA-XF-A8HH-01A	61 years, female, white, stage:iv, dead, 57 days	68.6
	TCGA-28-1753-01A	53 years, male, white, alive, 37 days	36.8			TCGA-BJ-A0Z9-01A	57 years, female, white, stage:iii, alive, 1257 days	57.9			TCGA-78-7154-01A	72 years, male, white, stage:iiia, dead, 593 days	111			TCGA-AG-3591-01A	66 years, female, stage:iia, alive, 1035 days	204.5			TCGA-CQ-5327-01A	61 years, female, asian, stage:iva, alive, 1660 days	68.8			TCGA-HJ-7597-01A	71 years, female, white, stage:ib, dead, 805 days	65.9			TCGA-FV-A2QQ-01A	80 years, male, white, stage:i, alive, 729 days	77.6			TCGA-S4-A8RP-01A	77 years, female, white, stage:iib, dead, 702 days	27.6			TCGA-BQ-5878-01A	79 years, female, white, stage:iii, alive, 1938 days	63.1			TCGA-BT-A20X-01A	56 years, male, white, stage:iv, dead, 251 days	68.5
	TCGA-06-2559-01A	83 years, male, white, dead, 150 days	36.7			TCGA-J8-A4HY-01A	68 years, female, white, stage:iva, alive, 6 days	57.8			TCGA-64-1677-01A	78 years, female, white, stage:iiia, dead, 628 days	110.5			TCGA-CM-5862-01A	80 years, male, white, stage:iva, dead, 153 days	204			TCGA-CN-6012-01A	66 years, male, white, stage:iva, alive, 1460 days	68.7			TCGA-HU-8244-01A	77 years, female, asian, stage:ia, alive, 742 days	65.9			TCGA-ED-A5KG-01A	60 years, female, asian, stage:ii, alive, 854 days	77.5			TCGA-IB-AAUN-01A	74 years, female, white, stage:ib, dead, 144 days	27.6			TCGA-UZ-A9PV-01A	65 years, male, white, stage:i, alive, 1444 days	63			TCGA-PQ-A6FI-01A	70 years, male, white, stage:ii, alive, 372 days	68.1
	TCGA-28-2499-01A	59 years, male, white, dead, 95 days	36.7			TCGA-J8-A4HW-01A	59 years, female, white, stage:iii, alive, 79 days	57.8			TCGA-35-3615-01A	57 years, male, white, stage:ib, alive, 14 days	109.7			TCGA-CM-4747-01A	47 years, male, white, stage:iva, alive, 761 days	203.9			TCGA-CR-7390-01A	67 years, male, white, stage:iva, alive, 1508 days	68.7			TCGA-EQ-8122-01A	72 years, female, white, stage:iib, dead, 243 days	65.7			TCGA-RC-A6M5-01A	20 years, female, white, stage:iva, alive, 15 days	77.5			TCGA-Z5-AAPL-01A	74 years, female, white, stage:iia, alive, 467 days	27.6			TCGA-G7-6790-01A	57 years, male, white, stage:i, alive, 1575 days	63			TCGA-G2-A2EJ-01A	56 years, female, white, stage:ii, alive, 1460 days	67.9
	TCGA-19-2624-01A	51 years, male, white, dead, 5 days	36.6			TCGA-BJ-A2N7-01A	30 years, female, white, stage:i, alive, 559 days	57.3			TCGA-66-2727-01A	55 years, female, stage:ib, dead, 516 days	109.5			TCGA-DC-6683-01A	43 years, male, white, stage:iiib, alive, 762 days	203.9			TCGA-P3-A6T2-01A	45 years, male, white, stage:iva, alive, 2298 days	68.2			TCGA-IN-AB1X-01A	78 years, female, white, stage:iia, alive, 411 days	65.2			TCGA-BC-A10Y-01A	76 years, male, white, dead, 711 days	76.5			TCGA-IB-AAUS-01A	84 years, female, white, stage:iib, alive, 225 days	27.5			TCGA-B0-4696-01A	58 years, male, white, stage:iii, dead, 866 days	62.3			TCGA-FD-A6TG-01A	73 years, male, white, stage:iv, dead, 93 days	67.4
	TCGA-12-0618-01A	49 years, male, white, dead, 395 days	36			TCGA-BJ-A45J-01A	39 years, female, white, stage:i, alive, 658 days	57			TCGA-86-7955-01A	62 years, male, white, stage:ib, alive, 1072 days	108.9			TCGA-A6-6140-01A	62 years, male, white, stage:iia, alive, 734 days	203.4			TCGA-BB-A5HZ-01A	65 years, male, white, stage:iva, alive, 827 days	68			TCGA-BR-8381-01A	51 years, male, white, stage:iib, alive, 224 days	65.2			TCGA-DD-A1EH-01A	23 years, male, white, stage:iii, alive, 1495 days	76.4			TCGA-US-A77J-01A	81 years, female, white, stage:iib, dead, 568 days	27.4			TCGA-BP-5181-01A	58 years, female, white, stage:i, alive, 1495 days	61.9			TCGA-DK-A1AC-01A	72 years, male, white, stage:iii, alive, 3981 days	67.4
	TCGA-06-5411-01A	51 years, male, white, dead, 254 days	35.5			TCGA-ET-A3BT-01A	60 years, female, white, stage:iva, alive, 2665 days	57			TCGA-22-4594-01A	60 years, female, stage:iiia, dead, 1470 days	108.3			TCGA-F4-6854-01A	77 years, female, white, stage:iia, alive, 16 days	202.5			TCGA-BA-A8YP-01A	50 years, male, black or african american, stage:ivb, alive, 499 days	68			TCGA-BR-8484-01A	61 years, male, white, stage:iiia, dead, 766 days	65.2			TCGA-G3-AAV4-01A	83 years, female, white, stage:i, dead, 27 days	76.2			TCGA-2J-AABU-01A	56 years, male, white, stage:iib, dead, 277 days	27.3			TCGA-2Z-A9JM-01A	28 years, male, white, stage:i, alive, 934 days	61.4			TCGA-CU-A0YR-01A	84 years, male, white, stage:iv, dead, 460 days	67.3
	TCGA-19-2619-01A	55 years, female, black or african american, alive, 294 days	35.1			TCGA-EL-A3CX-01A	22 years, female, white, stage:i, alive, 3243 days	57			TCGA-85-A512-01A	46 years, male, white, stage:iia, alive, 465 days	107.9			TCGA-AA-3975-01A	80 years, male, stage:i, alive, 1036 days	202.2			TCGA-CN-A63T-01A	60 years, male, white, stage:iva, alive, 225 days	67.8			TCGA-B7-A5TJ-01A	74 years, male, white, stage:iib, alive, 335 days	65			TCGA-DD-AAEK-01A	51 years, male, asian, stage:ii, alive, 1067 days	75.7			TCGA-HZ-8317-01A	69 years, female, white, stage:iib, dead, 378 days	26.9			TCGA-A4-7996-01A	61 years, female, white, stage:i, alive, 506 days	61.3			TCGA-E7-A8O8-01A	59 years, male, asian, stage:ii, alive, 13 days	67.2
	TCGA-06-5412-01A	78 years, female, white, dead, 138 days	35.1			TCGA-BJ-A0ZA-01A	67 years, female, white, stage:ii, alive, 574 days	57			TCGA-85-8352-01A	67 years, male, white, stage:iiia, dead, 161 days	107.7			TCGA-AD-A5EK-01A	51 years, male, black or african american, stage:i, alive, 500 days	202.1			TCGA-BB-4227-01A	66 years, male, white, stage:iva, alive, 134 days	67.6			TCGA-D7-6815-01A	70 years, female, white, stage:iib, alive, 486 days	65			TCGA-BC-A216-01A	62 years, female, white, stage:iiia, alive, 1351 days	75.3			TCGA-US-A77E-01A	73 years, male, white, stage:iib, dead, 430 days	26.8			TCGA-DW-5560-01A	38 years, female, white, stage:i, alive, 1486 days	61.1			TCGA-H4-A2HQ-01A	64 years, female, black or african american, stage:iv, alive, 590 days	66.3
	TCGA-06-5856-01A	58 years, male, white, dead, 114 days	34.5			TCGA-ET-A3BX-01A	24 years, male, white, stage:i, alive, 1596 days	56.9			TCGA-43-8118-01A	55 years, female, white, stage:ia, dead, 89 days	107.4			TCGA-CA-6715-01A	63 years, male, asian, stage:iiib, alive, 383 days	202.1			TCGA-MZ-A5BI-01A	53 years, male, white, dead, 217 days	67.4			TCGA-BR-8678-01A	76 years, male, white, stage:ib, alive, 754 days	64.9			TCGA-DD-AAE9-01A	69 years, male, asian, stage:i, alive, 722 days	75.3			TCGA-IB-7649-01A	73 years, female, stage:iib, dead, 467 days	26.6			TCGA-BP-4959-01A	49 years, male, white, stage:i, alive, 2660 days	61			TCGA-XF-A9T8-01A	64 years, male, white, stage:iii, dead, 418 days	66.3
	TCGA-76-4926-01B	68 years, male, white, dead, 138 days	34.5			TCGA-FY-A3ON-01A	20 years, male, white, stage:i, alive, 595 days	56.7			TCGA-21-1080-01A	66 years, male, white, stage:ib, alive, 3724 days	107.1			TCGA-AA-3875-01A	78 years, female, stage:i, alive, 549 days	201.9			TCGA-P3-A5QA-01A	41 years, male, stage:i, alive, 2182 days	67.1			TCGA-VQ-A8PU-01A	72 years, female, white, stage:iiia, dead, 832 days	64.7			TCGA-DD-AAC8-01A	72 years, male, asian, stage:i, dead, 16 days	74.6			TCGA-3A-A9IH-01A	66 years, female, white, stage:ia, alive, 1021 days	26.6			TCGA-DW-7841-01A	61 years, male, black or african american, stage:i, alive, 445 days	60.7			TCGA-GU-A42Q-01A	67 years, male, white, stage:iii, dead, 344 days	66.1
	TCGA-06-0686-01A	53 years, male, white, dead, 432 days	34.2			TCGA-EM-A2CU-01A	47 years, female, stage:iii, alive, 400 days	56.6			TCGA-22-5485-01A	58 years, female, white, stage:ia, dead, 916 days	106.7			TCGA-D5-6537-01A	64 years, male, white, stage:iiib, dead, 146 days	201.9			TCGA-IQ-A61G-01A	57 years, male, white, stage:iva, alive, 360 days	66.8			TCGA-CD-8525-01A	82 years, female, asian, stage:iiia, alive, 383 days	64.4			TCGA-WQ-A9G7-01A	female, white, alive, 30 days	74.4			TCGA-2L-AAQM-01A	52 years, male, white, stage:iib, alive, 1383 days	26.6			TCGA-B0-5099-01A	88 years, female, white, stage:iii, dead, 485 days	60.5			TCGA-UY-A9PD-01A	81 years, male, white, stage:iii, alive, 542 days	65.8
	TCGA-06-0187-01A	69 years, male, white, dead, 828 days	34.1			TCGA-BJ-A0ZE-01A	63 years, female, white, stage:iii, alive, 509 days	56.5			TCGA-33-4583-01A	73 years, male, white, stage:ia, dead, 4601 days	106.6			TCGA-CM-4752-01A	58 years, male, black or african american, stage:iia, alive, 396 days	200.6			TCGA-CR-7364-01A	66 years, male, white, stage:iii, alive, 1435 days	66.7			TCGA-BR-6453-01A	54 years, male, white, stage:iia, alive, 485 days	64.2			TCGA-2Y-A9GU-01A	55 years, female, white, stage:i, alive, 1939 days	74.2			TCGA-RB-A7B8-01A	81 years, female, white, stage:iib, dead, 466 days	26.5			TCGA-KO-8404-01A	78 years, male, white, stage:iv, dead, 325 days	60.1			TCGA-FD-A3B5-01A	86 years, male, black or african american, stage:iv, dead, 272 days	65.6
	TCGA-26-5135-01A	72 years, female, white, dead, 270 days	34			TCGA-EM-A1YD-01A	53 years, female, stage:ii, alive, 1734 days	56.5			TCGA-68-7755-01A	60 years, female, white, stage:iia, alive, 83 days	106.3			TCGA-AF-A56L-01A	48 years, female, black or african american, stage:iiic, alive, 2007 days	199.2			TCGA-HD-A633-01A	74 years, male, white, stage:iva, alive, 421 days	66.1			TCGA-BR-4191-01A	72 years, male, white, dead, 558 days	64.1			TCGA-G3-A25Y-01A	52 years, female, asian, stage:i, dead, 452 days	74.2			TCGA-HZ-A77P-01A	77 years, male, white, stage:iib, alive, 330 days	26.5			TCGA-G7-6797-01A	46 years, male, white, stage:iii, alive, 765 days	59.8			TCGA-DK-AA6U-01A	64 years, male, white, stage:ii, alive, 578 days	65.2
	TCGA-26-5139-01A	65 years, female, white, alive, 48 days	33.9			TCGA-EM-A2CS-01A	52 years, female, stage:iva, alive, 841 days	56.3			TCGA-39-5039-01A	76 years, male, white, stage:iia, dead, 544 days	105.6			TCGA-AA-3492-01A	90 years, female, stage:ii, dead, 92 days	199			TCGA-CV-6939-01A	60 years, male, white, stage:iva, dead, 666 days	66			TCGA-VQ-AA69-01A	35 years, male, white, stage:iiia, alive, 864 days	64			TCGA-DD-AAVY-01A	56 years, male, asian, stage:iiia, alive, 1970 days	74.2			TCGA-IB-AAUQ-01A	50 years, male, white, stage:iib, dead, 183 days	26.4			TCGA-BQ-5893-01A	61 years, male, white, stage:iv, dead, 241 days	59.5			TCGA-ZF-A9R3-01A	53 years, female, white, stage:ii, dead, 949 days	64.9
	TCGA-06-0156-01A	57 years, male, white, dead, 178 days	33.9			TCGA-J8-A3O0-01A	38 years, male, white, stage:i, alive, 1313 days	56			TCGA-60-2724-01A	47 years, male, white, stage:iiia, alive, 717 days	105.6			TCGA-NH-A8F7-01A	53 years, female, black or african american, stage:iia, alive, 543 days	198.7			TCGA-CV-6956-01A	67 years, male, white, stage:iii, dead, 217 days	65.9			TCGA-HF-7134-01A	male, stage:ia, alive, 1588 days	64			TCGA-BW-A5NO-01A	50 years, male, black or african american, stage:iiia, alive, 20 days	73.6			TCGA-RB-AA9M-01A	43 years, male, white, stage:iib, alive, 286 days	26.4			TCGA-B2-4099-01A	83 years, male, white, stage:i, alive, 972 days	59.5			TCGA-4Z-AA7W-01A	55 years, male, white, stage:ii, alive, 840 days	64.8
	TCGA-28-2514-01A	45 years, male, asian, alive, 160 days	33.7			TCGA-CE-A3MD-01A	31 years, male, asian, stage:i, alive, 389 days	55.9			TCGA-46-3765-01A	59 years, female, white, stage:ia, alive, 405 days	105.5			TCGA-A6-5662-01A	46 years, male, white, stage:iva, alive, 718 days	197.9			TCGA-UF-A7JF-01A	80 years, male, white, stage:iva, alive, 1686 days	65.9			TCGA-HU-A4HD-01A	73 years, male, asian, stage:iiia, alive, 1016 days	63.7			TCGA-CC-A3M9-01A	45 years, male, asian, stage:iiia, dead, 300 days	73.5			TCGA-3A-A9IB-01A	69 years, female, white, stage:iib, dead, 224 days	26.4			TCGA-IA-A40X-01A	49 years, female, black or african american, stage:i, alive, 608 days	59.2			TCGA-GV-A40E-01A	75 years, male, white, stage:ii, dead, 261 days	64.6
	TCGA-41-3915-01A	48 years, male, white, dead, 360 days	33.5			TCGA-EM-A2OZ-01A	66 years, male, stage:i, alive, 1033 days	55.7			TCGA-66-2787-01A	57 years, male, stage:ia, alive, 1217 days	105.3			TCGA-AA-3982-01A	75 years, male, stage:iiib, alive, 822 days	197.5			TCGA-CV-7424-01A	67 years, male, asian, stage:iva, dead, 453 days	65.8			TCGA-VQ-A8PO-01A	74 years, male, white, stage:iib, dead, 282 days	63.3			TCGA-DD-A113-01A	55 years, female, white, stage:ii, alive, 2425 days	73.4			TCGA-HZ-8002-01A	61 years, male, white, stage:iib, dead, 366 days	26.3			TCGA-BQ-5879-01A	32 years, female, white, stage:iii, dead, 697 days	59			TCGA-XF-AAMQ-01A	59 years, female, white, stage:ii, alive, 2177 days	64.4
	TCGA-26-5136-01B	78 years, female, white, dead, 577 days	33.4			TCGA-DJ-A3US-01A	37 years, female, white, stage:i, alive, 998 days	55.6			TCGA-73-4670-01A	69 years, female, white, stage:iv, alive, 131 days	105.1			TCGA-G4-6315-01A	66 years, male, white, stage:iv, alive, 1883 days	196.6			TCGA-CX-7086-01A	53 years, male, black or african american, stage:iii, alive, 573 days	65.8			TCGA-D7-A4YU-01A	73 years, male, white, stage:iiib, alive, 500 days	63.1			TCGA-ZP-A9CZ-01A	72 years, male, asian, alive, 706 days	72.9			TCGA-HZ-8519-01A	73 years, male, white, stage:ia, alive, 454 days	26.2			TCGA-CZ-5984-01A	51 years, male, white, stage:i, alive, 2067 days	59			TCGA-XF-AAN2-01A	73 years, male, white, stage:ii, dead, 1869 days	64.4
	TCGA-06-5858-01A	45 years, female, white, alive, 187 days	33.4			TCGA-EL-A4JW-01A	38 years, female, white, stage:i, alive, 1056 days	55.6			TCGA-MF-A522-01A	54 years, male, white, stage:ib, dead, 360 days	104.4			TCGA-AA-3819-01A	41 years, female, stage:iia, alive, 761 days	195			TCGA-CR-6482-01A	62 years, male, black or african american, alive, 345 days	65.7			TCGA-IN-A6RS-01A	76 years, male, white, stage:ia, alive, 383 days	62.9			TCGA-2Y-A9GS-01A	58 years, male, white, dead, 724 days	72.7			TCGA-HZ-7926-01A	57 years, male, black or african american, stage:iib, dead, 518 days	26.2			TCGA-B0-4815-01A	65 years, male, white, stage:iii, dead, 1588 days	58.9			TCGA-FD-A6TE-01A	54 years, male, white, stage:iv, alive, 376 days	64.4
	TCGA-06-0132-01A	49 years, male, white, dead, 771 days	32.9			TCGA-L6-A4EQ-01A	47 years, male, white, stage:iii, alive, 1228 days	55.6			TCGA-77-7141-01A	64 years, male, white, stage:ib, alive, 15 days	104.3			TCGA-AA-3837-01A	67 years, male, stage:iia, alive, 1186 days	194.8			TCGA-CV-7248-01A	63 years, female, black or african american, stage:iva, dead, 521 days	65.6			TCGA-BR-8289-01A	57 years, male, white, stage:iv, dead, 81 days	62.6			TCGA-CC-A7IF-01A	59 years, male, asian, stage:iiia, dead, 649 days	72.7			TCGA-3A-A9IX-01A	40 years, male, white, stage:ia, alive, 1037 days	25.9			TCGA-BP-5168-01A	75 years, male, white, stage:i, dead, 1463 days	58.8			TCGA-DK-AA6T-01A	63 years, male, white, stage:ii, alive, 572 days	64.3
	TCGA-28-5216-01A	52 years, male, white, alive, 415 days	32.7			TCGA-H2-A2K9-01A	25 years, male, white, stage:i, alive, 659 days	55.2			TCGA-38-4628-01A	65 years, female, white, stage:iib, dead, 1492 days	104.2			TCGA-AA-3976-01A	70 years, male, stage:iiia, alive, 791 days	194.7			TCGA-CN-4722-01A	61 years, female, white, stage:ii, alive, 1483 days	65.5			TCGA-BR-7196-01A	64 years, male, white, stage:iv, alive, 666 days	62.4			TCGA-BD-A2L6-01A	69 years, male, white, alive, 1363 days	72.2			TCGA-FB-A545-01A	72 years, female, white, stage:iib, dead, 732 days	25.8			TCGA-G7-A8LC-01A	61 years, male, white, stage:i, alive, 702 days	58.4			TCGA-GC-A6I1-01A	90 years, female, white, stage:ii, dead, 272 days	64.2
	TCGA-32-2615-01A	62 years, male, white, dead, 485 days	32.5			TCGA-EM-A3AQ-01A	85 years, female, stage:i, alive, 904 days	55.1			TCGA-33-4589-01A	62 years, female, white, stage:iib, dead, 47 days	103.3			TCGA-AG-A02G-01A	66 years, male, stage:iv, dead, 1185 days	193.5			TCGA-QK-A8Z8-01A	60 years, female, black or african american, stage:ivc, dead, 171 days	65.1			TCGA-HU-A4GT-01A	71 years, female, asian, stage:iia, alive, 198 days	62.3			TCGA-DD-AAW2-01A	69 years, male, asian, stage:i, alive, 1855 days	72			TCGA-FB-A4P6-01A	54 years, male, white, stage:iib, alive, 767 days	25.7			TCGA-MH-A55W-01A	50 years, male, black or african american, stage:i, alive, 1043 days	58.2			TCGA-SY-A9G0-01A	82 years, male, white, stage:iv, dead, 1008 days	64.2
	TCGA-26-5134-01A	74 years, male, white, alive, 167 days	32.3			TCGA-EL-A3GY-01A	40 years, female, white, stage:ii, alive, 3076 days	55.1			TCGA-34-5236-01A	60 years, male, white, stage:iib, dead, 276 days	103.2			TCGA-DM-A28E-01A	72 years, female, white, stage:iia, alive, 3648 days	193.4			TCGA-P3-A5Q6-01A	49 years, male, white, stage:iva, dead, 480 days	64.6			TCGA-B7-5818-01A	62 years, male, white, stage:ib, alive, 356 days	62.1			TCGA-G3-A7M7-01A	65 years, male, white, stage:i, alive, 361 days	71.9			TCGA-FB-AAPQ-01A	65 years, male, white, stage:iib, dead, 1130 days	25.6			TCGA-B1-7332-01A	61 years, female, black or african american, stage:ii, alive, 1141 days	58.1			TCGA-DK-A3IS-01A	68 years, male, white, stage:ii, alive, 1529 days	64.1
	TCGA-32-1980-01A	72 years, male, white, dead, 36 days	32			TCGA-EM-A2CQ-01A	40 years, female, stage:i, alive, 374 days	55			TCGA-34-5241-01A	79 years, male, white, stage:ib, dead, 515 days	103.1			TCGA-AA-3972-01A	72 years, male, stage:iv, alive, 1551 days	192.7			TCGA-CN-A63U-01A	50 years, male, white, stage:iva, alive, 964 days	64.5			TCGA-CD-5813-01A	60 years, male, asian, stage:ii, dead, 377 days	61.8			TCGA-DD-A119-01A	40 years, male, asian, stage:iv, dead, 223 days	71.5			TCGA-HZ-7919-01A	52 years, female, white, stage:iib, dead, 593 days	25.3			TCGA-5P-A9K4-01A	54 years, male, white, alive, 2184 days	58			TCGA-KQ-A41P-01A	76 years, male, white, stage:iv, alive, 1094 days	64
	TCGA-06-2564-01A	50 years, male, white, alive, 181 days	32			TCGA-DJ-A1QD-01A	20 years, female, white, stage:i, alive, 1462 days	55			TCGA-NK-A5D1-01A	57 years, male, white, stage:iia, alive, 511 days	102.6			TCGA-AA-3856-01A	59 years, male, stage:iia, alive, 30 days	192.6			TCGA-CN-4739-01A	71 years, male, white, stage:iva, dead, 1394 days	64.2			TCGA-HU-A4GU-01A	74 years, male, asian, stage:iib, alive, 200 days	61.5			TCGA-DD-AAD5-01A	54 years, male, asian, stage:i, alive, 1345 days	71.3			TCGA-2J-AABE-01A	73 years, male, white, stage:iia, alive, 676 days	25.2			TCGA-KV-A6GE-01A	65 years, male, white, stage:i, alive, 885 days	57.7			TCGA-4Z-AA7S-01A	66 years, male, black or african american, stage:iii, dead, 1064 days	63.9
	TCGA-06-2570-01A	21 years, female, white, alive, 958 days	31.6			TCGA-J8-A3NZ-01A	52 years, female, white, stage:iii, alive, 524 days	55			TCGA-37-A5EN-01A	59 years, male, white, stage:iiib, alive, 660 days	102.5			TCGA-AG-A020-01A	57 years, female, stage:iii, alive, 31 days	190.8			TCGA-CV-5441-01A	58 years, male, white, stage:iva, alive, 2886 days	63.8			TCGA-CG-4305-01A	69 years, male, stage:ii, alive, 485 days	61.4			TCGA-XR-A8TE-01A	16 years, male, white, stage:iiia, alive, 925 days	71.1			TCGA-XD-AAUG-01A	66 years, female, white, stage:iv, alive, 420 days	25			TCGA-AK-3455-01A	71 years, female, white, stage:iii, dead, 683 days	57.4			TCGA-E5-A4TZ-01A	64 years, male, white, stage:iv, dead, 467 days	63.9
	TCGA-15-1444-01A	21 years, male, white, dead, 1537 days	31.4			TCGA-DJ-A3VG-01A	41 years, male, white, stage:i, alive, 1085 days	55			TCGA-60-2719-01A	83 years, female, white, stage:ib, alive, 1297 days	102.2			TCGA-AA-3663-01A	42 years, male, stage:ii, alive, 212 days	190.6			TCGA-D6-A6EO-01A	44 years, male, white, stage:iva, alive, 759 days	63.7			TCGA-BR-8690-01A	54 years, female, white, stage:iiib, alive, 325 days	61.3			TCGA-DD-A73A-01A	71 years, male, white, stage:i, alive, 728 days	70.9			TCGA-F2-7276-01A	64 years, male, white, stage:iib, dead, 216 days	25			TCGA-AL-3468-01A	74 years, male, white, stage:ii, dead, 2331 days	57.4			TCGA-E7-A6MF-01A	37 years, male, asian, stage:ii, alive, 750 days	63.9
	TCGA-19-1787-01B	49 years, male, white, dead, 385 days	31.3			TCGA-DJ-A1QO-01A	69 years, male, white, stage:iii, alive, 1442 days	55			TCGA-66-2771-01A	60 years, male, stage:iib, alive, 578 days	101.8			TCGA-EI-6512-01A	64 years, female, white, stage:iiib, alive, 538 days	190			TCGA-QK-A8Z7-01A	59 years, male, black or african american, stage:iva, alive, 392 days	63.7			TCGA-HU-A4GQ-01A	71 years, male, asian, stage:iiic, dead, 3 days	61.3			TCGA-DD-AAE3-01A	50 years, male, asian, stage:i, alive, 566 days	70.9			TCGA-FB-A4P5-01A	69 years, female, white, stage:iib, dead, 179 days	25			TCGA-A3-3313-01A	59 years, male, black or african american, stage:i, dead, 735 days	57.1			TCGA-G2-AA3B-01A	75 years, female, white, stage:ii, alive, 2008 days	63.8
	TCGA-06-0878-01A	74 years, male, white, alive, 218 days	31.1			TCGA-EL-A3GZ-01A	34 years, female, white, stage:i, alive, 4258 days	54.9			TCGA-68-8250-01A	66 years, male, black or african american, stage:ia, alive, 244 days	101.7			TCGA-CM-6166-01A	48 years, female, white, stage:i, alive, 669 days	188.9			TCGA-CV-6935-01A	67 years, male, white, stage:iva, dead, 295 days	63.5			TCGA-BR-6801-01A	70 years, male, white, stage:iia, alive, 1223 days	61.2			TCGA-RC-A6M4-01A	74 years, female, white, stage:iiia, alive, 22 days	70.9			TCGA-IB-7893-01A	64 years, male, white, stage:iia, dead, 117 days	24.8			TCGA-2Z-A9JS-01A	74 years, male, white, stage:i, dead, 492 days	57.1			TCGA-ZF-A9RE-01A	78 years, female, white, stage:ii, dead, 106 days	63.7
	TCGA-19-2625-01A	76 years, female, white, dead, 124 days	30.9			TCGA-DJ-A1QH-01A	58 years, female, white, stage:iii, alive, 1293 days	54.9			TCGA-77-A5G7-01B	63 years, male, stage:ia, dead, 180 days	101.4			TCGA-AG-3592-01A	68 years, male, stage:iia, alive, 1035 days	188.9			TCGA-CN-6022-01A	49 years, male, white, stage:iva, dead, 281 days	63.5			TCGA-BR-A4J8-01A	71 years, female, white, stage:iiib, alive, 411 days	61.2			TCGA-2Y-A9H9-01A	70 years, male, white, stage:i, alive, 697 days	70.4			TCGA-2J-AAB4-01A	48 years, male, white, stage:iib, alive, 729 days	24.8			TCGA-SX-A71R-01A	51 years, male, white, stage:i, alive, 1457 days	57			TCGA-CF-A8HY-01A	59 years, male, asian, stage:ii, alive, 345 days	63.4
	TCGA-19-1390-01A	63 years, female, white, dead, 772 days	30.2			TCGA-DJ-A2Q4-01A	53 years, male, white, stage:iii, alive, 1032 days	54.9			TCGA-38-4632-01A	42 years, male, black or african american, stage:iv, dead, 1357 days	101.4			TCGA-CM-5860-01A	44 years, male, white, stage:iia, alive, 974 days	188.2			TCGA-CV-7250-01A	64 years, male, white, stage:iva, dead, 2900 days	63.4			TCGA-BR-6566-01A	64 years, female, white, stage:iia, alive, 997 days	61.1			TCGA-DD-A39Z-01A	43 years, female, stage:ii, dead, 601 days	70.1			TCGA-LB-A9Q5-01A	63 years, female, white, stage:iib, dead, 313 days	24.7			TCGA-AK-3428-01A	62 years, male, white, stage:iii, alive, 3728 days	56.9			TCGA-XF-A9T5-01A	78 years, female, white, stage:iv, alive, 2027 days	63.2
	TCGA-06-0210-01A	72 years, female, white, dead, 225 days	30.1			TCGA-DJ-A3UO-01A	63 years, male, white, stage:iva, alive, 957 days	54.8			TCGA-60-2708-01A	64 years, female, white, stage:iib, alive, 2447 days	100.8			TCGA-AA-3939-01A	83 years, male, stage:iia, alive, 395 days	188.2			TCGA-CR-7372-01A	45 years, male, white, stage:i, alive, 759 days	63.3			TCGA-FP-8099-01A	79 years, male, white, stage:iia, alive, 519 days	61			TCGA-DD-A73C-01A	65 years, female, white, stage:iiia, alive, 701 days	70			TCGA-HV-A5A3-01A	50 years, male, asian, stage:iia, dead, 128 days	24.7			TCGA-B4-5377-01A	68 years, female, white, stage:iv, alive, 365 days	56.8			TCGA-4Z-AA83-01A	52 years, male, white, stage:ii, alive, 2024 days	62.9
	TCGA-06-0141-01A	62 years, male, white, dead, 313 days	29.8			TCGA-DJ-A1QQ-01A	43 years, male, asian, stage:i, alive, 534 days	54.6			TCGA-60-2716-01A	39 years, male, stage:iib, alive, 1475 days	100.7			TCGA-G4-6303-01A	54 years, female, white, stage:iv, dead, 2003 days	187.4			TCGA-QK-A6IF-01A	61 years, male, white, alive, 704 days	63.1			TCGA-BR-8368-01A	84 years, female, white, stage:ib, alive, 131 days	60.9			TCGA-DD-AACU-01A	59 years, male, asian, stage:i, alive, 1567 days	69.9			TCGA-HV-AA8V-01A	50 years, male, asian, stage:iib, alive, 920 days	24.4			TCGA-A4-A5DU-01A	45 years, female, white, stage:i, alive, 496 days	56.8			TCGA-DK-A1AG-01A	66 years, male, white, stage:iii, alive, 475 days	62.3
	TCGA-06-0749-01A	50 years, male, black or african american, dead, 82 days	29.8			TCGA-DJ-A13O-01A	56 years, male, white, stage:i, alive, 1161 days	54.6			TCGA-38-4629-01A	68 years, male, white, stage:iib, dead, 864 days	100.4			TCGA-AA-A017-01A	57 years, female, stage:iia, alive, 457 days	187			TCGA-BA-5151-01A	72 years, male, white, stage:iva, alive, 722 days	63.1			TCGA-BR-6456-01A	74 years, female, white, stage:iib, dead, 526 days	60.8			TCGA-RC-A7SK-01A	59 years, male, asian, stage:i, alive, 472 days	69.9			TCGA-F2-7273-01A	54 years, male, black or african american, stage:iib, dead, 592 days	24.4			TCGA-A4-8515-01A	47 years, male, american indian or alaska native, stage:i, alive, 709 days	56.8			TCGA-BT-A42E-01A	74 years, male, white, stage:iii, alive, 1108 days	62.2
	TCGA-27-1830-01A	57 years, male, white, dead, 154 days	29.5			TCGA-EL-A3CW-01A	87 years, female, white, stage:iii, dead, 1734 days	54.5			TCGA-66-2786-01A	68 years, female, stage:ia, alive, 790 days	99.8			TCGA-AA-3970-01A	65 years, male, stage:iia, alive, 1096 days	186.5			TCGA-CV-7430-01A	56 years, male, white, stage:iva, dead, 495 days	62.7			TCGA-D7-6818-01A	53 years, male, white, stage:iiia, dead, 376 days	60.6			TCGA-BC-A3KF-01A	66 years, female, white, stage:i, alive, 8 days	69.3			TCGA-XN-A8T5-01A	53 years, female, white, stage:ib, alive, 720 days	24.2			TCGA-B9-A44B-01A	70 years, male, black or african american, stage:iii, alive, 361 days	56.7			TCGA-E7-A7XN-01A	67 years, male, asian, stage:iii, alive, 428 days	62
	TCGA-06-2561-01A	53 years, female, white, dead, 537 days	29.5			TCGA-E8-A434-01A	56 years, female, asian, stage:i, alive, 953 days	54.4			TCGA-22-4613-01A	73 years, female, white, stage:ia, dead, 358 days	99.7			TCGA-AA-3855-01A	72 years, male, stage:i, alive, 975 days	185.9			TCGA-CR-5250-01A	71 years, male, white, alive, 799 days	62.5			TCGA-HU-8602-01A	58 years, female, asian, stage:iib, alive, 679 days	60.6			TCGA-DD-AAE1-01A	52 years, male, asian, stage:i, alive, 552 days	69.3			TCGA-2L-AAQL-01A	82 years, male, white, stage:iib, dead, 292 days	24.2			TCGA-P4-A5EB-01A	83 years, male, white, stage:i, alive, 3015 days	56.5			TCGA-CU-A0YO-01A	84 years, male, white, stage:iv, dead, 149 days	61.8
	TCGA-16-1045-01B	49 years, female, white, dead, 883 days	29.5			TCGA-KS-A41J-01A	28 years, female, white, stage:i, alive, 477 days	54.4			TCGA-56-8305-01A	72 years, male, white, stage:ib, alive, 105 days	99.4			TCGA-EI-7002-01A	58 years, male, white, stage:iv, alive, 364 days	185.3			TCGA-CN-A63V-01A	59 years, male, white, stage:iva, alive, 679 days	62.5			TCGA-RD-A8N6-01A	78 years, female, white, stage:iiia, dead, 272 days	60.4			TCGA-DD-AADW-01A	48 years, male, asian, stage:i, alive, 587 days	68.3			TCGA-3A-A9IN-01A	62 years, female, white, stage:ib, alive, 2084 days	23.9			TCGA-B8-5158-01A	56 years, male, white, stage:iii, alive, 1218 days	56.4			TCGA-FJ-A3ZF-01A	73 years, male, white, stage:iii, alive, 524 days	61.1
	TCGA-06-0750-01A	43 years, male, white, dead, 28 days	29.2			TCGA-DE-A69J-01A	34 years, female, black or african american, stage:i, alive, 447 days	54.4			TCGA-60-2706-01A	58 years, male, white, stage:ia, alive, 2820 days	99.2			TCGA-G4-6295-01A	70 years, female, white, stage:ii, alive, 254 days	184.9			TCGA-D6-A6EM-01A	65 years, female, white, stage:iii, alive, 232 days	62			TCGA-CG-5720-01A	71 years, male, stage:ib, dead, 30 days	60.4			TCGA-DD-A1EI-01A	46 years, male, asian, stage:i, alive, 183 days	68.1			TCGA-IB-7652-01A	49 years, female, asian, stage:iib, alive, 1116 days	23.8			TCGA-B0-4848-01A	54 years, male, white, stage:iii, dead, 883 days	56.3			TCGA-YF-AA3M-01A	57 years, male, stage:ii, alive, 415 days	61.1
	TCGA-19-2620-01A	70 years, male, white, dead, 148 days	29.2			TCGA-EM-A2OX-01A	46 years, male, stage:iva, alive, 600 days	54.4			TCGA-22-5483-01A	74 years, male, white, stage:iia, dead, 573 days	98.7			TCGA-5M-AAT4-01A	74 years, male, black or african american, stage:iv, dead, 49 days	184.2			TCGA-T2-A6WZ-01A	53 years, male, white, dead, 484 days	61.9			TCGA-HU-A4G9-01A	67 years, female, asian, stage:ia, alive, 736 days	60.3			TCGA-DD-A1EG-01A	77 years, male, white, stage:i, dead, 1372 days	68			TCGA-RL-AAAS-01A	60 years, female, white, stage:ib, alive, 9 days	23.4			TCGA-AK-3456-01A	48 years, male, black or african american, stage:ii, alive, 1143 days	56.2			TCGA-4Z-AA7R-01A	73 years, male, black or african american, stage:iv, dead, 522 days	61.1
	TCGA-06-0649-01B	73 years, female, black or african american, dead, 64 days	28.6			TCGA-EM-A3FO-01A	40 years, male, stage:i, alive, 532 days	54.2			TCGA-18-4086-01A	65 years, male, stage:ib, dead, 85 days	98.5			TCGA-AH-6897-01A	48 years, male, white, stage:i, alive, 804 days	183.9			TCGA-QK-A6VB-01A	66 years, male, white, stage:iva, alive, 641 days	61.8			TCGA-VQ-A8E0-01A	68 years, male, black or african american, stage:iiia, dead, 562 days	60.1			TCGA-CC-5262-01A	67 years, male, asian, stage:iiic, dead, 103 days	68			TCGA-H6-A45N-01A	88 years, female, white, stage:iib, dead, 421 days	23.3			TCGA-CJ-4892-01A	65 years, female, white, stage:i, alive, 1521 days	56.2			TCGA-UY-A8OB-01A	64 years, male, white, stage:iv, alive, 2109 days	61
	TCGA-41-4097-01A	63 years, female, white, dead, 6 days	27.9			TCGA-EL-A3ZG-01A	15 years, male, asian, stage:i, alive, 2724 days	54.2			TCGA-66-2785-01A	65 years, male, stage:ib, alive, 60 days	98.5			TCGA-SS-A7HO-01A	44 years, female, black or african american, stage:iib, alive, 1829 days	183.3			TCGA-KU-A6H7-01A	55 years, female, white, stage:iva, alive, 586 days	61.7			TCGA-CG-5718-01A	78 years, female, stage:ii, dead, 1095 days	59.9			TCGA-GJ-A9DB-01A	68 years, male, white, stage:i, dead, 67 days	67.9			TCGA-HZ-A49G-01A	58 years, female, white, stage:iib, alive, 660 days	23.3			TCGA-A3-3363-01A	50 years, male, asian, stage:ii, alive, 319 days	56.2			TCGA-HQ-A5NE-01A	56 years, male, stage:iii, dead, 370 days	60.9
	TCGA-28-5207-01A	71 years, male, white, dead, 343 days	27.7			TCGA-E3-A3E3-01A	49 years, female, white, stage:ii, alive, 1595 days	54.1			TCGA-66-2759-01A	66 years, male, stage:iiia, alive, 762 days	98.4			TCGA-G4-6626-01A	90 years, male, white, stage:iia, dead, 1422 days	183.3			TCGA-CN-4725-01A	60 years, male, white, stage:ii, alive, 1157 days	61.5			TCGA-BR-8058-01A	53 years, female, white, stage:iiib, alive, 1133 days	59.8			TCGA-G3-A7M8-01A	31 years, male, asian, stage:i, alive, 430 days	67.3			TCGA-XD-AAUH-01A	57 years, female, white, stage:iib, alive, 395 days	23			TCGA-2Z-A9J2-01A	71 years, female, white, stage:i, alive, 1795 days	56.1			TCGA-4Z-AA7M-01A	65 years, male, white, stage:iii, alive, 495 days	60.9
	TCGA-02-0047-01A	78 years, male, white, dead, 448 days	27.1			TCGA-DJ-A13V-01A	21 years, female, stage:i, alive, 1313 days	54.1			TCGA-34-7107-01A	70 years, male, white, stage:ii, dead, 34 days	97.6			TCGA-AF-3911-01A	48 years, male, white, stage:iiic, alive, 1148 days	182.9			TCGA-CN-4727-01A	56 years, male, white, stage:iva, alive, 1560 days	61.4			TCGA-D7-6822-01A	77 years, male, white, stage:ib, alive, 375 days	59.8			TCGA-DD-A39Y-01A	67 years, male, asian, stage:i, dead, 171 days	67			TCGA-M8-A5N4-01A	48 years, female, stage:iia, alive, 584 days	22.8			TCGA-PJ-A5Z9-01A	80 years, female, white, stage:i, alive, 540 days	56.1			TCGA-FD-A3B6-01A	75 years, male, white, stage:ii, dead, 1005 days	60.7
	TCGA-27-1834-01A	56 years, male, white, dead, 1233 days	27			TCGA-EM-A22J-01A	56 years, female, stage:ii, alive, 441 days	54			TCGA-66-2734-01A	62 years, female, stage:ib, alive, 1311 days	97.2			TCGA-D5-6923-01A	57 years, male, white, stage:i, alive, 378 days	182.8			TCGA-D6-A6EP-01A	62 years, male, white, stage:iii, alive, 424 days	61.4			TCGA-F1-A72C-01A	68 years, male, asian, stage:iia, alive, 346 days	59.5			TCGA-DD-AAVX-01A	38 years, male, asian, stage:ii, alive, 1570 days	66.4			TCGA-HZ-8636-01A	58 years, female, white, stage:iv, dead, 545 days	22.7			TCGA-B0-5696-01A	70 years, male, white, stage:iii, alive, 2609 days	56			TCGA-4Z-AA7Q-01A	79 years, male, white, stage:iii, dead, 510 days	60.6
	TCGA-06-0129-01A	30 years, male, asian, dead, 1024 days	26.8			TCGA-CE-A483-01A	34 years, female, asian, stage:i, alive, 457 days	53.9			TCGA-63-A5MB-01A	62 years, male, stage:ib, alive, 3123 days	97.2			TCGA-AA-A00Z-01A	70 years, male, stage:iia, alive, 669 days	181.8			TCGA-CN-A642-01A	57 years, male, white, stage:ivb, dead, 82 days	61.4			TCGA-VQ-A925-01A	66 years, male, white, stage:iiia, dead, 138 days	59			TCGA-XR-A8TC-01A	43 years, female, white, stage:i, alive, 1339 days	66.4			TCGA-IB-A5SS-01A	64 years, female, white, stage:iib, dead, 460 days	22.6			TCGA-B9-4617-01A	41 years, male, black or african american, alive, 35 days	55.6			TCGA-E5-A2PC-01A	61 years, female, white, stage:iv, alive, 1326 days	60.2
	TCGA-14-0781-01B	49 years, male, black or african american, dead, 29 days	26.4			TCGA-FE-A3PA-01A	16 years, male, white, stage:ii, alive, 3235 days	53.9			TCGA-43-A474-01A	66 years, male, white, stage:iia, alive, 353 days	96.9			TCGA-AA-3666-01A	68 years, male, stage:iii, dead, 61 days	181			TCGA-F7-A61V-01A	54 years, male, white, stage:ii, alive, 759 days	61.3			TCGA-HF-7133-01A	female, stage:iv, alive, 1918 days	58.6			TCGA-EP-A26S-01A	70 years, male, white, stage:i, alive, 608 days	66.4			TCGA-IB-AAUT-01A	65 years, male, white, stage:iib, alive, 287 days	22.5			TCGA-CZ-4857-01A	56 years, male, white, stage:iv, dead, 1432 days	55.6			TCGA-BT-A42C-01A	64 years, male, white, stage:ii, alive, 873 days	60.2
	TCGA-16-0846-01A	85 years, male, white, dead, 119 days	25.5			TCGA-DJ-A3UP-01A	38 years, female, stage:i, alive, 499 days	53.7			TCGA-77-6842-01A	79 years, male, white, stage:iib, dead, 899 days	96.6			TCGA-AA-3818-01A	78 years, female, stage:iia, dead, 30 days	180.7			TCGA-CV-5977-01A	66 years, male, white, stage:iva, alive, 1840 days	61.3			TCGA-BR-7197-01A	69 years, male, white, stage:ii, alive, 280 days	58.1			TCGA-ED-A66Y-01A	51 years, female, asian, stage:iiia, dead, 296 days	66			TCGA-IB-A5SO-01A	71 years, male, white, stage:iib, dead, 365 days	22.4			TCGA-BP-4337-01A	76 years, female, white, stage:iii, dead, 2 days	55.3			TCGA-GV-A3JX-01A	59 years, male, white, stage:iii, alive, 581 days	59.1
	TCGA-06-1804-01A	81 years, female, white, dead, 414 days	23.5			TCGA-EM-A2CN-01A	62 years, male, stage:ivc, alive, 715 days	53.7			TCGA-58-8387-01A	60 years, male, white, stage:iia, dead, 403 days	95.8			TCGA-AM-5820-01A	60 years, female, white, stage:iva, alive, 14 days	180.3			TCGA-UF-A71D-01A	54 years, female, white, stage:iva, alive, 1461 days	61			TCGA-BR-8296-01A	58 years, female, white, stage:iiic, dead, 474 days	57.8			TCGA-5R-AAAM-01A	65 years, female, white, stage:ii, dead, 46 days	66			TCGA-IB-AAUP-01A	68 years, male, white, stage:iib, alive, 431 days	22.4			TCGA-BP-5180-01A	53 years, male, white, stage:i, alive, 2263 days	55.3			TCGA-GV-A3JZ-01A	55 years, male, white, stage:iv, alive, 603 days	58.9
	TCGA-26-1442-01A	43 years, male, white, alive, 953 days	22.7			TCGA-DE-A4M9-01A	28 years, male, white, stage:i, alive, 573 days	53.6			TCGA-85-7843-01A	50 years, male, white, stage:iia, alive, 35 days	95.7			TCGA-AA-3696-01A	75 years, female, stage:iv, dead, 153 days	179.9			TCGA-CV-7432-01A	79 years, male, white, stage:ii, dead, 2570 days	61			TCGA-F1-6177-01A	90 years, male, black or african american, stage:i, dead, 200 days	57.4			TCGA-DD-AADJ-01A	70 years, female, asian, stage:i, alive, 1066 days	65.4			TCGA-HZ-7920-01A	71 years, male, white, stage:ib, dead, 236 days	22.4			TCGA-UZ-A9PP-01A	60 years, male, white, stage:i, alive, 3010 days	55			TCGA-FD-A5C0-01A	61 years, male, white, stage:iv, dead, 550 days	58.8
						TCGA-ET-A3BU-01A	28 years, male, white, stage:i, alive, 2367 days	53.6			TCGA-60-2711-01A	64 years, female, white, stage:ib, alive, 1260 days	95.6			TCGA-CK-4948-01B	45 years, female, white, stage:iii, alive, 4502 days	179.9			TCGA-CR-6487-01A	50 years, male, white, stage:i, alive, 234 days	60.8			TCGA-D7-A6EX-01A	72 years, female, white, stage:iiia, alive, 86 days	57.3			TCGA-DD-AAVP-01A	48 years, male, asian, stage:i, alive, 2752 days	64.9			TCGA-Q3-A5QY-01A	58 years, male, white, stage:iib, alive, 416 days	22.2			TCGA-BP-4987-01A	41 years, female, asian, stage:i, alive, 1124 days	55			TCGA-FD-A3SO-01A	68 years, male, white, stage:iv, dead, 168 days	58.7
						TCGA-ET-A39O-01A	39 years, male, white, stage:i, alive, 3059 days	53.2			TCGA-66-2773-01A	69 years, male, stage:ib, dead, 92 days	95.4			TCGA-AA-3496-01A	83 years, female, stage:ii, alive, 31 days	179.4			TCGA-CN-5364-01A	55 years, male, white, stage:iva, dead, 493 days	60.7			TCGA-CD-A48C-01A	80 years, female, asian, stage:iib, dead, 353 days	57.1			TCGA-DD-A4NE-01A	75 years, female, white, stage:iiia, dead, 660 days	64.8			TCGA-H6-8124-01A	56 years, female, white, stage:iib, alive, 392 days	22.2			TCGA-A4-A5XZ-01A	65 years, female, white, stage:ii, alive, 479 days	55			TCGA-YC-A89H-01A	78 years, female, white, stage:ii, alive, 573 days	58.2
						TCGA-EL-A3ZM-01A	60 years, male, stage:iva, alive, 1096 days	53.2			TCGA-18-3415-01A	77 years, male, stage:ib, dead, 2803 days	95.4			TCGA-AA-3549-01A	69 years, male, stage:i, alive, 639 days	177.7			TCGA-IQ-A6SG-01A	61 years, female, white, stage:iii, alive, 579 days	60.5			TCGA-VQ-A92D-01A	67 years, male, white, stage:ib, alive, 2032 days	56.8			TCGA-DD-AADY-01A	55 years, female, asian, stage:i, alive, 555 days	64.1			TCGA-HZ-A4BH-01A	75 years, male, white, stage:iib, alive, 194 days	22.1			TCGA-AK-3434-01A	72 years, male, white, stage:i, alive, 2087 days	54.8			TCGA-DK-AA74-01A	75 years, male, white, stage:iii, alive, 1708 days	58.1
						TCGA-H2-A422-01A	40 years, female, white, stage:i, alive, 566 days	53.1			TCGA-90-A4EE-01A	53 years, male, white, stage:iia, alive, 688 days	94.9			TCGA-AZ-4684-01A	50 years, male, white, stage:iva, alive, 1977 days	177.5			TCGA-BA-6872-01A	47 years, male, white, dead, 384 days	60.4			TCGA-VQ-A923-01A	90 years, male, white, stage:iiia, dead, 61 days	56.4			TCGA-DD-AACS-01A	39 years, male, asian, stage:i, alive, 1804 days	63.8			TCGA-IB-AAUV-01A	49 years, male, white, stage:iib, alive, 404 days	21.6			TCGA-BP-4338-01A	43 years, male, white, stage:i, alive, 2859 days	54.7			TCGA-DK-A3IT-01A	62 years, male, white, stage:iii, alive, 648 days	58.1
						TCGA-DJ-A4V2-01A	38 years, female, stage:i, alive, 95 days	53			TCGA-63-A5MM-01A	69 years, female, stage:iib, dead, 456 days	94.5			TCGA-AF-A56N-01A	47 years, female, black or african american, stage:iia, alive, 360 days	177.2			TCGA-CN-6010-01A	53 years, male, white, stage:iva, alive, 1523 days	60.1			TCGA-D7-6521-01A	65 years, male, white, alive, 564 days	56.3			TCGA-DD-AACO-01A	40 years, male, asian, stage:i, alive, 1876 days	63.7			TCGA-HZ-A49I-01A	77 years, male, white, stage:iib, dead, 308 days	21.6			TCGA-BP-5183-01A	57 years, male, white, stage:iii, alive, 1291 days	54.5			TCGA-GC-A4ZW-01A	71 years, male, white, stage:iii, alive, 15 days	57.5
						TCGA-H2-A3RH-01A	41 years, female, white, stage:i, alive, 379 days	52.9			TCGA-52-7810-01A	60 years, female, white, stage:iib, alive, 923 days	94.5			TCGA-NH-A8F8-01A	79 years, male, black or african american, stage:iv, dead, 511 days	177			TCGA-CR-6478-01A	66 years, female, white, dead, 183 days	60.1			TCGA-VQ-A8PB-01A	65 years, female, white, stage:ii, dead, 1043 days	56.2			TCGA-DD-AAE4-01A	49 years, female, asian, stage:i, alive, 608 days	63.7			TCGA-IB-AAUR-01A	67 years, male, white, stage:iib, alive, 338 days	21.5			TCGA-F9-A4JJ-01A	35 years, female, black or african american, stage:iii, dead, 325 days	54.5			TCGA-GU-AATO-01A	75 years, male, white, stage:iv, dead, 324 days	57.4
						TCGA-DJ-A3V7-01A	44 years, female, white, stage:iii, alive, 706 days	52.8			TCGA-98-8023-01A	70 years, male, white, stage:iiia, alive, 649 days	94.2			TCGA-AG-3582-01A	75 years, male, stage:iv, dead, 1096 days	176.3			TCGA-T3-A92N-01A	79 years, male, black or african american, stage:iva, dead, 95 days	60.1			TCGA-CD-5801-01A	male, asian, stage:iiia, dead, 401 days	56			TCGA-ZS-A9CD-01A	73 years, male, white, stage:ii, dead, 1386 days	63.4			TCGA-XD-AAUL-01A	56 years, male, white, stage:iia, alive, 498 days	21.5			TCGA-CJ-4644-01A	48 years, female, white, stage:iv, dead, 336 days	54.4			TCGA-FJ-A3ZE-01A	65 years, male, white, stage:iv, dead, 324 days	57.3
						TCGA-ET-A25N-01A	28 years, female, white, stage:i, alive, 1928 days	52.7			TCGA-77-8143-01A	76 years, male, stage:iiia, dead, 803 days	94			TCGA-D5-6932-01A	69 years, male, white, stage:iia, alive, 346 days	176.1			TCGA-CV-7100-01A	66 years, male, white, stage:iii, dead, 274 days	60			TCGA-BR-A4PF-01A	72 years, male, white, stage:iiib, alive, 35 days	56			TCGA-DD-AAVZ-01A	38 years, male, asian, stage:i, alive, 1900 days	63.3			TCGA-IB-7890-01A	73 years, male, stage:ib, dead, 598 days	21.3			TCGA-BQ-5890-01A	69 years, male, white, stage:iii, alive, 233 days	54.3			TCGA-4Z-AA87-01A	72 years, male, black or african american, stage:iii, alive, 1454 days	56.8
						TCGA-EL-A3H1-01A	66 years, female, black or african american, stage:i, dead, 1500 days	52.6			TCGA-56-1622-01A	58 years, male, white, stage:ib, dead, 881 days	94			TCGA-AF-2691-01A	48 years, female, white, stage:i, alive, 1309 days	175.7			TCGA-HD-7832-01A	52 years, male, white, stage:iva, alive, 836 days	60			TCGA-CG-4465-01A	69 years, female, stage:iv, dead, 274 days	55.9			TCGA-DD-AAEI-01A	72 years, male, asian, stage:i, alive, 1531 days	62.5			TCGA-HZ-7923-01A	65 years, male, white, stage:iia, alive, 314 days	21.3			TCGA-B9-A69E-01A	71 years, male, white, stage:iii, alive, 452 days	54.3			TCGA-GV-A3QH-01A	67 years, male, white, stage:ii, dead, 258 days	56.5
						TCGA-FY-A3I4-01A	34 years, female, white, stage:i, alive, 542 days	52.6			TCGA-43-2578-01A	59 years, female, white, stage:ia, dead, 684 days	94			TCGA-AA-3968-01A	55 years, female, stage:i, alive, 669 days	175.2			TCGA-CV-A460-01A	72 years, male, white, dead, 1838 days	59.9			TCGA-VQ-A8DZ-01A	70 years, male, black or african american, stage:iv, dead, 396 days	55.3			TCGA-2Y-A9H0-01A	49 years, male, white, stage:iiia, alive, 3675 days	62.5			TCGA-HZ-A77Q-01A	55 years, female, white, stage:iib, alive, 33 days	21.1			TCGA-B1-A654-01A	43 years, female, black or african american, stage:i, alive, 616 days	54.2			TCGA-K4-A5RJ-01A	75 years, male, white, stage:ii, alive, 539 days	56.1
						TCGA-DE-A0Y2-01A	30 years, female, white, stage:i, alive, 658 days	52.5			TCGA-85-A4QR-01A	67 years, male, white, stage:ib, alive, 600 days	93.4			TCGA-DY-A1DG-01A	75 years, male, white, stage:iva, dead, 1566 days	174.8			TCGA-BA-6869-01A	62 years, male, white, stage:iii, alive, 644 days	59.8			TCGA-BR-7957-01A	50 years, female, white, stage:iv, dead, 276 days	55.2			TCGA-DD-A4NV-01A	61 years, male, white, stage:iiia, alive, 2398 days	62.2			TCGA-IB-7885-01A	78 years, female, white, stage:iib, alive, 1257 days	20.9			TCGA-B0-5094-01A	62 years, male, white, stage:iv, dead, 333 days	54.1			TCGA-FD-A5BS-01A	68 years, male, white, stage:iii, alive, 1639 days	56.1
						TCGA-EM-A3SU-01A	43 years, female, stage:i, alive, 911 days	52.2			TCGA-60-2720-01A	60 years, female, white, stage:ib, alive, 97 days	93.2			TCGA-D5-6898-01A	51 years, female, white, stage:i, alive, 229 days	174.6			TCGA-MT-A67A-01A	85 years, female, white, stage:i, alive, 914 days	59.6			TCGA-BR-8060-01A	75 years, female, white, stage:iib, dead, 348 days	54.4			TCGA-DD-A4NO-01A	66 years, male, white, stage:i, alive, 2245 days	62.1			TCGA-F2-6880-01A	70 years, male, white, stage:iib, alive, 289 days	20.3			TCGA-A3-3335-01A	41 years, male, white, stage:ii, alive, 1886 days	54.1			TCGA-UY-A9PE-01A	87 years, male, white, stage:iv, alive, 189 days	56
						TCGA-ET-A2MZ-01A	39 years, male, white, stage:i, alive, 1133 days	52.2			TCGA-77-A5G8-01B	71 years, male, stage:iib, alive, 1884 days	93			TCGA-AA-3930-01A	66 years, male, stage:iv, dead, 61 days	174.3			TCGA-CV-7097-01A	53 years, male, white, stage:ii, dead, 385 days	59.6			TCGA-IN-A7NT-01A	73 years, female, white, stage:iib, alive, 323 days	54.3			TCGA-2Y-A9H8-01A	85 years, female, white, dead, 633 days	62			TCGA-3A-A9IL-01A	39 years, female, white, stage:i, alive, 2741 days	20.2			TCGA-CJ-6027-01A	77 years, male, white, stage:i, dead, 3615 days	54.1			TCGA-DK-A6AW-01A	70 years, male, white, stage:ii, alive, 1621 days	55.9
						TCGA-DE-A69K-01A	58 years, female, black or african american, stage:iii, alive, 434 days	52.1			TCGA-55-1596-01A	55 years, male, asian, stage:iib, alive, 2065 days	92.8			TCGA-D5-6929-01A	49 years, female, white, stage:iv, alive, 408 days	173.5			TCGA-CV-A6JN-01A	53 years, male, white, alive, 906 days	59.4			TCGA-BR-6452-01A	78 years, female, white, stage:iia, alive, 1055 days	54.2			TCGA-CC-A8HT-01A	74 years, male, asian, stage:iiia, dead, 140 days	61.9			TCGA-IB-7897-01A	54 years, female, white, stage:iib, dead, 486 days	20.2			TCGA-A3-3322-01A	51 years, male, white, stage:i, alive, 1478 days	54			TCGA-XF-AAML-01A	75 years, male, white, stage:ii, dead, 232 days	55.9
						TCGA-KS-A4IC-01A	45 years, female, white, stage:iii, alive, 1073 days	52.1			TCGA-56-8629-01A	63 years, male, white, stage:iia, alive, 481 days	92.5			TCGA-CM-4748-01A	53 years, male, white, stage:iiib, alive, 792 days	173.1			TCGA-UF-A71B-01A	50 years, male, white, stage:iva, alive, 1506 days	59.3			TCGA-BR-4201-01A	66 years, female, white, dead, 940 days	54.1			TCGA-DD-A4NH-01A	65 years, female, white, stage:iiib, alive, 917 days	61.4			TCGA-HZ-8003-01A	65 years, female, white, stage:iib, dead, 596 days	20			TCGA-UZ-A9PO-01A	80 years, male, white, stage:i, alive, 1911 days	54			TCGA-XF-A9T0-01A	69 years, male, white, stage:iii, alive, 799 days	55.8
						TCGA-DJ-A3V3-01A	57 years, female, asian, stage:ii, alive, 931 days	52			TCGA-22-5480-01A	66 years, female, white, stage:ia, dead, 2170 days	92.5			TCGA-AZ-4315-01A	61 years, male, white, stage:iia, alive, 1776 days	172.6			TCGA-BA-A4II-01A	46 years, male, white, stage:ii, alive, 918 days	59.2			TCGA-CD-A48A-01A	57 years, male, asian, stage:iia, alive, 378 days	54			TCGA-DD-A116-01A	68 years, male, asian, stage:iiia, dead, 1622 days	61.2			TCGA-XN-A8T3-01A	67 years, male, white, stage:ib, alive, 951 days	19.6			TCGA-BP-4176-01A	64 years, male, white, stage:i, alive, 1955 days	53.9			TCGA-FD-A6TC-01A	79 years, female, white, stage:iii, alive, 187 days	55.8
						TCGA-E3-A3E2-01A	34 years, female, white, stage:i, alive, 1922 days	51.9			TCGA-85-A4JC-01A	84 years, male, white, stage:iia, dead, 604 days	92.3			TCGA-AA-3562-01A	82 years, male, stage:iiic, alive, 608 days	172.6			TCGA-CX-7082-01A	82 years, male, white, stage:iva, dead, 11 days	59.1			TCGA-BR-8677-01A	74 years, female, white, stage:iiib, alive, 813 days	53.8			TCGA-DD-A4NJ-01A	54 years, female, white, stage:ii, alive, 928 days	61.1			TCGA-IB-7646-01A	60 years, male, white, stage:iib, dead, 145 days	19.4			TCGA-BP-4756-01A	63 years, female, asian, stage:i, alive, 374 days	53.8			TCGA-K4-A5RH-01A	69 years, male, white, stage:iii, alive, 276 days	55.8
						TCGA-DJ-A13U-01A	60 years, male, white, stage:iii, alive, 1590 days	51.9			TCGA-05-5429-01A	60 years, male, stage:iiia, dead, 275 days	92			TCGA-CM-6164-01A	46 years, female, white, stage:iia, alive, 883 days	172			TCGA-CN-5366-01A	51 years, male, white, stage:iva, dead, 360 days	59			TCGA-BR-8590-01A	62 years, male, white, stage:iiic, dead, 284 days	53.7			TCGA-G3-A25T-01A	45 years, female, white, stage:iiia, alive, 1553 days	60.4			TCGA-3A-A9IU-01A	65 years, male, white, stage:iib, dead, 458 days	19.1			TCGA-CZ-5456-01A	57 years, male, white, stage:ii, alive, 2422 days	53.7			TCGA-CU-A0YN-01A	60 years, male, white, stage:iii, dead, 393 days	55.3
						TCGA-ET-A40R-01A	24 years, female, white, stage:i, alive, 1350 days	51.7			TCGA-77-7337-01A	65 years, male, white, stage:iib, dead, 3253 days	91.3			TCGA-DM-A1DA-01A	71 years, female, white, stage:iiic, dead, 228 days	172			TCGA-UF-A7JA-01A	66 years, female, white, stage:iva, alive, 2265 days	58.9			TCGA-FP-7735-01A	77 years, male, black or african american, stage:ib, dead, 106 days	53.5			TCGA-HP-A5N0-01A	88 years, female, dead, 1147 days	60.3			TCGA-3A-A9IR-01A	64 years, female, white, stage:ib, alive, 1542 days	18.4			TCGA-UZ-A9PZ-01A	65 years, male, white, stage:iii, alive, 657 days	53.6			TCGA-KQ-A41Q-01A	89 years, male, white, stage:iii, alive, 1429 days	55.1
						TCGA-EL-A3ZR-01A	46 years, female, white, stage:ii, alive, 1830 days	51.7			TCGA-34-5928-01A	83 years, female, white, stage:iib, alive, 1196 days	91.2			TCGA-D5-6924-01A	68 years, male, white, stage:iia, alive, 435 days	171.5			TCGA-CV-5971-01A	61 years, male, white, stage:iva, alive, 701 days	58.7			TCGA-VQ-A8PM-01A	56 years, male, white, stage:iv, dead, 57 days	53.4			TCGA-EP-A3RK-01A	73 years, male, white, stage:iiia, alive, 363 days	60.2			TCGA-FB-AAPS-01A	62 years, female, white, stage:iib, alive, 228 days	18			TCGA-A4-8098-01A	73 years, male, black or african american, stage:i, alive, 896 days	53.5			TCGA-DK-AA6M-01A	64 years, female, white, stage:ii, alive, 1582 days	55
						TCGA-ET-A4KQ-01A	45 years, female, white, stage:ii, alive, 955 days	51.7			TCGA-56-8504-01A	74 years, male, white, stage:ib, alive, 510 days	91.1			TCGA-AA-3979-01A	84 years, male, stage:iia, alive, 730 days	171.5			TCGA-CV-7178-01A	64 years, female, white, stage:iva, dead, 2166 days	58.7			TCGA-VQ-AA64-01A	68 years, male, white, stage:iiib, dead, 560 days	52.9			TCGA-2Y-A9HA-01A	70 years, male, white, stage:ii, dead, 36 days	60.1			TCGA-HZ-8315-01A	54 years, female, white, stage:iia, dead, 299 days	17.8			TCGA-B0-4842-01A	74 years, female, white, stage:iii, dead, 1724 days	53.5			TCGA-BL-A13I-01A	57 years, female, white, stage:iii, dead, 223 days	55
						TCGA-BJ-A18Y-01A	29 years, male, white, stage:i, alive, 1563 days	51.6			TCGA-85-A5B5-01A	58 years, male, white, stage:ia, alive, 111 days	90.2			TCGA-CL-4957-01A	79 years, female, dead, 425 days	171			TCGA-CV-5440-01A	52 years, male, white, stage:iva, alive, 3270 days	58.4			TCGA-CG-5732-01A	66 years, male, stage:iv, dead, 2100 days	52.8			TCGA-K7-A6G5-01A	66 years, male, white, stage:i, alive, 512 days	60			TCGA-IB-8126-01A	80 years, female, white, stage:iii, alive, 462 days	16.5			TCGA-4A-A93W-01A	66 years, female, white, stage:i, alive, 4 days	53.4			TCGA-DK-AA6P-01A	72 years, female, white, stage:ii, alive, 457 days	55
						TCGA-EL-A3CZ-01A	37 years, female, white, stage:i, alive, 2418 days	51.6			TCGA-NC-A5HM-01A	76 years, male, white, stage:ib, alive, 1212 days	89.9			TCGA-CM-5868-01A	59 years, female, white, stage:iva, alive, 518 days	170.7			TCGA-CV-7446-01A	66 years, male, white, stage:iva, dead, 1093 days	58.2			TCGA-BR-4253-01A	80 years, female, white, stage:iiia, dead, 124 days	52.8			TCGA-DD-AACX-01A	66 years, male, asian, stage:ii, alive, 170 days	60			TCGA-IB-A6UF-01A	63 years, male, white, stage:iib, alive, 666 days	13.8			TCGA-A4-7915-01A	35 years, female, black or african american, stage:ii, alive, 7 days	53.3			TCGA-FD-A3SJ-01A	59 years, male, white, stage:iv, dead, 739 days	54.9
						TCGA-ET-A39L-01A	20 years, female, stage:i, alive, 3299 days	51.5			TCGA-34-5231-01A	72 years, male, white, stage:ia, dead, 1984 days	89.7			TCGA-AA-A01C-01A	75 years, male, stage:iiia, alive, 457 days	170.6			TCGA-CN-A497-01A	63 years, male, stage:iii, alive, 1065 days	58.1			TCGA-BR-A4J4-01A	39 years, male, asian, stage:iiib, alive, 16 days	52.6			TCGA-MI-A75I-01A	61 years, male, black or african american, alive, 630 days	59.5								TCGA-AK-3445-01A	69 years, male, white, stage:iii, alive, 2392 days	53.2			TCGA-DK-A3WY-01A	67 years, female, white, stage:iii, alive, 4967 days	54.7
						TCGA-FE-A238-01A	36 years, female, white, stage:i, alive, 1215 days	51.5			TCGA-66-2765-01A	64 years, male, stage:ib, alive, 61 days	89.5			TCGA-DM-A1DB-01A	68 years, male, white, stage:iia, dead, 1348 days	170.5			TCGA-QK-A6II-01A	52 years, male, white, stage:iva, dead, 284 days	58.1			TCGA-BR-A44U-01A	70 years, male, white, stage:iiib, dead, 422 days	52.5			TCGA-ZS-A9CE-01A	79 years, female, white, stage:ii, alive, 1241 days	59.4								TCGA-CZ-5453-01A	67 years, male, white, stage:ii, dead, 2419 days	53			TCGA-XF-A9T4-01A	48 years, male, white, stage:iv, dead, 495 days	54.5
						TCGA-ET-A3BN-01A	33 years, female, asian, stage:i, alive, 859 days	51.5			TCGA-78-7158-01A	59 years, female, white, stage:iiib, dead, 179 days	89.2			TCGA-A6-3809-01A	71 years, female, white, stage:iib, alive, 996 days	169.1			TCGA-T2-A6WX-01A	73 years, female, white, dead, 209 days	57.9			TCGA-BR-8591-01A	79 years, male, white, stage:iiic, alive, 856 days	51.9			TCGA-FV-A3I1-01A	female, white, stage:ii, dead, 247 days	59.3								TCGA-B0-4698-01A	75 years, male, white, stage:iv, dead, 42 days	52.9			TCGA-XF-A9SJ-01A	83 years, male, white, stage:iv, dead, 98 days	53.9
						TCGA-DJ-A4UL-01A	68 years, female, white, stage:i, alive, 939 days	51.3			TCGA-62-8402-01A	73 years, female, white, stage:iiia, dead, 1498 days	89			TCGA-EI-6511-01A	52 years, male, white, stage:iiib, alive, 482 days	168.9			TCGA-CN-A641-01A	47 years, male, white, stage:iva, alive, 367 days	57.7			TCGA-VQ-A91A-01A	67 years, male, white, stage:iiib, alive, 1200 days	51.6			TCGA-BC-A217-01A	75 years, female, white, stage:ii, dead, 1397 days	59.2								TCGA-BP-5182-01A	56 years, male, white, stage:i, alive, 1165 days	52.6			TCGA-BT-A2LD-01A	78 years, female, white, stage:iv, dead, 623 days	53.7
						TCGA-ET-A39K-01A	48 years, female, white, stage:iii, alive, 3267 days	51.3			TCGA-60-2714-01A	66 years, female, white, stage:iib, alive, 1531 days	88.9			TCGA-AG-3593-01A	72 years, female, stage:iia, alive, 1035 days	168.7			TCGA-F7-A624-01A	73 years, male, white, stage:ii, alive, 378 days	57.6			TCGA-BR-8077-01A	58 years, female, white, stage:iiib, alive, 21 days	51.5			TCGA-ED-A4XI-01A	58 years, male, asian, stage:ii, alive, 819 days	59.1								TCGA-CZ-5451-01A	74 years, male, white, stage:ii, alive, 1929 days	52.5			TCGA-XF-AAMG-01A	49 years, male, white, stage:iii, alive, 3364 days	53.5
						TCGA-BJ-A3PU-01A	52 years, male, white, stage:iii, alive, 567 days	51.2			TCGA-77-7465-01A	59 years, male, white, stage:iia, alive, 990 days	88.8			TCGA-AZ-5407-01A	51 years, female, white, stage:i, alive, 2683 days	166.4			TCGA-CQ-5326-01A	67 years, male, white, stage:iva, dead, 89 days	57.6			TCGA-ZQ-A9CR-01A	79 years, female, white, stage:iiic, dead, 24 days	51.2			TCGA-DD-AACJ-01A	75 years, male, asian, stage:ii, alive, 2102 days	59.1								TCGA-UZ-A9Q0-01A	60 years, male, white, stage:i, alive, 3368 days	52.4			TCGA-GD-A2C5-01A	53 years, female, white, stage:iv, alive, 812 days	53.5
						TCGA-E8-A438-01A	23 years, female, white, stage:i, alive, 1019 days	51.2			TCGA-18-5592-01A	57 years, male, stage:iib, alive, 1519 days	88.6			TCGA-AG-4008-01A	63 years, male, stage:iia, alive, 518 days	165.8			TCGA-D6-8569-01A	52 years, male, white, stage:ii, alive, 770 days	57.6			TCGA-HU-A4H6-01A	72 years, female, asian, stage:iiia, alive, 644 days	51.2			TCGA-DD-A3A9-01A	64 years, female, white, stage:ivb, dead, 931 days	59								TCGA-DW-7836-01A	55 years, male, white, stage:i, alive, 1093 days	52.4			TCGA-E7-A7PW-01A	63 years, male, asian, stage:iii, alive, 416 days	53.3
						TCGA-L6-A4EP-01A	41 years, female, asian, stage:i, alive, 1016 days	51.1			TCGA-56-7582-01A	84 years, male, white, stage:ib, alive, 601 days	88.6			TCGA-CL-5917-01A	71 years, female, white, stage:iiic, alive, 2376 days	164.5			TCGA-BA-A4IG-01A	77 years, male, white, alive, 855 days	57.5			TCGA-CD-A4MG-01A	76 years, male, asian, stage:iia, dead, 200 days	51.1			TCGA-EP-A3JL-01A	76 years, male, white, stage:i, alive, 303 days	58.7								TCGA-GL-8500-01A	63 years, male, white, stage:i, alive, 841 days	52.4			TCGA-E7-A4IJ-01A	56 years, male, asian, stage:ii, dead, 674 days	53.3
						TCGA-DJ-A4UQ-01A	60 years, male, asian, stage:iva, alive, 1005 days	51			TCGA-LA-A446-01A	69 years, male, white, stage:ia, alive, 401 days	88.3			TCGA-A6-6648-01A	56 years, male, white, stage:iva, alive, 766 days	164.3			TCGA-BA-A6DL-01A	59 years, male, white, alive, 623 days	57.2			TCGA-CG-4477-01A	58 years, female, stage:ib, alive, 942 days	51			TCGA-CC-5260-01A	61 years, female, asian, stage:iiic, dead, 87 days	58.2								TCGA-B8-4143-01A	66 years, female, white, stage:iv, dead, 709 days	52.3			TCGA-GU-A42P-01A	72 years, male, white, stage:iv, dead, 332 days	53.3
						TCGA-ET-A39S-01A	27 years, female, white, stage:i, alive, 1676 days	51			TCGA-22-4595-01A	57 years, male, white, stage:iiia, dead, 734 days	88.3			TCGA-AG-3600-01A	62 years, male, stage:iiic, alive, 184 days	164			TCGA-IQ-A61H-01A	76 years, male, white, stage:ii, alive, 1138 days	57.2			TCGA-VQ-AA6A-01A	56 years, male, white, stage:iiic, alive, 1184 days	51			TCGA-WX-AA46-01A	62 years, male, white, stage:ii, alive, 756 days	58.1								TCGA-BQ-7053-01A	57 years, female, black or african american, stage:iii, alive, 1516 days	52.1			TCGA-FD-A43X-01A	84 years, male, white, stage:ii, alive, 110 days	53.1
						TCGA-DJ-A4V5-01A	55 years, male, white, stage:iva, alive, 1076 days	51			TCGA-56-7222-01A	60 years, male, white, stage:ib, dead, 562 days	88.2			TCGA-AA-A01Z-01A	68 years, male, stage:ii, alive, 1126 days	163.7			TCGA-CN-4731-01A	63 years, female, white, stage:iva, dead, 998 days	57.1			TCGA-BR-4257-01A	79 years, female, white, dead, 294 days	51			TCGA-FV-A3I0-01A	76 years, female, white, stage:ii, alive, 848 days	58								TCGA-BP-4768-01A	72 years, female, white, stage:i, alive, 400 days	52			TCGA-FD-A3B7-01A	66 years, male, black or african american, stage:iii, dead, 122 days	53.1
						TCGA-DJ-A2PN-01A	70 years, female, white, stage:i, alive, 307 days	51			TCGA-J1-A4AH-01A	70 years, male, white, stage:iia, alive, 581 days	88.1			TCGA-AA-A029-01A	67 years, male, stage:ii, alive, 1581 days	162.5			TCGA-CV-A6JE-01A	78 years, male, white, alive, 1075 days	57.1			TCGA-R5-A7ZR-01A	70 years, female, black or african american, stage:iii, dead, 185 days	50.9			TCGA-5C-AAPD-01A	61 years, male, asian, stage:ii, alive, 20 days	57.5								TCGA-A3-3329-01A	75 years, male, white, stage:i, alive, 1624 days	51.9			TCGA-G2-A3VY-01A	66 years, male, asian, stage:ii, alive, 536 days	52.8
						TCGA-FE-A231-01A	70 years, male, white, stage:iva, alive, 961 days	50.8			TCGA-77-7140-01A	69 years, female, white, stage:iib, dead, 632 days	87.6			TCGA-AY-4070-01A	51 years, female, black or african american, stage:iiic, dead, 496 days	162.4			TCGA-D6-A74Q-01A	67 years, male, white, stage:iva, alive, 710 days	56.8			TCGA-BR-8081-01A	71 years, female, white, stage:iib, alive, 981 days	50.8			TCGA-DD-AAVR-01A	44 years, male, asian, stage:i, alive, 2513 days	57.4								TCGA-A3-3352-01A	male, white, stage:iii, dead, 561 days	51.9			TCGA-CF-A47S-01A	41 years, male, asian, stage:ii, alive, 333 days	52.6
						TCGA-BJ-A0Z5-01A	58 years, male, white, stage:iii, alive, 448 days	50.7			TCGA-58-A46K-01A	59 years, male, white, stage:iiia, dead, 1045 days	87.6			TCGA-AG-4001-01A	74 years, female, stage:iia, alive, 1096 days	162			TCGA-D6-6516-01A	69 years, male, white, stage:i, alive, 773 days	56.5			TCGA-BR-7722-01A	62 years, male, white, stage:iib, dead, 466 days	50.7			TCGA-G3-A6UC-01A	65 years, male, white, stage:iiib, alive, 671 days	57.1								TCGA-B9-A5W8-01A	50 years, male, black or african american, stage:ii, alive, 524 days	51.8			TCGA-DK-A1A3-01A	60 years, male, white, stage:iv, dead, 665 days	52.4
						TCGA-EM-A2OV-01A	64 years, female, asian, stage:ii, alive, 674 days	50.6			TCGA-91-6847-01A	62 years, female, white, stage:ib, alive, 842 days	87.3			TCGA-EI-6885-01A	57 years, female, white, stage:iv, alive, 415 days	161.7			TCGA-F7-A61S-01A	62 years, male, white, stage:iii, alive, 576 days	56.5			TCGA-BR-8367-01A	56 years, male, white, stage:iiib, dead, 801 days	50.6			TCGA-LG-A9QC-01A	48 years, male, white, stage:i, alive, 425 days	56.5								TCGA-5P-A9K0-01A	75 years, male, white, alive, 677 days	51.6			TCGA-BT-A3PK-01A	80 years, male, white, stage:ii, dead, 303 days	52.3
						TCGA-DJ-A3VK-01A	63 years, male, white, stage:iii, alive, 753 days	50.4			TCGA-43-8116-01A	73 years, male, white, stage:ia, alive, 358 days	87.2			TCGA-AU-3779-01A	80 years, female, white, stage:iia, alive, 441 days	161.7			TCGA-F7-7848-01A	47 years, male, white, stage:iva, alive, 1131 days	56.4			TCGA-CG-5719-01A	54 years, female, stage:iv, alive, 31 days	50.3			TCGA-G3-A5SI-01A	44 years, male, asian, stage:ii, dead, 768 days	56.3								TCGA-P4-AAVK-01A	74 years, male, white, stage:iii, alive, 1590 days	51.6			TCGA-ZF-A9R2-01A	75 years, male, white, stage:ii, alive, 642 days	52.3
						TCGA-EL-A4K2-01A	43 years, female, white, stage:i, alive, 928 days	50.3			TCGA-22-5479-01A	64 years, male, white, stage:ib, dead, 2625 days	87.2			TCGA-CI-6621-01A	63 years, male, white, stage:iiib, alive, 419 days	161.5			TCGA-CV-5966-01A	63 years, female, white, stage:iva, dead, 545 days	56.2			TCGA-VQ-A8DT-01A	43 years, male, stage:iiib, alive, 1484 days	50.3			TCGA-2Y-A9H4-01A	68 years, male, black or african american, stage:i, alive, 1452 days	56.2								TCGA-CJ-4635-01A	48 years, male, white, stage:i, alive, 1416 days	51.4			TCGA-XF-A9SX-01A	63 years, female, white, stage:iv, dead, 719 days	52
						TCGA-L6-A4ET-01A	49 years, female, white, stage:ivc, alive, 664 days	50.3			TCGA-05-4390-01A	58 years, female, stage:ib, alive, 1126 days	86.9			TCGA-AG-3909-01A	69 years, female, stage:iiib, alive, 608 days	161.4			TCGA-CR-5247-01A	48 years, male, black or african american, alive, 358 days	56.2			TCGA-VQ-A91E-01A	67 years, female, white, stage:iiib, alive, 664 days	50.2			TCGA-DD-AAW3-01A	69 years, male, asian, stage:i, alive, 1633 days	56.1								TCGA-CZ-5452-01A	69 years, male, white, stage:ii, alive, 1789 days	51.4			TCGA-DK-A6B6-01A	57 years, male, white, stage:ii, alive, 1115 days	51.9
						TCGA-CE-A482-01A	27 years, female, asian, stage:i, alive, 325 days	50.2			TCGA-37-4132-01A	61 years, female, white, stage:iv, alive, 227 days	86.7			TCGA-DM-A282-01A	61 years, female, white, stage:iia, alive, 4233 days	161.4			TCGA-CR-7365-01A	60 years, male, white, stage:iva, alive, 1191 days	56.1			TCGA-FP-8211-01A	62 years, male, white, stage:iib, alive, 413 days	50.2			TCGA-ZS-A9CG-01A	55 years, male, white, stage:ii, alive, 341 days	56								TCGA-CW-5585-01A	51 years, male, white, stage:iv, alive, 2609 days	51.3			TCGA-FD-A43P-01A	74 years, male, black or african american, stage:ii, alive, 832 days	51.9
						TCGA-BJ-A0ZJ-01A	36 years, male, white, stage:i, alive, 1280 days	50.1			TCGA-33-AASL-01A	57 years, female, black or african american, stage:ia, dead, 826 days	86.7			TCGA-A6-5659-01A	82 years, male, white, stage:i, alive, 926 days	160.8			TCGA-UF-A7JV-01A	62 years, female, white, stage:iva, dead, 90 days	55.9			TCGA-BR-8291-01A	61 years, male, white, stage:iib, dead, 607 days	50.1			TCGA-DD-AAD6-01A	66 years, male, asian, stage:iiia, alive, 672 days	55.8								TCGA-G7-6796-01A	58 years, male, white, stage:i, alive, 2173 days	51.2			TCGA-ZF-A9R4-01A	83 years, male, white, stage:ii, alive, 921 days	51.8
						TCGA-E8-A415-01A	39 years, female, asian, stage:i, alive, 944 days	50.1			TCGA-73-4659-01A	66 years, male, white, stage:iiia, dead, 711 days	86.6			TCGA-AA-A01T-01A	63 years, female, stage:iii, alive, 1005 days	160.7			TCGA-CN-A499-01A	60 years, female, white, stage:ii, alive, 717 days	55.9			TCGA-BR-8487-01A	64 years, female, white, stage:iia, alive, 34 days	50			TCGA-DD-AADC-01A	53 years, male, asian, stage:i, dead, 425 days	55.8								TCGA-CJ-4874-01A	73 years, female, white, stage:i, alive, 2283 days	51.2			TCGA-DK-A2I1-01A	73 years, female, white, stage:ii, alive, 546 days	51.8
						TCGA-DJ-A2PR-01A	27 years, male, asian, stage:i, alive, 835 days	50			TCGA-33-4533-01A	76 years, female, black or african american, stage:ib, alive, 4068 days	86.3			TCGA-CI-6623-01B	44 years, male, white, stage:i, alive, 1443 days	160.4			TCGA-CV-6940-01A	80 years, female, white, stage:iii, dead, 804 days	55.9			TCGA-CG-4444-01A	76 years, male, stage:iiia, alive, 1431 days	49.8			TCGA-DD-AAD8-01A	73 years, female, asian, stage:i, alive, 1219 days	55.5								TCGA-G6-A8L7-01A	81 years, female, black or african american, stage:i, alive, 2133 days	51.1			TCGA-DK-AA77-01A	61 years, male, white, stage:ii, alive, 618 days	51.6
						TCGA-EL-A3GX-01A	41 years, female, white, stage:i, alive, 4494 days	50			TCGA-95-7562-01A	71 years, male, black or african american, stage:iia, dead, 87 days	85.9			TCGA-AA-A01F-01A	72 years, male, stage:iiib, alive, 974 days	160.1			TCGA-CV-A6JY-01A	69 years, male, white, stage:iva, alive, 646 days	55.9			TCGA-VQ-A924-01A	69 years, male, stage:ii, dead, 1686 days	49.8			TCGA-CC-5259-01A	60 years, female, asian, stage:iiic, alive, 250 days	55.4								TCGA-BQ-7046-01A	61 years, male, white, stage:i, alive, 2948 days	51.1			TCGA-E7-A97P-01A	73 years, male, asian, stage:ii, dead, 437 days	51.4
						TCGA-DJ-A3VA-01A	39 years, female, stage:i, alive, 755 days	50			TCGA-66-2783-01A	67 years, male, stage:iiib, alive, 759 days	85.8			TCGA-A6-2682-01A	70 years, male, white, stage:iv, dead, 424 days	159.3			TCGA-BB-A5HU-01A	47 years, male, white, stage:iva, alive, 782 days	55.9			TCGA-HU-A4GX-01A	70 years, female, asian, stage:iiic, alive, 616 days	49.7			TCGA-CC-5263-01A	35 years, male, asian, stage:iiia, dead, 129 days	55.3								TCGA-BP-5184-01A	54 years, male, white, stage:i, alive, 1133 days	51			TCGA-DK-A3WW-01A	57 years, male, white, stage:iii, alive, 633 days	51.3
						TCGA-EL-A4KD-01A	41 years, male, white, stage:i, alive, 1326 days	50			TCGA-96-A4JL-01A	78 years, female, asian, stage:iia, alive, 842 days	85.3			TCGA-AA-3811-01A	84 years, female, stage:iii, dead, 306 days	158			TCGA-CQ-5323-01A	82 years, male, white, stage:i, alive, 1466 days	55.9			TCGA-IN-A6RI-01A	45 years, male, white, stage:i, alive, 559 days	49.7			TCGA-G3-A7M6-01A	60 years, female, white, stage:i, alive, 632 days	54.4								TCGA-BP-4762-01A	42 years, male, white, stage:i, dead, 1343 days	51			TCGA-ZF-AA4W-01A	56 years, male, white, stage:iii, alive, 1830 days	51.1
						TCGA-CE-A481-01A	41 years, female, asian, stage:i, alive, 346 days	49.9			TCGA-05-4389-01A	70 years, male, stage:ia, alive, 1369 days	85.1			TCGA-AA-3844-01A	78 years, female, stage:iiic, alive, 454 days	157.8			TCGA-BA-6868-01B	53 years, male, black or african american, dead, 472 days	55.8			TCGA-BR-8682-01A	52 years, male, asian, stage:iib, alive, 991 days	49.7			TCGA-DD-A73D-01A	68 years, female, white, stage:ii, alive, 693 days	54.4								TCGA-P4-A5E6-01A	67 years, male, black or african american, stage:iii, alive, 3035 days	51			TCGA-FD-A5BR-01A	57 years, male, white, stage:ii, alive, 813 days	51.1
						TCGA-EM-A4FU-01A	35 years, male, stage:i, alive, 1840 days	49.9			TCGA-60-2696-01A	76 years, female, black or african american, stage:iia, dead, 109 days	85			TCGA-D5-6532-01A	61 years, male, white, stage:iia, alive, 555 days	157.5			TCGA-TN-A7HL-01A	59 years, male, white, stage:iva, alive, 619 days	55.6			TCGA-FP-7998-01A	77 years, male, white, stage:iiic, alive, 678 days	49			TCGA-BC-A10S-01A	81 years, male, white, dead, 1423 days	53.9								TCGA-A3-3380-01A	54 years, male, stage:i, alive, 567 days	50.9			TCGA-BT-A20P-01A	81 years, female, white, stage:iii, dead, 544 days	51.1
						TCGA-EM-A2P0-01A	33 years, male, stage:i, alive, 535 days	49.8			TCGA-34-5234-01A	71 years, female, white, stage:ia, alive, 2271 days	85			TCGA-AF-4110-01A	77 years, male, white, stage:iva, alive, 912 days	157.2			TCGA-HD-A4C1-01A	41 years, female, black or african american, stage:iva, alive, 11 days	55			TCGA-D7-6520-01A	53 years, male, white, stage:iiia, alive, 573 days	48.9			TCGA-CC-A8HV-01A	51 years, female, asian, stage:ii, dead, 279 days	53.8								TCGA-CJ-5679-01A	73 years, male, white, stage:iii, dead, 679 days	50.5			TCGA-R3-A69X-01A	70 years, male, white, stage:iii, alive, 433 days	50.7
						TCGA-BJ-A2NA-01A	77 years, male, white, stage:iii, alive, 577 days	49.8			TCGA-98-A53I-01A	64 years, male, white, stage:iia, alive, 565 days	85			TCGA-AG-A026-01A	66 years, male, stage:ii, dead, 59 days	156.2			TCGA-CN-4742-01A	48 years, female, white, stage:iva, dead, 397 days	55			TCGA-RD-A8N5-01A	78 years, male, white, stage:iiia, dead, 1747 days	48.9			TCGA-CC-A7IK-01A	59 years, male, asian, stage:iiia, dead, 262 days	53.6								TCGA-CW-5581-01A	44 years, male, white, stage:i, alive, 2799 days	50.3			TCGA-KQ-A41O-01A	84 years, male, stage:iv, alive, 1538 days	50.5
						TCGA-ET-A3BO-01A	44 years, female, white, stage:i, alive, 1533 days	49.8			TCGA-56-7221-01A	79 years, male, white, stage:ib, alive, 608 days	84.8			TCGA-CM-5864-01A	60 years, male, white, stage:i, alive, 457 days	155.7			TCGA-CV-5976-01A	50 years, male, white, stage:iva, alive, 1478 days	54.6			TCGA-RD-A8N1-01A	70 years, male, white, stage:iiib, alive, 3519 days	48.6			TCGA-FV-A4ZP-01A	78 years, male, white, stage:iiia, dead, 2486 days	53.2								TCGA-MH-A562-01A	57 years, male, black or african american, stage:i, alive, 616 days	50.2			TCGA-ZF-A9R0-01A	82 years, male, white, stage:iii, dead, 680 days	50.5
						TCGA-J8-A3O2-01A	39 years, male, white, stage:i, alive, 342 days	49.7			TCGA-L3-A524-01A	45 years, female, white, stage:iib, dead, 490 days	84.6			TCGA-AG-3902-01A	61 years, male, stage:iia, alive, 974 days	155			TCGA-CN-A6V3-01A	61 years, male, white, stage:iva, alive, 742 days	54.6			TCGA-BR-8286-01A	49 years, male, white, stage:ii, alive, 895 days	48.4			TCGA-DD-AACF-01A	68 years, male, asian, stage:i, dead, 365 days	53.2								TCGA-A4-7287-01A	75 years, female, white, stage:i, dead, 597 days	50.2			TCGA-DK-AA6X-01A	63 years, male, white, stage:ii, alive, 467 days	50.4
						TCGA-FE-A3PD-01A	17 years, female, white, stage:i, alive, 2396 days	49.7			TCGA-77-8148-01A	68 years, male, stage:iiia, alive, 2023 days	84.5			TCGA-AG-A023-01A	62 years, female, stage:iv, dead, 1581 days	154.2			TCGA-CV-6933-01A	53 years, male, white, stage:iii, dead, 2741 days	54.5			TCGA-CG-4475-01A	76 years, male, stage:iib, alive, 699 days	48.3			TCGA-DD-A3A3-01A	45 years, male, asian, stage:i, dead, 535 days	53								TCGA-IA-A83T-01A	80 years, male, white, dead, 2684 days	50.2			TCGA-HQ-A5ND-01A	78 years, male, stage:iv, dead, 274 days	50.4
						TCGA-DJ-A3UV-01A	18 years, female, white, stage:i, alive, 1466 days	49.6			TCGA-05-4432-01A	66 years, male, stage:iib, alive, 761 days	84.4			TCGA-AG-3599-01A	70 years, male, stage:i, alive, 366 days	154.1			TCGA-CV-A6JM-01A	85 years, male, white, dead, 194 days	54.3			TCGA-D7-6522-01A	58 years, male, white, stage:ib, alive, 566 days	48.3			TCGA-WX-AA44-01A	64 years, female, white, stage:i, alive, 615 days	52.9								TCGA-B0-4694-01A	72 years, male, white, stage:iii, dead, 106 days	50.1			TCGA-FD-A5BV-01A	47 years, female, white, stage:iii, dead, 163 days	50.2
						TCGA-EM-A3AR-01A	41 years, male, stage:i, alive, 1133 days	49.4			TCGA-MP-A4TA-01A	75 years, female, white, stage:ia, dead, 950 days	84.4			TCGA-AG-3892-01A	57 years, female, stage:i, alive, 396 days	153.9			TCGA-CV-6953-01A	80 years, female, white, stage:iii, dead, 1641 days	54.3			TCGA-CD-8530-01A	52 years, male, asian, stage:ii, alive, 377 days	48.2			TCGA-DD-A11D-01A	57 years, female, white, stage:i, dead, 1560 days	52.9								TCGA-B8-A54H-01A	69 years, female, black or african american, stage:ii, alive, 256 days	49.9			TCGA-G2-A2EO-01A	69 years, male, white, stage:iii, dead, 1804 days	50.2
						TCGA-BJ-A0ZH-01A	52 years, female, white, stage:iva, alive, 460 days	49.3			TCGA-50-5066-01A	72 years, male, black or african american, stage:ib, alive, 1442 days	84.3			TCGA-AA-3511-01A	64 years, male, stage:ii, alive, 212 days	152.8			TCGA-BA-A6DE-01A	70 years, female, white, stage:ii, alive, 440 days	54.2			TCGA-R5-A7ZI-01A	44 years, female, white, stage:iv, alive, 2267 days	48.2			TCGA-DD-A1EC-01A	20 years, female, white, stage:i, alive, 602 days	52.8								TCGA-CJ-4894-01A	58 years, male, white, stage:iii, dead, 841 days	49.9			TCGA-DK-AA6Q-01A	61 years, female, white, stage:iv, dead, 413 days	50.2
						TCGA-MK-A4N7-01A	20 years, female, white, stage:i, alive, 987 days	49.3			TCGA-22-0940-01A	71 years, male, white, stage:iia, dead, 669 days	84.1			TCGA-AA-3509-01A	54 years, female, stage:ii, alive, 1915 days	152.4			TCGA-CN-6995-01A	79 years, male, white, stage:iva, dead, 112 days	54			TCGA-BR-8486-01A	90 years, female, white, stage:ia, alive, 615 days	48.1			TCGA-DD-AADI-01A	43 years, female, asian, stage:i, alive, 1085 days	52.7								TCGA-IZ-8195-01A	82 years, male, white, stage:ii, alive, 677 days	49.9			TCGA-XF-A8HG-01A	69 years, male, white, stage:iii, dead, 467 days	50.2
						TCGA-DJ-A3UY-01A	32 years, female, white, stage:i, alive, 1091 days	49.2			TCGA-33-A4WN-01A	61 years, male, white, stage:ib, dead, 143 days	84			TCGA-D5-6533-01A	68 years, female, white, alive, 775 days	152.3			TCGA-CV-5436-01A	65 years, male, stage:iva, dead, 584 days	53.9			TCGA-HU-A4GC-01A	74 years, male, asian, stage:iiib, alive, 99 days	48			TCGA-G3-A25X-01A	73 years, male, asian, stage:ii, alive, 1779 days	52.4								TCGA-Y8-A896-01A	62 years, male, white, stage:iii, alive, 567 days	49.9			TCGA-GU-A42R-01A	68 years, male, white, stage:iv, dead, 577 days	50.1
						TCGA-ET-A25I-01A	37 years, female, white, stage:i, alive, 2485 days	49.1			TCGA-33-4566-01A	40 years, male, white, stage:ib, dead, 5287 days	84			TCGA-AF-3913-01A	60 years, male, black or african american, stage:iv, dead, 316 days	151.4			TCGA-CQ-6229-01A	61 years, male, white, stage:ii, alive, 1179 days	53.8			TCGA-BR-6458-01A	57 years, female, white, stage:iib, dead, 588 days	47.9			TCGA-DD-AACQ-01A	50 years, male, asian, stage:ii, dead, 432 days	52.3								TCGA-B3-4103-01A	56 years, male, white, stage:i, alive, 930 days	49.6			TCGA-UY-A78L-01A	62 years, male, white, stage:iv, alive, 1127 days	49.9
						TCGA-EM-A2CM-01A	62 years, female, stage:iii, alive, 1253 days	49.1			TCGA-78-7152-01A	65 years, male, white, stage:ib, dead, 1215 days	83.8			TCGA-CI-6619-01B	41 years, male, white, stage:iv, alive, 184 days	150.6			TCGA-HL-7533-01A	65 years, male, white, alive, 1057 days	53.6			TCGA-BR-7959-01A	59 years, male, white, stage:iiia, alive, 1010 days	47.7			TCGA-5C-A9VH-01A	70 years, male, white, stage:i, alive, 322 days	52.2								TCGA-Y8-A8S0-01A	58 years, male, white, stage:i, alive, 183 days	49.6			TCGA-GU-A766-01A	62 years, male, white, stage:ii, alive, 480 days	49.9
						TCGA-ET-A25G-01A	57 years, female, white, stage:iii, alive, 2492 days	49.1			TCGA-60-2695-01A	74 years, female, white, stage:ib, alive, 642 days	83.8			TCGA-AA-3544-01A	68 years, male, stage:i, alive, 426 days	150.6			TCGA-TN-A7HJ-01A	51 years, male, white, stage:iva, alive, 403 days	53.5			TCGA-VQ-A8PX-01A	51 years, male, stage:ia, alive, 1964 days	47.6			TCGA-MI-A75H-01A	77 years, male, white, alive, 747 days	51.8								TCGA-J7-6720-01A	42 years, male, asian, stage:i, alive, 388 days	49.6			TCGA-DK-A1AD-01A	69 years, male, white, stage:iv, alive, 3420 days	49.8
						TCGA-BJ-A0Z3-01A	33 years, female, white, stage:i, alive, 497 days	49.1			TCGA-77-7138-01A	67 years, male, stage:ib, dead, 340 days	83.7			TCGA-A6-2685-01A	48 years, female, black or african american, stage:iia, alive, 1133 days	150.6			TCGA-CV-7095-01A	87 years, female, stage:ii, dead, 572 days	53.5			TCGA-BR-4267-01A	51 years, male, white, stage:ib, dead, 188 days	47.5			TCGA-ED-A459-01A	47 years, male, asian, stage:ii, alive, 910 days	51.8								TCGA-UZ-A9PS-01A	62 years, female, black or african american, stage:ii, alive, 2167 days	49.5			TCGA-FD-A5BZ-01A	77 years, female, white, stage:iv, dead, 835 days	49.6
						TCGA-BJ-A3EZ-01A	51 years, male, white, stage:iva, alive, 487 days	49			TCGA-33-4582-01A	55 years, male, white, stage:ia, dead, 3149 days	83.6			TCGA-AG-3586-01A	72 years, female, stage:iii, alive, 31 days	150.5			TCGA-P3-A6T0-01A	47 years, female, white, stage:iva, alive, 578 days	53.4			TCGA-CG-4443-01A	68 years, male, stage:ia, alive, 912 days	47.3			TCGA-BD-A3EP-01A	76 years, female, black or african american, stage:i, alive, 409 days	51.7								TCGA-2Z-A9JE-01A	59 years, male, white, stage:i, alive, 1728 days	49.4			TCGA-ZF-A9R5-01A	59 years, male, white, stage:iii, alive, 1090 days	49.6
						TCGA-ET-A3DW-01A	64 years, male, asian, stage:iii, alive, 752 days	49			TCGA-05-5428-01A	57 years, male, stage:iia, alive, 670 days	83.3			TCGA-DY-A0XA-01A	57 years, female, white, stage:iia, alive, 3846 days	150.5			TCGA-P3-A6T8-01A	54 years, male, white, stage:iva, alive, 400 days	53.3			TCGA-RD-A8N9-01A	63 years, female, asian, stage:ii, alive, 1083 days	46.6			TCGA-K7-A5RG-01A	66 years, male, black or african american, stage:i, alive, 519 days	51.5								TCGA-DV-5566-01A	67 years, female, white, stage:i, alive, 1398 days	49.3			TCGA-CF-A5UA-01A	67 years, male, asian, stage:ii, alive, 365 days	49.5
						TCGA-FK-A3SG-01A	21 years, female, white, stage:i, alive, 28 days	49			TCGA-21-1075-01A	57 years, male, white, stage:iib, alive, 2134 days	83.3			TCGA-AA-3973-01A	69 years, male, stage:iv, alive, 397 days	150.4			TCGA-CQ-A4CE-01A	76 years, female, stage:ii, alive, 897 days	53.2			TCGA-BR-6457-01A	69 years, male, white, stage:iia, alive, 416 days	46.4			TCGA-CC-A7IG-01A	47 years, male, asian, stage:ii, dead, 299 days	51.1								TCGA-B0-4828-01A	79 years, male, white, stage:iv, dead, 307 days	49.3			TCGA-UY-A8OC-01A	90 years, male, white, stage:iv, dead, 92 days	49.5
						TCGA-ET-A25M-01A	33 years, male, white, stage:i, alive, 1831 days	49			TCGA-43-7658-01A	75 years, female, white, stage:ia, dead, 2378 days	83.1			TCGA-DM-A0X9-01A	71 years, female, white, stage:iia, alive, 3641 days	150.1			TCGA-CN-5363-01A	48 years, male, black or african american, stage:ivb, dead, 253 days	53.2			TCGA-IN-A6RL-01A	84 years, male, white, dead, 406 days	46.4			TCGA-BC-A8YO-01A	66 years, female, white, stage:iiic, alive, 562 days	50.9								TCGA-BP-4976-01A	77 years, male, white, stage:i, alive, 1632 days	49.3			TCGA-CF-A3MG-01A	48 years, male, asian, stage:ii, alive, 369 days	49.4
						TCGA-DJ-A3UX-01A	46 years, female, white, stage:i, alive, 345 days	48.9			TCGA-78-7153-01A	65 years, female, white, stage:ib, alive, 3635 days	82.6			TCGA-AF-5654-01A	73 years, female, white, stage:i, dead, 512 days	150			TCGA-CN-6018-01A	85 years, female, white, stage:iva, dead, 580 days	53			TCGA-BR-7901-01A	74 years, male, white, stage:iib, dead, 105 days	46.1			TCGA-EP-A2KA-01A	52 years, female, white, stage:iiia, dead, 627 days	50.9								TCGA-B0-5703-01A	73 years, male, white, stage:i, alive, 2246 days	49.2			TCGA-E7-A3Y1-01A	57 years, male, white, stage:ii, alive, 163 days	48.9
						TCGA-E8-A3X7-01A	57 years, female, white, stage:iva, alive, 951 days	48.9			TCGA-55-6972-01A	72 years, male, white, stage:ib, dead, 1632 days	82.6			TCGA-AA-3971-01A	58 years, male, stage:iii, alive, 489 days	149.7			TCGA-CQ-A4CH-01A	58 years, male, asian, stage:ii, dead, 379 days	52.9			TCGA-BR-8683-01A	75 years, male, asian, stage:iiib, dead, 300 days	45.9			TCGA-DD-AADM-01A	58 years, male, asian, stage:ii, dead, 12 days	50.6								TCGA-B0-5116-01A	53 years, male, white, stage:iii, alive, 1274 days	49.1			TCGA-FD-A3NA-01A	60 years, male, white, stage:ii, alive, 1845 days	48.5
						TCGA-DJ-A2PW-01A	65 years, male, white, stage:iii, alive, 1060 days	48.9			TCGA-22-5473-01A	78 years, male, white, dead, 1933 days	82.1			TCGA-EI-6513-01A	59 years, male, white, stage:iiib, alive, 497 days	149.6			TCGA-P3-A5QF-01A	49 years, male, white, stage:iva, dead, 330 days	52.8			TCGA-VQ-A8E7-01B	59 years, male, white, stage:iv, alive, 1138 days	45.9			TCGA-RC-A7S9-01A	47 years, female, asian, stage:i, alive, 640 days	50.5								TCGA-3Z-A93Z-01A	69 years, male, black or african american, stage:i, alive, 385 days	49.1			TCGA-E7-A7DV-01A	44 years, male, white, stage:iv, alive, 37 days	48.5
						TCGA-BJ-A28R-01A	38 years, female, white, stage:i, alive, 1282 days	48.8			TCGA-77-8154-01A	67 years, male, stage:ia, alive, 1841 days	81.9			TCGA-DM-A1D6-01A	88 years, male, white, stage:iia, dead, 1518 days	148.8			TCGA-CR-7398-01A	53 years, female, white, stage:ii, alive, 156 days	52.8			TCGA-MX-A5UJ-01A	86 years, female, white, stage:iiia, alive, 600 days	45.7			TCGA-G3-AAV7-01A	38 years, male, asian, stage:ii, alive, 361 days	50.2								TCGA-2K-A9WE-01A	53 years, male, white, stage:ii, alive, 214 days	49.1			TCGA-ZF-A9RF-01A	74 years, male, white, stage:ii, alive, 1949 days	48.4
						TCGA-BJ-A2P4-01A	29 years, female, white, stage:i, alive, 390 days	48.8			TCGA-22-4599-01A	73 years, female, white, stage:ib, dead, 1161 days	81.3			TCGA-DC-6157-01A	48 years, male, black or african american, stage:i, alive, 1581 days	148.6			TCGA-UF-A7JK-01A	59 years, male, stage:iva, dead, 424 days	52.8			TCGA-D7-6519-01A	64 years, female, white, alive, 625 days	45.7			TCGA-BC-A10R-01A	66 years, female, white, dead, 308 days	50								TCGA-A3-3362-01A	60 years, female, white, stage:i, alive, 1559 days	49			TCGA-BT-A2LA-01A	54 years, male, white, stage:iii, alive, 522 days	48.4
						TCGA-EM-A3AK-01A	62 years, female, stage:i, alive, 477 days	48.7			TCGA-91-8496-01A	63 years, female, white, stage:ib, alive, 505 days	81.2			TCGA-G4-6306-01A	71 years, male, white, alive, 1359 days	148.5			TCGA-CV-5978-01A	53 years, female, black or african american, stage:ivb, dead, 215 days	52.8			TCGA-VQ-A94U-01A	71 years, male, white, stage:iib, alive, 819 days	45.4			TCGA-DD-A3A2-01A	76 years, female, white, stage:i, dead, 2131 days	50								TCGA-CJ-4891-01A	57 years, female, white, stage:iii, dead, 819 days	49			TCGA-CF-A8HX-01A	55 years, female, asian, stage:ii, alive, 345 days	48.3
						TCGA-FE-A22Z-01A	61 years, female, white, stage:iva, alive, 2243 days	48.7			TCGA-O2-A52V-01A	75 years, female, black or african american, stage:ii, dead, 1335 days	81.2			TCGA-AG-A032-01A	68 years, male, stage:iiib, alive, 1157 days	148.2			TCGA-CR-7389-01A	55 years, male, black or african american, alive, 392 days	52.6			TCGA-VQ-A922-01A	70 years, male, stage:iv, dead, 275 days	45.3			TCGA-WQ-AB4B-01A	62 years, male, white, stage:ii, alive, 395 days	49.9								TCGA-BP-4803-01A	79 years, male, white, stage:iii, alive, 204 days	49			TCGA-DK-A1AA-01A	57 years, male, white, stage:iii, alive, 578 days	48.2
						TCGA-ET-A3BQ-01B	27 years, female, white, stage:i, alive, 2331 days	48.6			TCGA-77-8150-01A	64 years, male, stage:iiia, dead, 1655 days	81			TCGA-A6-6652-01A	59 years, male, black or african american, stage:iva, alive, 751 days	147.4			TCGA-CQ-A4CD-01A	69 years, male, white, stage:iva, alive, 1022 days	52.6			TCGA-VQ-A91U-01A	78 years, male, asian, stage:iiia, dead, 52 days	44.8			TCGA-PD-A5DF-01A	58 years, female, white, stage:iiib, dead, 639 days	49.8								TCGA-AL-3466-01A	41 years, male, white, stage:iv, dead, 293 days	48.9			TCGA-GV-A3QF-01A	79 years, male, white, stage:iv, dead, 617 days	48.1
						TCGA-IM-A3EB-01A	32 years, female, white, stage:i, alive, 1488 days	48.6			TCGA-18-3406-01A	67 years, male, white, stage:ia, dead, 371 days	81			TCGA-AH-6549-01A	66 years, male, white, alive, 532 days	147.4			TCGA-CV-7418-01A	62 years, male, black or african american, stage:iva, dead, 789 days	52.4			TCGA-BR-A4CS-01A	77 years, male, white, stage:iiic, dead, 45 days	44.8			TCGA-BC-A5W4-01A	69 years, male, white, stage:iiia, dead, 547 days	49.7								TCGA-CJ-5680-01A	65 years, female, white, stage:iv, dead, 768 days	48.9			TCGA-K4-A3WV-01A	77 years, female, white, stage:ii, alive, 646 days	48
						TCGA-BJ-A45G-01A	48 years, female, white, stage:iii, alive, 725 days	48.5			TCGA-86-A4D0-01A	48 years, male, white, stage:iia, dead, 116 days	80.7			TCGA-DM-A0XF-01A	68 years, female, white, stage:iiic, dead, 1162 days	147			TCGA-H7-8502-01A	50 years, male, white, stage:iva, alive, 458 days	52.2			TCGA-BR-8382-01A	67 years, female, white, stage:iiic, dead, 762 days	44.7			TCGA-ED-A7PX-01A	48 years, female, asian, stage:ii, alive, 6 days	49.2								TCGA-A4-7997-01A	67 years, male, white, stage:i, alive, 927 days	48.9			TCGA-CF-A5U8-01A	59 years, male, asian, stage:ii, alive, 399 days	47.8
						TCGA-EL-A3ZQ-01A	78 years, female, white, stage:ii, alive, 1862 days	48.5			TCGA-66-2737-01A	72 years, male, stage:iib, alive, 61 days	80.7			TCGA-G5-6572-01A	56 years, male, white, dead, 1432 days	146.7			TCGA-CV-6951-01A	57 years, male, white, stage:iva, dead, 915 days	52.2			TCGA-VQ-AA68-01A	52 years, female, white, stage:iiic, alive, 1328 days	44.6			TCGA-BC-A10Q-01A	72 years, female, white, dead, 1135 days	49.2								TCGA-CW-5590-01A	51 years, male, white, stage:iv, dead, 1075 days	48.7			TCGA-CU-A72E-01A	76 years, male, white, stage:iv, dead, 413 days	47.7
						TCGA-EL-A3CL-01A	70 years, female, white, stage:ii, dead, 963 days	48.5			TCGA-77-6843-01A	74 years, male, white, stage:iia, dead, 2224 days	80.7			TCGA-A6-2675-01A	78 years, male, white, stage:iia, alive, 1321 days	146.7			TCGA-BB-4224-01A	52 years, male, white, stage:iva, alive, 278 days	52			TCGA-BR-7958-01A	60 years, male, white, stage:iiib, alive, 899 days	44.3			TCGA-G3-A5SM-01A	58 years, male, white, stage:ii, alive, 520 days	49								TCGA-B9-4117-01A	48 years, female, black or african american, alive, 14 days	48.7			TCGA-E7-A678-01A	55 years, male, asian, stage:iii, alive, 798 days	47.6
						TCGA-EL-A3T7-01A	47 years, female, white, stage:ii, alive, 1256 days	48.4			TCGA-66-2767-01A	62 years, male, stage:iiib, alive, 61 days	80.6			TCGA-AA-A02O-01A	82 years, male, stage:ii, alive, 28 days	146.4			TCGA-CN-6021-01A	63 years, female, white, dead, 276 days	51.9			TCGA-HU-A4G8-01A	71 years, female, asian, stage:iib, alive, 690 days	44.3			TCGA-CC-5264-01A	71 years, male, asian, stage:iiia, dead, 102 days	48.9								TCGA-B4-5835-01A	64 years, female, white, stage:i, alive, 16 days	48.6			TCGA-GU-A762-01A	87 years, male, white, stage:iv, dead, 232 days	47.4
						TCGA-IM-A420-01A	39 years, female, white, stage:i, alive, 250 days	48.4			TCGA-66-2780-01A	65 years, male, stage:ib, dead, 366 days	80.4			TCGA-G4-6311-01A	80 years, male, white, stage:iii, alive, 1199 days	145.9			TCGA-CV-5442-01A	76 years, female, white, stage:iva, alive, 2327 days	51.3			TCGA-BR-A4QL-01A	75 years, female, white, stage:iiib, dead, 491 days	44.1			TCGA-2Y-A9H5-01A	59 years, female, white, stage:i, dead, 555 days	48.7								TCGA-CJ-4903-01A	50 years, male, white, stage:i, alive, 1559 days	48.5			TCGA-ZF-A9RM-01A	70 years, male, white, stage:ii, alive, 1455 days	47
						TCGA-BJ-A45C-01A	78 years, male, black or african american, stage:iii, dead, 243 days	48.2			TCGA-85-8052-01A	53 years, male, white, stage:iib, alive, 734 days	80.2			TCGA-AA-A00W-01A	80 years, male, stage:i, alive, 456 days	145.9			TCGA-C9-A480-01A	45 years, female, asian, stage:iii, alive, 386 days	51.3			TCGA-IP-7968-01A	74 years, male, white, stage:iiib, alive, 77 days	43.9			TCGA-DD-A4NG-01A	77 years, male, white, stage:iiia, dead, 802 days	48.6								TCGA-BP-5185-01A	56 years, male, white, stage:i, alive, 1132 days	48.5			TCGA-ZF-AA53-01A	60 years, male, white, stage:ii, alive, 1761 days	46.9
						TCGA-DJ-A13S-01A	19 years, female, white, stage:i, alive, 265 days	48.2			TCGA-51-6867-01A	72 years, female, white, stage:i, dead, 1856 days	80			TCGA-F5-6811-01A	72 years, female, white, stage:iia, alive, 979 days	145.6			TCGA-BA-4076-01A	39 years, male, white, dead, 415 days	51.2			TCGA-CD-8529-01A	65 years, male, asian, stage:iv, alive, 374 days	43.7			TCGA-DD-AADG-01A	70 years, male, asian, stage:iiia, alive, 1145 days	48.6								TCGA-CJ-4640-01A	49 years, male, white, stage:iii, alive, 3480 days	48.5			TCGA-CU-A5W6-01A	70 years, male, white, stage:iii, dead, 56 days	46.8
						TCGA-ET-A3DR-01A	42 years, female, white, stage:i, alive, 2451 days	47.9			TCGA-94-8491-01A	73 years, male, white, stage:iia, alive, 810 days	79.9			TCGA-G4-6625-01A	77 years, female, white, stage:iia, alive, 2792 days	144.1			TCGA-CQ-5334-01A	87 years, male, white, stage:iva, dead, 129 days	51.2			TCGA-D7-A6F2-01A	62 years, male, white, stage:ib, alive, 476 days	43.4			TCGA-DD-A4NK-01A	80 years, female, white, stage:iiia, dead, 1210 days	48.4								TCGA-SX-A7SP-01A	66 years, female, white, stage:i, dead, 496 days	48.5			TCGA-LT-A8JT-01A	69 years, female, white, stage:ii, alive, 641 days	46.6
						TCGA-DJ-A4UP-01A	15 years, female, white, stage:i, alive, 916 days	47.9			TCGA-33-6737-01A	71 years, male, white, stage:iiia, dead, 601 days	79.7			TCGA-AA-3510-01A	70 years, male, stage:ii, alive, 1946 days	143.2			TCGA-T3-A92M-01A	52 years, male, black or african american, stage:iva, alive, 417 days	51			TCGA-CD-A486-01A	68 years, male, asian, stage:iia, dead, 192 days	42.3			TCGA-DD-AAE2-01A	51 years, male, asian, stage:i, alive, 638 days	47.9								TCGA-B0-5697-01A	50 years, male, white, stage:i, alive, 2630 days	48.4			TCGA-BT-A20O-01A	75 years, male, white, stage:iii, dead, 370 days	46.5
						TCGA-EL-A3ZN-01A	28 years, female, white, stage:i, alive, 1614 days	47.9			TCGA-85-A50Z-01A	57 years, male, white, stage:iia, alive, 493 days	79.6			TCGA-AA-3681-01A	77 years, female, stage:iii, alive, 182 days	143.1			TCGA-CV-A6JZ-01A	68 years, male, white, stage:ii, alive, 714 days	51			TCGA-HU-8610-01A	75 years, male, asian, stage:ia, alive, 23 days	42.2			TCGA-G3-A3CI-01A	71 years, male, white, stage:i, alive, 180 days	47.9								TCGA-B2-3924-01A	73 years, male, white, stage:i, alive, 1092 days	48.4			TCGA-ZF-A9RD-01A	75 years, female, white, stage:iv, dead, 408 days	46.1
						TCGA-EM-A4FN-01A	49 years, female, stage:iva, alive, 802 days	47.9			TCGA-68-8251-01A	78 years, male, white, stage:ib, alive, 406 days	79.5			TCGA-G5-6233-01A	74 years, male, white, dead, 556 days	142.7			TCGA-CV-7428-01A	47 years, male, white, stage:iva, dead, 1671 days	50.9			TCGA-D7-6524-01A	53 years, male, white, stage:ii, alive, 543 days	41.9			TCGA-G3-A5SJ-01A	59 years, male, white, stage:i, alive, 698 days	47.9								TCGA-CJ-4871-01A	63 years, male, white, stage:iv, alive, 2423 days	48.4			TCGA-FT-A61P-01A	76 years, male, white, stage:iv, alive, 337 days	46.1
						TCGA-E8-A418-01A	75 years, female, white, stage:iva, alive, 92 days	47.8			TCGA-63-A5ML-01A	68 years, male, stage:ib, alive, 1386 days	78.9			TCGA-AG-A00Y-01A	68 years, male, stage:iia, alive, 700 days	142			TCGA-CN-5355-01A	64 years, male, black or african american, stage:iva, alive, 1278 days	50.8			TCGA-BR-6803-01A	54 years, female, white, stage:iia, alive, 949 days	41.7			TCGA-4R-AA8I-01A	66 years, male, white, stage:ii, dead, 262 days	47.8								TCGA-A3-3319-01A	70 years, male, white, stage:i, alive, 1130 days	48.3			TCGA-K4-A54R-01A	59 years, male, white, stage:ii, alive, 842 days	46.1
						TCGA-EM-A1CU-01A	31 years, male, stage:i, alive, 636 days	47.7			TCGA-58-A46J-01A	64 years, male, white, stage:iib, alive, 2589 days	78.7			TCGA-AG-A008-01A	50 years, female, stage:i, alive, 424 days	141.8			TCGA-DQ-5631-01A	52 years, male, white, dead, 548 days	50.7			TCGA-IN-A6RR-01A	84 years, male, white, dead, 205 days	41.6			TCGA-DD-AACK-01A	70 years, male, asian, stage:i, alive, 9 days	47.8								TCGA-B0-4822-01A	78 years, male, white, stage:ii, dead, 1111 days	48.1			TCGA-UY-A9PF-01A	78 years, male, white, stage:iv, alive, 117 days	46.1
						TCGA-ET-A2N5-01A	46 years, female, black or african american, stage:iii, alive, 2460 days	47.7			TCGA-22-5471-01A	76 years, male, white, stage:ib, alive, 1845 days	78.6			TCGA-AA-3986-01A	73 years, male, stage:i, alive, 580 days	141.8			TCGA-CV-7414-01A	78 years, male, white, stage:iva, dead, 14 days	50.4			TCGA-CD-A4MH-01A	86 years, female, asian, stage:iia, alive, 371 days	41.5			TCGA-DD-AAD1-01A	51 years, female, asian, stage:i, alive, 564 days	47.3								TCGA-Y8-A895-01A	74 years, male, white, stage:i, alive, 484 days	48.1			TCGA-4Z-AA89-01A	61 years, male, white, stage:iv, alive, 902 days	45.8
						TCGA-EM-A3O8-01A	33 years, female, stage:i, alive, 15 days	47.7			TCGA-49-4486-01A	72 years, male, white, stage:ia, dead, 2318 days	78.5			TCGA-AF-A56K-01A	56 years, male, black or african american, stage:iia, alive, 2635 days	141.5			TCGA-CR-6474-01A	51 years, male, white, stage:iva, dead, 564 days	50.3			TCGA-D7-A6EY-01A	72 years, female, white, stage:iiib, dead, 348 days	41.2			TCGA-G3-A5SL-01A	70 years, male, white, stage:ii, alive, 621 days	47								TCGA-BP-4801-01A	57 years, male, white, stage:i, alive, 1124 days	48.1			TCGA-LT-A5Z6-01A	56 years, male, white, stage:ii, alive, 474 days	45.7
						TCGA-EL-A3MW-01A	55 years, female, white, stage:ii, alive, 3305 days	47.7			TCGA-85-7698-01A	48 years, male, white, stage:ia, alive, 952 days	78.5			TCGA-DM-A28F-01A	73 years, male, white, stage:iiib, dead, 1094 days	141.1			TCGA-CQ-A4C7-01A	88 years, male, white, stage:iii, dead, 353 days	50.3			TCGA-D7-8572-01A	57 years, male, white, stage:iib, alive, 511 days	41.1			TCGA-WX-AA47-01A	33 years, female, white, stage:iiia, dead, 556 days	46.4								TCGA-UZ-A9PX-01A	73 years, male, white, stage:i, alive, 1981 days	48.1			TCGA-KQ-A41N-01A	73 years, male, black or african american, stage:iii, alive, 1604 days	45.7
						TCGA-EM-A2CJ-01A	49 years, female, stage:i, alive, 1447 days	47.6			TCGA-67-3772-01A	82 years, female, white, stage:ib, alive, 573 days	78.4			TCGA-G4-6314-01A	76 years, female, white, stage:iv, alive, 1093 days	141.1			TCGA-P3-A6SW-01A	50 years, male, white, stage:ivb, alive, 1120 days	50.1			TCGA-HF-7132-01A	male, stage:ii, alive, 2351 days	40.9			TCGA-DD-AACC-01A	61 years, male, asian, stage:i, dead, 1685 days	46.4								TCGA-DV-A4VX-01A	59 years, male, black or african american, stage:iv, dead, 1626 days	48			TCGA-FD-A6TA-01A	58 years, male, white, stage:iv, alive, 1912 days	45.6
						TCGA-ET-A3DQ-01A	43 years, female, white, stage:i, alive, 2581 days	47.6			TCGA-21-1078-01A	77 years, male, white, stage:ib, dead, 474 days	78.3			TCGA-AY-4071-01A	63 years, female, white, stage:i, dead, 29 days	140.8			TCGA-F7-A622-01A	75 years, male, white, stage:iii, dead, 359 days	49.8			TCGA-BR-4256-01A	80 years, male, white, dead, 284 days	40.8			TCGA-QA-A7B7-01A	48 years, male, black or african american, stage:ii, alive, 94 days	46.3								TCGA-B0-4712-01A	76 years, male, white, stage:iv, dead, 1337 days	48			TCGA-CF-A7I0-01A	54 years, male, asian, stage:ii, alive, 368 days	45.5
						TCGA-DJ-A3UT-01A	43 years, female, white, stage:i, alive, 1105 days	47.6			TCGA-85-6561-01A	66 years, male, white, stage:ib, alive, 1224 days	78.3			TCGA-AA-3530-01A	80 years, male, stage:i, alive, 580 days	140.6			TCGA-CV-A45X-01A	47 years, male, white, stage:iva, dead, 198 days	49.7			TCGA-VQ-A8PC-01A	65 years, male, white, stage:iiia, dead, 1407 days	40.7			TCGA-DD-A4NB-01A	25 years, male, white, stage:i, alive, 989 days	46.2								TCGA-CZ-5463-01A	76 years, male, white, stage:ii, alive, 662 days	47.9			TCGA-GV-A40G-01A	77 years, male, white, stage:ii, alive, 580 days	45.4
						TCGA-FY-A3BL-01A	29 years, male, white, stage:i, alive, 621 days	47.5			TCGA-90-A4ED-01A	69 years, male, white, stage:ib, alive, 615 days	78			TCGA-CI-6622-01A	74 years, male, white, stage:iib, alive, 1362 days	140.2			TCGA-CR-6484-01A	67 years, female, asian, stage:iva, alive, 354 days	49.5			TCGA-CG-4301-01A	75 years, female, stage:iv, alive, 92 days	40.6			TCGA-XR-A8TD-01A	49 years, female, white, stage:iiib, alive, 1030 days	46.1								TCGA-B9-4115-01A	53 years, male, black or african american, stage:i, alive, 803 days	47.9			TCGA-FD-A62S-01A	60 years, female, black or african american, stage:iii, dead, 406 days	45.3
						TCGA-ET-A25K-01A	36 years, female, white, stage:i, alive, 2142 days	47.3			TCGA-43-A56V-01A	61 years, male, black or african american, stage:iiia, alive, 366 days	78			TCGA-G4-6307-01A	37 years, female, white, stage:iiib, alive, 1674 days	140.2			TCGA-IQ-A6SH-01A	55 years, male, black or african american, stage:iii, alive, 471 days	49.4			TCGA-HU-A4G3-01A	54 years, male, asian, stage:iib, alive, 170 days	40.3			TCGA-DD-A3A8-01A	75 years, male, white, stage:ii, dead, 11 days	46								TCGA-BP-4807-01A	42 years, male, white, stage:i, alive, 211 days	47.9			TCGA-XF-AAMT-01A	75 years, female, white, stage:iv, dead, 90 days	45.2
						TCGA-DJ-A2Q7-01A	52 years, female, asian, stage:iii, alive, 1068 days	47.2			TCGA-52-7809-01A	74 years, male, white, stage:ib, dead, 166 days	77.9			TCGA-AA-3994-01A	69 years, male, stage:iiib, alive, 822 days	140			TCGA-CV-7261-01A	57 years, male, white, stage:iva, alive, 1512 days	49.4			TCGA-CG-5734-01A	68 years, male, stage:iiia, dead, 243 days	40.3			TCGA-UB-A7MD-01A	67 years, male, black or african american, stage:i, dead, 52 days	45.8								TCGA-G7-6793-01A	60 years, female, white, stage:iv, dead, 336 days	47.8			TCGA-BT-A3PH-01A	76 years, male, white, stage:iv, dead, 142 days	45.1
						TCGA-FE-A232-01A	44 years, female, white, stage:i, alive, 2424 days	47.2			TCGA-39-5035-01A	72 years, female, white, stage:ia, alive, 2080 days	77.5			TCGA-AA-3525-01A	90 years, male, stage:iiib, alive, 245 days	139.9			TCGA-CX-7219-01A	47 years, male, black or african american, stage:iva, alive, 1045 days	49.4			TCGA-B7-A5TN-01A	60 years, male, white, stage:iib, alive, 287 days	40.1			TCGA-FV-A496-01A	84 years, female, white, stage:i, alive, 10 days	45.6								TCGA-B1-5398-01A	73 years, male, white, stage:iii, alive, 1251 days	47.8			TCGA-GC-A3I6-01A	45 years, male, white, stage:iii, dead, 630 days	45
						TCGA-ET-A3DS-01A	33 years, female, white, stage:i, alive, 2033 days	47.1			TCGA-56-8307-01A	55 years, female, white, stage:iib, alive, 818 days	77.4			TCGA-AA-A01R-01A	47 years, male, stage:iii, alive, 1065 days	139.5			TCGA-CN-A49A-01A	60 years, male, white, stage:ivb, dead, 526 days	49.3			TCGA-BR-6852-01A	64 years, female, white, stage:iia, alive, 1367 days	39.9			TCGA-FV-A495-01A	51 years, female, white, stage:ii, alive, 1 days	45.4								TCGA-CZ-5459-01A	63 years, male, white, stage:iii, alive, 1683 days	47.8			TCGA-G2-AA3D-01A	60 years, male, white, stage:iv, alive, 2139 days	44.9
						TCGA-EL-A3H8-01A	35 years, female, white, stage:i, alive, 4577 days	47.1			TCGA-85-A510-01A	74 years, female, white, stage:iib, alive, 482 days	77.1			TCGA-AG-3890-01A	62 years, male, stage:i, alive, 518 days	139.3			TCGA-CR-7388-01A	70 years, female, white, dead, 823 days	49.1			TCGA-KB-A93J-01A	78 years, male, white, stage:ii, alive, 1124 days	39.5			TCGA-EP-A2KC-01A	62 years, male, black or african american, stage:i, dead, 19 days	45.3								TCGA-B8-5165-01A	43 years, male, white, stage:i, alive, 737 days	47.7			TCGA-G2-A2EC-01A	58 years, female, black or african american, stage:ii, dead, 696 days	44.8
						TCGA-E3-A3DY-01A	37 years, male, white, stage:i, alive, 2815 days	47.1			TCGA-91-6831-01A	66 years, male, white, stage:ib, alive, 310 days	76.8			TCGA-AZ-6600-01A	64 years, male, black or african american, stage:iv, dead, 368 days	138.5			TCGA-CV-7406-01A	50 years, male, white, stage:ii, dead, 1748 days	49			TCGA-VQ-A91D-01A	70 years, male, white, stage:iiic, dead, 356 days	39.4			TCGA-UB-AA0U-01A	60 years, male, white, stage:ii, alive, 327 days	45.3								TCGA-AL-3471-01A	74 years, male, white, stage:i, dead, 1500 days	47.7			TCGA-FD-A3SS-01A	66 years, male, white, stage:iv, dead, 391 days	44.8
						TCGA-FK-A3SB-01A	28 years, female, asian, stage:i, alive, 125 days	47			TCGA-33-6738-01A	80 years, male, white, stage:iiia, alive, 1927 days	76.8			TCGA-AF-6655-01A	66 years, male, white, stage:iiia, alive, 609 days	138.4			TCGA-BA-5556-01A	58 years, female, white, stage:ii, alive, 725 days	48.9			TCGA-BR-4279-01A	44 years, male, white, stage:ii, dead, 291 days	39.2			TCGA-G3-A25Z-01A	58 years, male, asian, stage:i, alive, 655 days	45.3								TCGA-CZ-5458-01A	43 years, male, white, stage:iii, alive, 2789 days	47.7			TCGA-XF-AAME-01A	64 years, female, white, stage:ii, dead, 2828 days	44.4
						TCGA-BJ-A3PT-01A	51 years, female, white, stage:iii, alive, 709 days	47			TCGA-46-3769-01A	57 years, male, white, alive, 135 days	76.7			TCGA-NH-A6GB-01A	71 years, female, black or african american, stage:iiic, alive, 476 days	138.3			TCGA-CV-7247-01A	55 years, male, white, stage:iii, dead, 577 days	48.7			TCGA-VQ-A8P2-01A	68 years, male, white, stage:iiia, alive, 1160 days	38.7			TCGA-DD-AAW0-01A	54 years, male, asian, stage:i, alive, 2015 days	45.1								TCGA-B0-5695-01A	61 years, female, white, stage:i, alive, 2150 days	47.6			TCGA-GU-A764-01A	66 years, male, white, stage:ii, alive, 610 days	44.3
						TCGA-DJ-A3UZ-01A	70 years, female, white, stage:iii, alive, 1246 days	46.9			TCGA-90-7767-01A	56 years, male, white, stage:iib, alive, 89 days	76.6			TCGA-AD-6890-01A	65 years, male, white, alive, 746 days	138.3			TCGA-CV-5431-01A	73 years, male, white, stage:iva, dead, 522 days	48.6			TCGA-ZA-A8F6-01A	71 years, male, white, stage:ib, alive, 525 days	38.6			TCGA-UB-A7MF-01A	57 years, male, white, stage:iiia, dead, 214 days	45.1								TCGA-BP-5004-01A	53 years, male, white, stage:i, alive, 1126 days	47.4			TCGA-XF-AAN3-01A	76 years, male, white, stage:iv, alive, 2625 days	44.3
						TCGA-BJ-A0ZB-01A	66 years, male, white, stage:iva, alive, 122 days	46.9			TCGA-86-7713-01A	70 years, male, white, stage:iia, alive, 1157 days	76.6			TCGA-DC-6158-01A	70 years, male, white, stage:i, dead, 334 days	138.2			TCGA-F7-A50I-01A	72 years, male, white, stage:iva, alive, 92 days	48.4			TCGA-BR-6802-01A	65 years, male, white, stage:iiia, alive, 940 days	38.5			TCGA-DD-AAEG-01A	59 years, female, asian, stage:i, alive, 719 days	45								TCGA-BQ-7048-01A	64 years, male, white, stage:iii, alive, 2839 days	47.4			TCGA-BL-A5ZZ-01A	80 years, female, white, stage:iii, alive, 377 days	44.2
						TCGA-ET-A3DU-01A	21 years, female, white, stage:i, alive, 1911 days	46.8			TCGA-18-4083-01A	63 years, male, white, stage:iib, dead, 188 days	76.1			TCGA-A6-3807-01A	53 years, female, white, stage:iiic, alive, 1054 days	138			TCGA-HD-8314-01A	58 years, male, white, stage:iii, alive, 670 days	47.9			TCGA-D7-8579-01A	66 years, female, white, stage:iib, alive, 636 days	38.4			TCGA-DD-AAD2-01A	66 years, male, asian, stage:i, alive, 658 days	44.5								TCGA-BP-5192-01A	59 years, male, white, stage:i, alive, 714 days	47.3			TCGA-FD-A3SL-01A	60 years, male, white, stage:iv, dead, 712 days	44.1
						TCGA-DJ-A3VI-01A	52 years, female, white, stage:iii, alive, 95 days	46.7			TCGA-95-7043-01A	63 years, female, white, stage:ia, dead, 503 days	76.1			TCGA-F5-6571-01A	62 years, female, white, stage:iia, alive, 1288 days	137.8			TCGA-IQ-7632-01A	68 years, female, white, stage:iva, alive, 441 days	47.7			TCGA-CG-4460-01A	66 years, female, stage:iv, dead, 669 days	38.2			TCGA-YA-A8S7-01A	69 years, male, white, stage:iiia, dead, 412 days	44.2								TCGA-IA-A83V-01A	63 years, male, white, stage:i, dead, 2941 days	47.2			TCGA-2F-A9KR-01A	59 years, female, stage:iii, dead, 3183 days	44.1
						TCGA-DJ-A1QG-01A	62 years, male, white, stage:i, alive, 1368 days	46.7			TCGA-64-5774-01A	60 years, male, white, stage:ib, alive, 2676 days	76			TCGA-D5-6531-01A	75 years, male, white, stage:iia, alive, 540 days	137.7			TCGA-T2-A6X0-01A	49 years, male, white, alive, 216 days	47.4			TCGA-FP-A9TM-01A	77 years, male, white, alive, 189 days	38.2			TCGA-MI-A75C-01A	64 years, male, white, stage:i, alive, 291 days	44								TCGA-F9-A7Q0-01A	37 years, female, asian, stage:i, alive, 398 days	47.2			TCGA-FD-A3SN-01A	79 years, male, white, stage:iii, alive, 887 days	44
						TCGA-E8-A44K-01A	50 years, female, asian, stage:i, alive, 943 days	46.6			TCGA-77-A5GA-01A	76 years, male, stage:ib, alive, 1280 days	75.9			TCGA-AA-3679-01A	59 years, male, stage:iv, alive, 457 days	137.5			TCGA-CV-7425-01A	77 years, female, white, stage:iii, dead, 1718 days	47.4			TCGA-BR-8380-01A	55 years, male, white, stage:iiic, dead, 21 days	38.2			TCGA-DD-AAVW-01A	35 years, male, asian, stage:i, alive, 2317 days	43.8								TCGA-B9-5156-01A	51 years, male, white, alive, 1338 days	47.2			TCGA-XF-AAMW-01A	79 years, female, white, stage:iv, dead, 253 days	44
						TCGA-EL-A4K4-01A	33 years, female, white, stage:i, alive, 1623 days	46.6			TCGA-56-A4ZK-01A	76 years, female, white, stage:ib, alive, 570 days	75.9			TCGA-AG-A02X-01A	77 years, male, stage:i, alive, 1247 days	137.4			TCGA-CR-7395-01A	80 years, female, white, stage:ii, alive, 930 days	47.2			TCGA-CG-5721-01A	58 years, male, stage:iv, alive, 183 days	37.9			TCGA-ED-A82E-01A	60 years, female, asian, stage:iiia, alive, 408 days	43.7								TCGA-BP-4781-01A	78 years, male, white, stage:i, alive, 2080 days	47.1			TCGA-GC-A3YS-01A	61 years, male, white, stage:iv, alive, 758 days	44
						TCGA-DJ-A1QI-01A	63 years, female, white, stage:ii, alive, 455 days	46.6			TCGA-77-8153-01A	77 years, female, stage:ib, alive, 1992 days	75.9			TCGA-AA-A01G-01A	63 years, male, stage:iia, alive, 365 days	137.2			TCGA-CN-4729-01A	73 years, male, white, stage:iii, alive, 392 days	47.1			TCGA-CG-5717-01A	58 years, male, stage:ii, dead, 212 days	37.6			TCGA-CC-A1HT-01A	50 years, male, asian, stage:iiia, dead, 101 days	43.6								TCGA-CZ-5462-01A	83 years, male, white, stage:iv, dead, 311 days	47			TCGA-E7-A3X6-01A	70 years, male, white, stage:ii, dead, 904 days	44
						TCGA-DJ-A2PT-01A	70 years, female, white, stage:iii, alive, 1181 days	46.4			TCGA-39-5024-01A	65 years, female, white, stage:iiia, alive, 2510 days	75.7			TCGA-AZ-6603-01A	77 years, female, white, dead, 899 days	137.2			TCGA-D6-A4Z9-01A	59 years, male, white, stage:iva, alive, 539 days	47			TCGA-BR-8365-01A	70 years, female, white, stage:iia, dead, 533 days	37.5			TCGA-DD-AAVQ-01A	38 years, male, asian, stage:i, alive, 2728 days	43.5								TCGA-AL-7173-01A	72 years, female, white, stage:iv, alive, 2060 days	46.9			TCGA-BT-A20W-01A	71 years, male, white, stage:ii, dead, 254 days	43.8
						TCGA-DJ-A3VJ-01A	22 years, male, white, stage:i, alive, 1108 days	46.4			TCGA-50-5931-01A	75 years, female, white, stage:ib, dead, 434 days	75.5			TCGA-AG-A00H-01A	75 years, male, stage:iia, alive, 790 days	137			TCGA-CV-A45P-01A	83 years, female, white, stage:i, alive, 639 days	47			TCGA-CD-8534-01A	41 years, male, asian, stage:ii, alive, 367 days	37.5			TCGA-DD-A73E-01A	66 years, male, white, stage:i, alive, 44 days	43.5								TCGA-BP-4170-01A	72 years, female, white, stage:i, dead, 2343 days	46.7			TCGA-FD-A3SQ-01A	62 years, male, white, stage:iv, dead, 1423 days	43.8
						TCGA-ET-A2N4-01A	53 years, female, white, stage:iii, alive, 81 days	46.3			TCGA-05-5423-01A	65 years, male, stage:iib, alive, 151 days	75.4			TCGA-DM-A28A-01A	78 years, male, white, stage:iiic, dead, 805 days	136.8			TCGA-CN-6020-01A	58 years, male, black or african american, stage:iii, dead, 205 days	46.7			TCGA-BR-A4J6-01A	69 years, female, white, stage:iia, alive, 20 days	37.4			TCGA-DD-AA3A-01A	81 years, female, white, stage:i, dead, 410 days	43.5								TCGA-B8-5159-01A	61 years, female, white, stage:i, alive, 722 days	46.6			TCGA-E7-A677-01A	81 years, male, asian, stage:ii, alive, 820 days	43.8
						TCGA-IM-A3U3-01A	55 years, female, white, stage:i, alive, 514 days	46.3			TCGA-22-5481-01A	72 years, female, white, stage:iib, dead, 2409 days	75.2			TCGA-CA-5797-01A	56 years, male, asian, stage:iia, alive, 383 days	136.2			TCGA-CQ-6227-01A	77 years, male, white, stage:iva, dead, 129 days	46.7			TCGA-VQ-A8P3-01A	72 years, male, white, stage:iiia, alive, 1132 days	37.3			TCGA-ED-A627-01A	74 years, male, white, stage:i, alive, 423 days	43								TCGA-BP-5202-01A	75 years, male, white, stage:iii, alive, 29 days	46.6			TCGA-FD-A6TK-01A	60 years, male, white, stage:iii, alive, 330 days	43.6
						TCGA-ET-A3DP-01A	43 years, female, black or african american, stage:i, alive, 2877 days	46.2			TCGA-66-2755-01A	63 years, male, stage:ib, alive, 28 days	74.8			TCGA-AA-A02W-01A	73 years, female, stage:i, alive, 1247 days	136			TCGA-CN-4728-01A	56 years, male, white, stage:iva, alive, 1724 days	46.6			TCGA-HU-A4H8-01A	77 years, male, asian, stage:ib, alive, 428 days	37.2			TCGA-DD-A1EK-01A	64 years, female, white, stage:ivb, dead, 558 days	43								TCGA-B8-5550-01A	71 years, male, white, stage:iii, alive, 1476 days	46.6			TCGA-2F-A9KQ-01A	69 years, male, white, stage:iii, alive, 2886 days	43.6
						TCGA-IM-A3U2-01A	89 years, female, white, stage:iva, alive, 563 days	46.1			TCGA-43-6143-01A	70 years, male, white, stage:ib, alive, 699 days	74.7			TCGA-DM-A1D8-01A	50 years, female, white, dead, 383 days	135.9			TCGA-CV-7242-01A	60 years, female, white, stage:ii, alive, 1095 days	46.5			TCGA-VQ-A8P8-01A	72 years, female, black or african american, stage:iib, alive, 942 days	37.1			TCGA-DD-AACH-01A	69 years, male, asian, stage:ii, dead, 195 days	42.8								TCGA-MH-A55Z-01A	65 years, male, black or african american, stage:i, alive, 845 days	46.4			TCGA-GC-A3OO-01A	79 years, male, white, stage:ii, alive, 481 days	43.5
						TCGA-ET-A39P-01A	73 years, female, black or african american, stage:iii, alive, 2900 days	46.1			TCGA-85-8070-01A	71 years, male, white, stage:ib, alive, 960 days	74.6			TCGA-AA-3660-01A	51 years, female, stage:ii, alive, 2375 days	135.9			TCGA-CR-6481-01A	47 years, male, white, alive, 311 days	46.4			TCGA-VQ-A8PK-01A	58 years, male, white, stage:iiib, dead, 543 days	37.1			TCGA-2Y-A9H2-01A	64 years, female, white, stage:i, alive, 1731 days	42.6								TCGA-G7-6789-01A	53 years, female, white, stage:iv, dead, 122 days	46.3			TCGA-DK-AA76-01A	64 years, female, white, stage:ii, alive, 366 days	43.4
						TCGA-DJ-A2PV-01A	53 years, female, white, stage:ii, alive, 973 days	46.1			TCGA-44-7670-01A	47 years, female, white, stage:iia, alive, 882 days	74.5			TCGA-RU-A8FL-01A	51 years, male, black or african american, stage:iiib, alive, 1177 days	135.4			TCGA-DQ-5624-01A	43 years, female, white, alive, 1778 days	46.2			TCGA-CD-8531-01A	66 years, female, asian, stage:iiia, alive, 383 days	36.5			TCGA-UB-A7MC-01A	59 years, male, white, stage:iiia, alive, 500 days	42.6								TCGA-A4-A6HP-01A	66 years, male, white, stage:i, alive, 379 days	46.3			TCGA-XF-A9SV-01A	82 years, male, white, stage:iv, dead, 388 days	43.4
						TCGA-FE-A237-01A	19 years, female, white, stage:i, alive, 3431 days	46.1			TCGA-96-7544-01A	83 years, male, white, stage:iib, dead, 2160 days	74.3			TCGA-AA-3867-01A	74 years, male, stage:iv, alive, 731 days	135			TCGA-CV-7253-01A	58 years, male, black or african american, stage:iva, dead, 361 days	46.1			TCGA-BR-8080-01A	72 years, female, white, stage:iiic, dead, 292 days	36.4			TCGA-BC-A10U-01A	69 years, male, white, dead, 837 days	42.4								TCGA-BQ-5877-01A	60 years, male, black or african american, stage:iv, dead, 270 days	46.2			TCGA-KQ-A41S-01A	87 years, female, white, stage:iii, alive, 35 days	43
						TCGA-DJ-A3V9-01A	50 years, female, white, stage:iva, alive, 623 days	46.1			TCGA-77-A5G3-01A	63 years, male, stage:iib, alive, 4570 days	74.2			TCGA-DC-6681-01A	70 years, female, white, stage:iva, alive, 790 days	134.8			TCGA-UF-A7JD-01A	71 years, male, stage:iva, dead, 739 days	46			TCGA-R5-A7O7-01A	52 years, male, white, stage:iv, alive, 1389 days	36.2			TCGA-ZP-A9D4-01A	64 years, female, white, alive, 395 days	42.3								TCGA-A4-7734-01A	53 years, female, white, stage:i, alive, 27 days	46.1			TCGA-DK-A3IU-01A	58 years, male, white, stage:ii, dead, 706 days	42.9
						TCGA-EL-A3D4-01A	62 years, male, black or african american, stage:iva, alive, 2116 days	46			TCGA-05-4397-01A	65 years, male, stage:iib, dead, 731 days	74.2			TCGA-CM-6170-01A	73 years, female, white, stage:i, alive, 457 days	134.6			TCGA-HD-8634-01A	51 years, female, white, stage:i, dead, 385 days	46			TCGA-BR-8297-01A	58 years, male, white, stage:iiic, alive, 225 days	36.2			TCGA-2Y-A9HB-01A	66 years, male, stage:i, alive, 260 days	42.1								TCGA-B0-5712-01A	68 years, female, black or african american, stage:iv, alive, 2722 days	46			TCGA-DK-AA6L-01A	48 years, male, white, stage:iv, dead, 1163 days	42.9
						TCGA-E8-A433-01A	25 years, female, asian, stage:i, alive, 951 days	45.9			TCGA-56-7580-01A	84 years, male, white, stage:ib, alive, 925 days	73.8			TCGA-AD-5900-01A	67 years, male, white, stage:i, alive, 370 days	133.8			TCGA-QK-A8ZB-01A	69 years, male, black or african american, stage:iva, alive, 542 days	45.9			TCGA-HU-A4HB-01A	68 years, male, asian, stage:iib, dead, 477 days	36			TCGA-G3-A25V-01A	68 years, male, white, stage:i, alive, 860 days	41.8								TCGA-F9-A8NY-01A	38 years, female, asian, stage:iv, alive, 36 days	46			TCGA-GC-A3WC-01A	80 years, female, white, stage:iii, alive, 540 days	42.5
						TCGA-ET-A39R-01A	24 years, female, white, stage:i, alive, 2863 days	45.8			TCGA-58-8386-01A	75 years, male, stage:iv, dead, 1 days	73.7			TCGA-AA-3715-01A	77 years, male, stage:ii, dead, 579 days	133.4			TCGA-CV-7099-01A	85 years, female, white, stage:ii, dead, 243 days	45.8			TCGA-FP-7916-01A	78 years, male, asian, stage:iiic, dead, 428 days	35.8			TCGA-MI-A75E-01A	61 years, male, white, stage:iiic, alive, 507 days	41.8								TCGA-BP-4967-01A	76 years, male, white, stage:iii, alive, 205 days	46			TCGA-DK-A3IK-01A	87 years, male, white, stage:iv, dead, 146 days	42.2
						TCGA-EL-A3ZT-01A	35 years, male, white, stage:i, alive, 1808 days	45.8			TCGA-55-7283-01A	76 years, female, white, stage:iiia, alive, 609 days	73.5			TCGA-AH-6544-01A	60 years, male, white, alive, 1173 days	133			TCGA-CQ-7068-01A	80 years, female, white, stage:ii, alive, 1309 days	45.7			TCGA-BR-6705-01A	68 years, female, white, stage:iiib, dead, 779 days	35.6			TCGA-5R-AA1C-01A	57 years, male, white, stage:ii, alive, 520 days	41.6								TCGA-CJ-4901-01A	47 years, male, white, stage:iii, alive, 1450 days	45.9			TCGA-ZF-A9R9-01A	58 years, male, white, stage:iv, dead, 864 days	42.2
						TCGA-EL-A3H7-01A	36 years, female, white, stage:i, alive, 4228 days	45.7			TCGA-33-AASI-01A	65 years, female, black or african american, stage:iib, dead, 1344 days	73.3			TCGA-A6-6651-01A	55 years, female, white, stage:iiib, alive, 662 days	133			TCGA-CV-7101-01A	80 years, male, white, stage:ii, dead, 160 days	45.7			TCGA-BR-8373-01A	65 years, female, white, stage:iiia, alive, 450 days	35.5			TCGA-NI-A4U2-01A	71 years, male, white, stage:iiia, dead, 1791 days	41.6								TCGA-BQ-7061-01A	84 years, female, white, stage:i, alive, 218 days	45.9			TCGA-G2-A3IB-01A	66 years, male, black or african american, stage:ii, dead, 220 days	42.2
						TCGA-FY-A4B3-01A	51 years, male, white, stage:iii, alive, 427 days	45.6			TCGA-95-8494-01A	67 years, male, white, stage:iia, alive, 84 days	73.3			TCGA-AG-A01J-01A	59 years, female, stage:iia, alive, 31 days	132.7			TCGA-MT-A67D-01A	55 years, male, white, stage:ii, alive, 56 days	45.6			TCGA-FP-8631-01A	68 years, male, white, stage:iiia, alive, 17 days	35.4			TCGA-T1-A6J8-01A	68 years, male, white, alive, 23 days	41.4								TCGA-MH-A855-01A	52 years, female, black or african american, stage:ii, alive, 369 days	45.8			TCGA-XF-A9SM-01A	76 years, male, white, stage:iii, alive, 1048 days	42
						TCGA-EM-A3FP-01A	71 years, female, stage:ii, alive, 529 days	45.6			TCGA-85-A4JB-01A	74 years, male, white, stage:iib, alive, 942 days	73.3			TCGA-AA-3862-01A	82 years, male, stage:iia, alive, 914 days	132.4			TCGA-CN-5365-01A	38 years, male, white, stage:ivb, dead, 351 days	45.4			TCGA-IN-A6RJ-01A	64 years, male, white, stage:ia, alive, 379 days	35.2			TCGA-2Y-A9H1-01A	58 years, male, white, stage:i, dead, 1229 days	41.2								TCGA-B3-3925-01A	52 years, male, white, stage:iii, alive, 1029 days	45.6			TCGA-CU-A3YL-01A	67 years, male, white, stage:iii, alive, 906 days	42
						TCGA-EM-A3AN-01A	36 years, female, stage:i, alive, 1006 days	45.5			TCGA-56-7730-01A	73 years, male, white, stage:iia, dead, 198 days	73.2			TCGA-AF-2693-01A	75 years, male, white, stage:i, alive, 1155 days	132.1			TCGA-CV-6938-01A	87 years, male, white, stage:ii, dead, 144 days	45.4			TCGA-FP-A4BF-01A	68 years, male, white, stage:iiia, dead, 168 days	35.1			TCGA-DD-A3A6-01A	72 years, female, white, stage:ii, dead, 3258 days	41.1								TCGA-CW-5591-01A	56 years, male, white, stage:iv, alive, 2271 days	45.6			TCGA-XF-AAN7-01A	60 years, male, white, stage:iv, dead, 565 days	42
						TCGA-DJ-A2PU-01A	52 years, female, white, stage:ii, alive, 1033 days	45.4			TCGA-73-4675-01A	59 years, male, white, stage:iiia, dead, 922 days	73.1			TCGA-AA-3831-01A	66 years, male, stage:iia, alive, 547 days	132.1			TCGA-QK-AA3J-01A	69 years, male, black or african american, stage:i, alive, 466 days	45.4			TCGA-BR-8588-01A	55 years, female, white, stage:iib, alive, 389 days	35			TCGA-G3-A7M5-01A	76 years, male, asian, stage:i, alive, 447 days	40.8								TCGA-BP-5174-01A	45 years, female, white, stage:i, alive, 2257 days	45.5			TCGA-BT-A2LB-01A	73 years, female, white, stage:iii, dead, 492 days	41.7
						TCGA-EL-A3GS-01A	37 years, female, white, stage:i, alive, 1989 days	45.3			TCGA-94-A5I6-01A	62 years, male, white, stage:iib, alive, 538 days	73.1			TCGA-AA-3548-01A	71 years, female, stage:iiic, alive, 1034 days	131.8			TCGA-CV-7252-01A	62 years, female, black or african american, stage:iva, dead, 151 days	45.4			TCGA-VQ-A8PD-01A	69 years, male, white, stage:iiic, dead, 496 days	34.9			TCGA-MR-A520-01A	58 years, male, white, stage:i, alive, 229 days	40.5								TCGA-SX-A7SM-01A	60 years, male, black or african american, stage:iv, dead, 363 days	45.5			TCGA-E7-A5KF-01A	67 years, male, asian, stage:ii, alive, 20 days	41.7
						TCGA-FE-A23A-01A	27 years, female, white, stage:i, alive, 2489 days	45.1			TCGA-73-4666-01A	52 years, female, white, stage:iv, alive, 800 days	72.7			TCGA-AA-3833-01A	63 years, female, stage:iia, alive, 485 days	131.8			TCGA-CV-7180-01A	34 years, male, white, stage:ii, dead, 327 days	45.3			TCGA-VQ-AA6D-01A	52 years, female, stage:iiia, alive, 521 days	34.8			TCGA-HP-A5MZ-01A	62 years, male, stage:i, dead, 91 days	40.3								TCGA-CZ-4858-01A	39 years, male, white, stage:ii, dead, 2105 days	45.4			TCGA-ZF-AA5H-01A	60 years, female, white, stage:iv, alive, 897 days	41.4
						TCGA-FY-A3R6-01A	57 years, female, white, stage:iva, alive, 423 days	45.1			TCGA-50-5068-01A	59 years, female, white, stage:iib, dead, 1499 days	72.5			TCGA-AA-3520-01A	86 years, female, stage:ii, alive, 731 days	131.2			TCGA-D6-6517-01A	59 years, male, white, stage:iii, alive, 292 days	45.2			TCGA-IN-AB1V-01A	63 years, male, white, stage:ia, alive, 479 days	34.7			TCGA-2Y-A9H6-01A	68 years, female, white, stage:i, alive, 357 days	40.2								TCGA-BP-4160-01A	67 years, male, white, stage:iii, alive, 2881 days	45.4			TCGA-FJ-A3Z9-01A	72 years, male, white, dead, 385 days	41.4
						TCGA-EM-A4FF-01A	40 years, female, stage:i, alive, 2573 days	45.1			TCGA-56-7579-01A	62 years, male, white, stage:iiia, dead, 951 days	72.5			TCGA-A6-3810-01A	63 years, male, white, stage:iia, alive, 1111 days	131.2			TCGA-CV-7245-01A	62 years, male, white, stage:iva, alive, 797 days	45.1			TCGA-HU-A4H3-01A	56 years, female, asian, stage:iiic, alive, 882 days	34.4			TCGA-GJ-A6C0-01A	75 years, female, white, stage:ii, dead, 31 days	40.2								TCGA-CZ-5469-01A	41 years, male, white, stage:ii, dead, 946 days	45.3			TCGA-XF-A9SH-01A	65 years, female, asian, stage:ii, dead, 1971 days	41.4
						TCGA-EL-A3CM-01A	64 years, female, white, stage:iii, dead, 813 days	45.1			TCGA-77-A5GF-01A	70 years, male, stage:iia, dead, 840 days	72.2			TCGA-AA-3502-01A	73 years, male, stage:i, alive, 1065 days	130.9			TCGA-P3-A6T4-01A	54 years, male, white, stage:iva, dead, 62 days	45.1			TCGA-BR-8369-01A	76 years, female, white, stage:iiib, alive, 427 days	33.9			TCGA-K7-AAU7-01A	61 years, male, white, stage:ii, alive, 359 days	40.1								TCGA-BQ-7062-01A	64 years, male, black or african american, stage:i, alive, 116 days	45.2			TCGA-CU-A3KJ-01A	75 years, male, white, stage:iii, alive, 562 days	41.3
						TCGA-IM-A3ED-01A	58 years, female, white, stage:i, alive, 1442 days	45.1			TCGA-22-4601-01A	73 years, female, white, stage:iiia, dead, 1057 days	72.2			TCGA-CM-6161-01A	36 years, female, white, stage:i, alive, 457 days	130.7			TCGA-CR-7383-01A	79 years, female, white, stage:i, dead, 521 days	45			TCGA-RD-A8MW-01A	72 years, male, white, stage:iiib, dead, 1153 days	33.8			TCGA-DD-AACY-01A	61 years, male, asian, stage:i, alive, 1450 days	40								TCGA-CW-6097-01A	32 years, male, white, stage:iii, dead, 571 days	45			TCGA-ZF-AA56-01A	79 years, female, white, stage:iii, dead, 259 days	41.3
						TCGA-J8-A3YG-01A	54 years, female, white, stage:iii, alive, 678 days	45			TCGA-66-2744-01A	71 years, male, stage:iib, alive, 30 days	71.8			TCGA-AA-3518-01A	81 years, female, stage:iia, alive, 31 days	130.7			TCGA-CV-A6JO-01B	69 years, male, white, stage:iva, dead, 197 days	44.7			TCGA-RD-A8MV-01A	56 years, male, white, stage:iiib, alive, 3720 days	33.6			TCGA-G3-A3CG-01A	80 years, male, white, stage:i, alive, 673 days	40								TCGA-CJ-4876-01A	57 years, male, white, stage:ii, alive, 1955 days	45			TCGA-CF-A3MH-01A	75 years, male, asian, stage:ii, alive, 398 days	41.1
						TCGA-EL-A3H2-01A	58 years, male, white, stage:ii, dead, 1019 days	44.9			TCGA-22-5477-01A	65 years, male, white, stage:ia, dead, 1346 days	71.5			TCGA-AA-A02Y-01A	73 years, male, stage:i, alive, 1216 days	130.4			TCGA-QK-AA3K-01A	60 years, male, black or african american, stage:iva, alive, 253 days	44.6			TCGA-HU-8238-01A	56 years, male, asian, alive, 46 days	33.4			TCGA-NI-A8LF-01A	74 years, male, white, stage:i, alive, 799 days	39.9								TCGA-A3-3383-01A	52 years, male, white, stage:i, alive, 861 days	44.9			TCGA-CF-A1HR-01A	62 years, male, asian, stage:iii, alive, 389 days	40.9
						TCGA-EM-A3SZ-01A	42 years, female, stage:i, alive, 389 days	44.9			TCGA-55-7913-01B	61 years, female, black or african american, stage:ia, dead, 561 days	71.5			TCGA-AA-A00O-01A	83 years, female, stage:iiic, alive, 822 days	130.3			TCGA-CV-7255-01A	32 years, female, white, stage:iva, dead, 64 days	44.6			TCGA-CG-5723-01A	83 years, male, stage:ii, alive, 3196 days	33.3			TCGA-BC-4073-01B	73 years, male, white, stage:iiia, alive, 849 days	39.9								TCGA-CJ-4878-01A	71 years, female, white, stage:iii, alive, 2186 days	44.9			TCGA-4Z-AA7Y-01A	60 years, male, white, stage:ii, alive, 1522 days	40.8
						TCGA-DJ-A3UN-01A	51 years, female, white, stage:i, alive, 986 days	44.9			TCGA-50-5936-01A	58 years, male, white, stage:iiia, dead, 257 days	71.4			TCGA-EF-5830-01A	54 years, male, white, stage:iib, alive, 106 days	130.2			TCGA-CR-6492-01A	78 years, male, white, stage:iii, alive, 479 days	44.5			TCGA-BR-4187-01A	56 years, male, white, dead, 141 days	33.2			TCGA-CC-A3MA-01A	61 years, male, asian, stage:iiia, dead, 303 days	39.8								TCGA-AK-3454-01A	84 years, male, white, stage:i, alive, 874 days	44.9			TCGA-ZF-A9RL-01A	61 years, male, white, stage:ii, alive, 2703 days	40.8
						TCGA-DJ-A3VM-01A	68 years, female, white, stage:ii, alive, 840 days	44.8			TCGA-85-A53L-01A	63 years, male, asian, stage:iia, alive, 377 days	71.3			TCGA-F5-6861-01A	60 years, female, white, stage:iia, alive, 1160 days	130.1			TCGA-D6-8568-01A	62 years, male, white, stage:ii, alive, 759 days	44.4			TCGA-HU-A4GP-01A	62 years, female, asian, stage:iia, alive, 273 days	33.1			TCGA-KR-A7K2-01A	64 years, male, white, stage:i, alive, 829 days	39.5								TCGA-B0-5399-01A	46 years, male, white, stage:i, alive, 1411 days	44.8			TCGA-GD-A3OQ-01A	48 years, male, white, stage:iv, alive, 95 days	40.8
						TCGA-DJ-A1QN-01A	42 years, female, stage:i, alive, 1295 days	44.8			TCGA-55-8614-01A	76 years, male, white, stage:ib, alive, 536 days	71.3			TCGA-AY-A8YK-01A	44 years, male, black or african american, stage:iva, alive, 573 days	129.9			TCGA-CV-7422-01A	60 years, female, white, stage:iva, dead, 1037 days	44.3			TCGA-SW-A7EA-01A	61 years, female, white, stage:ib, alive, 579 days	33			TCGA-G3-A3CK-01A	61 years, male, asian, stage:i, alive, 585 days	39.2								TCGA-A3-3326-01A	47 years, male, white, stage:i, alive, 1137 days	44.8			TCGA-GD-A3OS-01A	54 years, female, white, stage:ii, alive, 638 days	40.8
						TCGA-H2-A3RI-01A	30 years, female, white, stage:i, alive, 335 days	44.8			TCGA-60-2723-01A	74 years, female, white, stage:ib, alive, 1092 days	71.2			TCGA-A6-2676-01A	75 years, female, white, stage:iib, dead, 1305 days	129.7			TCGA-CN-4738-01A	53 years, male, white, stage:iva, dead, 436 days	44.1			TCGA-VQ-A91K-01A	69 years, male, white, stage:iiia, alive, 1862 days	32.8			TCGA-DD-AACI-01A	69 years, male, asian, stage:ii, alive, 1618 days	39.2								TCGA-GL-A4EM-01A	62 years, male, white, stage:i, alive, 32 days	44.8			TCGA-BL-A13J-01A	65 years, male, white, stage:iv, dead, 81 days	40.7
						TCGA-FY-A76V-01A	54 years, male, black or african american, stage:ii, alive, 51 days	44.5			TCGA-77-A5G6-01A	66 years, male, stage:iiia, dead, 678 days	71.2			TCGA-CK-6748-01A	45 years, female, white, stage:iv, alive, 61 days	129.7			TCGA-CV-7091-01A	54 years, male, white, stage:i, alive, 3381 days	44			TCGA-D7-8575-01A	75 years, male, white, stage:iiia, dead, 554 days	32.8			TCGA-ZP-A9CY-01A	66 years, female, white, alive, 782 days	39								TCGA-CJ-4638-01A	46 years, female, white, stage:iv, dead, 431 days	44.8			TCGA-E7-A5KE-01A	78 years, female, asian, stage:ii, alive, 17 days	40.7
						TCGA-J8-A3YD-01A	47 years, female, white, stage:iii, alive, 968 days	44.4			TCGA-73-A9RS-01A	41 years, male, black or african american, stage:iib, dead, 340 days	70.9			TCGA-DC-6682-01A	57 years, male, white, stage:iia, alive, 762 days	129.3			TCGA-CR-6491-01A	60 years, male, black or african american, stage:iva, alive, 693 days	43.9			TCGA-D7-8578-01A	72 years, male, white, stage:ib, alive, 643 days	32.1			TCGA-DD-A4NF-01A	72 years, male, white, stage:i, alive, 942 days	38.7								TCGA-B9-A8YH-01A	52 years, male, black or african american, stage:i, alive, 532 days	44.7			TCGA-FD-A3N6-01A	43 years, female, black or african american, stage:ii, alive, 851 days	40.7
						TCGA-BJ-A0Z2-01A	57 years, male, black or african american, stage:ivc, alive, 1514 days	44.4			TCGA-05-4418-01A	69 years, male, stage:iiia, dead, 274 days	70.8			TCGA-G5-6235-01A	72 years, male, white, stage:iiib, alive, 1696 days	129.1			TCGA-P3-A5Q5-01A	54 years, male, white, stage:iva, alive, 910 days	43.9			TCGA-VQ-A91Q-01A	61 years, male, stage:iv, dead, 633 days	31.9			TCGA-DD-A114-01A	42 years, male, black or african american, stage:ii, dead, 1149 days	38.4								TCGA-BP-4158-01A	69 years, male, white, stage:i, alive, 3377 days	44.7			TCGA-G2-A2EK-01A	57 years, male, white, stage:ii, alive, 485 days	40.7
						TCGA-EL-A4KG-01A	35 years, female, white, stage:i, alive, 739 days	44.4			TCGA-56-8201-01A	74 years, male, white, stage:iib, dead, 397 days	70.8			TCGA-AA-A01V-01A	59 years, male, stage:i, alive, 31 days	128.9			TCGA-BB-A6UO-01A	61 years, female, white, stage:iva, dead, 268 days	43.8			TCGA-MX-A5UG-01A	78 years, male, asian, stage:iiia, dead, 113 days	31.6			TCGA-DD-AAD3-01A	43 years, male, asian, stage:i, alive, 1295 days	38.4								TCGA-BP-5170-01A	55 years, male, white, stage:i, alive, 2412 days	44.6			TCGA-UY-A78P-01A	78 years, female, white, stage:ii, alive, 2380 days	40.7
						TCGA-BJ-A45H-01A	45 years, male, white, stage:iii, alive, 865 days	44.4			TCGA-94-7943-01A	80 years, male, white, stage:ia, alive, 559 days	70.7			TCGA-AA-A02H-01A	74 years, female, stage:iv, dead, 61 days	128.8			TCGA-BA-A6DJ-01A	62 years, male, asian, stage:iva, dead, 407 days	43.5			TCGA-RD-A8NB-01A	80 years, female, white, stage:iiia, dead, 513 days	31.6			TCGA-MR-A8JO-01A	34 years, male, white, stage:i, alive, 330 days	38.2								TCGA-B0-5713-01A	75 years, female, white, stage:iii, alive, 2782 days	44.6			TCGA-K4-A3WU-01B	88 years, male, white, stage:iii, alive, 105 days	40.6
						TCGA-ET-A3BS-01A	42 years, male, asian, stage:i, alive, 176 days	44.4			TCGA-21-1076-01A	54 years, female, white, stage:ib, alive, 1852 days	70.7			TCGA-AA-3534-01A	78 years, female, stage:iia, alive, 882 days	128.1			TCGA-CV-7433-01A	49 years, male, white, stage:iva, dead, 601 days	43.4			TCGA-BR-6709-01A	57 years, female, white, stage:iiib, dead, 370 days	31.6			TCGA-DD-A4NP-01A	32 years, male, white, stage:i, alive, 3308 days	38.2								TCGA-BP-5178-01A	71 years, male, white, stage:iv, dead, 1912 days	44.3			TCGA-FD-A6TD-01A	77 years, male, white, stage:iii, dead, 386 days	40.4
						TCGA-KS-A4I5-01A	49 years, female, white, stage:iva, alive, 567 days	44.3			TCGA-56-A5DR-01A	81 years, male, white, stage:ia, alive, 4 days	70.7			TCGA-AD-6548-01A	81 years, female, white, stage:i, alive, 650 days	127.9			TCGA-D6-A6EK-01A	67 years, male, white, stage:iii, alive, 875 days	43.4			TCGA-VQ-AA6G-01A	68 years, male, white, stage:iia, dead, 792 days	31.4			TCGA-G3-AAV0-01A	58 years, male, asian, stage:i, alive, 476 days	37.7								TCGA-BP-4777-01A	46 years, male, white, stage:i, alive, 1731 days	44.2			TCGA-XF-A9SP-01A	59 years, male, white, stage:iii, dead, 454 days	40.3
						TCGA-CE-A13K-01A	30 years, female, asian, stage:i, alive, 385 days	44.3			TCGA-85-6798-01A	57 years, male, white, stage:iiia, dead, 195 days	70.6			TCGA-D5-6922-01A	76 years, male, white, stage:iiia, alive, 308 days	127.7			TCGA-CQ-A4CB-01A	59 years, male, stage:iii, alive, 893 days	43.1			TCGA-IN-7808-01A	59 years, male, white, dead, 105 days	31.2			TCGA-DD-AADQ-01A	59 years, male, asian, stage:ii, alive, 436 days	37.6								TCGA-SX-A71V-01A	80 years, male, white, stage:i, alive, 876 days	44.1			TCGA-E7-A7DU-01A	73 years, male, white, stage:iii, alive, 28 days	40.2
						TCGA-DJ-A4V4-01A	48 years, female, white, stage:i, alive, 481 days	44.3			TCGA-66-2788-01A	56 years, male, stage:ib, alive, 699 days	70.4			TCGA-AA-3532-01A	63 years, male, stage:iia, alive, 882 days	127.4			TCGA-D6-A4ZB-01A	61 years, male, white, stage:iii, alive, 376 days	43			TCGA-CD-5798-01A	83 years, male, asian, stage:ii, alive, 408 days	30.9			TCGA-GJ-A3OU-01A	59 years, male, white, stage:i, alive, 879 days	37.6								TCGA-SX-A7SQ-01A	48 years, male, white, stage:i, alive, 1266 days	44.1			TCGA-FD-A6TI-01A	73 years, male, white, stage:iv, dead, 294 days	40.1
						TCGA-FE-A230-01A	30 years, female, white, stage:i, alive, 2173 days	44.3			TCGA-94-A5I4-01A	61 years, male, white, stage:iia, alive, 491 days	69.9			TCGA-DM-A0XD-01A	65 years, male, white, stage:iia, dead, 743 days	126.8			TCGA-CN-4737-01A	20 years, male, white, stage:iva, alive, 625 days	43			TCGA-BR-6563-01A	60 years, male, white, stage:iib, alive, 679 days	30.2			TCGA-DD-A4NS-01A	62 years, female, white, stage:i, dead, 2456 days	37.5								TCGA-EU-5907-01A	81 years, male, white, stage:iii, alive, 127 days	44.1			TCGA-XF-A9T3-01A	69 years, female, white, stage:iv, alive, 68 days	40
						TCGA-MK-A4N6-01A	35 years, male, white, stage:i, alive, 1098 days	44.2			TCGA-18-3409-01A	74 years, male, white, stage:ia, alive, 3747 days	69.7			TCGA-AA-A00L-01A	66 years, male, stage:iia, alive, 1157 days	126.6			TCGA-BA-5557-01A	41 years, female, stage:iii, alive, 623 days	42.8			TCGA-VQ-A927-01A	81 years, male, white, stage:iiib, dead, 200 days	29.6			TCGA-RC-A7SF-01A	66 years, male, asian, stage:i, alive, 579 days	37.5								TCGA-A3-3373-01A	54 years, female, white, stage:i, alive, 1621 days	44.1			TCGA-FD-A3N5-01A	69 years, male, black or african american, stage:ii, dead, 685 days	40
						TCGA-DJ-A1QE-01A	62 years, female, white, stage:iii, alive, 4134 days	44.2			TCGA-66-2790-01A	72 years, male, stage:iib, alive, 699 days	69.7			TCGA-DM-A288-01A	68 years, male, white, stage:iiic, dead, 427 days	126.1			TCGA-CR-7404-01A	53 years, male, white, alive, 1472 days	42.8			TCGA-CG-4306-01A	90 years, male, stage:iv, dead, 31 days	29.4			TCGA-KR-A7K8-01A	57 years, male, stage:i, alive, 906 days	37.2								TCGA-BP-5006-01A	61 years, male, white, stage:i, alive, 840 days	44.1			TCGA-4Z-AA80-01A	73 years, male, white, stage:ii, dead, 19 days	40
						TCGA-EM-A4FM-01A	59 years, female, stage:iva, alive, 162 days	44.1			TCGA-86-8673-01A	61 years, male, white, stage:ib, alive, 862 days	69.7			TCGA-DY-A1DC-01A	72 years, female, white, stage:iia, dead, 1258 days	126			TCGA-CV-7183-01A	53 years, male, white, stage:ii, alive, 3981 days	42.8			TCGA-BR-8687-01A	67 years, female, white, stage:iiic, dead, 250 days	29.2			TCGA-BC-A69I-01A	69 years, male, white, stage:i, alive, 387 days	36.9								TCGA-CZ-5468-01A	84 years, male, white, stage:iv, dead, 59 days	43.9			TCGA-DK-A6B2-01A	70 years, male, white, stage:iv, alive, 477 days	39.9
						TCGA-MK-A84Z-01A	74 years, male, black or african american, stage:iii, alive, 728 days	44.1			TCGA-34-5239-01A	75 years, male, white, stage:iiia, alive, 1834 days	69.7			TCGA-D5-6926-01A	65 years, male, white, stage:iiib, alive, 275 days	125.8			TCGA-CX-A4AQ-01A	56 years, male, white, stage:iva, alive, 1555 days	42.8			TCGA-BR-6564-01A	46 years, female, white, stage:iiia, dead, 794 days	29			TCGA-O8-A75V-01A	54 years, male, stage:i, alive, 538 days	36.8								TCGA-B0-4833-01A	82 years, female, white, stage:i, dead, 2386 days	43.9			TCGA-E7-A541-01A	66 years, male, white, stage:ii, dead, 778 days	39.9
						TCGA-EL-A3T8-01A	36 years, male, asian, stage:i, alive, 3269 days	44.1			TCGA-39-5031-01A	77 years, female, stage:ia, dead, 1841 days	69.5			TCGA-3L-AA1B-01A	61 years, female, black or african american, stage:i, alive, 475 days	125.7			TCGA-CN-5370-01A	78 years, male, white, stage:iii, dead, 259 days	42.8			TCGA-VQ-A8PQ-01A	50 years, female, white, stage:iv, dead, 476 days	28.6			TCGA-DD-AAE7-01A	72 years, male, asian, stage:i, alive, 644 days	36.4								TCGA-BP-4766-01A	43 years, female, white, stage:i, alive, 1462 days	43.9			TCGA-ZF-AA52-01A	70 years, male, white, stage:iii, dead, 1077 days	39.5
						TCGA-EM-A22N-01A	68 years, female, stage:i, alive, 324 days	44			TCGA-95-7948-01A	42 years, female, white, stage:ib, alive, 476 days	69.5			TCGA-A6-6138-01A	61 years, male, white, stage:i, alive, 685 days	125.3			TCGA-QK-A6IH-01A	65 years, female, white, stage:ivb, alive, 653 days	42.7			TCGA-IN-A7NU-01A	69 years, male, white, stage:iiib, alive, 356 days	28.4			TCGA-DD-AAW1-01A	55 years, male, asian, stage:iiia, alive, 1989 days	36.3								TCGA-BQ-7044-01A	73 years, male, white, stage:iii, alive, 3760 days	43.9			TCGA-G2-AA3F-01A	77 years, male, white, stage:iv, alive, 893 days	39.4
						TCGA-CE-A27D-01A	28 years, female, asian, stage:i, alive, 374 days	43.9			TCGA-58-8390-01A	70 years, male, white, stage:iia, alive, 911 days	69.4			TCGA-AA-3861-01A	72 years, male, stage:iia, alive, 914 days	125			TCGA-CQ-A4CI-01A	73 years, male, white, stage:iii, alive, 950 days	42.7			TCGA-D7-A6EV-01A	71 years, female, white, stage:iib, alive, 342 days	27.7			TCGA-ED-A97K-01A	54 years, male, asian, stage:iiia, alive, 6 days	36.2								TCGA-2Z-A9JT-01A	71 years, male, white, stage:i, alive, 684 days	43.9			TCGA-UY-A9PH-01A	73 years, male, white, stage:ii, alive, 1561 days	39.2
						TCGA-FY-A4B4-01A	62 years, female, white, stage:iii, alive, 657 days	43.7			TCGA-98-A538-01A	67 years, male, white, stage:iib, alive, 826 days	69.4			TCGA-A6-4107-01A	57 years, female, white, stage:iiib, alive, 987 days	124.8			TCGA-CN-4741-01A	75 years, male, white, stage:iva, alive, 2239 days	42.6			TCGA-B7-A5TK-01A	51 years, male, white, stage:iiia, alive, 288 days	27.6			TCGA-DD-A1EE-01A	73 years, male, white, stage:iiia, dead, 349 days	36.2								TCGA-CJ-5677-01A	54 years, female, white, stage:iv, dead, 782 days	43.8			TCGA-GV-A6ZA-01A	54 years, male, white, stage:ii, alive, 691 days	39.2
						TCGA-FK-A4UB-01A	51 years, male, white, stage:iii, alive, 3531 days	43.7			TCGA-66-2800-01A	70 years, male, stage:iiib, alive, 1492 days	69.3			TCGA-AA-3864-01A	71 years, male, stage:ii, alive, 1612 days	124.3			TCGA-CV-7416-01A	29 years, female, white, stage:iva, dead, 763 days	42.5			TCGA-VQ-A91V-01A	58 years, male, stage:iiia, alive, 1297 days	27.5			TCGA-DD-A3A1-01A	65 years, male, stage:iiia, dead, 233 days	35.6								TCGA-B3-8121-01A	48 years, female, black or african american, stage:i, alive, 379 days	43.8			TCGA-4Z-AA7N-01A	66 years, male, white, stage:iii, dead, 1367 days	39.2
						TCGA-EL-A3GR-01A	31 years, female, white, stage:i, alive, 3501 days	43.5			TCGA-56-8304-01A	73 years, female, white, stage:ia, alive, 106 days	69.2			TCGA-AZ-4616-01A	82 years, female, white, stage:iv, dead, 156 days	124.1			TCGA-F7-A623-01A	70 years, male, white, stage:iva, alive, 616 days	42.2			TCGA-VQ-A8PP-01A	76 years, male, stage:iv, dead, 712 days	27.5			TCGA-DD-A1EB-01A	72 years, female, stage:i, alive, 2017 days	35.5								TCGA-5P-A9JZ-01A	51 years, female, white, alive, 2744 days	43.8			TCGA-E7-A97Q-01A	60 years, female, white, stage:iv, dead, 246 days	39.2
						TCGA-DJ-A4UT-01A	32 years, female, white, stage:i, alive, 823 days	43.5			TCGA-56-5898-01A	69 years, male, white, stage:ia, alive, 555 days	69.1			TCGA-AZ-6608-01A	55 years, female, white, stage:iiia, dead, 59 days	124.1			TCGA-CV-A464-01A	48 years, male, white, stage:iii, alive, 1722 days	42.1			TCGA-RD-A7BS-01A	46 years, male, white, stage:iiia, dead, 336 days	27.4			TCGA-EP-A12J-01A	63 years, male, black or african american, stage:i, alive, 570 days	35.5								TCGA-CZ-5465-01A	76 years, female, stage:iii, dead, 2564 days	43.8			TCGA-K4-AAQO-01A	56 years, male, white, stage:iii, alive, 359 days	39.1
						TCGA-FY-A3R8-01A	62 years, female, white, stage:iii, alive, 477 days	43.3			TCGA-38-4625-01A	66 years, female, white, stage:ib, alive, 2973 days	69.1			TCGA-EI-6506-01A	78 years, female, white, stage:iia, alive, 625 days	123.5			TCGA-CQ-5331-01A	73 years, female, white, alive, 1399 days	42.1			TCGA-BR-8364-01A	42 years, female, white, stage:iiic, alive, 675 days	27.4			TCGA-ZP-A9D1-01A	56 years, female, white, alive, 21 days	35.5								TCGA-A4-A5Y1-01A	75 years, male, white, stage:iii, dead, 395 days	43.6			TCGA-XF-AAN0-01A	68 years, male, white, stage:iv, dead, 1718 days	38.9
						TCGA-FY-A3YR-01A	64 years, female, white, stage:iii, alive, 528 days	43.3			TCGA-85-8666-01A	65 years, male, white, stage:ib, dead, 687 days	69.1			TCGA-AG-A00C-01A	49 years, female, stage:iiib, alive, 183 days	123.4			TCGA-F7-A61W-01A	51 years, male, asian, stage:iva, alive, 14 days	42			TCGA-HU-A4GH-01A	75 years, male, asian, stage:ia, alive, 358 days	27.1			TCGA-2Y-A9GT-01A	51 years, male, white, stage:i, dead, 1624 days	35.3								TCGA-AK-3425-01A	68 years, male, white, stage:i, alive, 3343 days	43.5			TCGA-CF-A47Y-01A	55 years, male, asian, stage:ii, alive, 373 days	38.7
						TCGA-DJ-A2PZ-01A	63 years, male, white, stage:iii, alive, 256 days	43.2			TCGA-77-8156-01A	60 years, male, stage:ib, alive, 1106 days	69			TCGA-AH-6903-01A	46 years, male, white, stage:iiib, alive, 592 days	122.8			TCGA-CN-5367-01A	60 years, female, white, stage:iva, dead, 352 days	41.9			TCGA-FP-8210-01A	48 years, male, asian, stage:iiia, dead, 153 days	26.7			TCGA-CC-A5UD-01A	45 years, male, asian, stage:iiia, dead, 304 days	35.1								TCGA-HE-A5NH-01A	62 years, male, stage:i, alive, 791 days	43.4			TCGA-GV-A3JV-01A	66 years, male, white, stage:iv, dead, 434 days	38.7
						TCGA-FY-A4B0-01A	76 years, male, white, stage:i, alive, 420 days	43.2			TCGA-NJ-A4YP-01A	52 years, male, white, stage:ib, alive, 50 days	68.4			TCGA-CK-4950-01A	68 years, female, black or african american, stage:iiib, alive, 2599 days	122.7			TCGA-HD-7753-01A	62 years, male, black or african american, stage:i, alive, 866 days	41.5			TCGA-HU-A4GY-01A	77 years, female, asian, stage:iiia, alive, 8 days	26.7			TCGA-UB-AA0V-01A	69 years, female, white, stage:i, alive, 314 days	35								TCGA-BP-5186-01A	50 years, female, white, stage:i, alive, 693 days	43.4			TCGA-FD-A3SR-01A	68 years, male, white, stage:iv, dead, 602 days	38.4
						TCGA-J8-A42S-01A	45 years, male, white, stage:iii, alive, 75 days	43.1			TCGA-50-6591-01A	63 years, female, white, stage:iv, dead, 119 days	68.4			TCGA-A6-2686-01A	81 years, female, white, stage:iia, dead, 1126 days	122.5			TCGA-CV-A45V-01A	87 years, female, white, stage:iva, dead, 32 days	41.4			TCGA-HU-A4GJ-01A	60 years, female, asian, stage:iiic, alive, 650 days	26.4			TCGA-CC-A3MC-01A	54 years, male, asian, stage:iiia, alive, 363 days	34.6								TCGA-B9-A5W7-01A	47 years, male, black or african american, stage:i, alive, 585 days	43.3			TCGA-DK-A6B0-01A	61 years, male, white, stage:ii, alive, 2330 days	38.2
						TCGA-EL-A4K9-01A	68 years, male, white, stage:ii, alive, 1455 days	43.1			TCGA-60-2712-01A	79 years, female, white, stage:iib, dead, 274 days	68.3			TCGA-F5-6864-01A	74 years, female, white, stage:iiib, alive, 379 days	122.4			TCGA-CV-A465-01A	24 years, male, white, stage:iii, dead, 215 days	41.4			TCGA-R5-A805-01A	71 years, male, white, stage:iiib, dead, 281 days	25			TCGA-DD-AADA-01A	66 years, female, asian, stage:i, alive, 1233 days	34.4								TCGA-A3-3307-01A	66 years, male, stage:iii, alive, 1436 days	43.2			TCGA-DK-A3X1-01A	78 years, female, white, stage:iii, alive, 2009 days	38.1
						TCGA-EM-A3FQ-01A	19 years, female, stage:i, alive, 492 days	43.1			TCGA-73-7499-01A	81 years, female, white, stage:ib, dead, 1531 days	68.1			TCGA-AA-3846-01A	74 years, female, stage:iia, alive, 518 days	122.4			TCGA-CV-7438-01A	87 years, female, white, stage:i, dead, 194 days	41.2			TCGA-BR-8366-01A	80 years, female, white, stage:iia, alive, 29 days	24.9			TCGA-LG-A9QD-01A	68 years, male, white, stage:iiia, alive, 366 days	34.3								TCGA-2Z-A9J3-01A	67 years, male, white, stage:ii, dead, 1771 days	43.2			TCGA-GD-A3OP-01A	84 years, female, white, stage:iv, alive, 64 days	38
						TCGA-DJ-A3UR-01A	51 years, female, white, stage:iii, alive, 1105 days	43.1			TCGA-85-A4CL-01A	65 years, male, white, stage:ia, dead, 921 days	67.8			TCGA-AD-6899-01A	84 years, male, white, stage:iiic, dead, 176 days	122.1			TCGA-QK-A652-01A	60 years, male, white, stage:iii, alive, 645 days	41.1			TCGA-D7-A4Z0-01A	60 years, female, white, stage:iib, alive, 449 days	24.8			TCGA-3K-AAZ8-01A	65 years, male, black or african american, stage:iiib, alive, 396 days	34.2								TCGA-CJ-5684-01A	61 years, male, white, stage:iii, alive, 2231 days	43.1			TCGA-4Z-AA82-01A	59 years, male, black or african american, stage:iv, dead, 1556 days	37.9
						TCGA-EL-A3GV-01A	65 years, female, white, stage:iii, alive, 1532 days	43			TCGA-97-8171-01A	81 years, male, asian, stage:iv, alive, 568 days	67.8			TCGA-G4-6294-01A	76 years, male, white, stage:iv, dead, 858 days	121.7			TCGA-CN-A49B-01A	71 years, male, white, stage:iii, alive, 904 days	41			TCGA-BR-8384-01A	69 years, male, white, stage:iiic, alive, 113 days	24.6			TCGA-ED-A7XP-01A	53 years, female, asian, stage:ii, alive, 400 days	34.2								TCGA-B0-4700-01A	60 years, male, white, stage:iv, dead, 1980 days	43.1			TCGA-FD-A3SP-01A	60 years, male, white, stage:iii, alive, 783 days	37.8
						TCGA-KS-A4ID-01A	55 years, female, white, stage:i, alive, 1011 days	42.9			TCGA-52-7812-01A	68 years, male, white, dead, 835 days	67.1			TCGA-AA-3673-01A	53 years, female, stage:ii, alive, 1522 days	121.4			TCGA-BB-4217-01A	68 years, male, black or african american, stage:iva, alive, 187 days	41			TCGA-VQ-A91Y-01A	67 years, male, white, stage:iiic, dead, 296 days	24.5			TCGA-DD-AADK-01A	68 years, female, asian, stage:ii, alive, 1049 days	34.1								TCGA-CJ-4900-01A	69 years, female, white, stage:iv, dead, 1714 days	43.1			TCGA-XF-A8HD-01A	77 years, male, white, stage:iii, alive, 2964 days	37.8
						TCGA-DJ-A2PS-01A	40 years, female, white, stage:i, alive, 797 days	42.9			TCGA-22-1017-01A	62 years, male, white, stage:ia, dead, 1485 days	67.1			TCGA-AY-A54L-01A	74 years, female, black or african american, stage:i, alive, 525 days	121.2			TCGA-CV-A6K2-01A	79 years, male, white, stage:iva, dead, 317 days	40.9			TCGA-IN-A6RN-01A	72 years, female, white, stage:iia, alive, 594 days	24.4			TCGA-DD-AADU-01A	60 years, male, asian, stage:ii, alive, 554 days	34.1								TCGA-2Z-A9JO-01A	56 years, female, black or african american, stage:i, alive, 949 days	42.8			TCGA-ZF-AA4V-01A	66 years, male, white, stage:iii, alive, 1806 days	37.6
						TCGA-DJ-A3VB-01A	52 years, male, stage:iii, alive, 697 days	42.8			TCGA-98-A53A-01A	70 years, male, black or african american, stage:ib, dead, 552 days	67			TCGA-G4-6297-01A	55 years, female, white, stage:iv, alive, 2506 days	121.1			TCGA-CV-7236-01A	77 years, female, white, stage:iva, dead, 144 days	40.9			TCGA-IN-A7NR-01A	64 years, female, white, stage:iv, alive, 198 days	23.8			TCGA-ZP-A9D2-01A	51 years, male, white, dead, 765 days	34								TCGA-A4-7583-01A	60 years, male, black or african american, stage:i, alive, 3 days	42.8			TCGA-FD-A62N-01A	69 years, male, asian, stage:iii, alive, 82 days	37.2
						TCGA-KS-A41F-01A	37 years, female, white, stage:i, alive, 4367 days	42.7			TCGA-55-8507-01A	53 years, male, white, stage:ia, alive, 418 days	66.8			TCGA-G4-6304-01A	66 years, female, white, stage:iib, alive, 1631 days	120.8			TCGA-CV-6945-01A	41 years, male, white, stage:iva, dead, 366 days	40.9			TCGA-F1-A448-01A	70 years, male, white, stage:iiib, alive, 647 days	23.4			TCGA-G3-A5SK-01A	58 years, male, white, stage:i, alive, 744 days	34								TCGA-2Z-A9JR-01A	57 years, male, white, stage:i, alive, 161 days	42.7			TCGA-DK-A1A7-01A	67 years, female, white, stage:iv, alive, 560 days	37
						TCGA-DJ-A3V4-01A	60 years, female, white, stage:iii, alive, 1294 days	42.7			TCGA-85-7696-01A	64 years, male, white, stage:ia, alive, 1111 days	66.4			TCGA-F5-6814-01A	57 years, male, white, stage:iia, alive, 1131 days	120.6			TCGA-CQ-6224-01A	52 years, male, white, stage:iva, alive, 1721 days	40.5			TCGA-IN-8663-01A	68 years, male, white, stage:iib, dead, 103 days	23.2			TCGA-DD-A1ED-01A	68 years, male, white, stage:i, alive, 2301 days	33.9								TCGA-DZ-6132-01A	69 years, male, stage:i, alive, 2460 days	42.7			TCGA-FD-A43Y-01A	65 years, male, white, stage:iii, dead, 474 days	37
						TCGA-DJ-A13X-01A	51 years, female, stage:iii, alive, 253 days	42.5			TCGA-80-5611-01A	male, stage:ib, alive, 2595 days	66.4			TCGA-AA-A01K-01A	74 years, female, stage:iiic, alive, 943 days	120.5			TCGA-IQ-7631-01A	60 years, female, white, stage:ii, alive, 1172 days	40.5			TCGA-BR-8371-01A	62 years, male, white, stage:iiib, dead, 359 days	22.6			TCGA-DD-A4NQ-01A	60 years, male, white, stage:ii, dead, 373 days	33.8								TCGA-BP-4787-01A	59 years, female, white, stage:iv, dead, 480 days	42.4			TCGA-CF-A27C-01A	52 years, male, asian, stage:iii, alive, 425 days	37
						TCGA-E3-A3E5-01A	57 years, male, white, stage:iva, alive, 1215 days	42.5			TCGA-94-8035-01A	64 years, male, white, stage:iib, alive, 122 days	66.3			TCGA-DM-A28M-01A	63 years, male, white, stage:iia, alive, 2895 days	120.2			TCGA-BA-5558-01A	65 years, male, white, alive, 1995 days	40.5			TCGA-BR-6710-01A	41 years, male, white, stage:ib, alive, 273 days	22.3			TCGA-5R-AA1D-01A	17 years, female, white, stage:iiia, alive, 449 days	33.4								TCGA-CJ-4885-01A	64 years, male, white, stage:iv, alive, 3451 days	42.4			TCGA-DK-A1AF-01A	84 years, female, white, stage:iv, alive, 536 days	36.8
						TCGA-EM-A4FQ-01A	42 years, female, stage:i, alive, 683 days	42.4			TCGA-43-3394-01A	52 years, male, black or african american, stage:ib, dead, 1190 days	66.1			TCGA-AG-3893-01A	74 years, male, stage:iiib, alive, 1065 days	120.1			TCGA-CN-A63W-01A	48 years, female, white, stage:iva, dead, 377 days	40.1			TCGA-RD-A8N0-01A	53 years, female, white, stage:iiib, alive, 1236 days	22			TCGA-K7-A5RF-01A	64 years, male, white, stage:i, alive, 631 days	33.4								TCGA-MH-A561-01A	66 years, male, white, stage:i, alive, 841 days	42.4			TCGA-XF-AAMY-01A	78 years, male, white, stage:iii, alive, 3011 days	36.4
						TCGA-BJ-A45F-01A	59 years, female, white, stage:i, alive, 105 days	42.4			TCGA-39-5011-01A	70 years, female, white, stage:ia, alive, 4053 days	65.7			TCGA-AA-3662-01A	80 years, female, stage:iv, alive, 184 days	117.9			TCGA-CN-4734-01A	70 years, male, white, stage:ii, alive, 1690 days	40			TCGA-IN-8462-01A	80 years, male, white, stage:iib, alive, 572 days	21.8			TCGA-DD-AAD0-01A	73 years, female, asian, stage:i, alive, 137 days	33								TCGA-P4-AAVM-01A	69 years, male, white, stage:i, alive, 1539 days	42.4			TCGA-XF-A8HI-01A	57 years, female, white, stage:iv, dead, 544 days	36.2
						TCGA-DJ-A3UQ-01A	45 years, female, asian, stage:iii, alive, 595 days	42.3			TCGA-49-4510-01A	51 years, female, black or african american, stage:iib, dead, 896 days	65.6			TCGA-F5-6813-01A	70 years, male, white, stage:iiic, dead, 598 days	117.8			TCGA-CV-6436-01A	62 years, male, white, stage:iva, alive, 1899 days	39.6			TCGA-RD-A7BW-01A	68 years, female, white, stage:ib, dead, 156 days	20.9			TCGA-BC-A10X-01A	52 years, female, white, stage:iiia, dead, 770 days	32.7								TCGA-DW-7840-01A	60 years, male, black or african american, stage:i, alive, 114 days	42.4			TCGA-BT-A20R-01A	79 years, female, white, stage:iv, dead, 154 days	36
						TCGA-EM-A1CT-01A	76 years, male, stage:iva, alive, 553 days	42.3			TCGA-NK-A5CR-01A	77 years, male, stage:ib, alive, 2542 days	65.5			TCGA-D5-5537-01A	83 years, male, white, dead, 1381 days	117.8			TCGA-CV-7089-01A	74 years, male, white, stage:iva, dead, 1972 days	39.6			TCGA-BR-A4J7-01A	49 years, male, asian, stage:iib, alive, 989 days	20.8			TCGA-2Y-A9GV-01A	54 years, female, white, stage:i, dead, 2532 days	32.6								TCGA-KO-8408-01A	47 years, male, white, stage:iii, dead, 507 days	42.3			TCGA-E7-A8O7-01A	52 years, male, asian, stage:ii, alive, 466 days	36
						TCGA-EL-A3T3-01A	63 years, male, white, stage:ii, alive, 4017 days	42.2			TCGA-37-3789-01A	65 years, male, white, stage:ib, alive, 13 days	65.3			TCGA-AA-3956-01A	65 years, male, stage:iia, alive, 1035 days	117.7			TCGA-UF-A7JT-01A	72 years, female, white, stage:iva, dead, 993 days	39.5			TCGA-D7-A748-01A	41 years, female, white, stage:iv, dead, 132 days	20.7			TCGA-FV-A2QR-01A	male, white, stage:i, dead, 581 days	32.5								TCGA-A4-8516-01A	62 years, male, white, stage:iii, alive, 23 days	42.3			TCGA-G2-A3IE-01A	52 years, male, white, stage:ii, dead, 612 days	35.9
						TCGA-QD-A8IV-01A	50 years, female, black or african american, stage:iva, alive, 392 days	42.2			TCGA-55-6968-01A	61 years, male, white, stage:iv, dead, 1293 days	65.3			TCGA-F4-6459-01A	61 years, female, white, stage:iiib, dead, 262 days	116.8			TCGA-CN-6019-01A	61 years, male, white, stage:iva, alive, 1038 days	39.4			TCGA-BR-8592-01A	63 years, female, white, stage:iiib, dead, 191 days	20.3			TCGA-BC-A3KG-01A	68 years, female, white, stage:ii, alive, 680 days	31.4								TCGA-DW-5561-01A	51 years, male, black or african american, stage:i, alive, 414 days	42.2			TCGA-H4-A2HO-01A	53 years, male, white, stage:iii, alive, 46 days	35.8
						TCGA-ET-A25R-01A	51 years, female, white, stage:iii, alive, 1930 days	42.1			TCGA-49-4494-01A	77 years, male, white, stage:iiia, dead, 1081 days	65.2			TCGA-F4-6809-01A	52 years, female, white, stage:iva, dead, 403 days	116.6			TCGA-IQ-A61E-01A	55 years, female, white, stage:iii, alive, 1147 days	39.3			TCGA-D7-8574-01A	72 years, male, white, stage:iiia, alive, 523 days	20.2			TCGA-DD-A4NL-01A	46 years, male, white, stage:i, alive, 1711 days	30.1								TCGA-EU-5905-01A	67 years, female, white, stage:i, alive, 119 days	42.2			TCGA-YF-AA3L-01A	47 years, female, stage:ii, alive, 364 days	35.6
						TCGA-CE-A484-01A	37 years, female, asian, stage:i, alive, 378 days	42.1			TCGA-85-8580-01A	52 years, female, white, stage:ib, alive, 1113 days	65.2			TCGA-AG-4022-01A	59 years, female, stage:ii, alive, 1400 days	116.5			TCGA-F7-A620-01A	47 years, male, white, stage:iii, alive, 543 days	39.2			TCGA-D7-A747-01A	57 years, male, white, stage:iib, dead, 255 days	19.5			TCGA-DD-A1EA-01A	68 years, male, asian, stage:ii, alive, 2415 days	30								TCGA-CZ-5464-01A	69 years, male, white, stage:iv, alive, 2128 days	42.2			TCGA-BT-A3PJ-01A	76 years, male, white, stage:iii, alive, 789 days	35.5
						TCGA-DJ-A1QM-01A	42 years, male, white, stage:i, alive, 183 days	42.1			TCGA-58-A46L-01A	73 years, male, white, stage:iiia, alive, 1723 days	65.2			TCGA-CM-5344-01A	39 years, female, white, stage:iiib, alive, 670 days	116			TCGA-CN-A49C-01A	67 years, male, white, alive, 645 days	39.1			TCGA-BR-A44T-01A	53 years, female, white, stage:iia, alive, 1038 days	19.5			TCGA-G3-AAV3-01A	58 years, female, white, stage:ii, alive, 412 days	29.9								TCGA-CZ-5461-01A	52 years, male, white, stage:iv, dead, 330 days	42.2			TCGA-CF-A47X-01A	60 years, male, asian, stage:ii, alive, 384 days	35.4
						TCGA-EM-A3AP-01A	31 years, female, stage:i, alive, 254 days	41.9			TCGA-50-5946-01A	62 years, male, white, stage:ia, alive, 1617 days	65.1			TCGA-AG-3731-01A	65 years, male, stage:iv, alive, 1126 days	115.9			TCGA-CN-5361-01A	80 years, male, white, stage:iva, dead, 2120 days	39			TCGA-CD-8524-01A	61 years, female, asian, stage:ii, alive, 388 days	18.3			TCGA-G3-A3CJ-01A	52 years, male, american indian or alaska native, stage:ii, alive, 594 days	29.7								TCGA-BP-5201-01A	63 years, male, white, stage:iv, alive, 951 days	42.2			TCGA-K4-A6MB-01A	64 years, male, white, stage:iv, alive, 469 days	35.2
						TCGA-IM-A4EB-01A	37 years, male, white, stage:i, alive, 780 days	41.8			TCGA-68-7756-01A	84 years, male, white, stage:iiia, alive, 202 days	65			TCGA-AA-A00Q-01A	66 years, female, stage:iiib, alive, 1278 days	115.6			TCGA-CN-6989-01A	64 years, male, white, stage:iva, dead, 980 days	38.9			TCGA-VQ-A94P-01A	57 years, male, white, dead, 81 days	17.8			TCGA-BC-A10W-01A	50 years, male, asian, dead, 91 days	29.3								TCGA-5P-A9JW-01A	64 years, male, white, alive, 3241 days	42.2			TCGA-XF-AAMJ-01A	70 years, male, asian, stage:iii, dead, 1670 days	35.2
						TCGA-DJ-A2PO-01A	54 years, male, white, stage:i, alive, 238 days	41.8			TCGA-66-2768-01A	57 years, male, stage:iib, alive, 61 days	64.9			TCGA-AA-A02R-01A	84 years, female, stage:iia, dead, 670 days	115.3			TCGA-CN-4726-01A	69 years, male, white, stage:iva, dead, 142 days	38.9			TCGA-KB-A93G-01A	68 years, male, white, stage:ib, alive, 613 days	17.1			TCGA-G3-AAV2-01A	50 years, male, white, stage:i, alive, 372 days	29.1								TCGA-BP-4167-01A	60 years, male, white, stage:iii, alive, 2718 days	42.2			TCGA-FD-A3B8-01A	56 years, male, white, stage:ii, alive, 384 days	35
						TCGA-DJ-A3V6-01A	54 years, male, white, stage:iii, alive, 818 days	41.7			TCGA-66-2770-01A	79 years, male, stage:ib, alive, 700 days	64.8			TCGA-A6-6650-01A	69 years, female, black or african american, stage:iia, alive, 627 days	114.9			TCGA-CR-7392-01A	67 years, female, white, stage:iva, alive, 1425 days	38.8			TCGA-BR-A4J9-01A	55 years, male, white, stage:iia, alive, 14 days	17			TCGA-DD-AACT-01A	69 years, female, asian, stage:i, alive, 1562 days	28.9								TCGA-B0-4836-01A	61 years, male, white, stage:iv, dead, 1238 days	42.1			TCGA-DK-A3IN-01A	72 years, male, white, stage:iii, dead, 250 days	35
						TCGA-BJ-A28Z-01A	46 years, female, white, stage:iii, alive, 337 days	41.7			TCGA-05-4398-01A	47 years, female, stage:iiib, alive, 1431 days	64.7			TCGA-AG-3611-01A	72 years, male, stage:iia, alive, 424 days	114.9			TCGA-CR-7385-01A	42 years, male, white, alive, 997 days	38.7			TCGA-BR-A4J5-01A	56 years, male, asian, stage:iiia, alive, 862 days	16.5			TCGA-WJ-A86L-01A	68 years, female, white, stage:i, alive, 345 days	28.7								TCGA-2Z-A9JK-01A	50 years, male, white, stage:iii, alive, 1186 days	42.1			TCGA-YC-A8S6-01A	71 years, male, white, stage:ii, alive, 293 days	34.9
						TCGA-DJ-A3VE-01A	50 years, male, white, stage:i, alive, 577 days	41.7			TCGA-77-8007-01A	68 years, male, stage:iib, dead, 198 days	64.7			TCGA-AF-2687-01A	57 years, male, white, stage:iiic, alive, 1427 days	114.4			TCGA-CR-7382-01A	49 years, male, white, stage:iva, alive, 796 days	38.6			TCGA-BR-A4IV-01A	47 years, male, asian, stage:iiib, dead, 869 days	16.1			TCGA-BC-A110-01A	51 years, female, black or african american, dead, 2116 days	28.7								TCGA-BP-4165-01A	64 years, female, white, stage:i, alive, 3037 days	42			TCGA-E7-A519-01A	72 years, male, white, stage:ii, alive, 508 days	34.8
						TCGA-DJ-A3V5-01A	76 years, female, white, stage:iii, alive, 584 days	41.6			TCGA-64-1680-01A	63 years, male, white, stage:iv, alive, 1126 days	64.6			TCGA-CM-6169-01A	67 years, male, black or african american, stage:iia, alive, 396 days	114.3			TCGA-QK-A6VC-01A	62 years, female, black or african american, stage:iva, alive, 600 days	38.5			TCGA-FP-8209-01A	49 years, male, white, stage:ib, dead, 1811 days	15.3			TCGA-ZP-A9CV-01A	59 years, male, white, dead, 1088 days	28.6								TCGA-BP-5008-01A	46 years, male, white, stage:i, alive, 1071 days	42			TCGA-XF-AAMR-01A	48 years, male, white, stage:iii, alive, 2790 days	34.6
						TCGA-FY-A3W9-01A	66 years, female, white, stage:ii, alive, 658 days	41.5			TCGA-43-7657-01A	68 years, female, white, stage:ia, alive, 236 days	64.5			TCGA-A6-A567-01A	56 years, male, black or african american, stage:iv, dead, 1881 days	113.3			TCGA-UF-A7JC-01A	42 years, male, white, stage:iva, dead, 546 days	38.4			TCGA-RD-A8N4-01A	58 years, female, white, stage:iiia, alive, 2171 days	14.6			TCGA-ES-A2HT-01A	54 years, male, black or african american, stage:i, dead, 438 days	28.6								TCGA-BP-4797-01A	34 years, male, white, stage:iii, alive, 1107 days	41.9			TCGA-LC-A66R-01A	78 years, male, white, stage:iv, alive, 466 days	34.5
						TCGA-ET-A2MY-01A	72 years, female, black or african american, stage:i, alive, 1787 days	41.5			TCGA-49-4514-01A	79 years, female, white, stage:ia, alive, 1700 days	64.5			TCGA-AA-3980-01A	89 years, female, stage:i, alive, 822 days	113.3			TCGA-CN-5369-01A	90 years, female, white, stage:iva, dead, 380 days	38.4			TCGA-CD-A489-01A	58 years, male, asian, stage:iia, dead, 344 days	13.9			TCGA-DD-A3A7-01A	67 years, male, stage:iiib, dead, 419 days	28.6								TCGA-UZ-A9PQ-01A	59 years, male, black or african american, stage:iii, dead, 2624 days	41.9			TCGA-ZF-A9RC-01A	77 years, male, white, stage:iii, alive, 2868 days	34.3
						TCGA-DJ-A3UM-01A	45 years, female, asian, stage:i, alive, 944 days	41.5			TCGA-78-8640-01A	59 years, male, stage:iia, alive, 7062 days	64.5			TCGA-AA-3947-01A	60 years, female, stage:iib, alive, 1004 days	113.2			TCGA-UF-A7J9-01A	75 years, male, white, stage:iva, alive, 1358 days	38.2			TCGA-RD-A8N2-01A	59 years, female, white, stage:ib, alive, 3540 days	10.3			TCGA-2Y-A9GX-01A	68 years, male, white, stage:i, alive, 2442 days	28.3								TCGA-EU-5906-01A	55 years, male, white, stage:i, alive, 206 days	41.8			TCGA-K4-A83P-01A	77 years, male, white, stage:iv, alive, 495 days	34.3
						TCGA-DJ-A2PY-01A	46 years, female, white, stage:iii, alive, 267 days	41.4			TCGA-95-7039-01A	54 years, female, white, stage:iib, alive, 1272 days	64.4			TCGA-CA-6717-01A	57 years, male, asian, stage:iia, alive, 388 days	113.2			TCGA-QK-A8Z9-01B	56 years, male, black or african american, stage:iva, dead, 449 days	38.2								TCGA-DD-AAEB-01A	60 years, male, asian, stage:i, alive, 478 days	28.1								TCGA-B0-5699-01A	53 years, male, white, stage:i, alive, 3841 days	41.8			TCGA-G2-AA3C-01A	66 years, male, white, stage:iv, dead, 211 days	34.1
						TCGA-EL-A3CP-01A	50 years, female, black or african american, alive, 4831 days	41.4			TCGA-96-7545-01A	73 years, male, white, stage:ia, dead, 1736 days	64.4			TCGA-EI-6514-01A	59 years, female, white, stage:iia, alive, 496 days	113.1			TCGA-BA-A6DD-01A	44 years, male, black or african american, stage:iva, dead, 173 days	38.2								TCGA-DD-A4NI-01A	67 years, male, white, stage:ii, alive, 816 days	26.7								TCGA-BP-4968-01A	40 years, male, white, stage:i, alive, 1746 days	41.8			TCGA-G2-A2EF-01A	50 years, male, white, stage:ii, alive, 1884 days	34
						TCGA-BJ-A18Z-01A	58 years, male, white, stage:iva, alive, 1263 days	41.4			TCGA-53-7624-01A	40 years, female, white, stage:iv, dead, 1043 days	64.3			TCGA-AA-3866-01A	78 years, female, stage:i, alive, 518 days	112.9			TCGA-CR-6470-01A	38 years, male, white, stage:ii, alive, 1521 days	38.1								TCGA-KR-A7K0-01A	65 years, male, white, stage:i, dead, 65 days	26.6								TCGA-CZ-5982-01A	59 years, female, white, stage:i, alive, 2439 days	41.8			TCGA-BT-A20Q-01A	73 years, male, white, stage:iv, dead, 593 days	34
						TCGA-EM-A22I-01A	52 years, female, stage:iii, alive, 448 days	41.4			TCGA-55-7570-01A	60 years, male, black or african american, stage:ia, alive, 824 days	64.3			TCGA-AA-A01X-01A	80 years, female, stage:iii, alive, 791 days	112.9			TCGA-CR-7391-01A	37 years, female, white, stage:i, alive, 913 days	38								TCGA-2Y-A9GW-01A	64 years, male, white, stage:i, dead, 1271 days	26								TCGA-UZ-A9PR-01A	84 years, male, white, stage:i, alive, 2627 days	41.8			TCGA-KQ-A41R-01A	80 years, female, white, stage:ii, alive, 1350 days	33.5
						TCGA-E8-A437-01A	57 years, female, white, stage:i, alive, 1213 days	41.4			TCGA-77-8009-01A	68 years, male, stage:iib, dead, 1695 days	64.3			TCGA-G4-6310-01A	69 years, male, white, stage:iiib, alive, 1935 days	112.5			TCGA-CV-A6JD-01A	82 years, female, white, dead, 182 days	37.9								TCGA-CC-A7IH-01A	58 years, male, asian, stage:iiia, alive, 365 days	25.9								TCGA-A3-3325-01A	52 years, male, white, stage:i, dead, 1170 days	41.7			TCGA-CF-A47W-01A	42 years, male, asian, stage:ii, alive, 368 days	33.3
						TCGA-EM-A3FJ-01A	24 years, female, stage:i, alive, 850 days	41.3			TCGA-69-7973-01A	42 years, female, white, stage:ib, alive, 230 days	64.2			TCGA-A6-5665-01A	84 years, female, white, stage:iia, alive, 671 days	112.2			TCGA-BA-6873-01A	28 years, male, white, stage:iva, alive, 122 days	37.9								TCGA-DD-AACE-01A	62 years, male, asian, stage:i, alive, 2184 days	25.8								TCGA-A4-8517-01A	71 years, male, white, stage:i, alive, 597 days	41.7			TCGA-4Z-AA7O-01A	64 years, male, black or african american, stage:ii, alive, 512 days	32.9
						TCGA-DJ-A2Q3-01A	62 years, female, asian, stage:iii, alive, 1224 days	41.3			TCGA-63-7020-01A	male, stage:ia, alive, 2133 days	64.2			TCGA-AA-A00K-01A	79 years, male, stage:iia, alive, 549 days	112.1			TCGA-P3-A6T5-01A	79 years, female, white, stage:iva, dead, 882 days	37.6								TCGA-CC-A7IJ-01A	56 years, male, asian, stage:ii, alive, 382 days	25.5								TCGA-CJ-4869-01A	49 years, male, white, stage:iii, alive, 2554 days	41.6			TCGA-FD-A43S-01A	71 years, female, white, stage:iii, alive, 455 days	32.9
						TCGA-E8-A417-01A	38 years, female, asian, stage:i, alive, 938 days	41.3			TCGA-63-A5MJ-01A	54 years, male, stage:iib, alive, 1824 days	64.2			TCGA-CM-6678-01A	63 years, female, white, stage:iva, alive, 335 days	111.9			TCGA-HD-8224-01A	63 years, male, white, stage:iva, dead, 446 days	37.6								TCGA-DD-AAC9-01A	51 years, male, asian, stage:i, alive, 347 days	24.8								TCGA-B0-4814-01A	58 years, male, white, stage:iv, dead, 168 days	41.6			TCGA-FD-A5BY-01A	63 years, female, white, stage:iii, alive, 251 days	32.9
						TCGA-EM-A1CV-01A	32 years, female, stage:i, alive, 1475 days	41.2			TCGA-O2-A52N-01A	78 years, male, white, stage:i, dead, 1006 days	64.2			TCGA-EI-6509-01A	53 years, male, white, stage:iiic, alive, 517 days	111.8			TCGA-IQ-7630-01A	49 years, male, white, stage:ii, alive, 485 days	37.5								TCGA-BD-A3ER-01A	62 years, male, white, stage:ii, alive, 1115 days	24.5								TCGA-BP-4776-01A	52 years, male, white, stage:i, alive, 411 days	41.6			TCGA-UY-A78K-01A	60 years, male, white, stage:iv, dead, 536 days	32.8
						TCGA-ET-A3DO-01A	33 years, female, white, stage:i, alive, 3552 days	41.2			TCGA-66-2769-01A	75 years, male, stage:iiib, dead, 215 days	64.2			TCGA-D5-6538-01A	79 years, female, white, stage:iiib, alive, 521 days	111.7			TCGA-CN-6011-01A	57 years, male, white, stage:iva, alive, 933 days	37.5								TCGA-DD-AAVV-01A	56 years, male, asian, stage:ii, alive, 2455 days	24.2								TCGA-Y8-A897-01A	68 years, female, white, stage:i, alive, 549 days	41.6			TCGA-GU-AATP-01A	74 years, male, white, stage:iv, alive, 1003 days	32.8
						TCGA-DJ-A2Q1-01A	44 years, female, white, stage:i, alive, 1148 days	41.2			TCGA-37-3792-01A	69 years, male, white, stage:ib, alive, 12 days	64			TCGA-CA-5255-01A	45 years, male, asian, stage:iia, alive, 376 days	111.5			TCGA-CV-6961-01A	61 years, male, white, stage:ii, dead, 76 days	37.5								TCGA-DD-A4NA-01A	67 years, female, white, stage:iiic, alive, 1008 days	23								TCGA-CJ-5675-01A	70 years, male, white, stage:ii, alive, 3936 days	41.5			TCGA-DK-AA6S-01A	60 years, male, white, stage:iii, alive, 5050 days	32.7
						TCGA-BJ-A192-01A	54 years, female, white, stage:iii, alive, 1349 days	41			TCGA-62-8399-01A	62 years, male, white, stage:iiia, alive, 2696 days	63.9			TCGA-T9-A92H-01A	82 years, male, black or african american, stage:iia, alive, 362 days	111.2			TCGA-CQ-A4C6-01A	63 years, male, asian, stage:ii, alive, 1353 days	37.4																		TCGA-B2-5641-01A	79 years, male, white, stage:i, alive, 656 days	41.4			TCGA-DK-A2I4-01A	79 years, male, white, stage:iii, alive, 4343 days	32.6
						TCGA-EL-A3T2-01A	55 years, female, white, stage:iii, alive, 988 days	41			TCGA-77-6844-01A	74 years, male, white, stage:iiia, dead, 2284 days	63.9			TCGA-G4-6298-01A	90 years, male, black or african american, stage:iiib, dead, 715 days	111.1			TCGA-4P-AA8J-01A	66 years, male, black or african american, stage:iva, alive, 102 days	37.3																		TCGA-MM-A564-01A	68 years, male, black or african american, stage:ii, alive, 607 days	41.4			TCGA-K4-A6FZ-01A	75 years, female, white, stage:iii, alive, 55 days	32.6
						TCGA-DJ-A2PX-01A	55 years, female, white, stage:i, alive, 881 days	41			TCGA-44-3917-01A	33 years, female, white, stage:ib, alive, 1183 days	63.8			TCGA-DM-A285-01A	71 years, female, white, stage:iv, dead, 179 days	110.9			TCGA-BA-A6DI-01A	62 years, male, black or african american, dead, 336 days	37.1																		TCGA-IZ-A6M8-01A	69 years, male, black or african american, stage:i, alive, 497 days	41.3			TCGA-FD-A3B3-01A	74 years, female, white, stage:iii, dead, 974 days	32.5
						TCGA-EL-A3ZH-01A	42 years, female, white, stage:i, alive, 2773 days	41			TCGA-43-6647-01A	69 years, female, white, stage:iib, alive, 757 days	63.8			TCGA-F4-6569-01A	60 years, male, white, stage:i, alive, 1087 days	110.7			TCGA-BA-4077-01B	45 years, female, white, stage:iva, dead, 1134 days	37																		TCGA-KO-8414-01A	50 years, female, white, stage:ii, alive, 3212 days	41.3			TCGA-XF-A9SZ-01A	79 years, male, white, stage:iv, dead, 859 days	32.3
						TCGA-EL-A3T6-01A	35 years, female, white, stage:i, alive, 2988 days	41			TCGA-94-7033-01A	73 years, male, white, stage:ib, alive, 640 days	63.7			TCGA-AA-A02K-01A	50 years, male, stage:iv, dead, 426 days	110.5			TCGA-HD-8635-01A	61 years, female, white, stage:iii, alive, 695 days	36.8																		TCGA-A3-3317-01A	67 years, male, stage:ii, alive, 1491 days	41.2			TCGA-5N-A9KI-01A	76 years, female, white, stage:iii, dead, 76 days	31.8
						TCGA-KS-A4I9-01A	46 years, female, black or african american, stage:i, alive, 2658 days	41			TCGA-49-4507-01A	73 years, female, white, stage:iiia, dead, 268 days	63.6			TCGA-AA-3870-01A	71 years, female, stage:iv, alive, 912 days	110.4			TCGA-CV-5439-01A	62 years, male, white, stage:iva, dead, 546 days	36.8																		TCGA-B0-4823-01A	88 years, male, white, stage:i, dead, 454 days	41.2			TCGA-ZF-AA5P-01A	65 years, male, white, stage:iv, alive, 372 days	31.7
						TCGA-E8-A2JQ-01A	18 years, female, white, stage:i, alive, 356 days	40.9			TCGA-22-5474-01A	74 years, male, white, stage:ib, dead, 445 days	63.6			TCGA-AA-3543-01A	84 years, male, stage:i, alive, 30 days	110.2			TCGA-CR-7393-01A	26 years, male, white, stage:iii, alive, 993 days	36.8																		TCGA-BP-5176-01A	78 years, female, white, stage:i, dead, 1590 days	41.1			TCGA-ZF-AA4R-01A	67 years, male, white, stage:iv, dead, 1036 days	31.4
						TCGA-FY-A3NM-01A	48 years, female, white, stage:iii, alive, 885 days	40.9			TCGA-67-3771-01A	77 years, female, black or african american, stage:ia, alive, 610 days	63.4			TCGA-F4-6460-01A	51 years, female, white, stage:iiib, dead, 972 days	109.6			TCGA-MT-A67F-01A	60 years, female, white, stage:iva, alive, 384 days	36.6																		TCGA-P4-A5ED-01A	51 years, male, white, stage:i, alive, 2816 days	41.1			TCGA-SY-A9G5-01A	66 years, male, white, stage:iii, alive, 1186 days	31.2
						TCGA-ET-A3BV-01A	47 years, female, white, stage:iii, alive, 2294 days	40.7			TCGA-44-2661-01A	69 years, female, white, stage:ia, alive, 1159 days	63.4			TCGA-A6-6137-01A	55 years, male, white, stage:iiib, alive, 824 days	109.4			TCGA-CR-7380-01A	58 years, male, white, stage:ivb, dead, 606 days	36.6																		TCGA-CZ-4856-01A	62 years, female, white, stage:i, alive, 18 days	41.1			TCGA-DK-A1AB-01A	74 years, female, white, stage:iv, dead, 508 days	31.2
						TCGA-EM-A3O7-01A	46 years, female, stage:iii, alive, 223 days	40.6			TCGA-85-A4QQ-01A	68 years, male, white, stage:ib, dead, 927 days	63.3			TCGA-D5-7000-01A	79 years, female, white, stage:i, alive, 312 days	109.1			TCGA-P3-A6T3-01A	49 years, male, white, stage:iva, dead, 577 days	36.5																		TCGA-B0-4849-01A	51 years, male, white, stage:iii, dead, 69 days	41			TCGA-XF-A9SL-01A	69 years, male, white, stage:iv, dead, 2020 days	31.1
						TCGA-EL-A4K6-01A	75 years, male, white, stage:iv, alive, 1343 days	40.6			TCGA-86-8076-01A	42 years, male, white, stage:ia, alive, 993 days	63.2			TCGA-CM-6163-01A	74 years, male, white, stage:i, alive, 90 days	108.9			TCGA-D6-6824-01A	62 years, male, white, stage:iva, alive, 77 days	36.3																		TCGA-B0-5097-01A	59 years, female, white, stage:iii, alive, 665 days	40.9			TCGA-UY-A9PA-01A	48 years, male, white, stage:iii, alive, 119 days	30.4
						TCGA-E8-A242-01A	56 years, female, white, stage:iii, alive, 950 days	40.6			TCGA-77-8128-01A	60 years, male, stage:iiia, dead, 1150 days	63.1			TCGA-AY-A69D-01A	55 years, female, black or african american, stage:iia, alive, 543 days	108.2			TCGA-HD-7754-01A	69 years, male, white, stage:iva, alive, 783 days	36																		TCGA-A3-3324-01A	51 years, male, white, stage:i, alive, 1186 days	40.9			TCGA-XF-A8HC-01A	79 years, male, asian, stage:iv, dead, 200 days	30.2
						TCGA-BJ-A45I-01A	51 years, female, white, stage:iii, alive, 470 days	40.5			TCGA-63-A5MT-01A	74 years, male, stage:iib, alive, 498 days	62.9			TCGA-AF-3400-01A	54 years, male, white, stage:iia, alive, 1049 days	107.9			TCGA-CQ-7063-01A	59 years, female, white, stage:i, alive, 2133 days	36																		TCGA-AK-3460-01A	58 years, male, white, stage:i, alive, 2508 days	40.8			TCGA-BT-A20T-01A	63 years, male, white, stage:iv, dead, 453 days	30
						TCGA-DJ-A2Q6-01A	38 years, female, white, stage:i, alive, 1109 days	40.5			TCGA-21-1071-01A	67 years, male, white, stage:ib, dead, 1426 days	62.9			TCGA-D5-6920-01A	77 years, female, white, stage:iia, alive, 377 days	107.9			TCGA-UF-A719-01A	54 years, male, stage:ii, alive, 1663 days	36																		TCGA-BQ-5880-01A	79 years, male, white, stage:iii, dead, 1314 days	40.7			TCGA-CF-A9FL-01A	85 years, male, asian, stage:iii, dead, 565 days	29.7
						TCGA-DE-A4MA-01A	52 years, female, black or african american, stage:iii, alive, 916 days	40.5			TCGA-86-8669-01A	64 years, male, white, stage:ia, alive, 938 days	62.9			TCGA-A6-5660-01A	73 years, male, black or african american, stage:iiic, alive, 888 days	107.3			TCGA-MT-A51X-01A	30 years, male, white, stage:iva, alive, 242 days	35.8																		TCGA-B0-5698-01A	77 years, male, black or african american, stage:i, alive, 3631 days	40.7			TCGA-UY-A8OD-01A	67 years, female, black or african american, stage:ii, alive, 3432 days	29.1
						TCGA-EL-A3MY-01A	81 years, male, white, stage:ivc, dead, 533 days	40.5			TCGA-L9-A8F4-01A	64 years, female, black or african american, stage:ib, alive, 476 days	62.8			TCGA-D5-6927-01A	34 years, male, white, stage:iia, alive, 287 days	107.2			TCGA-CV-7413-01A	74 years, female, white, stage:ii, dead, 294 days	35.8																		TCGA-HE-A5NF-01A	58 years, male, stage:i, alive, 2582 days	40.7			TCGA-CF-A3MI-01A	62 years, male, asian, stage:ii, alive, 370 days	29
						TCGA-J8-A3YF-01A	84 years, male, white, stage:iii, alive, 751 days	40.4			TCGA-43-2581-01A	47 years, female, white, stage:iiia, alive, 1176 days	62.7			TCGA-AA-3815-01A	65 years, female, stage:iia, alive, 1005 days	106.9			TCGA-CV-A45R-01A	46 years, male, white, stage:iii, alive, 5480 days	35.7																		TCGA-BP-4347-01A	74 years, male, white, stage:iii, alive, 1367 days	40.7			TCGA-CF-A9FM-01A	50 years, male, asian, stage:i, alive, 398 days	28.8
						TCGA-FY-A3R9-01A	66 years, female, white, stage:i, alive, 504 days	40.4			TCGA-44-8119-01A	73 years, male, white, stage:iib, alive, 285 days	62.6			TCGA-AZ-6605-01A	78 years, male, white, stage:iiib, dead, 159 days	106.1			TCGA-BA-A6DB-01A	24 years, female, white, stage:i, alive, 216 days	35.6																		TCGA-KN-8421-01A	48 years, female, white, stage:ii, alive, 2674 days	40.5			TCGA-FD-A43U-01A	70 years, male, white, stage:iv, alive, 636 days	28.1
						TCGA-EM-A3FM-01A	57 years, male, stage:iva, alive, 639 days	40.4			TCGA-18-3408-01A	77 years, female, white, stage:ib, dead, 2304 days	62.5			TCGA-CA-6719-01A	77 years, male, asian, stage:iia, alive, 435 days	106			TCGA-D6-A6ES-01A	50 years, male, white, stage:iva, alive, 389 days	35.3																		TCGA-MH-A854-01A	62 years, female, black or african american, stage:i, alive, 536 days	40.5			TCGA-S5-AA26-01A	46 years, male, black or african american, stage:iii, alive, 503 days	27.6
						TCGA-DO-A1K0-01A	30 years, female, white, stage:i, alive, 655 days	40.3			TCGA-46-6026-01A	81 years, male, white, stage:iib, alive, 423 days	62.4			TCGA-AA-3966-01A	89 years, female, stage:iia, alive, 61 days	105.3			TCGA-CN-4736-01A	70 years, female, white, dead, 395 days	35.2																		TCGA-A3-A8OW-01A	37 years, male, black or african american, stage:iii, alive, 323 days	40.5			TCGA-DK-A3IQ-01A	74 years, male, white, stage:iii, dead, 539 days	27.6
						TCGA-EM-A2OW-01A	37 years, female, stage:i, alive, 1227 days	40.3			TCGA-34-8456-01A	71 years, female, white, stage:iia, alive, 804 days	62.4			TCGA-D5-5538-01A	60 years, female, white, stage:iiib, dead, 1661 days	105.3			TCGA-DQ-5630-01A	73 years, male, white, alive, 1030 days	35.1																		TCGA-Y8-A8S1-01A	61 years, male, white, stage:i, alive, 404 days	40.3			TCGA-XF-AAN4-01A	77 years, female, white, stage:iii, dead, 823 days	27.6
						TCGA-EM-A22L-01A	33 years, female, stage:i, alive, 318 days	40.3			TCGA-21-1081-01A	69 years, male, white, stage:iib, dead, 284 days	62.3			TCGA-AG-A036-01A	71 years, male, stage:iii, alive, 3562 days	104.3			TCGA-BA-5153-01A	51 years, male, white, dead, 1762 days	35.1																		TCGA-CZ-5460-01A	55 years, male, white, stage:iv, alive, 2873 days	40.3			TCGA-FD-A43N-01A	76 years, male, white, stage:iii, alive, 230 days	27.5
						TCGA-FY-A40N-01A	55 years, female, white, stage:i, alive, 579 days	40.2			TCGA-66-2791-01A	66 years, male, stage:iiib, dead, 153 days	62.3			TCGA-CI-6620-01A	41 years, female, white, stage:iva, alive, 1009 days	103.8			TCGA-BA-5555-01A	54 years, male, black or african american, stage:iva, alive, 520 days	35																		TCGA-CW-5588-01A	78 years, female, white, stage:i, alive, 2017 days	40.2			TCGA-FD-A5BX-01A	82 years, male, white, stage:iv, dead, 173 days	27.4
						TCGA-EM-A22M-01A	52 years, male, asian, stage:i, alive, 442 days	40.2			TCGA-85-8353-01A	72 years, male, white, stage:iiia, dead, 94 days	62.3			TCGA-D5-6535-01A	80 years, female, white, stage:iiib, alive, 460 days	103.4			TCGA-CR-7370-01A	72 years, female, white, alive, 105 days	34.9																		TCGA-HE-7130-01A	female, stage:iii, alive, 1770 days	40.2			TCGA-CF-A47V-01A	52 years, male, asian, stage:ii, alive, 379 days	27.1
						TCGA-DJ-A3UK-01A	36 years, female, white, stage:i, alive, 1123 days	40.1			TCGA-78-7146-01A	71 years, female, white, stage:iiia, dead, 173 days	62.2			TCGA-AF-6136-01A	72 years, female, white, stage:iiib, alive, 741 days	103.2			TCGA-CV-6941-01A	51 years, male, white, stage:iii, dead, 342 days	34.9																		TCGA-A3-3358-01A	57 years, female, white, stage:i, alive, 1307 days	40.1			TCGA-ZF-A9R7-01A	76 years, female, white, stage:ii, alive, 665 days	27
						TCGA-EL-A3ZK-01A	41 years, female, white, stage:i, alive, 1575 days	40			TCGA-NC-A5HK-01A	58 years, female, white, stage:iib, alive, 128 days	62.2			TCGA-AA-3950-01A	79 years, female, stage:iia, alive, 730 days	103.1			TCGA-CR-5248-01A	53 years, male, white, alive, 1663 days	34.9																		TCGA-BQ-5885-01A	63 years, male, white, stage:iii, alive, 921 days	40.1			TCGA-DK-A2HX-01A	80 years, female, white, stage:iv, dead, 1420 days	26.9
						TCGA-EM-A3O3-01A	83 years, female, stage:iii, alive, 441 days	40			TCGA-63-A5MP-01A	57 years, male, stage:iib, alive, 769 days	62.2			TCGA-QG-A5YV-01A	64 years, female, black or african american, stage:iiic, alive, 1301 days	102.8			TCGA-CV-7423-01A	65 years, male, white, stage:ii, dead, 3059 days	34.9																		TCGA-DZ-6135-01A	45 years, male, stage:i, alive, 2269 days	40.1			TCGA-XF-A9SW-01A	85 years, male, white, stage:iv, dead, 362 days	26.8
						TCGA-DJ-A3V2-01A	44 years, female, white, stage:i, alive, 615 days	39.9			TCGA-85-8355-01A	63 years, male, white, stage:ia, alive, 61 days	62.1			TCGA-AF-2690-01A	77 years, female, white, stage:iiic, dead, 524 days	102.4			TCGA-CV-A45T-01A	64 years, female, white, dead, 4856 days	34.8																		TCGA-A3-3311-01A	58 years, male, stage:i, dead, 1191 days	40			TCGA-CF-A9FF-01A	52 years, male, asian, stage:ii, alive, 361 days	26.7
						TCGA-EM-A2P3-01A	47 years, female, stage:i, alive, 444 days	39.9			TCGA-58-A46N-01A	52 years, male, white, stage:ib, alive, 910 days	62.1			TCGA-CM-5349-01A	68 years, female, white, stage:iia, alive, 915 days	102.1			TCGA-WA-A7H4-01A	69 years, male, white, stage:ii, alive, 443 days	34.8																		TCGA-A3-3331-01A	86 years, female, white, stage:i, alive, 1485 days	40			TCGA-FD-A3SM-01A	70 years, male, white, stage:iv, dead, 547 days	26.4
						TCGA-ET-A40T-01A	26 years, female, white, stage:i, alive, 1140 days	39.9			TCGA-22-5489-01A	64 years, male, white, stage:ia, dead, 1912 days	62			TCGA-AA-3949-01A	87 years, female, stage:iiib, alive, 791 days	101.4			TCGA-H7-A6C4-01A	35 years, female, white, stage:iva, dead, 414 days	34.6																		TCGA-BQ-5888-01A	74 years, female, white, stage:i, alive, 403 days	39.9			TCGA-DK-A1A5-01A	79 years, male, white, stage:ii, dead, 65 days	25.8
						TCGA-EL-A4KH-01A	36 years, female, white, stage:i, alive, 823 days	39.9			TCGA-91-7771-01A	62 years, male, white, stage:iib, alive, 492 days	61.8			TCGA-F5-6863-01A	71 years, female, white, stage:iiib, dead, 361 days	101			TCGA-P3-A5QE-01A	49 years, male, white, stage:iii, alive, 1559 days	34.5																		TCGA-BP-4325-01A	64 years, female, white, stage:i, alive, 2964 days	39.9			TCGA-GV-A3QK-01B	56 years, female, white, stage:iv, alive, 832 days	25.4
						TCGA-ET-A40P-01A	32 years, female, white, stage:i, alive, 1338 days	39.8			TCGA-85-8049-01A	57 years, male, white, stage:ib, alive, 579 days	61.8			TCGA-AA-A02E-01A	82 years, female, stage:iv, dead, 90 days	100.8			TCGA-CR-6477-01A	57 years, female, white, alive, 514 days	34.3																		TCGA-B0-4845-01A	70 years, male, white, stage:iv, dead, 1986 days	39.9			TCGA-FJ-A3Z7-01A	76 years, male, white, stage:iv, alive, 945 days	25
						TCGA-EL-A3N2-01A	24 years, female, white, stage:i, alive, 902 days	39.7			TCGA-21-1082-01A	61 years, male, white, stage:ib, alive, 3644 days	61.7			TCGA-AA-3555-01A	81 years, female, stage:iia, alive, 911 days	100.8			TCGA-CV-A6K0-01B	58 years, male, white, stage:i, alive, 606 days	34.2																		TCGA-AS-3778-01A	35 years, male, white, stage:i, alive, 43 days	39.8			TCGA-K4-A4AB-01B	76 years, male, white, stage:iii, alive, 84 days	24.3
						TCGA-EL-A3CU-01A	70 years, female, white, stage:iii, alive, 4780 days	39.6			TCGA-49-6743-01A	81 years, female, white, stage:iiia, alive, 1621 days	61.7			TCGA-CM-6168-01A	84 years, female, black or african american, stage:iia, alive, 395 days	100.3			TCGA-CR-6472-01A	59 years, male, white, alive, 1050 days	34																		TCGA-A3-3367-01A	72 years, male, white, stage:i, alive, 2270 days	39.8			TCGA-CU-A3QU-01A	58 years, male, white, stage:iv, alive, 158 days	24.2
						TCGA-DJ-A3V8-01A	28 years, female, white, stage:i, alive, 647 days	39.6			TCGA-MN-A4N4-01A	57 years, male, white, stage:ia, alive, 1175 days	61.6			TCGA-AA-A00D-01A	70 years, male, stage:i, alive, 578 days	100			TCGA-CV-A461-01A	65 years, male, white, dead, 2064 days	33.9																		TCGA-A3-3359-01A	82 years, female, white, stage:i, alive, 2504 days	39.8			TCGA-GD-A76B-01A	86 years, female, white, stage:ii, dead, 224 days	24.1
						TCGA-EL-A3D1-01A	39 years, male, asian, stage:i, alive, 2997 days	39.6			TCGA-33-4547-01A	68 years, male, white, stage:ib, alive, 2419 days	61.5			TCGA-EI-6881-01A	60 years, male, white, stage:iiia, alive, 499 days	99.9			TCGA-CV-7238-01A	69 years, female, white, stage:ii, alive, 2727 days	33.9																		TCGA-DV-5575-01A	52 years, female, white, stage:i, alive, 1729 days	39.8			TCGA-E7-A6MD-01A	66 years, male, white, stage:iv, alive, 129 days	23.3
						TCGA-EL-A3T1-01A	38 years, female, black or african american, stage:i, alive, 3941 days	39.6			TCGA-33-A5GW-01A	67 years, male, white, stage:iia, dead, 9 days	61.5			TCGA-AA-3655-01A	68 years, male, stage:ii, alive, 1856 days	99.7			TCGA-F7-8489-01A	48 years, male, white, stage:ii, alive, 658 days	33.9																		TCGA-B0-4691-01A	55 years, male, white, stage:iv, dead, 139 days	39.7			TCGA-FD-A5BU-01A	76 years, female, black or african american, stage:ii, alive, 588 days	23.3
						TCGA-EL-A3CR-01A	78 years, female, white, stage:iii, dead, 233 days	39.4			TCGA-55-7914-01A	71 years, female, white, stage:iia, dead, 187 days	61.5			TCGA-AG-A025-01A	62 years, female, stage:i, alive, 1520 days	99.5			TCGA-CN-6013-01A	56 years, male, white, stage:iva, dead, 727 days	33.5																		TCGA-A3-3308-01A	77 years, female, white, stage:iii, alive, 16 days	39.7			TCGA-XF-AAN8-01A	74 years, female, white, stage:iii, dead, 118 days	21.6
						TCGA-EM-A2CP-01A	26 years, female, stage:i, alive, 91 days	39.3			TCGA-44-2666-01A	43 years, male, white, stage:ib, dead, 97 days	61.4			TCGA-AA-3664-01A	74 years, female, stage:ii, alive, 1643 days	99.4			TCGA-CR-7369-01A	59 years, male, white, stage:iva, dead, 1090 days	33.5																		TCGA-HE-A5NJ-01A	58 years, male, alive, 1726 days	39.7			TCGA-FD-A3B4-01A	55 years, female, black or african american, stage:iii, dead, 510 days	20.3
						TCGA-DJ-A3V0-01A	56 years, male, stage:iva, alive, 1125 days	39.3			TCGA-95-7944-01A	71 years, male, white, stage:ia, alive, 377 days	61.2			TCGA-AA-3977-01A	65 years, male, alive, 761 days	99.4			TCGA-CR-7402-01A	68 years, male, white, alive, 911 days	33.5																		TCGA-V9-A7HT-01A	67 years, male, black or african american, stage:ii, alive, 965 days	39.7			TCGA-2F-A9KT-01A	83 years, male, white, stage:ii, alive, 3314 days	17.4
						TCGA-EL-A3H4-01A	46 years, female, black or african american, stage:iva, alive, 1512 days	39.2			TCGA-58-8393-01A	68 years, female, white, stage:ib, alive, 1058 days	61.2			TCGA-G4-6299-01A	69 years, male, white, stage:iiic, alive, 2268 days	98.8			TCGA-CV-7103-01A	49 years, male, white, stage:iva, dead, 1591 days	33.4																		TCGA-B0-4837-01A	63 years, male, white, stage:i, dead, 1378 days	39.6			TCGA-CF-A3MF-01A	34 years, male, asian, stage:iii, alive, 383 days	15.1
						TCGA-EM-A1YB-01A	73 years, female, stage:ii, alive, 592 days	39.2			TCGA-43-7656-01A	71 years, male, white, stage:ia, alive, 596 days	61.2			TCGA-AA-A00U-01A	50 years, male, stage:iiib, alive, 518 days	98.8			TCGA-CQ-5325-01A	65 years, male, white, stage:i, dead, 654 days	33.3																		TCGA-BP-4332-01A	36 years, male, white, stage:iii, alive, 1133 days	39.6
						TCGA-DJ-A3UU-01A	49 years, female, white, stage:iii, alive, 713 days	39.1			TCGA-77-7463-01A	75 years, male, white, stage:ib, dead, 1423 days	61.1			TCGA-A6-6782-01A	82 years, male, white, stage:iib, alive, 617 days	98.2			TCGA-QK-A64Z-01A	79 years, female, white, stage:iva, dead, 641 days	33.2																		TCGA-BP-5190-01A	61 years, male, white, stage:i, alive, 1011 days	39.5
						TCGA-EL-A3ZP-01A	19 years, male, white, stage:i, alive, 1992 days	39.1			TCGA-21-1070-01A	61 years, female, black or african american, stage:iiia, alive, 3636 days	61.1			TCGA-DM-A1D4-01A	80 years, male, white, stage:iia, dead, 2821 days	98.1			TCGA-CV-7090-01A	39 years, male, white, stage:ii, alive, 5252 days	33.1																		TCGA-A3-A6NJ-01A	57 years, female, black or african american, stage:i, alive, 468 days	39.5
						TCGA-BJ-A28X-01A	32 years, female, white, stage:i, alive, 942 days	39.1			TCGA-4B-A93V-01A	52 years, female, black or african american, stage:ia, dead, 300 days	61.1			TCGA-CK-6751-01A	88 years, female, white, stage:i, alive, 3780 days	97.9			TCGA-CV-5970-01A	59 years, male, white, stage:iva, dead, 406 days	33.1																		TCGA-BP-4331-01A	52 years, male, white, stage:i, dead, 2454 days	39.5
						TCGA-EL-A3T0-01A	46 years, female, white, stage:iii, alive, 4335 days	38.9			TCGA-63-A5MW-01A	76 years, male, stage:ib, alive, 1639 days	61.1			TCGA-AA-A010-01A	46 years, female, stage:iib, alive, 1064 days	97.7			TCGA-CV-7235-01A	67 years, male, white, stage:ii, alive, 2347 days	33																		TCGA-BP-4965-01A	46 years, male, white, stage:i, alive, 1871 days	39.5
						TCGA-BJ-A3PR-01A	70 years, female, white, stage:i, alive, 1107 days	38.9			TCGA-56-6545-01A	77 years, female, white, stage:ib, alive, 666 days	61			TCGA-CK-4947-01B	46 years, female, white, stage:iiib, alive, 534 days	97.7			TCGA-CV-7435-01A	57 years, female, white, stage:iva, dead, 4680 days	32.8																		TCGA-A4-7732-01A	55 years, male, black or african american, alive, 582 days	39.4
						TCGA-EL-A3TA-01A	42 years, male, white, stage:i, alive, 2035 days	38.8			TCGA-39-5034-01A	73 years, female, white, stage:iib, dead, 1107 days	61			TCGA-AA-3556-01A	78 years, male, stage:i, alive, 700 days	97.5			TCGA-HD-A6HZ-01A	79 years, female, white, stage:iii, alive, 111 days	32.8																		TCGA-CJ-4893-01A	76 years, female, white, stage:i, alive, 750 days	39.4
						TCGA-DJ-A2Q0-01A	57 years, female, white, stage:ii, alive, 1045 days	38.7			TCGA-60-2709-01A	69 years, male, black or african american, stage:ib, alive, 1505 days	61			TCGA-D5-6930-01A	67 years, male, white, stage:iia, alive, 406 days	97.3			TCGA-UF-A718-01A	62 years, male, white, stage:iva, alive, 1971 days	32.8																		TCGA-4A-A93Y-01A	63 years, female, black or african american, stage:ii, alive, 352 days	39.4
						TCGA-DJ-A2QB-01A	53 years, female, asian, stage:iva, alive, 1070 days	38.7			TCGA-85-8276-01A	62 years, male, white, stage:iia, alive, 1050 days	60.9			TCGA-QG-A5YW-01A	55 years, female, black or african american, stage:iiic, alive, 896 days	97.1			TCGA-CQ-6218-01A	52 years, female, white, stage:iva, alive, 1253 days	32.8																		TCGA-CZ-4866-01A	79 years, female, white, stage:i, alive, 3267 days	39.4
						TCGA-DJ-A13P-01A	52 years, female, white, stage:ii, alive, 5150 days	38.6			TCGA-85-7699-01A	73 years, male, white, stage:iiia, dead, 1001 days	60.9			TCGA-D5-6529-01A	69 years, male, white, stage:iia, alive, 614 days	97.1			TCGA-CR-7401-01A	64 years, male, white, stage:i, alive, 1077 days	32.6																		TCGA-CJ-5683-01A	78 years, male, white, stage:i, alive, 1889 days	39.2
						TCGA-E8-A432-01A	57 years, female, asian, stage:ii, alive, 931 days	38.6			TCGA-60-2725-01A	74 years, male, white, stage:ib, alive, 816 days	60.8			TCGA-AA-3854-01A	71 years, female, stage:i, alive, 1096 days	97.1			TCGA-BB-A6UM-01A	52 years, male, white, stage:iii, alive, 393 days	32.6																		TCGA-A3-3343-01A	79 years, male, white, stage:ii, alive, 945 days	39.1
						TCGA-DJ-A2PQ-01A	26 years, male, white, stage:i, alive, 1077 days	38.6			TCGA-92-7340-01A	45 years, female, white, stage:iia, alive, 82 days	60.8			TCGA-AA-3554-01A	62 years, female, stage:iia, alive, 546 days	96.9			TCGA-T2-A6X2-01A	82 years, male, white, stage:iii, alive, 987 days	32.4																		TCGA-AK-3461-01A	72 years, male, white, stage:i, alive, 2217 days	39.1
						TCGA-BJ-A28W-01A	32 years, female, white, stage:i, alive, 344 days	38.5			TCGA-50-6590-01A	72 years, female, white, stage:ib, dead, 1288 days	60.8			TCGA-CK-4952-01A	48 years, female, white, stage:iiic, alive, 475 days	96.7			TCGA-KU-A6H8-01A	41 years, male, white, stage:iva, dead, 327 days	32.4																		TCGA-2Z-A9J1-01A	71 years, male, white, stage:i, alive, 2298 days	39
						TCGA-E8-A44M-01A	23 years, female, asian, stage:i, alive, 917 days	38.4			TCGA-70-6723-01A	65 years, male, asian, stage:iia, alive, 375 days	60.6			TCGA-QG-A5YX-01A	61 years, female, black or african american, stage:iia, alive, 1003 days	96.7			TCGA-CQ-5333-01A	74 years, male, white, stage:ii, dead, 341 days	32.4																		TCGA-B8-A54G-01A	50 years, male, black or african american, stage:i, alive, 53 days	39
						TCGA-EL-A3GP-01A	70 years, male, black or african american, stage:iii, alive, 1506 days	38.3			TCGA-56-7823-01B	58 years, female, white, stage:iia, alive, 1011 days	60.2			TCGA-DM-A1D7-01A	82 years, male, white, stage:iia, dead, 405 days	96.6			TCGA-CV-7102-01A	76 years, female, white, stage:iva, dead, 56 days	32.3																		TCGA-B8-5551-01A	65 years, female, black or african american, stage:i, alive, 16 days	38.9
						TCGA-FY-A3TY-01A	61 years, female, white, stage:iii, alive, 709 days	38.3			TCGA-MP-A4T7-01A	75 years, female, stage:iv, dead, 167 days	60.1			TCGA-AZ-6601-01A	68 years, male, white, stage:ii, dead, 3042 days	96.6			TCGA-D6-A6EQ-01A	57 years, male, white, stage:iva, alive, 368 days	32.3																		TCGA-BQ-7058-01A	81 years, male, white, stage:iii, dead, 343 days	38.8
						TCGA-ET-A3BP-01A	34 years, female, white, stage:i, alive, 2406 days	38.3			TCGA-33-4538-01A	66 years, male, white, stage:iiia, dead, 2979 days	60			TCGA-G4-6293-01A	49 years, female, white, stage:iii, alive, 4051 days	95.8			TCGA-UF-A7JJ-01A	69 years, male, stage:iva, alive, 549 days	32.1																		TCGA-A3-3316-01A	57 years, male, white, stage:ii, alive, 1493 days	38.8
						TCGA-FE-A234-01A	26 years, female, white, stage:i, alive, 2075 days	38.2			TCGA-78-7155-01A	68 years, male, white, stage:ib, dead, 1171 days	60			TCGA-CA-6716-01A	65 years, male, asian, stage:iia, alive, 371 days	95.7			TCGA-UF-A7JS-01A	59 years, male, white, stage:iva, dead, 680 days	32.1																		TCGA-HE-A5NI-01A	73 years, male, stage:i, alive, 360 days	38.7
						TCGA-MK-A4N9-01A	41 years, female, white, stage:i, alive, 919 days	38.1			TCGA-51-4081-01A	55 years, male, white, stage:iib, alive, 911 days	59.8			TCGA-CA-5254-01A	42 years, female, asian, stage:iia, alive, 386 days	95.4			TCGA-CV-A468-01A	42 years, male, stage:iva, dead, 464 days	31.9																		TCGA-B3-3926-01A	59 years, female, white, stage:i, alive, 883 days	38.7
						TCGA-L6-A4EU-01A	58 years, female, black or african american, stage:iii, alive, 289 days	38.1			TCGA-94-7557-01A	73 years, male, black or african american, stage:ib, dead, 5 days	59.7			TCGA-G4-6309-01A	40 years, female, black or african american, stage:iiib, alive, 2600 days	95.3			TCGA-P3-A6T7-01A	55 years, male, white, stage:iva, dead, 487 days	31.7																		TCGA-CW-5589-01A	52 years, male, white, stage:i, alive, 2378 days	38.5
						TCGA-E8-A419-01A	30 years, female, white, stage:i, alive, 774 days	38.1			TCGA-49-AAQV-01A	64 years, female, black or african american, stage:ii, dead, 677 days	59.6			TCGA-CM-6172-01A	70 years, female, white, stage:iiib, alive, 335 days	94.7			TCGA-HD-A6I0-01A	56 years, male, white, stage:iva, alive, 210 days	31.5																		TCGA-BP-4342-01A	79 years, male, white, stage:ii, dead, 2256 days	38.5
						TCGA-DJ-A2Q5-01A	51 years, male, white, stage:iva, alive, 1140 days	38.1			TCGA-18-5595-01A	50 years, male, stage:ib, dead, 827 days	59.4			TCGA-AA-3489-01A	75 years, male, stage:ii, dead, 214 days	94.7			TCGA-BB-8596-01A	69 years, female, white, stage:iva, alive, 2161 days	31.3																		TCGA-BP-5200-01A	44 years, male, white, stage:ii, alive, 1063 days	38.4
						TCGA-FY-A40L-01A	55 years, female, white, stage:iva, alive, 726 days	38			TCGA-55-8204-01A	87 years, female, white, stage:ib, alive, 515 days	59.4			TCGA-F4-6704-01A	60 years, male, american indian or alaska native, stage:iiic, alive, 47 days	94.5			TCGA-UF-A7JH-01A	59 years, male, black or african american, stage:iva, alive, 896 days	31.1																		TCGA-CJ-4641-01A	55 years, female, white, stage:iv, dead, 1661 days	38.4
						TCGA-DJ-A13T-01A	37 years, female, white, stage:i, alive, 1709 days	38			TCGA-44-A47A-01A	78 years, female, white, stage:ib, alive, 466 days	59.3			TCGA-AF-2692-01A	54 years, female, white, stage:iia, alive, 412 days	94.3			TCGA-BA-6870-01A	60 years, female, black or african american, dead, 451 days	31																		TCGA-Y8-A894-01A	57 years, female, white, stage:i, alive, 567 days	38.4
						TCGA-EM-A22K-01A	46 years, female, stage:iva, alive, 479 days	38			TCGA-60-2710-01A	67 years, female, white, stage:iia, alive, 2024 days	59.3			TCGA-AA-A01I-01A	76 years, male, stage:i, alive, 943 days	93.9			TCGA-P3-A6SX-01A	67 years, male, white, stage:iii, dead, 1430 days	31																		TCGA-BQ-7059-01A	71 years, male, white, stage:i, alive, 232 days	38.4
						TCGA-E8-A413-01A	38 years, female, asian, stage:i, alive, 912 days	37.9			TCGA-62-8398-01A	55 years, male, white, stage:iiia, dead, 444 days	59.2			TCGA-AY-6197-01A	60 years, male, white, stage:iia, alive, 652 days	93.8			TCGA-CV-7434-01A	64 years, male, white, stage:iva, dead, 218 days	30.8																		TCGA-CJ-4882-01A	57 years, male, black or african american, stage:iii, alive, 1883 days	38.3
						TCGA-BJ-A4O8-01A	47 years, male, white, stage:iii, alive, 591 days	37.9			TCGA-51-4079-01A	73 years, female, black or african american, stage:ib, dead, 12 days	59			TCGA-AA-3851-01A	74 years, male, stage:iia, alive, 1006 days	93.5			TCGA-CR-7377-01A	58 years, male, white, stage:iva, dead, 279 days	30.7																		TCGA-CJ-4639-01A	49 years, female, white, stage:ii, alive, 3229 days	38.3
						TCGA-EM-A3SX-01A	28 years, female, stage:i, alive, 908 days	37.5			TCGA-55-7574-01A	64 years, female, white, stage:ib, dead, 995 days	58.9			TCGA-DM-A280-01A	70 years, female, white, stage:iia, dead, 236 days	93.4			TCGA-CV-6950-01A	64 years, male, white, stage:iva, dead, 459 days	30.6																		TCGA-B8-4622-01A	57 years, male, white, stage:iv, alive, 1525 days	38.3
						TCGA-DJ-A2QA-01A	56 years, female, asian, stage:iii, alive, 1020 days	37.5			TCGA-NK-A5CX-01A	73 years, male, white, stage:iia, alive, 111 days	58.7			TCGA-A6-2678-01A	43 years, female, white, stage:iiib, alive, 1286 days	92.8			TCGA-H7-7774-01A	75 years, female, white, stage:iva, alive, 407 days	30.5																		TCGA-J7-A8I2-01A	75 years, male, asian, stage:i, alive, 307 days	38.2
						TCGA-DJ-A4V0-01A	36 years, female, asian, stage:i, alive, 1081 days	37.5			TCGA-92-8065-01A	74 years, female, white, stage:iib, alive, 70 days	58.7			TCGA-CM-6679-01A	58 years, male, white, stage:iia, alive, 306 days	92.8			TCGA-CN-6998-01A	53 years, male, white, stage:iva, dead, 357 days	30.5																		TCGA-B0-5402-01A	64 years, male, white, stage:iv, alive, 1290 days	38.2
						TCGA-EL-A3ZO-01A	79 years, female, white, stage:iii, alive, 2211 days	37.3			TCGA-44-7669-01A	59 years, male, black or african american, stage:iia, dead, 574 days	58.6			TCGA-A6-6780-01A	74 years, male, white, stage:iia, alive, 612 days	92.7			TCGA-CV-7410-01A	61 years, male, white, stage:iii, dead, 6417 days	30.2																		TCGA-BP-4341-01A	67 years, male, white, stage:iii, dead, 1589 days	38.2
						TCGA-E8-A416-01A	51 years, female, asian, stage:i, alive, 952 days	37.3			TCGA-MP-A4T8-01A	68 years, male, stage:iiia, dead, 161 days	58.5			TCGA-F4-6807-01A	51 years, female, white, stage:iiic, alive, 1309 days	92.4			TCGA-CV-7411-01A	64 years, female, white, stage:iva, dead, 2717 days	30.2																		TCGA-CJ-4902-01A	61 years, male, white, stage:iii, alive, 1520 days	38.2
						TCGA-FY-A3R7-01A	50 years, female, white, stage:iii, alive, 495 days	37.3			TCGA-46-3767-01A	76 years, male, white, stage:ia, alive, 388 days	58			TCGA-F4-6806-01A	59 years, female, white, stage:i, alive, 1260 days	92.4			TCGA-CQ-7072-01A	51 years, male, white, stage:ii, alive, 2359 days	30.1																		TCGA-HE-A5NK-01A	82 years, male, alive, 2228 days	38.1
						TCGA-EL-A3GU-01A	72 years, female, white, stage:iii, alive, 4137 days	36.8			TCGA-18-3407-01A	72 years, male, asian, stage:ib, dead, 136 days	57.9			TCGA-AA-3522-01A	67 years, male, stage:iia, alive, 1127 days	92			TCGA-CN-6017-01A	55 years, male, white, stage:iva, dead, 853 days	30																		TCGA-CW-6087-01A	61 years, male, white, stage:iv, dead, 41 days	38.1
						TCGA-EL-A3CO-01A	88 years, male, white, stage:iii, dead, 2973 days	36.8			TCGA-92-8063-01A	52 years, male, white, stage:iiia, alive, 122 days	57.9			TCGA-CK-6747-01A	87 years, female, white, stage:iia, alive, 2523 days	91.8			TCGA-CR-7373-01A	66 years, male, white, stage:iva, alive, 889 days	29.6																		TCGA-CW-5587-01A	62 years, female, white, stage:iii, alive, 2226 days	38.1
						TCGA-EL-A3CT-01A	78 years, female, white, stage:iva, dead, 1854 days	36.7			TCGA-MP-A4TC-01A	78 years, male, white, stage:iiia, dead, 74 days	57.8			TCGA-AD-6965-01A	62 years, male, white, stage:iiic, alive, 805 days	91.5			TCGA-CQ-7065-01A	40 years, male, asian, stage:ii, alive, 1628 days	29.6																		TCGA-A3-A6NN-01A	78 years, male, black or african american, stage:i, alive, 3 days	38
						TCGA-ET-A39M-01A	34 years, male, white, stage:i, alive, 2582 days	36.5			TCGA-44-3919-01A	71 years, female, white, stage:ia, dead, 1026 days	57.3			TCGA-DC-6155-01A	31 years, female, white, stage:iiia, alive, 425 days	91.4			TCGA-CV-5444-01A	64 years, male, black or african american, stage:iva, alive, 2437 days	29.5																		TCGA-GL-6846-01A	52 years, male, white, stage:iv, alive, 5925 days	38
						TCGA-DE-A4MC-01A	43 years, female, american indian or alaska native, stage:i, alive, 913 days	36.5			TCGA-33-AAS8-01A	59 years, female, black or african american, stage:ia, dead, 1114 days	57.2			TCGA-CK-5912-01A	82 years, male, white, stage:i, dead, 1493 days	91.3			TCGA-CV-6955-01A	74 years, female, white, stage:ii, dead, 334 days	29.5																		TCGA-B8-5549-01A	53 years, male, white, stage:i, alive, 194 days	38
						TCGA-EL-A3N3-01A	53 years, female, white, stage:ii, alive, 5423 days	36.5			TCGA-21-1072-01A	75 years, male, white, stage:ib, alive, 3016 days	57.2			TCGA-AG-A02N-01A	67 years, male, stage:ii, alive, 1885 days	90.7			TCGA-CN-A6V6-01A	59 years, male, white, stage:iva, alive, 635 days	29.4																		TCGA-B0-5119-01A	61 years, female, white, stage:i, alive, 1552 days	38
						TCGA-E8-A436-01A	53 years, female, asian, stage:iva, alive, 455 days	36.5			TCGA-05-4403-01A	76 years, male, stage:ib, alive, 578 days	57.1			TCGA-F4-6855-01A	70 years, female, white, stage:iia, alive, 1442 days	90.3			TCGA-CN-A498-01A	61 years, female, white, stage:iii, dead, 773 days	29.3																		TCGA-BP-4164-01A	51 years, female, white, stage:iii, dead, 992 days	37.9
						TCGA-EM-A4FO-01A	72 years, male, stage:i, alive, 802 days	36.4			TCGA-77-8145-01A	73 years, male, stage:iiib, dead, 212 days	57			TCGA-F4-6463-01A	51 years, male, white, stage:iia, alive, 1087 days	90.2			TCGA-H7-A76A-01A	57 years, male, white, alive, 637 days	29.2																		TCGA-B0-5693-01A	47 years, female, white, stage:i, alive, 4074 days	37.9
						TCGA-DJ-A3VD-01A	32 years, female, white, stage:i, alive, 1238 days	36.4			TCGA-60-2715-01A	52 years, male, white, stage:ia, dead, 1075 days	57			TCGA-A6-6142-01A	56 years, female, white, stage:iva, alive, 763 days	89.5			TCGA-CN-6996-01A	58 years, female, white, stage:iva, dead, 530 days	29.1																		TCGA-Y8-A898-01A	69 years, male, white, stage:i, alive, 475 days	37.9
						TCGA-CE-A485-01A	32 years, male, asian, stage:i, alive, 385 days	36.3			TCGA-85-8350-01A	61 years, male, white, stage:ia, alive, 683 days	56.9			TCGA-DM-A1HA-01A	82 years, male, white, stage:iiic, alive, 4000 days	89.3			TCGA-CQ-7071-01A	76 years, female, white, stage:iii, alive, 1311 days	29.1																		TCGA-CZ-5986-01A	61 years, male, white, stage:i, alive, 373 days	37.9
						TCGA-KS-A4I7-01A	61 years, female, white, stage:i, alive, 987 days	36.3			TCGA-NJ-A4YF-01A	50 years, female, black or african american, stage:ia, alive, 2161 days	56.9			TCGA-NH-A6GA-01A	58 years, male, black or african american, stage:iiic, dead, 302 days	88.4			TCGA-RS-A6TO-01A	82 years, female, white, stage:iva, dead, 387 days	29																		TCGA-CJ-4634-01A	60 years, female, white, stage:i, alive, 3498 days	37.9
						TCGA-BJ-A28T-01A	34 years, female, white, stage:i, alive, 1081 days	36.3			TCGA-96-8169-01A	67 years, female, white, stage:ia, alive, 557 days	56.9			TCGA-EI-6917-01A	33 years, male, white, stage:iiia, alive, 531 days	88.4			TCGA-CR-6480-01A	53 years, male, white, alive, 362 days	29																		TCGA-CZ-4865-01A	70 years, female, white, stage:i, dead, 166 days	37.9
						TCGA-E8-A2EA-01A	52 years, female, white, stage:i, alive, 1085 days	36.2			TCGA-56-8083-01A	56 years, male, white, stage:ib, alive, 150 days	56.9			TCGA-A6-3808-01A	73 years, male, white, stage:iia, alive, 1014 days	88.1			TCGA-MT-A51W-01A	52 years, female, white, stage:i, alive, 437 days	28.8																		TCGA-KL-8324-01A	67 years, female, white, stage:ii, alive, 4676 days	37.8
						TCGA-EL-A4JZ-01A	55 years, female, white, stage:iii, alive, 1856 days	36.2			TCGA-63-A5MR-01A	70 years, female, stage:ib, alive, 2716 days	56.8			TCGA-A6-6654-01A	65 years, female, white, stage:iiib, alive, 726 days	87.9			TCGA-BA-A6DG-01A	49 years, male, white, dead, 69 days	28.7																		TCGA-BP-5000-01A	40 years, male, white, stage:i, alive, 563 days	37.8
						TCGA-EL-A3ZS-01A	22 years, female, white, stage:i, alive, 215 days	36			TCGA-22-1002-01A	69 years, male, white, stage:ia, dead, 131 days	56.8			TCGA-CK-5916-01A	71 years, female, white, stage:i, dead, 643 days	87.2			TCGA-CV-6934-01A	66 years, female, white, stage:iva, dead, 65 days	28.6																		TCGA-CJ-6032-01A	63 years, female, white, stage:ii, alive, 3639 days	37.8
						TCGA-DJ-A2Q9-01A	65 years, female, white, stage:iii, alive, 1092 days	36			TCGA-68-A59I-01A	73 years, female, black or african american, stage:iiia, alive, 428 days	56.8			TCGA-AA-3877-01A	83 years, female, stage:i, alive, 943 days	86.8			TCGA-CV-A45Q-01A	69 years, female, white, dead, 5152 days	28.6																		TCGA-CJ-4907-01A	58 years, male, white, stage:iii, alive, 1499 days	37.8
						TCGA-EL-A3CV-01A	40 years, male, white, stage:i, alive, 1154 days	35.9			TCGA-60-2713-01A	64 years, male, white, stage:ib, alive, 1731 days	56.8			TCGA-AA-3516-01A	74 years, female, stage:iii, dead, 396 days	86.2			TCGA-CR-6488-01A	68 years, female, white, stage:ii, alive, 379 days	28.6																		TCGA-B0-4818-01A	68 years, female, white, stage:ii, dead, 510 days	37.8
						TCGA-FY-A40K-01A	46 years, female, white, stage:i, alive, 461 days	35.9			TCGA-78-7220-01A	53 years, female, white, stage:iiia, dead, 807 days	56.4			TCGA-A6-5661-01A	80 years, female, black or african american, stage:iia, alive, 1020 days	86			TCGA-CN-5360-01A	68 years, male, white, stage:iva, alive, 2169 days	28.6																		TCGA-KV-A6GD-01A	85 years, male, white, stage:i, alive, 560 days	37.7
						TCGA-EM-A1CS-01A	55 years, female, stage:i, alive, 817 days	35.8			TCGA-34-8455-01A	67 years, male, white, stage:iv, dead, 123 days	56.2			TCGA-F4-6856-01A	45 years, male, white, stage:i, alive, 1074 days	85.9			TCGA-CR-7394-01A	70 years, male, white, stage:iva, alive, 1346 days	28.1																		TCGA-CZ-5454-01A	63 years, male, white, stage:iv, dead, 722 days	37.7
						TCGA-DE-A7U5-01A	36 years, female, black or african american, stage:i, alive, 84 days	35.8			TCGA-NC-A5HQ-01A	70 years, male, white, stage:iiia, dead, 448 days	56.2			TCGA-AA-3552-01A	85 years, male, stage:iiic, dead, 396 days	85.8			TCGA-CQ-6222-01A	63 years, male, white, stage:iva, alive, 2016 days	27.9																		TCGA-IA-A83S-01A	81 years, male, white, dead, 2609 days	37.7
						TCGA-DJ-A13L-01A	85 years, male, white, stage:i, alive, 303 days	35.7			TCGA-97-8176-01A	63 years, male, white, stage:iiia, dead, 468 days	56.2			TCGA-DM-A1HB-01A	75 years, male, white, stage:iiib, alive, 4126 days	85.6			TCGA-CV-7427-01A	73 years, female, white, stage:ii, dead, 4760 days	27.9																		TCGA-G6-A5PC-01A	54 years, female, black or african american, stage:iv, dead, 242 days	37.7
						TCGA-EL-A3CN-01A	47 years, female, white, stage:ii, alive, 4731 days	35.7			TCGA-63-A5MG-01A	68 years, male, stage:ib, alive, 2148 days	56.1			TCGA-AG-3594-01A	77 years, male, stage:iia, dead, 61 days	85.3			TCGA-F7-A50J-01A	67 years, female, white, stage:iii, alive, 947 days	27.9																		TCGA-B9-4116-01A	75 years, female, black or african american, alive, 627 days	37.6
						TCGA-EL-A3MZ-01A	66 years, male, white, stage:iii, dead, 1597 days	35.1			TCGA-43-6771-01A	85 years, male, white, stage:ib, dead, 166 days	56			TCGA-DY-A1DE-01A	56 years, female, white, stage:iia, alive, 3932 days	84.8			TCGA-CV-6952-01A	65 years, female, white, stage:iva, dead, 185 days	27.6																		TCGA-G7-7502-01A	83 years, male, white, stage:i, alive, 786 days	37.5
						TCGA-EL-A3D6-01A	51 years, female, white, stage:iii, alive, 3296 days	34.8			TCGA-55-8205-01A	76 years, female, white, stage:iia, alive, 599 days	56			TCGA-A6-A5ZU-01A	59 years, male, black or african american, stage:iiib, alive, 293 days	84.4			TCGA-CQ-7069-01A	77 years, female, white, stage:ii, alive, 1274 days	27.6																		TCGA-B0-4706-01A	61 years, male, white, stage:iii, dead, 65 days	37.5
						TCGA-FE-A3PC-01A	37 years, female, white, stage:i, alive, 2606 days	34.8			TCGA-63-6202-01A	male, stage:iia, alive, 1602 days	56			TCGA-AA-3952-01A	68 years, male, stage:iiic, dead, 61 days	84.1			TCGA-CV-7104-01A	61 years, female, white, stage:iva, dead, 393 days	27.6																		TCGA-BP-5009-01A	52 years, male, white, stage:i, dead, 1092 days	37.4
						TCGA-ET-A40Q-01A	38 years, male, white, stage:i, alive, 1407 days	34.8			TCGA-05-4250-01A	79 years, female, stage:iiia, dead, 121 days	56			TCGA-DC-6160-01A	68 years, male, white, stage:i, alive, 1339 days	83.4			TCGA-CQ-6223-01A	69 years, male, white, stage:ii, alive, 1428 days	27.3																		TCGA-CJ-4875-01A	67 years, male, white, stage:iv, dead, 3554 days	37.4
						TCGA-DJ-A4UW-01A	34 years, female, asian, stage:i, alive, 819 days	34.7			TCGA-55-8301-01A	59 years, male, white, stage:ib, alive, 534 days	55.8			TCGA-D5-6931-01A	77 years, male, white, stage:iiic, alive, 365 days	82.8			TCGA-CV-A45Y-01A	61 years, male, american indian or alaska native, stage:iva, dead, 2703 days	27.1																		TCGA-BP-4973-01A	47 years, male, white, stage:iii, alive, 1384 days	37.4
						TCGA-DJ-A3VF-01A	60 years, female, white, stage:iva, alive, 292 days	34.6			TCGA-63-7021-01A	male, stage:ia, alive, 2142 days	55.7			TCGA-DM-A1D0-01A	79 years, female, white, stage:iia, alive, 3974 days	82.8			TCGA-D6-6515-01A	82 years, female, white, stage:ii, dead, 403 days	26.9																		TCGA-DV-5569-01A	29 years, female, white, stage:i, alive, 355 days	37.4
						TCGA-E8-A414-01A	45 years, female, asian, stage:iii, alive, 958 days	34.3			TCGA-58-8388-01A	60 years, male, white, stage:ib, dead, 412 days	55.7			TCGA-DM-A28G-01A	75 years, male, white, stage:iia, dead, 1849 days	82.8			TCGA-CV-5979-01A	26 years, male, white, stage:iva, alive, 1315 days	26.7																		TCGA-GL-A59T-01A	46 years, male, white, stage:i, alive, 546 days	37.4
						TCGA-DJ-A1QF-01A	61 years, female, white, stage:ii, alive, 931 days	34			TCGA-22-5472-01A	67 years, male, white, stage:ib, dead, 1975 days	55.6			TCGA-EI-6508-01A	48 years, female, white, stage:iiib, alive, 636 days	82.6			TCGA-CV-A463-01A	82 years, female, white, stage:iva, dead, 23 days	26.6																		TCGA-CJ-6033-01A	54 years, female, white, stage:iv, dead, 224 days	37.4
						TCGA-H2-A26U-01A	54 years, female, white, stage:iii, alive, 517 days	33.9			TCGA-21-5783-01A	76 years, male, white, stage:ib, dead, 2680 days	55.4			TCGA-G4-6320-01A	73 years, male, white, stage:iii, alive, 804 days	82.4			TCGA-CX-7085-01A	77 years, female, white, stage:i, alive, 321 days	26.4																		TCGA-A3-A8OV-01A	75 years, male, black or african american, stage:i, alive, 340 days	37.3
						TCGA-EL-A4JX-01A	31 years, female, black or african american, stage:i, alive, 1398 days	33.9			TCGA-85-7697-01A	49 years, male, white, stage:iib, alive, 1063 days	55.4			TCGA-F4-6805-01A	58 years, female, white, stage:iia, alive, 1047 days	82.3			TCGA-CV-7407-01A	67 years, female, white, stage:ii, dead, 1081 days	25.8																		TCGA-T7-A92I-01A	47 years, female, black or african american, stage:i, alive, 356 days	37.3
						TCGA-ET-A25L-01A	52 years, female, white, stage:iva, alive, 1721 days	33.9			TCGA-49-4501-01A	67 years, female, white, stage:ib, dead, 1421 days	55.4			TCGA-CM-6165-01A	74 years, male, white, stage:iia, alive, 488 days	82.1			TCGA-DQ-5625-01A	52 years, female, white, dead, 1133 days	25.3																		TCGA-BQ-7056-01A	75 years, female, white, stage:iii, alive, 612 days	37.3
						TCGA-DO-A2HM-01B	49 years, male, white, stage:iva, alive, 71 days	33.6			TCGA-22-5492-01A	73 years, female, stage:iiia, dead, 506 days	55.3			TCGA-AA-3680-01A	67 years, female, stage:iv, dead, 335 days	81.6			TCGA-C9-A47Z-01A	72 years, female, asian, stage:iii, dead, 191 days	25.3																		TCGA-CJ-5678-01A	62 years, male, black or african american, stage:iv, dead, 574 days	37.2
						TCGA-FE-A3PB-01A	33 years, female, white, stage:i, alive, 2590 days	33.6			TCGA-NC-A5HI-01A	68 years, female, white, stage:ib, alive, 1743 days	55.2			TCGA-AG-A011-01A	80 years, male, stage:iia, alive, 1126 days	81.4			TCGA-CN-5358-01A	60 years, male, white, stage:ii, dead, 261 days	25.1																		TCGA-BP-4982-01A	42 years, male, white, stage:i, alive, 1014 days	37.2
						TCGA-DJ-A3UW-01A	50 years, female, white, stage:i, alive, 1812 days	33.6			TCGA-49-6767-01A	46 years, female, white, stage:iib, alive, 677 days	55.2			TCGA-QL-A97D-01A	84 years, female, black or african american, stage:i, alive, 666 days	81.4			TCGA-CR-5249-01A	35 years, female, white, stage:ii, alive, 1152 days	24.9																		TCGA-B0-5711-01A	50 years, male, white, stage:iii, alive, 3989 days	37.2
						TCGA-EM-A22P-01A	64 years, male, stage:iva, alive, 1256 days	33.1			TCGA-O2-A52Q-01A	45 years, female, white, stage:iii, dead, 113 days	55.1			TCGA-AA-3941-01A	84 years, female, stage:iva, alive, 730 days	81.1			TCGA-CV-6943-01A	74 years, male, white, stage:iii, dead, 602 days	24.7																		TCGA-UZ-A9PM-01A	62 years, male, white, stage:ii, alive, 3811 days	37.1
						TCGA-GE-A2C6-01A	33 years, female, white, stage:i, alive, 381 days	32.7			TCGA-58-8391-01A	57 years, female, white, stage:iiia, alive, 2167 days	55.1			TCGA-AA-A03F-01A	90 years, female, stage:iii, dead, 549 days	81.1			TCGA-CV-6942-01A	73 years, female, white, stage:ii, alive, 4282 days	24.4																		TCGA-IZ-A6M9-01A	63 years, male, white, stage:i, alive, 376 days	37
						TCGA-H2-A421-01A	34 years, female, white, stage:i, alive, 610 days	32.7			TCGA-37-A5EL-01A	53 years, male, white, stage:iib, dead, 1143 days	55			TCGA-AG-3901-01A	67 years, female, stage:iiib, alive, 761 days	80.5			TCGA-DQ-7592-01A	57 years, male, american indian or alaska native, alive, 1143 days	24.4																		TCGA-B0-4699-01A	74 years, male, white, stage:iv, dead, 110 days	37
						TCGA-DE-A4M8-01A	61 years, female, white, stage:iii, alive, 564 days	32.4			TCGA-85-8481-01A	70 years, male, white, stage:iib, dead, 236 days	55			TCGA-AH-6643-01A	50 years, male, white, stage:iiic, dead, 1314 days	80.2			TCGA-HD-7831-01A	74 years, male, white, stage:iva, alive, 667 days	24.4																		TCGA-G7-A4TM-01A	41 years, male, black or african american, stage:i, alive, 768 days	36.9
						TCGA-DE-A4MB-01A	79 years, female, white, stage:iva, alive, 352 days	32.1			TCGA-NC-A5HD-01A	79 years, male, white, stage:iib, dead, 2 days	54.9			TCGA-EI-6510-01A	77 years, female, white, alive, 556 days	80.2			TCGA-CR-7376-01A	84 years, male, white, stage:iii, alive, 972 days	23.9																		TCGA-2Z-A9JL-01A	47 years, male, black or african american, stage:i, alive, 1006 days	36.9
						TCGA-BJ-A45E-01A	46 years, female, white, stage:i, alive, 639 days	32.1			TCGA-34-2608-01A	84 years, male, white, stage:ib, dead, 1000 days	54.9			TCGA-DM-A28K-01A	75 years, male, white, stage:iia, alive, 2988 days	80.1			TCGA-IQ-A61J-01A	54 years, male, white, stage:iva, alive, 1021 days	23.3																		TCGA-DV-5568-01A	26 years, male, white, stage:i, alive, 370 days	36.8
						TCGA-EM-A4FR-01A	28 years, male, stage:i, alive, 655 days	32.1			TCGA-50-5045-01A	57 years, female, black or african american, dead, 2174 days	54.7			TCGA-5M-AAT6-01A	40 years, female, black or african american, stage:iv, dead, 290 days	79.9			TCGA-KU-A66T-01A	53 years, female, white, stage:iva, alive, 552 days	23																		TCGA-B0-5115-01A	43 years, male, white, stage:iv, alive, 1604 days	36.7
						TCGA-EL-A3GQ-01A	72 years, female, white, stage:i, alive, 1528 days	31.8			TCGA-NC-A5HR-01A	75 years, female, white, stage:iia, alive, 1244 days	54.7			TCGA-CM-6675-01A	35 years, male, black or african american, stage:ivb, alive, 397 days	79.9			TCGA-IQ-A61O-01A	43 years, male, white, stage:iva, dead, 421 days	22.8																		TCGA-B0-4824-01A	49 years, female, white, stage:i, dead, 1657 days	36.6
						TCGA-EL-A3D0-01A	61 years, male, white, stage:iii, alive, 4254 days	31.6			TCGA-33-AASJ-01A	60 years, male, black or african american, stage:ib, dead, 3600 days	54.7			TCGA-G4-6627-01A	84 years, male, white, stage:iia, alive, 2275 days	79.5			TCGA-CN-5373-01A	55 years, female, white, stage:i, alive, 1584 days	22.6																		TCGA-B0-4827-01A	77 years, female, white, stage:iii, dead, 885 days	36.6
						TCGA-DJ-A4UR-01A	36 years, female, asian, stage:ii, alive, 1058 days	31.6			TCGA-75-5147-01A	female, stage:ib, alive, 1333 days	54.7			TCGA-AH-6644-01A	73 years, male, white, alive, 838 days	79.2			TCGA-CV-5973-01A	62 years, female, white, stage:iii, alive, 2641 days	21.6																		TCGA-CJ-4887-01A	48 years, male, white, stage:iv, dead, 932 days	36.5
						TCGA-EL-A3ZL-01A	34 years, female, white, stage:i, alive, 1895 days	31			TCGA-92-8064-01A	58 years, male, white, alive, 160 days	54.6			TCGA-G4-6586-01A	74 years, female, white, stage:iia, alive, 1089 days	79.2			TCGA-D6-6825-01A	73 years, male, white, stage:i, alive, 491 days	21.3																		TCGA-CJ-4873-01A	85 years, female, white, stage:iii, alive, 2259 days	36.5
						TCGA-EL-A4K0-01A	54 years, female, white, stage:i, alive, 944 days	30.8			TCGA-49-6742-01A	70 years, male, white, stage:iia, dead, 488 days	54.6			TCGA-D5-6530-01A	53 years, male, white, stage:i, alive, 621 days	79			TCGA-CQ-6221-01A	79 years, male, white, alive, 1000 days	20.9																		TCGA-CJ-4642-01B	47 years, male, white, stage:ii, alive, 3205 days	36.5
						TCGA-DE-A0XZ-01A	65 years, female, white, stage:iii, alive, 1090 days	30.8			TCGA-05-4420-01A	41 years, male, stage:ib, alive, 912 days	54.5			TCGA-CM-6674-01A	39 years, male, white, stage:iia, alive, 394 days	78.8			TCGA-CR-7368-01A	54 years, male, white, stage:iva, alive, 1245 days	20.4																		TCGA-BP-5194-01A	39 years, male, white, stage:i, alive, 408 days	36.5
						TCGA-KS-A4IB-01A	41 years, female, asian, stage:i, alive, 2577 days	30.4			TCGA-67-3770-01A	70 years, female, white, stage:ia, alive, 610 days	54.4			TCGA-4N-A93T-01A	67 years, male, black or african american, stage:iiib, alive, 146 days	78.4			TCGA-CV-7568-01A	48 years, female, white, stage:iva, dead, 927 days	20.4																		TCGA-BP-4789-01A	48 years, male, white, stage:i, alive, 1489 days	36.4
						TCGA-ET-A25O-01A	35 years, female, black or african american, stage:i, alive, 1986 days	29.3			TCGA-55-A494-01A	61 years, female, white, stage:ib, alive, 481 days	54.4			TCGA-EI-6884-01A	71 years, male, white, stage:iiia, alive, 328 days	77.4			TCGA-CN-6016-01A	64 years, male, white, stage:iva, alive, 1443 days	20.1																		TCGA-MW-A4EC-01A	73 years, female, black or african american, stage:i, alive, 498 days	36.4
						TCGA-EL-A3CY-01A	28 years, male, white, stage:i, alive, 127 days	29.1			TCGA-22-5482-01A	81 years, male, white, stage:ib, dead, 357 days	54.3			TCGA-AD-6895-01A	84 years, male, white, stage:iiib, alive, 763 days	77			TCGA-HD-7229-01A	60 years, male, white, stage:iva, alive, 1027 days	19.1																		TCGA-BP-4765-01A	43 years, male, white, stage:i, alive, 2184 days	36.4
						TCGA-EM-A2P1-01A	33 years, male, stage:i, alive, 531 days	28.9			TCGA-49-4488-01A	74 years, female, white, stage:ia, dead, 869 days	54.1			TCGA-AA-3710-01A	80 years, female, stage:iia, alive, 821 days	76.7			TCGA-CR-6471-01A	58 years, male, white, stage:iva, dead, 1202 days	19																		TCGA-CJ-4886-01A	43 years, female, white, stage:i, alive, 1952 days	36.3
						TCGA-EL-A4K1-01A	68 years, female, white, stage:iii, alive, 1046 days	28.2			TCGA-34-5232-01A	75 years, female, black or african american, stage:iia, alive, 2471 days	53.9			TCGA-AG-A015-01A	64 years, female, stage:i, alive, 1096 days	76.7			TCGA-F7-A50G-01A	66 years, male, white, stage:iii, alive, 616 days	18.8																		TCGA-B8-5553-01A	67 years, female, white, stage:i, alive, 435 days	36.2
						TCGA-ET-A4KN-01A	51 years, female, white, stage:iii, alive, 1009 days	27.2			TCGA-33-4587-01A	63 years, female, white, stage:ib, dead, 1656 days	53.8			TCGA-AZ-6598-01A	77 years, female, white, stage:ii, dead, 1503 days	76.6			TCGA-CR-7386-01A	69 years, male, white, stage:iva, alive, 1430 days	18.8																		TCGA-BP-4758-01A	40 years, male, white, stage:i, alive, 2208 days	36.1
						TCGA-FY-A3WA-01A	52 years, female, white, stage:i, alive, 519 days	26.9			TCGA-43-6770-01A	59 years, female, black or african american, stage:ib, alive, 653 days	53.8			TCGA-AF-6672-01A	43 years, male, white, stage:iv, alive, 748 days	76.4			TCGA-CV-A6JT-01A	65 years, male, white, stage:ii, alive, 852 days	17.9																		TCGA-B0-5120-01A	72 years, female, white, stage:i, alive, 1169 days	36.1
						TCGA-4C-A93U-01A	74 years, female, black or african american, stage:iva, alive, 129 days	25.1			TCGA-O2-A5IB-01A	71 years, female, white, stage:iii, dead, 340 days	53.6			TCGA-AD-6964-01A	58 years, male, white, dead, 331 days	75.9			TCGA-D6-6826-01A	64 years, female, white, stage:iva, dead, 348 days	17.4																		TCGA-BP-4159-01A	70 years, male, white, stage:i, dead, 2601 days	36.1
						TCGA-DJ-A13W-01A	45 years, female, white, stage:i, alive, 1593 days	25			TCGA-NC-A5HE-01A	60 years, male, white, stage:iib, alive, 2336 days	53.4			TCGA-AY-A71X-01A	54 years, female, black or african american, stage:i, alive, 588 days	75.7			TCGA-CV-7415-01A	60 years, male, white, stage:iva, dead, 695 days	16.1																		TCGA-BP-4330-01A	60 years, female, black or african american, stage:iii, alive, 1888 days	36.1
						TCGA-KS-A41I-01A	47 years, female, white, stage:i, alive, 486 days	24.4			TCGA-94-A4VJ-01A	71 years, female, white, stage:ia, alive, 430 days	53.3			TCGA-CM-6167-01A	57 years, female, black or african american, stage:iiic, alive, 456 days	75.3			TCGA-CV-A45O-01A	57 years, male, white, alive, 851 days	16																		TCGA-B1-A47N-01A	62 years, male, white, stage:i, alive, 1110 days	36
						TCGA-DJ-A13R-01A	50 years, male, white, stage:iii, alive, 565 days	24.3			TCGA-MN-A4N1-01A	60 years, male, black or african american, stage:iia, alive, 827 days	53.3			TCGA-CK-5913-01A	58 years, female, white, stage:iia, alive, 1561 days	75			TCGA-BA-A6DA-01A	41 years, female, white, stage:iva, alive, 351 days	15.5																		TCGA-SX-A71U-01A	57 years, male, white, stage:i, alive, 1357 days	36
						TCGA-EL-A3H5-01A	57 years, female, white, stage:iva, alive, 2542 days	24			TCGA-94-8490-01A	70 years, male, white, stage:iib, alive, 153 days	53.3			TCGA-A6-5657-01A	65 years, male, black or african american, stage:iiib, alive, 962 days	74.9																							TCGA-B9-5155-01A	71 years, male, white, stage:iii, alive, 665 days	35.9
						TCGA-EM-A2CR-01A	46 years, female, stage:ii, alive, 415 days	23.3			TCGA-55-5899-01A	male, white, alive, 930 days	53.2			TCGA-AA-A00F-01A	66 years, male, stage:iiic, alive, 1035 days	74.9																							TCGA-B0-5113-01A	69 years, female, white, stage:iii, alive, 1175 days	35.9
											TCGA-22-0944-01A	61 years, male, white, stage:ib, dead, 223 days	53.2			TCGA-AA-A01D-01A	47 years, female, stage:iiic, dead, 334 days	74.8																							TCGA-BP-4960-01A	46 years, male, white, stage:ii, alive, 2172 days	35.8
											TCGA-50-5942-01A	67 years, female, white, stage:ia, alive, 1847 days	53.1			TCGA-NH-A50V-01A	69 years, male, black or african american, stage:iiib, alive, 588 days	74.5																							TCGA-CJ-5689-01A	90 years, male, white, stage:i, dead, 1620 days	35.8
											TCGA-78-7147-01A	67 years, female, white, stage:iib, dead, 586 days	53.1			TCGA-AA-A00N-01A	75 years, male, stage:iib, dead, 122 days	74.4																							TCGA-BP-4340-01A	70 years, female, white, stage:i, dead, 562 days	35.8
											TCGA-O2-A52W-01A	63 years, male, black or african american, stage:i, dead, 261 days	53			TCGA-BM-6198-01A	73 years, male, white, stage:iiib, alive, 646 days	73.9																							TCGA-UN-AAZ9-01A	76 years, female, black or african american, stage:i, alive, 548 days	35.7
											TCGA-62-A46O-01A	65 years, female, white, stage:ib, dead, 1454 days	52.9			TCGA-AY-6386-01A	66 years, female, black or african american, stage:iiib, alive, 542 days	73.8																							TCGA-BQ-5881-01A	69 years, male, white, stage:i, alive, 1454 days	35.7
											TCGA-86-6562-01A	52 years, male, white, stage:iia, dead, 376 days	52.8			TCGA-F5-6465-01A	64 years, female, white, stage:iia, alive, 1506 days	73.7																							TCGA-5P-A9K2-01A	62 years, male, white, alive, 2392 days	35.6
											TCGA-52-7811-01A	67 years, male, white, stage:ib, dead, 266 days	52.8			TCGA-A6-2674-01A	72 years, male, white, stage:iv, alive, 1331 days	73.5																							TCGA-CJ-4904-01A	60 years, female, white, stage:iv, alive, 3302 days	35.6
											TCGA-78-8662-01A	53 years, female, stage:ib, dead, 3361 days	52.7			TCGA-EF-5831-01A	72 years, male, white, stage:iia, alive, 127 days	73.1																							TCGA-CJ-5686-01A	59 years, female, white, stage:i, alive, 2038 days	35.6
											TCGA-66-2789-01A	73 years, male, stage:iiib, dead, 123 days	52.6			TCGA-AM-5821-01A	68 years, female, white, stage:iia, alive, 28 days	73.1																							TCGA-AK-3431-01A	62 years, female, white, stage:ii, dead, 2241 days	35.6
											TCGA-50-5049-01A	70 years, male, white, stage:ia, alive, 3094 days	52.5			TCGA-AA-3869-01A	76 years, male, stage:iv, dead, 822 days	72.9																							TCGA-B0-4852-01A	78 years, female, white, stage:ii, dead, 1121 days	35.6
											TCGA-34-8454-01A	62 years, female, white, stage:iiia, alive, 1180 days	52.4			TCGA-AZ-4323-01A	37 years, male, white, stage:iv, dead, 43 days	72.7																							TCGA-BP-4998-01A	49 years, male, asian, stage:i, alive, 932 days	35.5
											TCGA-93-A4JO-01A	70 years, male, white, stage:ia, dead, 33 days	52.3			TCGA-DM-A28C-01A	74 years, male, white, stage:iia, dead, 2475 days	72.2																							TCGA-DZ-6134-01A	69 years, male, white, stage:i, alive, 1856 days	35.5
											TCGA-44-2657-01A	74 years, female, white, stage:ib, alive, 1351 days	52.3			TCGA-AG-3575-01A	51 years, male, stage:ii, alive, 365 days	72.1																							TCGA-BQ-5889-01A	63 years, male, white, stage:iv, dead, 329 days	35.5
											TCGA-85-8582-01A	49 years, male, white, stage:ia, alive, 1160 days	52.2			TCGA-D5-6536-01A	73 years, male, white, stage:iia, alive, 543 days	71.9																							TCGA-B1-A655-01A	77 years, female, white, stage:i, alive, 510 days	35.4
											TCGA-91-6830-01A	65 years, female, white, stage:iia, alive, 60 days	51.8			TCGA-D5-5539-01A	60 years, male, white, stage:iiia, alive, 596 days	71.6																							TCGA-G7-6792-01A	40 years, male, black or african american, stage:i, alive, 2765 days	35.4
											TCGA-85-8287-01A	72 years, male, white, stage:ia, dead, 23 days	51.6			TCGA-AZ-4614-01A	71 years, female, white, stage:iva, dead, 172 days	70.5																							TCGA-KN-8429-01A	38 years, female, white, stage:iii, alive, 2650 days	35.4
											TCGA-18-3416-01A	83 years, male, stage:iib, dead, 973 days	51.5			TCGA-AG-4021-01A	84 years, female, stage:iv, dead, 121 days	70.5																							TCGA-B1-A47M-01A	79 years, male, black or african american, stage:iii, alive, 659 days	35.4
											TCGA-39-5022-01A	76 years, male, white, stage:ib, dead, 1679 days	51.4			TCGA-AU-6004-01A	69 years, female, white, stage:i, alive, 824 days	70.3																							TCGA-SX-A7SN-01A	52 years, male, white, stage:i, alive, 578 days	35.4
											TCGA-97-7937-01A	65 years, male, white, stage:ib, alive, 564 days	51.3			TCGA-AA-3821-01A	81 years, female, stage:i, alive, 31 days	70.1																							TCGA-BP-4351-01A	51 years, female, white, stage:iii, alive, 970 days	35.3
											TCGA-05-4249-01A	67 years, male, stage:ib, alive, 1523 days	51.3			TCGA-NH-A50U-01A	42 years, male, black or african american, stage:iva, dead, 334 days	70.1																							TCGA-B0-4701-01A	66 years, female, white, stage:iv, dead, 238 days	35.3
											TCGA-55-8615-01A	67 years, male, white, stage:iiia, alive, 446 days	51.2			TCGA-A6-5664-01A	80 years, male, black or african american, stage:iiic, alive, 672 days	69.8																							TCGA-BQ-5887-01A	54 years, male, white, stage:iii, alive, 771 days	35.2
											TCGA-60-2707-01A	70 years, male, stage:ib, dead, 667 days	51.2			TCGA-AG-3578-01A	76 years, female, stage:iia, alive, 974 days	69.6																							TCGA-BP-4774-01A	57 years, female, white, stage:i, alive, 1885 days	35.2
											TCGA-56-A4BX-01A	70 years, male, white, stage:iia, alive, 405 days	51			TCGA-AZ-6606-01A	81 years, male, white, stage:iv, dead, 357 days	68.9																							TCGA-GL-A59R-01A	79 years, male, white, stage:iii, alive, 378 days	35
											TCGA-86-7701-01A	66 years, male, white, stage:iv, alive, 947 days	51			TCGA-AY-5543-01A	65 years, female, black or african american, stage:iva, alive, 1004 days	68.6																							TCGA-B1-A657-01A	54 years, male, white, stage:i, alive, 641 days	35
											TCGA-73-4676-01A	45 years, male, white, stage:iia, dead, 281 days	50.9			TCGA-A6-6653-01A	82 years, male, white, stage:i, alive, 742 days	68.5																							TCGA-BQ-5884-01A	59 years, female, black or african american, stage:i, alive, 792 days	35
											TCGA-78-8660-01A	69 years, male, stage:iib, dead, 321 days	50.9			TCGA-F5-6464-01A	77 years, female, white, stage:iiic, dead, 303 days	68.3																							TCGA-B0-5075-01A	77 years, female, white, stage:iii, dead, 637 days	34.9
											TCGA-86-8359-01A	52 years, male, white, stage:iiia, dead, 444 days	50.8			TCGA-4T-AA8H-01A	42 years, female, black or african american, stage:iia, alive, 385 days	68.3																							TCGA-BP-4327-01A	75 years, female, white, stage:ii, dead, 109 days	34.5
											TCGA-56-8624-01A	84 years, male, white, stage:iib, alive, 420 days	50.7			TCGA-A6-6649-01A	66 years, male, white, stage:iiib, alive, 735 days	68.2																							TCGA-B8-4621-01A	63 years, male, black or african american, stage:i, alive, 788 days	34.4
											TCGA-75-5146-01A	male, stage:ib, alive, 2368 days	50.6			TCGA-AA-A00R-01A	64 years, female, stage:i, alive, 30 days	68.2																							TCGA-CJ-5676-01A	47 years, male, white, stage:iii, alive, 4067 days	34.4
											TCGA-86-8672-01A	59 years, male, white, stage:iib, dead, 19 days	50.5			TCGA-G4-6322-01A	65 years, male, white, stage:iiib, alive, 792 days	68.2																							TCGA-BP-4999-01A	56 years, male, white, stage:i, alive, 1266 days	34.4
											TCGA-43-2576-01A	62 years, female, white, stage:iiia, alive, 1223 days	50.4			TCGA-AD-6889-01A	male, asian, stage:iia, dead, 2532 days	67.2																							TCGA-KL-8339-01A	67 years, male, white, stage:iv, dead, 855 days	34.3
											TCGA-78-7535-01A	45 years, male, white, stage:ib, dead, 949 days	50.3			TCGA-EI-6882-01A	59 years, male, white, stage:iia, alive, 262 days	66.9																							TCGA-CJ-4872-01A	51 years, male, white, stage:i, alive, 326 days	34.3
											TCGA-60-2704-01A	73 years, male, white, stage:iib, dead, 1154 days	50.3			TCGA-AA-A00E-01A	65 years, male, stage:iia, alive, 913 days	66.8																							TCGA-B0-5691-01A	66 years, female, white, stage:i, alive, 3431 days	34.3
											TCGA-44-5644-01A	51 years, female, white, stage:ib, alive, 863 days	50.3			TCGA-G4-6588-01A	58 years, female, white, stage:iia, alive, 796 days	66.8																							TCGA-B0-5110-01A	71 years, female, white, stage:i, alive, 2009 days	34.3
											TCGA-52-7622-01A	62 years, female, white, stage:ia, alive, 862 days	50			TCGA-AZ-6599-01A	72 years, male, white, stage:i, dead, 206 days	66.7																							TCGA-BP-4770-01A	73 years, female, white, stage:iv, dead, 329 days	34.2
											TCGA-56-7731-01A	66 years, female, white, stage:ib, dead, 3 days	50			TCGA-AA-A01Q-01A	48 years, female, stage:ii, alive, 31 days	66.3																							TCGA-KL-8328-01A	60 years, male, white, stage:ii, alive, 3127 days	34.2
											TCGA-60-2698-01A	62 years, male, white, stage:iib, dead, 311 days	50			TCGA-AA-A00A-01A	80 years, male, stage:iia, alive, 1157 days	66.2																							TCGA-G6-A8L6-01A	55 years, male, black or african american, stage:iv, dead, 313 days	34.1
											TCGA-44-6776-01A	60 years, female, white, stage:ia, alive, 2616 days	49.8			TCGA-AG-3725-01A	90 years, female, stage:iii, alive, 638 days	65.9																							TCGA-CW-5583-01A	51 years, female, white, stage:i, alive, 2489 days	34.1
											TCGA-99-7458-01A	74 years, female, white, stage:iiia, alive, 747 days	49.7			TCGA-AA-3713-01A	68 years, male, stage:iv, alive, 579 days	65.9																							TCGA-BP-5177-01A	46 years, female, white, stage:i, alive, 293 days	34
											TCGA-34-5929-01A	79 years, female, white, stage:ib, dead, 151 days	49.7			TCGA-F5-6702-01A	71 years, male, white, stage:iva, alive, 869 days	65.8																							TCGA-2Z-A9J6-01A	61 years, male, white, stage:i, alive, 1731 days	34
											TCGA-50-6592-01A	71 years, female, white, stage:ib, dead, 777 days	49.6			TCGA-A6-6141-01A	31 years, male, black or african american, stage:iia, alive, 255 days	65.7																							TCGA-B2-5639-01A	46 years, male, white, stage:iv, dead, 1003 days	34
											TCGA-95-7567-01A	61 years, male, white, stage:iib, alive, 568 days	49.6			TCGA-CM-6171-01A	77 years, female, white, stage:i, alive, 427 days	65.3																							TCGA-B4-5843-01A	45 years, male, white, stage:i, alive, 11 days	33.9
											TCGA-75-6214-01A	female, stage:iiia, dead, 1115 days	49.6			TCGA-F5-6812-01A	67 years, male, white, stage:iia, alive, 1110 days	64.9																							TCGA-CZ-4861-01A	63 years, male, white, stage:ii, dead, 446 days	33.9
											TCGA-98-7454-01A	73 years, male, white, stage:ib, alive, 652 days	49.4			TCGA-AD-6901-01A	78 years, male, white, dead, 682 days	64.5																							TCGA-MH-A560-01A	62 years, male, white, stage:i, alive, 924 days	33.9
											TCGA-55-8094-01A	51 years, male, white, stage:iv, alive, 541 days	49.3			TCGA-QG-A5Z1-01A	71 years, male, black or african american, stage:iiib, dead, 256 days	64.5																							TCGA-AK-3433-01A	48 years, female, white, stage:ii, alive, 3409 days	33.8
											TCGA-98-A53B-01A	69 years, male, white, stage:ib, dead, 61 days	49.3			TCGA-CM-6680-01A	78 years, female, white, stage:iiib, alive, 366 days	64.4																							TCGA-CJ-4643-01A	67 years, female, white, stage:ii, alive, 1793 days	33.8
											TCGA-55-A4DF-01A	88 years, male, white, stage:ia, dead, 614 days	49.2			TCGA-NH-A6GC-01A	66 years, female, black or african american, stage:ivb, alive, 389 days	63.5																							TCGA-B1-A47O-01A	54 years, female, white, stage:i, alive, 842 days	33.8
											TCGA-77-8131-01A	72 years, male, stage:ib, dead, 383 days	49.2			TCGA-EI-7004-01A	37 years, female, white, alive, 257 days	63.4																							TCGA-GL-A9DC-01A	66 years, female, white, stage:i, alive, 392 days	33.8
											TCGA-05-4426-01A	71 years, male, stage:ib, alive, 791 days	49.1			TCGA-G4-6628-01A	78 years, male, white, stage:i, alive, 2424 days	62.8																							TCGA-B0-5694-01A	71 years, male, white, stage:iii, dead, 480 days	33.6
											TCGA-05-4430-01A	59 years, female, stage:ib, alive, 761 days	49			TCGA-AA-A024-01A	81 years, male, stage:ii, dead, 1188 days	62																							TCGA-B0-4810-01A	47 years, male, white, stage:iii, dead, 478 days	33.6
											TCGA-22-4605-01A	78 years, female, stage:ib, dead, 974 days	49			TCGA-CM-5861-01A	63 years, female, white, stage:iia, alive, 457 days	61.9																							TCGA-BQ-5875-01A	66 years, female, white, stage:iii, alive, 2639 days	33.6
											TCGA-22-1016-01A	65 years, male, white, stage:ib, dead, 822 days	48.9			TCGA-CA-6718-01A	46 years, male, asian, stage:iia, dead, 306 days	61.6																							TCGA-GK-A6C7-01A	77 years, female, black or african american, stage:i, alive, 61 days	33.6
											TCGA-44-7660-01A	72 years, male, white, stage:ib, alive, 592 days	48.9			TCGA-QG-A5Z2-01A	61 years, male, black or african american, stage:i, alive, 952 days	61.5																							TCGA-BP-4352-01A	74 years, female, white, stage:iv, dead, 344 days	33.5
											TCGA-55-7725-01A	68 years, female, white, stage:ia, alive, 442 days	48.9			TCGA-AZ-4615-01A	84 years, male, white, stage:iiib, alive, 1002 days	61.4																							TCGA-BP-5187-01A	54 years, male, white, stage:i, alive, 406 days	33.5
											TCGA-56-5897-01A	74 years, male, white, stage:ia, alive, 378 days	48.8			TCGA-AG-3732-01A	78 years, female, stage:i, alive, 1003 days	61.1																							TCGA-5P-A9JV-01A	49 years, male, white, alive, 2043 days	33.5
											TCGA-86-8585-01A	57 years, male, white, stage:ib, alive, 353 days	48.8			TCGA-AA-A01P-01A	80 years, female, stage:iii, dead, 1158 days	60.6																							TCGA-AK-3450-01A	85 years, female, white, stage:i, alive, 1779 days	33.4
											TCGA-37-A5EM-01A	49 years, male, white, stage:ii, alive, 867 days	48.7			TCGA-DT-5265-01A	51 years, male, asian, stage:ii, alive, 384 days	59.9																							TCGA-CZ-4864-01A	86 years, male, white, stage:ii, dead, 2830 days	33.4
											TCGA-05-4424-01A	70 years, male, stage:iib, alive, 913 days	48.7			TCGA-F4-6570-01A	78 years, female, white, stage:iia, dead, 188 days	58.9																							TCGA-CZ-4863-01A	51 years, female, white, stage:iii, alive, 1928 days	33.4
											TCGA-91-6829-01A	79 years, male, white, stage:ib, dead, 1258 days	48.7			TCGA-EI-6507-01A	60 years, male, white, stage:iia, alive, 607 days	58.5																							TCGA-B8-4148-01A	63 years, female, white, stage:i, alive, 1520 days	33.4
											TCGA-21-5784-01A	80 years, female, white, stage:ib, alive, 1268 days	48.7			TCGA-G4-6323-01A	50 years, male, black or african american, stage:ia, alive, 419 days	58.4																							TCGA-CJ-4888-01A	59 years, male, white, stage:iv, dead, 1567 days	33.4
											TCGA-78-7149-01A	72 years, male, white, stage:iiib, alive, 3940 days	48.7			TCGA-D5-6539-01A	45 years, female, white, alive, 380 days	58.3																							TCGA-B8-A7U6-01A	54 years, female, black or african american, stage:i, alive, 495 days	33.2
											TCGA-75-7027-01A	male, stage:ib, alive, 3059 days	48.7			TCGA-AA-A02F-01A	68 years, female, stage:iv, alive, 1216 days	58.1																							TCGA-WN-AB4C-01A	female, white, stage:i, alive, 1188 days	33.2
											TCGA-78-7150-01A	59 years, male, white, stage:iib, dead, 666 days	48.6			TCGA-G5-6641-01A	67 years, male, white, stage:iiia, alive, 804 days	57.5																							TCGA-BP-4163-01A	60 years, female, white, stage:iii, alive, 2839 days	33.1
											TCGA-55-6543-01A	female, white, stage:ia, alive, 435 days	48.4			TCGA-CA-5796-01A	53 years, female, asian, stage:iia, alive, 377 days	57.2																							TCGA-BP-4174-01A	49 years, male, white, stage:ii, alive, 1879 days	33.1
											TCGA-49-AARN-01A	56 years, female, black or african american, stage:ia, dead, 1135 days	48.3			TCGA-NH-A5IV-01A	90 years, female, black or african american, stage:iia, alive, 588 days	56.8																							TCGA-B0-5400-01A	59 years, female, white, stage:iii, alive, 1733 days	33
											TCGA-MP-A4TE-01A	56 years, male, white, stage:iia, dead, 896 days	48.3			TCGA-CI-6624-01C	53 years, female, white, stage:i, alive, 1466 days	56.7																							TCGA-BP-5195-01A	75 years, male, white, stage:i, alive, 749 days	33
											TCGA-49-4512-01A	69 years, female, white, stage:iiia, dead, 905 days	48.3			TCGA-CM-5863-01A	60 years, female, white, stage:iiib, alive, 457 days	55.4																							TCGA-KL-8331-01A	48 years, female, white, stage:ii, alive, 3010 days	33
											TCGA-56-A4BY-01A	66 years, male, white, stage:ib, dead, 543 days	48.3			TCGA-DM-A1D9-01A	67 years, female, white, stage:iia, alive, 4270 days	55.3																							TCGA-BP-4326-01A	53 years, female, white, stage:i, dead, 1625 days	33
											TCGA-46-3766-01A	62 years, female, white, stage:ia, alive, 370 days	48.2			TCGA-D5-6928-01A	80 years, male, white, stage:iia, alive, 354 days	55.1																							TCGA-CZ-5455-01A	63 years, male, white, stage:iv, dead, 561 days	33
											TCGA-44-A479-01A	74 years, female, black or african american, stage:ib, alive, 486 days	48			TCGA-AA-A00J-01A	80 years, male, stage:iiib, alive, 549 days	54.4																							TCGA-UZ-A9PN-01A	54 years, male, white, stage:iii, dead, 1136 days	33
											TCGA-85-A511-01A	62 years, male, white, stage:iib, dead, 455 days	48			TCGA-CM-4743-01A	69 years, male, white, stage:iia, alive, 701 days	54																							TCGA-B4-5844-01A	61 years, female, white, stage:ii, alive, 7 days	32.9
											TCGA-64-1676-01A	58 years, male, white, stage:ia, alive, 1728 days	48			TCGA-AG-A002-01A	35 years, male, stage:i, alive, 638 days	53.4																							TCGA-B0-5088-01A	53 years, male, white, stage:i, dead, 563 days	32.9
											TCGA-44-6779-01A	50 years, female, white, stage:iib, dead, 500 days	47.9			TCGA-CM-4751-01A	62 years, male, white, stage:iiib, alive, 822 days	52.4																							TCGA-CJ-4884-01A	72 years, female, white, stage:iii, alive, 1759 days	32.9
											TCGA-69-7974-01A	54 years, female, white, stage:iiia, alive, 184 days	47.8			TCGA-AH-6547-01A	79 years, female, white, dead, 76 days	50.8																							TCGA-CJ-5671-01A	51 years, male, white, stage:i, alive, 3987 days	32.8
											TCGA-NC-A5HP-01A	69 years, male, white, stage:iv, dead, 770 days	47.7			TCGA-D5-6540-01A	66 years, male, white, stage:i, alive, 491 days	48																							TCGA-BP-5175-01A	60 years, male, white, stage:i, alive, 932 days	32.8
											TCGA-77-8146-01A	72 years, male, stage:ia, alive, 3189 days	47.6			TCGA-A6-A566-01A	55 years, female, black or african american, stage:iiib, dead, 758 days	46.2																							TCGA-AK-3426-01A	37 years, male, white, stage:iii, dead, 885 days	32.7
											TCGA-39-5030-01A	81 years, female, asian, stage:iiia, dead, 59 days	47.6			TCGA-D5-6541-01A	49 years, male, white, stage:iia, alive, 474 days	46.1																							TCGA-2Z-A9JP-01A	63 years, male, white, stage:i, alive, 893 days	32.7
											TCGA-98-8020-01A	56 years, female, black or african american, stage:iiia, dead, 84 days	47.3			TCGA-F4-6461-01A	41 years, female, white, stage:iiic, dead, 338 days	45.8																							TCGA-BP-4346-01A	57 years, male, white, stage:iii, dead, 1493 days	32.7
											TCGA-64-5779-01A	61 years, male, white, stage:iiia, alive, 864 days	47.2			TCGA-CK-4951-01A	79 years, female, white, stage:iia, dead, 2134 days	45.7																							TCGA-UZ-A9PK-01A	71 years, male, white, stage:i, alive, 3571 days	32.7
											TCGA-86-8279-01A	46 years, male, white, stage:iia, alive, 949 days	47.1			TCGA-A6-2672-01B	82 years, female, white, stage:iiib, alive, 1419 days	44.9																							TCGA-B4-5836-01A	61 years, female, white, stage:i, alive, 141 days	32.6
											TCGA-77-8133-01A	74 years, male, stage:iia, dead, 1640 days	47.1			TCGA-CM-6162-01A	48 years, female, white, stage:iiib, alive, 365 days	44.7																							TCGA-A3-3387-01A	49 years, male, white, stage:i, alive, 617 days	32.5
											TCGA-44-2655-01A	65 years, female, white, stage:ia, alive, 1324 days	47			TCGA-CM-5348-01A	72 years, male, white, stage:iiib, alive, 699 days	44.7																							TCGA-BP-4343-01A	64 years, male, white, stage:iii, dead, 1912 days	32.5
											TCGA-56-8625-01A	66 years, female, white, stage:iiia, dead, 315 days	47			TCGA-DY-A1DF-01A	73 years, female, white, stage:iiic, dead, 734 days	43.8																							TCGA-CW-5580-01A	73 years, female, white, stage:iv, dead, 1964 days	32.5
											TCGA-55-8508-01A	60 years, female, black or african american, stage:iia, alive, 617 days	46.9			TCGA-A6-2677-01B	68 years, female, white, stage:iiic, dead, 740 days	42.9																							TCGA-P4-A5EA-01A	54 years, female, white, stage:iii, dead, 201 days	32.5
											TCGA-68-A59J-01A	74 years, female, white, stage:ib, alive, 409 days	46.9			TCGA-DC-6156-01A	62 years, male, white, stage:iva, alive, 943 days	40.4																							TCGA-B0-4839-01A	80 years, female, white, stage:i, dead, 1639 days	32.5
											TCGA-91-6840-01A	59 years, female, white, stage:ia, alive, 372 days	46.8			TCGA-G4-6302-01A	90 years, female, white, stage:iia, dead, 2047 days	39																							TCGA-B1-A656-01A	64 years, male, white, stage:i, alive, 618 days	32.4
											TCGA-NJ-A4YI-01A	87 years, female, white, stage:iiia, dead, 4 days	46.8			TCGA-D5-6534-01A	62 years, female, white, stage:iia, alive, 1316 days	38.7																							TCGA-BP-4782-01A	55 years, female, white, stage:i, alive, 354 days	32.2
											TCGA-91-A4BC-01A	59 years, male, white, stage:iia, alive, 44 days	46.7			TCGA-AY-6196-01A	47 years, male, white, stage:iiic, alive, 6 days	37.7																							TCGA-CZ-5470-01A	72 years, female, stage:ii, alive, 386 days	32.2
											TCGA-93-A4JN-01A	71 years, male, white, stage:iv, alive, 718 days	46.7			TCGA-F4-6703-01A	64 years, male, white, stage:iia, alive, 1456 days	37.5																							TCGA-BP-4961-01A	47 years, male, white, stage:i, alive, 1935 days	32.1
											TCGA-91-6836-01A	52 years, female, white, stage:ib, alive, 417 days	46.6			TCGA-AZ-6607-01A	69 years, male, white, stage:iv, dead, 97 days	36.4																							TCGA-B2-4101-01A	52 years, male, white, stage:ii, alive, 648 days	32.1
											TCGA-75-6212-01A	female, stage:iib, dead, 1516 days	46.6			TCGA-A6-A565-01A	34 years, female, black or african american, stage:iiic, dead, 494 days	33.9																							TCGA-CZ-5985-01A	58 years, male, white, stage:ii, alive, 1997 days	32.1
											TCGA-55-8096-01A	67 years, female, white, stage:ib, dead, 719 days	46.6			TCGA-G4-6321-01A	60 years, female, white, stage:iii, alive, 672 days	30.3																							TCGA-CZ-5987-01A	60 years, male, white, stage:iv, dead, 445 days	32.1
											TCGA-50-6673-01A	84 years, female, white, stage:i, dead, 22 days	46.5			TCGA-WS-AB45-01A	female, black or african american, stage:iia, alive, 2130 days	27.7																							TCGA-A4-A48D-01A	85 years, male, black or african american, stage:i, alive, 379 days	32
											TCGA-85-7710-01A	59 years, female, white, stage:ia, alive, 42 days	46.5			TCGA-A6-5656-01B	74 years, male, white, stage:i, alive, 1001 days	18.3																							TCGA-CW-5584-01A	74 years, male, white, stage:iii, dead, 164 days	31.9
											TCGA-96-8170-01A	75 years, female, white, stage:iia, alive, 531 days	46.3			TCGA-A6-2684-01C	75 years, female, white, stage:i, alive, 1127 days	9.1																							TCGA-BP-5189-01A	60 years, male, white, stage:i, dead, 822 days	31.9
											TCGA-58-8392-01A	70 years, male, white, stage:ib, dead, 501 days	46.3			TCGA-A6-6781-01B	43 years, male, white, stage:iiic, alive, 598 days	8																							TCGA-2Z-A9JQ-01A	66 years, male, white, stage:i, alive, 778 days	31.8
											TCGA-38-6178-01A	70 years, female, white, stage:iiia, alive, 448 days	46.3																												TCGA-CJ-6028-01A	58 years, male, white, stage:iv, dead, 1625 days	31.7
											TCGA-50-7109-01A	60 years, male, white, stage:ia, dead, 308 days	46.1																												TCGA-B0-5709-01A	62 years, female, white, stage:iii, alive, 3974 days	31.7
											TCGA-62-A471-01A	64 years, male, white, stage:iib, alive, 1246 days	45.9																												TCGA-5P-A9KE-01A	70 years, male, white, alive, 824 days	31.7
											TCGA-77-8139-01A	72 years, male, stage:iib, alive, 3166 days	45.8																												TCGA-A4-8311-01A	60 years, male, white, stage:i, alive, 729 days	31.7
											TCGA-50-5941-01A	55 years, female, white, stage:iiia, alive, 1474 days	45.7																												TCGA-G6-A8L8-01A	62 years, female, black or african american, stage:i, dead, 1091 days	31.5
											TCGA-38-4627-01A	64 years, female, white, stage:iia, dead, 1147 days	45.6																												TCGA-KN-8436-01A	63 years, male, white, stage:ii, alive, 1288 days	31.5
											TCGA-21-5782-01A	68 years, female, white, stage:ib, dead, 962 days	45.5																												TCGA-B0-5077-01A	77 years, male, white, stage:i, dead, 1317 days	31.4
											TCGA-55-6970-01A	67 years, female, white, stage:iiia, dead, 464 days	45.4																												TCGA-WN-A9G9-01A	male, white, stage:i, alive, 791 days	31.4
											TCGA-97-8177-01A	59 years, female, white, stage:ib, alive, 499 days	45.3																												TCGA-B0-4714-01A	81 years, male, white, stage:iv, dead, 99 days	31.4
											TCGA-50-6594-01A	79 years, female, black or african american, stage:iiia, dead, 370 days	45.3																												TCGA-B0-4816-01A	49 years, male, white, stage:ii, dead, 1371 days	31.4
											TCGA-64-5781-01A	55 years, female, white, stage:ib, alive, 1559 days	45.2																												TCGA-BQ-7060-01A	53 years, male, american indian or alaska native, stage:i, alive, 214 days	31.4
											TCGA-22-1011-01A	73 years, male, white, stage:ib, dead, 53 days	45.1																												TCGA-DV-5573-01A	41 years, male, white, stage:i, alive, 1130 days	31.3
											TCGA-63-7022-01A	female, stage:ia, alive, 2073 days	45.1																												TCGA-KL-8346-01A	62 years, male, white, stage:ii, alive, 1897 days	31.3
											TCGA-60-2721-01A	73 years, male, white, stage:ib, alive, 983 days	45.1																												TCGA-CJ-4881-01A	41 years, male, white, stage:iii, alive, 2014 days	31.2
											TCGA-77-7338-01A	64 years, male, white, stage:ib, dead, 5 days	44.9																												TCGA-A3-3323-01A	53 years, male, white, stage:i, alive, 1106 days	31.2
											TCGA-90-7766-01A	66 years, female, white, stage:ia, alive, 289 days	44.8																												TCGA-BP-4995-01A	68 years, male, white, stage:i, alive, 1371 days	31.1
											TCGA-NC-A5HO-01A	70 years, female, white, stage:iiia, alive, 1336 days	44.8																												TCGA-A3-3347-01A	76 years, female, white, stage:iii, dead, 1610 days	31.1
											TCGA-33-AASB-01A	66 years, male, black or african american, stage:ib, dead, 211 days	44.8																												TCGA-B0-5083-01A	63 years, male, white, stage:i, dead, 1045 days	31.1
											TCGA-NC-A5HN-01A	77 years, male, white, stage:iia, alive, 1499 days	44.8																												TCGA-A3-3320-01A	52 years, female, white, stage:i, alive, 1508 days	31.1
											TCGA-64-5778-01A	60 years, male, white, stage:ib, alive, 1305 days	44.8																												TCGA-EV-5903-01A	57 years, male, white, stage:i, alive, 757 days	31
											TCGA-64-5775-01A	71 years, male, white, stage:iiia, dead, 62 days	44.7																												TCGA-BP-5198-01A	72 years, male, white, stage:iii, alive, 603 days	31
											TCGA-99-8032-01A	62 years, male, white, stage:ia, alive, 44 days	44.7																												TCGA-B8-5164-01A	65 years, male, white, stage:iii, alive, 26 days	30.9
											TCGA-86-7711-01A	70 years, male, white, stage:iia, dead, 1046 days	44.5																												TCGA-B0-5701-01A	65 years, male, white, stage:iii, alive, 2461 days	30.8
											TCGA-85-6175-01A	63 years, female, white, stage:iib, dead, 294 days	44.5																												TCGA-BP-4161-01A	74 years, male, white, stage:i, alive, 2746 days	30.8
											TCGA-50-5055-01A	79 years, female, white, stage:iia, dead, 1830 days	44.5																												TCGA-Y8-A8RY-01A	63 years, male, white, stage:i, alive, 769 days	30.8
											TCGA-55-7995-01A	73 years, female, white, stage:ia, alive, 889 days	44.4																												TCGA-KL-8329-01A	57 years, female, asian, stage:i, alive, 2752 days	30.7
											TCGA-98-8021-01A	75 years, female, white, stage:ia, alive, 937 days	44.3																												TCGA-DW-7834-01A	53 years, male, white, stage:i, alive, 3950 days	30.7
											TCGA-33-AASD-01A	83 years, male, black or african american, stage:ia, dead, 3376 days	44.2																												TCGA-SX-A71W-01A	66 years, male, white, stage:i, alive, 1076 days	30.6
											TCGA-56-A62T-01A	78 years, male, black or african american, stage:iia, alive, 440 days	44.2																												TCGA-IA-A40U-01A	56 years, male, white, stage:iii, alive, 511 days	30.6
											TCGA-MP-A4SV-01A	67 years, male, stage:ib, dead, 2620 days	44																												TCGA-CJ-5672-01A	84 years, male, white, stage:i, dead, 2190 days	30.6
											TCGA-55-8203-01A	69 years, female, white, stage:ia, alive, 547 days	44																												TCGA-B0-4710-01A	75 years, female, white, stage:iii, alive, 1755 days	30.5
											TCGA-73-4658-01A	80 years, female, white, stage:ib, dead, 1600 days	44																												TCGA-B0-4690-01A	65 years, male, white, stage:iv, dead, 43 days	30.5
											TCGA-56-A4BW-01A	55 years, male, white, stage:iia, alive, 585 days	43.9																												TCGA-CJ-4899-01A	42 years, male, asian, stage:i, alive, 1528 days	30.5
											TCGA-91-6848-01A	59 years, male, white, stage:iiia, alive, 224 days	43.9																												TCGA-CJ-4918-01A	64 years, male, white, stage:iv, dead, 93 days	30.5
											TCGA-05-4434-01A	67 years, female, stage:iv, dead, 457 days	43.8																												TCGA-A3-A8CQ-01A	59 years, female, black or african american, stage:i, alive, 3 days	30.5
											TCGA-49-AARQ-01A	41 years, female, black or african american, stage:i, alive, 6732 days	43.7																												TCGA-BP-4763-01A	79 years, female, white, stage:i, dead, 1270 days	30.4
											TCGA-63-A5MS-01A	78 years, male, stage:ib, alive, 2381 days	43.6																												TCGA-HE-7129-01A	male, stage:ii, alive, 2492 days	30.4
											TCGA-78-7159-01A	60 years, female, white, stage:ia, alive, 1974 days	43.6																												TCGA-2Z-A9JJ-01A	69 years, female, white, stage:i, alive, 1213 days	30.4
											TCGA-55-7576-01A	54 years, male, black or african american, stage:ib, alive, 670 days	43.5																												TCGA-KN-8423-01A	44 years, male, white, stage:i, alive, 788 days	30.3
											TCGA-05-4425-01A	70 years, female, stage:iv, alive, 669 days	43.5																												TCGA-6D-AA2E-01A	68 years, female, black or african american, stage:i, alive, 362 days	30.3
											TCGA-77-7335-01A	62 years, female, white, stage:iiib, dead, 2133 days	43.4																												TCGA-B0-5108-01A	54 years, male, white, stage:iii, alive, 1782 days	30.3
											TCGA-XC-AA0X-01A	77 years, female, black or african american, stage:ia, dead, 6 days	43.4																												TCGA-B0-5096-01A	72 years, female, white, stage:iii, dead, 68 days	30.2
											TCGA-L3-A4E7-01A	71 years, male, white, stage:ib, alive, 392 days	43.4																												TCGA-B0-4693-01A	73 years, female, white, stage:iii, dead, 77 days	30.2
											TCGA-75-6206-01A	male, stage:ib, alive, 2590 days	43.3																												TCGA-A3-3370-01A	48 years, female, white, stage:i, alive, 2274 days	30.2
											TCGA-56-8082-01A	80 years, female, white, stage:iia, alive, 455 days	43.2																												TCGA-B0-4718-01A	57 years, male, white, stage:iii, alive, 1778 days	30.1
											TCGA-62-A46Y-01A	70 years, female, white, stage:iiia, dead, 414 days	43.2																												TCGA-KO-8415-01A	44 years, female, white, stage:i, alive, 2939 days	30.1
											TCGA-34-5927-01A	70 years, female, white, stage:ia, alive, 1361 days	43.2																												TCGA-B8-5162-01A	63 years, male, white, stage:ii, alive, 36 days	30.1
											TCGA-21-A5DI-01A	77 years, male, white, stage:ia, alive, 979 days	43.1																												TCGA-BP-4804-01A	59 years, male, white, stage:i, alive, 1459 days	30.1
											TCGA-77-7142-01A	59 years, female, white, stage:ib, alive, 2227 days	43.1																												TCGA-A3-A6NL-01A	49 years, female, black or african american, stage:i, alive, 689 days	30
											TCGA-85-8048-01A	62 years, male, white, stage:ia, alive, 765 days	43																												TCGA-BP-4169-01A	76 years, female, white, stage:ii, dead, 701 days	30
											TCGA-44-3398-01A	77 years, female, white, stage:ia, alive, 1163 days	42.8																												TCGA-2Z-A9J5-01A	80 years, male, white, stage:ii, alive, 3050 days	30
											TCGA-43-8115-01A	72 years, female, white, stage:iia, alive, 407 days	42.7																												TCGA-CW-6093-01A	73 years, male, white, stage:i, alive, 3146 days	30
											TCGA-55-8620-01A	60 years, male, white, stage:iv, dead, 375 days	42.7																												TCGA-CJ-6031-01A	54 years, male, white, stage:i, alive, 1906 days	29.9
											TCGA-85-8479-01A	66 years, male, white, stage:ia, alive, 468 days	42.6																												TCGA-KO-8413-01A	46 years, male, white, stage:i, alive, 3038 days	29.8
											TCGA-63-A5MV-01A	69 years, male, stage:iia, alive, 1100 days	42.6																												TCGA-A3-3365-01A	46 years, male, white, stage:i, alive, 873 days	29.8
											TCGA-98-8022-01A	61 years, male, white, stage:ia, dead, 933 days	42.6																												TCGA-SX-A7SS-01A	67 years, male, white, stage:i, alive, 1615 days	29.7
											TCGA-85-8072-01A	60 years, male, white, stage:ia, alive, 932 days	42.5																												TCGA-A3-3357-01A	62 years, male, white, stage:ii, alive, 2688 days	29.7
											TCGA-44-8117-01A	54 years, female, white, stage:ib, alive, 385 days	42.5																												TCGA-CJ-5682-01A	60 years, male, white, stage:iv, alive, 3736 days	29.7
											TCGA-97-8179-01A	72 years, male, white, stage:ia, alive, 435 days	42.4																												TCGA-BP-4981-01A	75 years, female, white, stage:iii, dead, 1097 days	29.7
											TCGA-97-7941-01A	72 years, female, white, stage:ia, alive, 484 days	42.3																												TCGA-CJ-4895-01A	62 years, male, white, stage:iv, dead, 1200 days	29.6
											TCGA-50-5939-01A	85 years, male, white, stage:ib, dead, 460 days	42.2																												TCGA-B0-5812-01A	53 years, male, white, stage:i, alive, 3834 days	29.6
											TCGA-50-6595-01A	74 years, female, white, stage:iiia, dead, 189 days	42.1																												TCGA-BP-4974-01A	58 years, male, white, stage:iv, dead, 211 days	29.6
											TCGA-62-8394-01A	65 years, female, white, stage:iiib, dead, 139 days	42																												TCGA-GL-7773-01A	63 years, male, white, stage:i, alive, 393 days	29.5
											TCGA-55-6981-01A	53 years, female, white, stage:iiia, dead, 1379 days	42																												TCGA-UZ-A9PJ-01A	78 years, male, white, stage:i, dead, 797 days	29.5
											TCGA-56-8503-01A	76 years, female, white, stage:iib, alive, 41 days	41.9																												TCGA-BP-5191-01A	80 years, male, white, stage:iii, alive, 967 days	29.4
											TCGA-49-4490-01A	45 years, female, white, stage:iiia, dead, 385 days	41.8																												TCGA-UZ-A9Q1-01A	88 years, female, white, stage:i, alive, 1562 days	29.2
											TCGA-86-A4P7-01A	63 years, female, white, stage:ib, alive, 415 days	41.8																												TCGA-CW-6088-01A	60 years, male, white, stage:i, alive, 3222 days	29.1
											TCGA-44-6774-01A	56 years, female, white, stage:iiia, alive, 658 days	41.7																												TCGA-B8-4153-01B	74 years, male, white, stage:iii, alive, 762 days	29.1
											TCGA-44-6778-01A	59 years, male, black or african american, stage:ia, alive, 1864 days	41.7																												TCGA-KL-8341-01A	41 years, male, asian, stage:iv, dead, 754 days	29
											TCGA-86-8278-01A	63 years, female, white, stage:iib, alive, 944 days	41.6																												TCGA-BP-5196-01A	54 years, male, white, stage:i, alive, 1018 days	29
											TCGA-49-AAR3-01A	69 years, male, black or african american, stage:iib, alive, 1893 days	41.5																												TCGA-B0-5104-01A	90 years, female, white, stage:i, dead, 2752 days	29
											TCGA-55-6975-01A	male, white, stage:iib, dead, 118 days	41.5																												TCGA-DV-5574-01A	37 years, male, white, stage:i, alive, 2016 days	29
											TCGA-70-6722-01A	47 years, male, asian, stage:iiia, alive, 367 days	41.5																												TCGA-EV-5901-01A	47 years, female, white, stage:i, alive, 1040 days	29
											TCGA-NC-A5HT-01A	69 years, male, white, stage:iiia, alive, 804 days	41.4																												TCGA-B0-5085-01A	76 years, female, white, stage:iii, dead, 770 days	29
											TCGA-95-7947-01A	67 years, male, white, stage:ia, alive, 477 days	41.3																												TCGA-A3-3374-01A	51 years, female, black or african american, stage:i, alive, 1314 days	28.9
											TCGA-55-7907-01A	77 years, male, white, stage:iia, dead, 343 days	41.3																												TCGA-BP-4344-01A	75 years, female, white, stage:i, alive, 1666 days	28.9
											TCGA-05-4402-01A	57 years, female, stage:iv, dead, 244 days	41.2																												TCGA-PJ-A5Z8-01A	60 years, female, white, stage:i, alive, 600 days	28.8
											TCGA-49-AAR0-01A	57 years, male, black or african american, stage:ia, alive, 4765 days	41.2																												TCGA-CJ-4912-01A	61 years, male, white, stage:ii, alive, 1657 days	28.8
											TCGA-49-6761-01A	68 years, female, white, stage:iiia, alive, 354 days	41.1																												TCGA-B2-4102-01A	61 years, male, white, stage:i, alive, 952 days	28.8
											TCGA-22-4609-01A	81 years, male, white, stage:ia, dead, 291 days	41																												TCGA-BP-4985-01A	72 years, male, white, stage:iii, dead, 952 days	28.8
											TCGA-77-A5GH-01A	81 years, male, stage:ib, alive, 1182 days	41																												TCGA-DW-7838-01A	66 years, male, white, stage:i, alive, 744 days	28.8
											TCGA-97-8175-01A	55 years, female, white, stage:ib, alive, 551 days	40.8																												TCGA-CJ-6030-01A	66 years, male, white, stage:i, dead, 2299 days	28.8
											TCGA-55-A48Y-01A	69 years, male, white, stage:iia, alive, 630 days	40.6																												TCGA-IA-A83W-01A	70 years, male, white, stage:i, dead, 2043 days	28.7
											TCGA-77-A5GB-01B	90 years, male, stage:ib, dead, 937 days	40.6																												TCGA-B0-4688-01A	46 years, male, white, stage:iv, dead, 101 days	28.7
											TCGA-NJ-A4YG-01A	65 years, male, white, stage:ib, alive, 2261 days	40.5																												TCGA-AK-3465-01A	71 years, female, black or african american, stage:i, alive, 369 days	28.7
											TCGA-MP-A4TD-01A	71 years, male, white, stage:iiia, dead, 307 days	40.5																												TCGA-BP-5007-01A	46 years, male, white, stage:ii, alive, 1140 days	28.7
											TCGA-55-8514-01A	70 years, female, black or african american, stage:ib, alive, 520 days	40.5																												TCGA-A3-A6NI-01A	47 years, male, black or african american, stage:i, alive, 1018 days	28.7
											TCGA-55-8505-01A	62 years, male, white, stage:iiia, alive, 440 days	40.4																												TCGA-CJ-4868-01A	42 years, male, white, stage:iv, dead, 646 days	28.6
											TCGA-67-4679-01B	69 years, male, white, alive, 448 days	40.4																												TCGA-B0-4841-01A	63 years, male, white, stage:iv, dead, 204 days	28.6
											TCGA-90-7964-01A	70 years, male, white, stage:ib, alive, 428 days	40.4																												TCGA-KN-8425-01A	53 years, male, white, stage:i, alive, 3179 days	28.6
											TCGA-49-6745-01A	82 years, male, white, stage:iiia, alive, 522 days	40.2																												TCGA-BP-4353-01A	61 years, male, white, stage:i, dead, 375 days	28.6
											TCGA-98-A53J-01A	78 years, male, white, stage:ib, alive, 630 days	40.1																												TCGA-CW-6090-01A	68 years, male, white, stage:i, alive, 2552 days	28.5
											TCGA-55-6642-01A	63 years, male, white, stage:ib, alive, 2449 days	40.1																												TCGA-DW-7837-01A	43 years, male, black or african american, stage:i, alive, 1142 days	28.4
											TCGA-44-A4SU-01A	68 years, female, white, stage:ia, dead, 409 days	40																												TCGA-B0-4697-01A	46 years, female, white, stage:iv, dead, 578 days	28.3
											TCGA-55-8616-01A	58 years, female, white, stage:ib, alive, 48 days	40																												TCGA-B0-4838-01A	69 years, female, white, stage:i, dead, 834 days	28.3
											TCGA-55-A48Z-01A	60 years, female, white, stage:iiib, alive, 651 days	39.9																												TCGA-UZ-A9PU-01A	77 years, male, white, stage:i, dead, 933 days	28.3
											TCGA-55-6983-01A	male, white, stage:iib, alive, 2823 days	39.9																												TCGA-B0-4811-01A	48 years, male, white, stage:iii, dead, 1417 days	28.3
											TCGA-56-A5DS-01A	72 years, female, white, stage:ib, alive, 8 days	39.7																												TCGA-B8-A54F-01A	49 years, female, black or african american, stage:i, alive, 519 days	28.2
											TCGA-O1-A52J-01A	74 years, female, white, stage:ia, dead, 1798 days	39.7																												TCGA-BP-4759-01A	50 years, male, white, stage:i, alive, 2372 days	28.2
											TCGA-43-A475-01A	67 years, female, white, stage:iib, alive, 296 days	39.6																												TCGA-SX-A7SU-01A	47 years, male, stage:i, alive, 1331 days	28.1
											TCGA-55-1592-01A	male, white, stage:ia, dead, 701 days	39.6																												TCGA-BQ-7049-01A	45 years, female, white, stage:i, dead, 1364 days	28.1
											TCGA-97-7554-01A	83 years, female, white, stage:iiia, alive, 775 days	39.6																												TCGA-B0-5692-01A	66 years, female, white, stage:iii, alive, 3944 days	28.1
											TCGA-56-8622-01A	68 years, male, white, stage:ib, alive, 55 days	39.5																												TCGA-KM-8438-01A	45 years, female, white, stage:ii, alive, 4622 days	28.1
											TCGA-55-6982-01A	female, white, stage:iib, dead, 995 days	39.3																												TCGA-CJ-4920-01A	64 years, female, white, stage:i, dead, 139 days	28
											TCGA-91-A4BD-01A	78 years, male, white, stage:iia, alive, 603 days	39.2																												TCGA-CJ-4905-01A	62 years, female, white, stage:i, alive, 1496 days	28
											TCGA-34-A5IX-01A	80 years, male, white, stage:iib, alive, 1031 days	39.2																												TCGA-MM-A563-01A	41 years, male, black or african american, alive, 591 days	27.9
											TCGA-05-4422-01A	68 years, male, stage:ib, alive, 365 days	39.1																												TCGA-B8-A54J-01A	60 years, male, black or african american, stage:ii, alive, 528 days	27.9
											TCGA-55-6979-01A	59 years, female, white, stage:iib, dead, 237 days	39.1																												TCGA-CZ-4862-01A	46 years, male, white, stage:i, alive, 3271 days	27.8
											TCGA-J2-8194-01A	69 years, female, white, stage:iib, alive, 724 days	38.9																												TCGA-BP-4972-01A	43 years, female, white, stage:iii, alive, 1502 days	27.8
											TCGA-90-6837-01A	64 years, male, white, stage:iib, alive, 758 days	38.9																												TCGA-KO-8409-01A	69 years, male, white, stage:ii, alive, 3180 days	27.7
											TCGA-71-6725-01A	48 years, female, asian, stage:ib, alive, 256 days	38.9																												TCGA-A4-8630-01A	59 years, female, white, stage:i, alive, 436 days	27.6
											TCGA-55-6978-01A	male, white, stage:iia, dead, 176 days	38.8																												TCGA-BP-4964-01A	55 years, female, white, stage:i, alive, 1862 days	27.6
											TCGA-86-8280-01A	54 years, female, white, stage:iia, alive, 701 days	38.8																												TCGA-CJ-4890-01A	72 years, male, white, stage:iv, alive, 3519 days	27.5
											TCGA-MP-A4T4-01A	68 years, female, white, stage:iib, dead, 2617 days	38.8																												TCGA-B0-4945-01A	75 years, female, white, stage:i, dead, 2145 days	27.5
											TCGA-95-8039-01A	72 years, male, white, stage:ia, alive, 830 days	38.8																												TCGA-O9-A75Z-01A	44 years, male, white, stage:i, alive, 471 days	27.5
											TCGA-NC-A5HJ-01A	59 years, male, white, stage:iib, dead, 418 days	38.7																												TCGA-BP-4994-01A	54 years, male, white, stage:i, alive, 1308 days	27.4
											TCGA-53-7813-01A	51 years, female, white, stage:iiib, alive, 424 days	38.7																												TCGA-BP-4771-01A	62 years, male, white, stage:iv, dead, 162 days	27.3
											TCGA-55-6984-01A	female, white, stage:iib, dead, 760 days	38.5																												TCGA-B0-5080-01A	63 years, male, white, stage:iv, dead, 342 days	27.3
											TCGA-44-7671-01A	64 years, male, black or african american, stage:ib, alive, 889 days	38.4																												TCGA-AK-3453-01A	58 years, female, white, stage:ii, alive, 2531 days	27.2
											TCGA-97-A4M5-01A	84 years, male, white, stage:ia, alive, 634 days	38.4																												TCGA-5P-A9KA-01A	61 years, male, white, alive, 395 days	27.2
											TCGA-60-2697-01A	41 years, male, white, stage:iia, dead, 372 days	38.4																												TCGA-DV-5565-01A	59 years, male, white, stage:i, alive, 1329 days	27.2
											TCGA-78-7148-01A	71 years, male, white, stage:iib, dead, 626 days	38.4																												TCGA-B0-4846-01A	52 years, male, white, stage:iv, dead, 1200 days	27.2
											TCGA-44-2662-01A	65 years, male, white, stage:ib, alive, 1280 days	38.3																												TCGA-B0-5092-01A	53 years, female, white, stage:iv, dead, 459 days	27.1
											TCGA-44-7672-01A	52 years, female, white, stage:ia, alive, 719 days	38.3																												TCGA-B2-4098-01A	72 years, female, black or african american, stage:i, dead, 51 days	27.1
											TCGA-86-8358-01A	44 years, male, white, stage:ib, alive, 653 days	38.2																												TCGA-B0-5095-01A	81 years, male, white, stage:iii, dead, 245 days	27
											TCGA-73-4677-01A	75 years, male, white, dead, 38 days	38.2																												TCGA-BP-4963-01A	64 years, male, white, stage:i, alive, 1834 days	27
											TCGA-50-5072-01A	74 years, male, white, stage:iiia, dead, 250 days	38.1																												TCGA-B0-4847-01A	60 years, male, white, stage:iv, dead, 793 days	27
											TCGA-86-8073-01A	58 years, male, white, stage:ib, alive, 740 days	38.1																												TCGA-BQ-5886-01A	75 years, male, white, stage:iii, alive, 792 days	27
											TCGA-44-3396-01A	74 years, female, white, stage:iiia, alive, 1130 days	38.1																												TCGA-BP-4173-01A	47 years, male, white, stage:ii, alive, 1893 days	27
											TCGA-67-6216-01A	57 years, female, white, stage:ia, alive, 141 days	38																												TCGA-KN-8418-01A	41 years, female, white, stage:ii, alive, 3935 days	27
											TCGA-56-A4ZJ-01A	75 years, female, white, stage:ia, alive, 640 days	37.9																												TCGA-P4-A5E7-01A	74 years, female, white, stage:i, alive, 2649 days	26.9
											TCGA-69-7760-01A	73 years, male, white, stage:iib, alive, 202 days	37.8																												TCGA-EU-5904-01A	47 years, female, white, stage:i, alive, 551 days	26.9
											TCGA-55-7724-01A	76 years, female, white, stage:ib, alive, 705 days	37.7																												TCGA-BP-4790-01A	76 years, male, white, stage:i, dead, 1111 days	26.9
											TCGA-44-5645-01A	61 years, female, black or african american, stage:ia, alive, 852 days	37.7																												TCGA-BP-4334-01A	56 years, male, white, stage:iii, dead, 645 days	26.9
											TCGA-NJ-A55O-01A	56 years, female, white, stage:iia, alive, 13 days	37.7																												TCGA-GL-A9DD-01A	69 years, male, white, stage:i, alive, 341 days	26.9
											TCGA-85-7950-01A	46 years, male, white, stage:ib, alive, 576 days	37.5																												TCGA-B8-5552-01B	41 years, female, white, stage:i, alive, 1046 days	26.8
											TCGA-MP-A4T9-01A	54 years, female, white, stage:iiia, dead, 1265 days	37.4																												TCGA-CJ-4916-01A	69 years, female, white, stage:iii, alive, 1373 days	26.7
											TCGA-97-A4M1-01A	52 years, female, white, stage:ia, alive, 601 days	37.4																												TCGA-B8-5163-01A	63 years, female, white, stage:iii, alive, 822 days	26.6
											TCGA-55-8506-01A	62 years, female, white, stage:iib, alive, 11 days	37.4																												TCGA-BP-5169-01A	70 years, male, white, stage:i, alive, 193 days	26.6
											TCGA-62-A470-01A	84 years, male, white, stage:ib, dead, 1194 days	37.3																												TCGA-BP-4335-01A	65 years, female, white, stage:iv, dead, 475 days	26.6
											TCGA-77-A5G1-01A	75 years, male, stage:iiia, alive, 4026 days	37.3																												TCGA-B0-5121-01A	56 years, male, white, stage:i, alive, 1485 days	26.4
											TCGA-55-6987-01A	77 years, male, white, stage:ia, alive, 2137 days	37.3																												TCGA-P4-AAVL-01A	85 years, male, white, stage:iii, dead, 487 days	26.3
											TCGA-MP-A4SY-01A	61 years, male, white, stage:iib, dead, 1501 days	37.2																												TCGA-KO-8417-01A	30 years, female, white, stage:i, alive, 2815 days	26.3
											TCGA-55-7284-01B	74 years, male, white, stage:iib, dead, 243 days	37.2																												TCGA-KL-8340-01A	34 years, male, white, stage:ii, alive, 2024 days	26.3
											TCGA-78-7542-01A	56 years, male, white, stage:ib, dead, 321 days	37.2																												TCGA-B4-5834-01A	59 years, male, white, stage:i, alive, 26 days	26.3
											TCGA-77-8136-01A	74 years, female, stage:iib, dead, 1189 days	37.1																												TCGA-A3-3372-01A	64 years, male, white, stage:iii, alive, 735 days	26.3
											TCGA-90-A59Q-01A	61 years, female, white, stage:iia, dead, 322 days	36.9																												TCGA-DV-A4W0-01A	55 years, male, black or african american, stage:i, alive, 2470 days	26.2
											TCGA-55-A491-01A	81 years, female, white, stage:ia, alive, 626 days	36.8																												TCGA-BP-4349-01A	68 years, female, white, stage:i, alive, 372 days	26.2
											TCGA-05-4382-01A	68 years, male, stage:ib, alive, 607 days	36.7																												TCGA-AL-3472-01A	57 years, male, black or african american, alive, 2029 days	26.2
											TCGA-68-7757-01B	74 years, male, white, stage:ia, alive, 211 days	36.7																												TCGA-KO-8405-01A	29 years, male, white, stage:iii, alive, 3056 days	26
											TCGA-L9-A743-01A	56 years, male, black or african american, stage:iia, alive, 664 days	36.6																												TCGA-IZ-8196-01A	50 years, male, white, stage:i, alive, 649 days	26
											TCGA-05-4405-01A	74 years, female, stage:ib, alive, 610 days	36.6																												TCGA-BP-4970-01A	44 years, male, asian, stage:iii, alive, 433 days	25.9
											TCGA-67-6215-01A	52 years, female, white, stage:ib, alive, 174 days	36.5																												TCGA-B0-5690-01A	53 years, female, white, stage:i, alive, 3392 days	25.9
											TCGA-73-4668-01A	66 years, female, american indian or alaska native, stage:iib, alive, 467 days	36.4																												TCGA-B0-5100-01A	72 years, male, black or african american, stage:iii, dead, 1913 days	25.8
											TCGA-MP-A4T6-01A	76 years, female, white, stage:iiia, dead, 1790 days	36.4																												TCGA-BP-4993-01A	58 years, male, white, stage:i, alive, 177 days	25.8
											TCGA-85-7844-01A	71 years, male, white, stage:ib, alive, 911 days	36.4																												TCGA-DW-7839-01A	58 years, female, white, stage:i, alive, 419 days	25.7
											TCGA-78-7539-01A	75 years, female, white, stage:iia, alive, 791 days	36.4																												TCGA-BP-4345-01A	62 years, male, white, stage:iii, alive, 1516 days	25.7
											TCGA-78-7166-01A	84 years, male, white, stage:iib, dead, 258 days	36.3																												TCGA-A4-7584-01A	59 years, male, black or african american, stage:i, alive, 650 days	25.5
											TCGA-50-5932-01A	75 years, male, white, stage:iib, dead, 1235 days	36.3																												TCGA-BP-4799-01A	70 years, male, white, stage:iii, dead, 1133 days	25.5
											TCGA-05-4415-01A	57 years, male, stage:iiib, dead, 91 days	36.3																												TCGA-A3-3349-01A	34 years, female, white, stage:i, alive, 1385 days	25.5
											TCGA-64-1681-01A	61 years, female, white, stage:ia, dead, 1167 days	36.3																												TCGA-BP-4329-01A	75 years, male, white, stage:iii, dead, 845 days	25.5
											TCGA-69-7979-01A	71 years, female, white, stage:ib, alive, 408 days	36.1																												TCGA-AK-3443-01A	45 years, male, white, stage:ii, alive, 1423 days	25.3
											TCGA-39-5040-01A	59 years, male, white, stage:iiia, dead, 519 days	36.1																												TCGA-KL-8338-01A	51 years, male, white, stage:iii, alive, 2633 days	25.3
											TCGA-78-7163-01A	60 years, male, white, stage:ib, alive, 7248 days	36																												TCGA-KM-8443-01A	58 years, male, white, stage:ii, alive, 1520 days	25.2
											TCGA-67-3773-01A	84 years, female, white, stage:ib, alive, 427 days	36																												TCGA-BP-4355-01A	59 years, female, white, stage:iii, dead, 953 days	25.2
											TCGA-50-5933-01A	72 years, male, white, stage:iiib, dead, 2393 days	36																												TCGA-BP-4354-01A	41 years, male, white, stage:iv, dead, 1034 days	25.1
											TCGA-55-8085-01A	64 years, male, white, stage:ia, alive, 904 days	35.9																												TCGA-B8-4620-01A	70 years, female, white, stage:iii, alive, 777 days	25.1
											TCGA-55-7903-01A	64 years, male, white, stage:ia, alive, 567 days	35.9																												TCGA-AK-3440-01A	58 years, male, white, stage:i, alive, 2865 days	25
											TCGA-44-7661-01A	69 years, female, white, stage:ib, dead, 557 days	35.9																												TCGA-BQ-5883-01A	79 years, female, black or african american, stage:i, alive, 1242 days	25
											TCGA-53-7626-01A	76 years, female, white, stage:iia, dead, 929 days	35.9																												TCGA-B8-A54I-01A	48 years, male, black or african american, stage:i, alive, 150 days	25
											TCGA-33-4586-01A	57 years, male, white, stage:iiia, dead, 428 days	35.8																												TCGA-KL-8345-01A	75 years, male, white, stage:iii, alive, 1665 days	24.9
											TCGA-55-7994-01A	81 years, male, white, stage:iib, alive, 603 days	35.8																												TCGA-KL-8334-01A	37 years, female, white, stage:iii, alive, 2949 days	24.8
											TCGA-44-6145-01A	62 years, female, white, stage:ia, alive, 595 days	35.8																												TCGA-MH-A856-01A	54 years, male, white, stage:i, alive, 947 days	24.8
											TCGA-86-8074-01A	62 years, female, white, stage:iia, alive, 24 days	35.5																												TCGA-B0-5081-01A	80 years, female, white, stage:iii, dead, 362 days	24.8
											TCGA-93-8067-01A	77 years, male, asian, stage:ib, alive, 186 days	35.4																												TCGA-B0-5106-01A	64 years, male, white, stage:i, dead, 1598 days	24.8
											TCGA-73-4662-01A	65 years, female, white, stage:ia, alive, 2515 days	35.4																												TCGA-DW-7842-01A	52 years, male, white, stage:i, alive, 92 days	24.6
											TCGA-49-AAR9-01A	61 years, male, black or african american, stage:iib, dead, 260 days	35.3																												TCGA-KM-8442-01A	38 years, male, stage:ii, alive, 1437 days	24.5
											TCGA-38-4626-01A	57 years, female, white, alive, 3674 days	35.3																												TCGA-B8-5545-01A	42 years, male, black or african american, stage:i, alive, 1525 days	24.5
											TCGA-56-8308-01A	79 years, male, white, stage:iib, alive, 517 days	35.3																												TCGA-BP-4798-01A	74 years, male, white, dead, 334 days	24.5
											TCGA-05-4433-01A	82 years, male, stage:ib, alive, 730 days	35.2																												TCGA-KL-8323-01A	57 years, female, white, stage:iii, dead, 1158 days	24.4
											TCGA-44-2665-01A	55 years, female, white, stage:iib, alive, 1301 days	35.1																												TCGA-B3-A6W5-01A	43 years, male, black or african american, stage:i, alive, 309 days	24.4
											TCGA-55-6712-01A	male, white, stage:iia, dead, 171 days	35.1																												TCGA-BP-5001-01A	43 years, female, white, stage:i, alive, 1177 days	24.4
											TCGA-62-8395-01A	80 years, female, white, stage:iib, alive, 1216 days	35																												TCGA-A4-A4ZT-01A	71 years, female, white, stage:i, alive, 516 days	24.3
											TCGA-MP-A4TF-01A	58 years, female, white, stage:iia, dead, 336 days	35																												TCGA-BP-4760-01A	69 years, male, black or african american, stage:i, alive, 2361 days	24.2
											TCGA-55-7911-01A	70 years, female, white, stage:ia, alive, 537 days	35																												TCGA-B0-4703-01A	51 years, male, white, stage:iv, dead, 182 days	24.2
											TCGA-95-A4VP-01A	66 years, female, white, stage:iiia, alive, 605 days	35																												TCGA-2Z-A9JN-01A	50 years, female, black or african american, stage:i, alive, 740 days	24
											TCGA-97-7546-01A	76 years, female, white, stage:ia, alive, 1285 days	34.9																												TCGA-KN-8435-01A	59 years, male, white, stage:ii, alive, 3498 days	23.9
											TCGA-49-6744-01A	64 years, female, white, stage:iia, alive, 1683 days	34.9																												TCGA-B2-3923-01A	59 years, male, white, stage:ii, alive, 992 days	23.9
											TCGA-50-5051-01A	42 years, female, white, stage:iiia, dead, 478 days	34.7																												TCGA-KL-8337-01A	26 years, male, black or african american, stage:ii, alive, 1364 days	23.9
											TCGA-85-8288-01A	70 years, male, white, stage:iia, dead, 402 days	34.7																												TCGA-A3-3376-01A	51 years, male, black or african american, stage:i, dead, 1696 days	23.9
											TCGA-MP-A5C7-01A	76 years, female, white, stage:ib, alive, 2248 days	34.6																												TCGA-KM-8639-01A	67 years, male, white, stage:i, alive, 953 days	23.8
											TCGA-56-8628-01A	78 years, male, white, stage:ia, alive, 616 days	34.5																												TCGA-BP-4991-01A	54 years, male, white, stage:i, alive, 1413 days	23.8
											TCGA-77-8138-01A	74 years, male, stage:ib, dead, 539 days	34.3																												TCGA-BP-4986-01A	75 years, male, white, stage:i, alive, 785 days	23.8
											TCGA-NK-A5CT-01A	70 years, male, white, stage:ia, alive, 1997 days	34.3																												TCGA-B2-A4SR-01A	62 years, male, black or african american, stage:ii, alive, 507 days	23.8
											TCGA-78-7143-01A	62 years, female, white, stage:ib, dead, 4961 days	34.3																												TCGA-SX-A71S-01A	66 years, female, white, stage:i, alive, 1504 days	23.8
											TCGA-56-8626-01A	60 years, male, white, stage:ia, dead, 302 days	34.3																												TCGA-CJ-4637-01A	52 years, female, white, stage:iv, dead, 2227 days	23.8
											TCGA-22-1005-01A	63 years, male, white, stage:ia, dead, 1953 days	34.2																												TCGA-CZ-5988-01A	38 years, male, white, stage:i, alive, 693 days	23.7
											TCGA-44-7662-01A	61 years, male, white, stage:ib, alive, 218 days	34.1																												TCGA-A3-3378-01A	60 years, male, white, stage:i, alive, 630 days	23.5
											TCGA-37-4129-01A	52 years, female, white, stage:ia, alive, 242 days	34																												TCGA-AL-3467-01A	54 years, female, white, alive, 2135 days	23.5
											TCGA-69-8453-01A	77 years, male, white, stage:iib, alive, 788 days	33.9																												TCGA-BP-4177-01A	65 years, male, white, stage:i, alive, 1670 days	23.3
											TCGA-93-A4JP-01A	64 years, male, asian, stage:iv, alive, 578 days	33.9																												TCGA-KN-8432-01A	86 years, female, white, stage:ii, alive, 76 days	23.2
											TCGA-22-1000-01A	76 years, male, white, stage:ib, dead, 454 days	33.8																												TCGA-A3-3351-01A	42 years, male, white, stage:ii, alive, 910 days	23.1
											TCGA-86-7954-01A	68 years, female, white, stage:ib, alive, 605 days	33.8																												TCGA-CZ-5467-01A	86 years, female, white, stage:iii, dead, 73 days	23
											TCGA-69-7765-01A	56 years, male, black or african american, alive, 165 days	33.6																												TCGA-KN-8424-01A	42 years, female, white, stage:i, alive, 1983 days	23
											TCGA-49-AARE-01A	51 years, female, black or african american, stage:ia, dead, 1229 days	33.4																												TCGA-B0-4843-01A	57 years, male, white, stage:iii, dead, 320 days	22.8
											TCGA-49-4487-01A	72 years, female, white, stage:ia, dead, 855 days	33.3																												TCGA-BP-4784-01A	67 years, female, white, stage:i, alive, 1854 days	22.8
											TCGA-85-A4CN-01A	56 years, female, white, stage:iib, alive, 1038 days	33.3																												TCGA-KO-8407-01A	42 years, male, white, stage:ii, alive, 2820 days	22.8
											TCGA-69-7763-01A	69 years, male, white, stage:ia, alive, 690 days	33.3																												TCGA-B9-4113-01A	64 years, male, black or african american, stage:i, dead, 1536 days	22.8
											TCGA-44-4112-01A	60 years, female, white, stage:ib, dead, 808 days	33.2																												TCGA-KO-8411-01A	58 years, male, white, stage:i, alive, 3958 days	22.7
											TCGA-50-6593-01A	49 years, female, white, stage:iiia, dead, 336 days	33.1																												TCGA-BP-4162-01A	65 years, female, white, stage:i, alive, 3074 days	22.7
											TCGA-98-A53H-01A	76 years, female, white, stage:ia, alive, 618 days	33																												TCGA-CJ-4636-01A	51 years, male, white, stage:iii, alive, 1924 days	22.7
											TCGA-85-8584-01A	71 years, male, white, stage:iia, dead, 383 days	32.8																												TCGA-KN-8434-01A	65 years, female, white, stage:ii, alive, 1797 days	22.6
											TCGA-78-7161-01A	69 years, female, white, stage:iib, dead, 291 days	32.7																												TCGA-DW-7963-01B	43 years, male, black or african american, stage:i, alive, 1240 days	22.6
											TCGA-77-8130-01A	69 years, male, stage:iib, alive, 4765 days	32.7																												TCGA-B0-5117-01A	40 years, male, white, stage:i, alive, 1608 days	22.5
											TCGA-83-5908-01A	59 years, female, white, stage:ia, alive, 824 days	32.6																												TCGA-MM-A84U-01A	58 years, female, black or african american, stage:i, alive, 700 days	22.5
											TCGA-44-6148-01A	60 years, male, white, stage:ia, alive, 704 days	32.6																												TCGA-KN-8431-01A	35 years, female, stage:ii, alive, 588 days	22.3
											TCGA-78-7160-01A	61 years, male, white, stage:iv, dead, 697 days	32.6																												TCGA-CJ-4889-01A	63 years, female, white, stage:i, alive, 1946 days	22.3
											TCGA-55-8511-01A	73 years, female, white, stage:ib, alive, 552 days	32.6																												TCGA-KL-8342-01A	45 years, female, white, stage:ii, alive, 2248 days	22.2
											TCGA-NJ-A4YQ-01A	69 years, female, white, stage:ia, alive, 1432 days	32.3																												TCGA-KO-8406-01A	17 years, female, white, stage:i, alive, 3145 days	22
											TCGA-85-8071-01A	52 years, male, white, stage:iia, alive, 815 days	32.2																												TCGA-HE-A5NL-01A	51 years, male, stage:i, alive, 767 days	21.9
											TCGA-97-8552-01A	55 years, female, white, stage:i, alive, 626 days	32.1																												TCGA-B0-4817-01A	81 years, male, white, stage:iii, dead, 1019 days	21.7
											TCGA-50-5935-01A	86 years, female, white, stage:ia, dead, 653 days	32.1																												TCGA-B8-A54D-01A	69 years, male, black or african american, stage:iii, alive, 830 days	21.7
											TCGA-50-5044-01A	72 years, female, white, stage:iiib, dead, 624 days	32																												TCGA-SX-A7SR-01A	66 years, male, white, stage:ii, alive, 805 days	21.6
											TCGA-55-8089-01A	56 years, male, white, stage:ia, dead, 702 days	32																												TCGA-KL-8330-01A	44 years, female, black or african american, stage:ii, alive, 3304 days	21.6
											TCGA-86-6851-01A	73 years, female, white, stage:iia, alive, 179 days	31.9																												TCGA-CJ-4908-01A	38 years, male, white, stage:i, alive, 1531 days	21.5
											TCGA-95-A4VK-01A	74 years, female, white, stage:iiia, alive, 651 days	31.8																												TCGA-BP-5199-01A	58 years, male, white, stage:ii, alive, 1355 days	21.3
											TCGA-97-8547-01A	78 years, female, stage:iiia, alive, 657 days	31.8																												TCGA-BP-4992-01A	66 years, male, white, stage:i, alive, 501 days	21.2
											TCGA-63-A5MH-01A	68 years, male, stage:ia, alive, 2026 days	31.6																												TCGA-KM-8440-01A	37 years, male, black or african american, stage:iii, alive, 1366 days	21.2
											TCGA-91-6835-01A	81 years, female, white, stage:ia, alive, 79 days	31.6																												TCGA-BP-5010-01A	63 years, male, white, stage:iii, dead, 878 days	21.2
											TCGA-22-4596-01A	69 years, female, white, stage:ib, dead, 17 days	31.5																												TCGA-5P-A9KH-01A	77 years, male, white, alive, 2051 days	21
											TCGA-43-A56U-01A	76 years, female, white, stage:ia, alive, 432 days	31.5																												TCGA-KO-8403-01A	49 years, male, white, stage:i, alive, 3208 days	21
											TCGA-78-7162-01A	75 years, male, white, stage:ia, dead, 3169 days	31.5																												TCGA-KL-8326-01A	69 years, male, white, stage:iii, alive, 3322 days	21
											TCGA-55-8299-01A	61 years, female, white, stage:ia, dead, 469 days	31.5																												TCGA-B0-4819-01A	60 years, female, white, stage:iv, dead, 183 days	20.9
											TCGA-86-8075-01A	66 years, female, white, stage:ib, dead, 694 days	31.5																												TCGA-B0-5706-01A	45 years, male, white, stage:ii, alive, 3205 days	20.7
											TCGA-78-7145-01A	52 years, female, white, stage:iv, dead, 826 days	31.4																												TCGA-2Z-A9J9-01A	77 years, male, black or african american, stage:i, alive, 2294 days	20.7
											TCGA-78-7156-01A	62 years, male, white, stage:iv, dead, 976 days	31.4																												TCGA-KL-8344-01A	51 years, male, white, stage:iii, alive, 876 days	20.7
											TCGA-55-8513-01A	77 years, female, white, stage:iib, alive, 791 days	31.3																												TCGA-B8-4619-01A	58 years, male, white, stage:i, alive, 523 days	20.6
											TCGA-55-A57B-01A	80 years, female, black or african american, stage:ia, alive, 546 days	31.3																												TCGA-G7-A8LE-01A	62 years, male, white, stage:i, alive, 2453 days	20.4
											TCGA-86-7714-01A	61 years, female, black or african american, stage:iiia, dead, 625 days	31.3																												TCGA-BP-4795-01A	74 years, female, white, stage:i, alive, 620 days	20.4
											TCGA-67-6217-01A	73 years, female, white, stage:iia, alive, 422 days	31.3																												TCGA-BQ-7045-01A	78 years, male, black or african american, stage:i, dead, 1468 days	20.4
											TCGA-56-7822-01A	76 years, male, black or african american, stage:iib, dead, 532 days	31.3																												TCGA-5P-A9K8-01A	51 years, female, white, alive, 1309 days	20.2
											TCGA-S2-AA1A-01A	68 years, female, black or african american, stage:ia, alive, 513 days	31.2																												TCGA-KO-8410-01A	74 years, female, white, stage:i, alive, 3136 days	19.9
											TCGA-86-8668-01A	61 years, female, white, stage:ia, alive, 423 days	31.2																												TCGA-MH-A857-01A	63 years, male, black or african american, stage:i, alive, 890 days	19.7
											TCGA-44-A47B-01A	79 years, male, white, stage:ib, alive, 287 days	31.2																												TCGA-DV-5576-01A	55 years, female, black or african american, stage:i, dead, 727 days	19.6
											TCGA-50-8460-01A	74 years, male, white, stage:ia, alive, 829 days	31.2																												TCGA-KL-8336-01A	51 years, female, white, stage:iv, dead, 920 days	19.6
											TCGA-69-7980-01A	70 years, female, white, stage:i, alive, 362 days	31.2																												TCGA-KL-8325-01A	56 years, female, white, stage:ii, dead, 725 days	19.5
											TCGA-78-8655-01A	77 years, female, stage:ia, alive, 2360 days	31.1																												TCGA-KL-8333-01A	69 years, male, white, stage:ii, alive, 2991 days	19
											TCGA-44-2659-01A	65 years, female, white, stage:iib, alive, 1367 days	31																												TCGA-BP-4989-01A	58 years, male, white, stage:iii, alive, 118 days	19
											TCGA-64-5815-01A	74 years, male, white, stage:iib, alive, 866 days	31																												TCGA-A4-8312-01A	60 years, male, black or african american, stage:i, alive, 708 days	18.9
											TCGA-44-8120-01A	58 years, male, black or african american, stage:ib, alive, 260 days	30.9																												TCGA-B0-4834-01A	49 years, male, white, stage:i, dead, 2090 days	18.7
											TCGA-55-8092-01A	75 years, male, white, stage:iib, dead, 154 days	30.8																												TCGA-B4-5378-01A	62 years, male, white, stage:i, alive, 175 days	18.7
											TCGA-85-A50M-01A	47 years, male, asian, stage:iia, dead, 826 days	30.8																												TCGA-B2-5635-01A	74 years, male, white, stage:i, alive, 755 days	18.4
											TCGA-97-A4M2-01A	66 years, male, white, stage:ia, alive, 624 days	30.7																												TCGA-B8-A8YJ-01A	60 years, female, black or african american, stage:i, alive, 431 days	18.1
											TCGA-69-8253-01A	59 years, female, black or african american, stage:iia, alive, 426 days	30.7																												TCGA-DV-5567-01A	40 years, female, black or african american, stage:i, alive, 2004 days	17.6
											TCGA-99-8025-01A	72 years, female, black or african american, stage:iiia, alive, 1060 days	30.5																												TCGA-BP-4769-01A	63 years, male, white, stage:i, alive, 1876 days	17.6
											TCGA-93-A4JQ-01A	49 years, male, white, stage:ia, alive, 526 days	30.5																												TCGA-B0-5710-01A	57 years, male, white, stage:i, alive, 2430 days	17.5
											TCGA-99-8033-01A	74 years, female, white, stage:iv, dead, 656 days	30.5																												TCGA-KN-8426-01A	50 years, male, white, stage:iv, alive, 108 days	17.4
											TCGA-55-8302-01A	54 years, male, white, stage:ib, alive, 478 days	30.4																												TCGA-KO-8416-01A	41 years, male, white, stage:iii, alive, 2752 days	16.9
											TCGA-MP-A4TJ-01A	62 years, female, stage:ia, dead, 339 days	30.3																												TCGA-KM-8439-01A	30 years, male, white, stage:i, alive, 708 days	16.8
											TCGA-75-5125-01A	male, stage:iib, dead, 2027 days	30.2																												TCGA-KL-8332-01A	55 years, male, white, stage:i, alive, 2582 days	16.6
											TCGA-55-A4DG-01A	71 years, male, white, stage:ia, alive, 608 days	30.2																												TCGA-BQ-7055-01A	73 years, male, white, stage:i, alive, 799 days	16.5
											TCGA-NJ-A7XG-01A	49 years, male, black or african american, stage:iiia, alive, 617 days	30.1																												TCGA-KN-8437-01A	42 years, female, white, stage:i, alive, 3068 days	16.1
											TCGA-50-6597-01A	79 years, female, white, stage:ib, dead, 1268 days	30																												TCGA-KL-8327-01A	46 years, female, white, stage:i, alive, 4169 days	15.8
											TCGA-69-7978-01A	59 years, male, white, stage:iib, alive, 134 days	30																												TCGA-BP-4971-01A	40 years, male, white, stage:iii, alive, 1487 days	15.7
											TCGA-55-6980-01A	male, white, stage:ia, alive, 2109 days	30																												TCGA-KL-8335-01A	68 years, male, white, stage:iii, alive, 2815 days	15.3
											TCGA-55-8208-01A	73 years, female, white, stage:ia, alive, 674 days	29.9																												TCGA-B4-5832-01A	65 years, male, white, stage:iii, alive, 155 days	15
											TCGA-62-A46R-01A	54 years, female, white, stage:ib, dead, 1725 days	29.9																												TCGA-B8-4146-01B	41 years, female, white, stage:i, alive, 511 days	14.8
											TCGA-55-8206-01A	56 years, male, white, stage:ia, alive, 888 days	29.8																												TCGA-B2-5636-01A	79 years, male, white, stage:i, alive, 919 days	14.7
											TCGA-56-8309-01A	66 years, male, white, stage:ia, alive, 428 days	29.7																												TCGA-KL-8343-01A	72 years, male, white, stage:iii, dead, 2172 days	14.7
											TCGA-NC-A5HF-01A	74 years, male, white, stage:iiib, dead, 138 days	29.7																												TCGA-B8-A54K-01A	61 years, male, black or african american, stage:i, alive, 469 days	14.3
											TCGA-99-8028-01A	50 years, female, black or african american, stage:ia, alive, 1118 days	29.6																												TCGA-BP-4977-01A	57 years, male, white, stage:i, alive, 454 days	14.2
											TCGA-38-7271-01A	72 years, female, white, stage:ia, dead, 800 days	29.6																												TCGA-KM-8476-01A	47 years, male, white, stage:i, alive, 3745 days	14.2
											TCGA-55-8087-01A	59 years, female, white, stage:ib, alive, 462 days	29.5																												TCGA-KM-8477-01A	56 years, male, white, stage:i, alive, 1553 days	14.1
											TCGA-62-A472-01A	70 years, male, white, stage:iib, alive, 910 days	29.4																												TCGA-KM-8441-01A	61 years, female, white, stage:i, alive, 876 days	14
											TCGA-69-7764-01A	75 years, male, white, stage:ia, alive, 414 days	29.4																												TCGA-A4-7828-01A	74 years, female, black or african american, stage:i, alive, 238 days	12.8
											TCGA-L9-A443-01A	63 years, female, white, stage:ia, dead, 193 days	29.4																												TCGA-DV-A4VZ-01A	53 years, male, black or african american, stage:i, alive, 365 days	12.2
											TCGA-44-6775-01A	72 years, female, white, stage:ib, alive, 705 days	29.3																												TCGA-A3-3328-01A	79 years, male, white, stage:i, alive, 1385 days	12.2
											TCGA-97-A4M3-01A	69 years, female, white, stage:ia, alive, 540 days	29.3																												TCGA-CZ-5989-01A	60 years, male, white, stage:ii, alive, 1905 days	10.7
											TCGA-67-3774-01A	73 years, female, white, stage:ib, alive, 385 days	29.3																												TCGA-KN-8419-01A	43 years, male, black or african american, stage:ii, alive, 714 days	8.7
											TCGA-55-A490-01A	78 years, male, white, stage:iia, dead, 99 days	29.2																												TCGA-B2-5633-01B	56 years, male, white, stage:i, alive, 963 days	8.4
											TCGA-05-4384-01A	66 years, male, stage:iiia, alive, 426 days	29.2
											TCGA-80-5608-01A	female, stage:ia, alive, 2832 days	29.2
											TCGA-53-A4EZ-01A	63 years, male, white, stage:iia, alive, 1071 days	29.2
											TCGA-97-7553-01A	58 years, female, white, stage:ia, alive, 1870 days	29.2
											TCGA-49-AAR2-01A	64 years, male, black or african american, stage:ib, alive, 2224 days	29.1
											TCGA-NJ-A55R-01A	67 years, male, white, stage:ia, alive, 603 days	29
											TCGA-44-7659-01A	70 years, male, white, stage:ia, alive, 691 days	28.9
											TCGA-05-4427-01A	65 years, female, stage:iib, alive, 791 days	28.9
											TCGA-86-A456-01A	78 years, female, asian, stage:ia, alive, 896 days	28.7
											TCGA-55-8207-01A	73 years, male, white, stage:ib, alive, 977 days	28.7
											TCGA-71-8520-01A	60 years, female, asian, stage:ib, dead, 210 days	28.7
											TCGA-44-6777-01A	85 years, female, white, stage:ib, dead, 987 days	28.5
											TCGA-97-A4M7-01A	74 years, male, white, stage:ia, alive, 629 days	28.5
											TCGA-78-7167-01A	77 years, male, white, stage:iv, dead, 2681 days	28.5
											TCGA-55-A48X-01A	63 years, female, white, stage:iia, alive, 689 days	28.5
											TCGA-MP-A4TH-01A	70 years, female, white, stage:ia, alive, 741 days	28.5
											TCGA-21-1079-01A	71 years, male, white, stage:iiia, dead, 965 days	28.5
											TCGA-50-8457-01A	63 years, female, black or african american, stage:ia, alive, 1125 days	28.5
											TCGA-73-7498-01A	58 years, female, white, stage:ia, alive, 1189 days	28.3
											TCGA-43-6773-01A	76 years, male, white, stage:iib, dead, 116 days	28.2
											TCGA-55-6971-01A	59 years, female, white, stage:ib, alive, 1400 days	28.1
											TCGA-77-A5FZ-01A	64 years, male, stage:iiib, dead, 3838 days	28.1
											TCGA-97-A4LX-01A	81 years, male, white, stage:ib, alive, 614 days	28.1
											TCGA-98-A53D-01A	68 years, male, white, stage:iib, dead, 645 days	28.1
											TCGA-44-6146-01A	64 years, male, white, stage:iib, alive, 728 days	28.1
											TCGA-78-8648-01A	58 years, female, stage:iib, dead, 1209 days	28.1
											TCGA-55-A492-01A	70 years, female, white, stage:ia, alive, 596 days	28
											TCGA-L9-A7SV-01A	69 years, male, black or african american, stage:iia, alive, 565 days	28
											TCGA-93-7347-01A	76 years, female, white, stage:ia, alive, 683 days	27.8
											TCGA-44-A4SS-01A	73 years, male, white, stage:ia, alive, 415 days	27.7
											TCGA-55-7816-01A	49 years, female, white, stage:iv, dead, 468 days	27.7
											TCGA-97-A4M0-01A	60 years, female, white, stage:ib, alive, 652 days	27.7
											TCGA-86-A4JF-01A	56 years, male, white, stage:iib, dead, 737 days	27.6
											TCGA-55-7727-01A	71 years, male, white, stage:iiia, alive, 119 days	27.6
											TCGA-91-6849-01A	75 years, female, black or african american, stage:iiia, alive, 35 days	27.5
											TCGA-85-A513-01A	60 years, female, asian, stage:ia, alive, 910 days	27.5
											TCGA-97-7547-01A	67 years, female, white, stage:ib, alive, 1965 days	27.3
											TCGA-69-A59K-01A	60 years, female, black or african american, stage:iib, alive, 522 days	27.3
											TCGA-55-8510-01A	55 years, female, white, stage:ib, alive, 539 days	27.2
											TCGA-86-8674-01A	50 years, male, white, stage:iia, alive, 806 days	27.1
											TCGA-78-7633-01A	67 years, male, white, stage:ib, dead, 1528 days	27.1
											TCGA-69-7761-01A	85 years, male, white, stage:ib, alive, 186 days	27.1
											TCGA-91-8497-01A	75 years, female, white, stage:ia, dead, 434 days	27.1
											TCGA-L9-A50W-01A	75 years, male, black or african american, stage:iia, dead, 442 days	27
											TCGA-46-6025-01A	71 years, male, white, stage:iib, alive, 324 days	26.9
											TCGA-05-4417-01A	51 years, female, stage:ib, alive, 455 days	26.6
											TCGA-86-8671-01A	72 years, female, white, stage:iib, alive, 839 days	26.5
											TCGA-62-A46V-01A	78 years, female, white, stage:ib, alive, 2199 days	26.5
											TCGA-77-8008-01A	68 years, male, stage:ib, dead, 2639 days	26.4
											TCGA-55-7281-01A	70 years, female, white, stage:ia, alive, 872 days	26.3
											TCGA-55-A493-01A	54 years, female, white, stage:ib, alive, 28 days	26.2
											TCGA-97-A4M6-01A	45 years, female, white, stage:ia, alive, 568 days	26.2
											TCGA-55-6985-01A	58 years, female, white, stage:ib, alive, 1233 days	26.1
											TCGA-85-A4PA-01A	61 years, male, white, stage:ib, alive, 741 days	26.1
											TCGA-55-8619-01A	72 years, female, white, stage:iib, alive, 416 days	25.8
											TCGA-49-AARO-01A	39 years, female, black or african american, stage:ia, alive, 3759 days	25.7
											TCGA-55-7227-01A	77 years, male, white, stage:iiia, dead, 952 days	25.7
											TCGA-J2-A4AE-01A	77 years, female, white, stage:ia, alive, 1079 days	25.5
											TCGA-97-7938-01A	76 years, female, white, stage:ia, dead, 18 days	25.3
											TCGA-86-8055-01A	79 years, male, white, stage:iia, dead, 124 days	25.3
											TCGA-55-8621-01A	75 years, female, white, stage:ia, alive, 515 days	25.3
											TCGA-55-7728-01A	64 years, female, white, stage:ib, alive, 704 days	25.1
											TCGA-63-A5MN-01A	78 years, female, stage:iib, dead, 345 days	25.1
											TCGA-55-8091-01A	75 years, male, white, stage:ib, alive, 600 days	25.1
											TCGA-97-7552-01A	70 years, male, white, stage:ib, alive, 1932 days	25
											TCGA-MP-A4TK-01A	56 years, female, stage:iib, dead, 582 days	24.8
											TCGA-L4-A4E5-01A	48 years, female, white, stage:i, alive, 578 days	24.8
											TCGA-86-7953-01A	69 years, female, white, stage:ia, alive, 997 days	24.7
											TCGA-J2-8192-01A	65 years, female, white, stage:iia, alive, 739 days	24.6
											TCGA-05-5715-01A	69 years, female, stage:ib, alive, 62 days	24.5
											TCGA-44-A47G-01A	73 years, female, white, stage:ia, alive, 351 days	24.5
											TCGA-97-8174-01A	67 years, male, white, stage:iia, dead, 164 days	24.5
											TCGA-J2-A4AG-01A	66 years, female, white, stage:ia, alive, 988 days	24.4
											TCGA-L4-A4E6-01A	67 years, male, white, stage:ia, alive, 435 days	24.4
											TCGA-38-A44F-01A	80 years, male, white, stage:ib, alive, 133 days	24.3
											TCGA-69-8254-01A	85 years, male, white, alive, 409 days	24.3
											TCGA-95-A4VN-01A	62 years, female, white, stage:iia, alive, 553 days	24.3
											TCGA-55-8090-01A	80 years, male, white, stage:ia, dead, 598 days	24.2
											TCGA-MP-A4TI-01A	72 years, male, white, stage:iia, dead, 429 days	24.2
											TCGA-J2-A4AD-01A	61 years, female, white, stage:ia, dead, 550 days	24.1
											TCGA-49-AAR4-01A	51 years, male, black or african american, stage:iiia, dead, 879 days	24
											TCGA-93-7348-01A	75 years, female, white, stage:ia, alive, 531 days	23.9
											TCGA-86-8056-01A	64 years, female, white, stage:iiia, alive, 139 days	23.8
											TCGA-49-4505-01A	61 years, female, white, stage:iib, dead, 428 days	23.7
											TCGA-50-5930-01A	47 years, male, white, stage:iiia, dead, 282 days	23.7
											TCGA-L9-A444-01A	60 years, female, white, stage:ia, alive, 307 days	23.6
											TCGA-55-7910-01A	50 years, female, black or african american, stage:iia, alive, 1040 days	23.1
											TCGA-55-7726-01A	72 years, female, white, stage:ia, alive, 652 days	23.1
											TCGA-NJ-A55A-01A	76 years, female, white, stage:ib, alive, 15 days	23
											TCGA-62-8397-01A	70 years, female, white, stage:iib, alive, 1289 days	22.7
											TCGA-MP-A4SW-01A	53 years, male, white, stage:iib, dead, 1778 days	22.5
											TCGA-55-8512-01A	41 years, male, white, stage:iv, dead, 607 days	22.4
											TCGA-97-8172-01A	75 years, female, white, stage:ib, alive, 545 days	22.4
											TCGA-98-A53C-01A	77 years, female, white, stage:ia, alive, 822 days	22.4
											TCGA-05-4396-01A	76 years, male, stage:iiib, dead, 303 days	21.9
											TCGA-91-6828-01A	70 years, male, white, stage:ia, alive, 323 days	21.9
											TCGA-78-7540-01A	66 years, female, white, stage:ib, dead, 1197 days	21.9
											TCGA-49-AARR-01A	68 years, male, black or african american, stage:ia, alive, 4992 days	21.6
											TCGA-75-7025-01A	male, stage:ib, alive, 3305 days	21.5
											TCGA-55-7573-01A	72 years, female, white, stage:ia, alive, 487 days	21.2
											TCGA-86-A4P8-01A	59 years, female, white, stage:iiia, alive, 805 days	20.6
											TCGA-56-8623-01A	71 years, male, white, stage:ib, dead, 692 days	20.1
											TCGA-MN-A4N5-01A	63 years, male, white, stage:ia, alive, 84 days	19.6
											TCGA-64-1679-01A	58 years, female, white, stage:iiia, alive, 2488 days	19.6
											TCGA-50-5944-01A	69 years, female, white, stage:ia, alive, 1750 days	18.8
											TCGA-50-8459-01A	68 years, male, white, stage:iib, alive, 1119 days	18.6
											TCGA-62-A46S-01A	73 years, male, white, stage:ib, dead, 1653 days	18.3
											TCGA-99-AA5R-01A	70 years, female, black or african american, stage:ia, alive, 658 days	17.4
											TCGA-L9-A5IP-01A	40 years, female, black or african american, stage:iv, dead, 58 days	17.4
											TCGA-44-3918-01A	60 years, female, white, stage:ia, alive, 1036 days	17
											TCGA-78-7537-01A	72 years, male, stage:ib, dead, 1622 days	15.9
											TCGA-55-7815-01A	77 years, male, stage:ib, alive, 773 days	15.7
											TCGA-55-8097-01A	60 years, female, white, stage:ia, alive, 476 days	14.9
											TCGA-62-A46P-01A	65 years, male, white, stage:ib, dead, 594 days	14.9
											TCGA-44-2668-01B	51 years, male, white, stage:ib, dead, 761 days	10.4
											TCGA-44-6147-01B	67 years, female, white, stage:ia, alive, 845 days	8.1
											TCGA-44-2656-01B	59 years, male, white, stage:ib, alive, 1429 days	7.3
[truncated: 14 more columns]

## Sheet: Extended data 5B
IDs	CMS	Ahcy.data
TCGA.CK.4951.01	CMS1	11.7263
TCGA.D5.6540.01	CMS1	11.8529
TCGA.D5.6928.01	CMS1	11.9819
TCGA.CA.6718.01	CMS1	12.1099
TCGA.F4.6570.01	CMS1	12.1637
TCGA.G4.6628.01	CMS1	12.181
TCGA.AA.A01P.01	CMS1	12.1998
TCGA.CM.4743.01	CMS1	12.2263
TCGA.CM.6171.01	CMS1	12.2379
TCGA.AZ.4615.01	CMS1	12.3072
TCGA.G4.6588.01	CMS1	12.3148
TCGA.CM.5861.01	CMS1	12.3151
TCGA.CM.6675.01	CMS1	12.3494
TCGA.A6.6653.01	CMS1	12.4086
TCGA.AD.6889.01	CMS1	12.4662
TCGA.CK.5913.01	CMS1	12.4879
TCGA.AU.6004.01	CMS1	12.4884
TCGA.AM.5821.01	CMS1	12.5072
TCGA.AD.6895.01	CMS1	12.5133
TCGA.G4.6586.01	CMS1	12.5361
TCGA.CM.6674.01	CMS1	12.5771
TCGA.A6.5661.01	CMS1	12.5816
TCGA.CK.5916.01	CMS1	12.6735
TCGA.AZ.6601.01	CMS1	12.7484
TCGA.DM.A1HA.01	CMS1	12.776
TCGA.AY.6197.01	CMS1	12.8201
TCGA.DM.A1HB.01	CMS1	12.8666
TCGA.A6.6780.01	CMS1	12.8739
TCGA.D5.6930.01	CMS1	12.8977
TCGA.D5.6927.01	CMS1	12.9677
TCGA.A6.5665.01	CMS1	13.0707
TCGA.CK.6746.01	CMS1	13.1141
TCGA.AD.5900.01	CMS1	13.3303
TCGA.AZ.4616.01	CMS1	13.3929
TCGA.AA.3492.01	CMS1	13.615
TCGA.CK.5912.01	CMS2	12.5748
TCGA.AD.6965.01	CMS2	12.6804
TCGA.CM.6172.01	CMS2	12.7565
TCGA.DM.A1D0.01	CMS2	12.7814
TCGA.CA.6716.01	CMS2	12.8313
TCGA.QG.A5YV.01	CMS2	12.8675
TCGA.AA.A01X.01	CMS2	12.8857
TCGA.DM.A1D7.01	CMS2	12.8994
TCGA.G4.6293.01	CMS2	12.9065
TCGA.A6.5660.01	CMS2	12.9559
TCGA.A6.6137.01	CMS2	13.0012
TCGA.CM.6163.01	CMS2	13.0054
TCGA.AA.A02K.01	CMS2	13.0651
TCGA.A6.A567.01	CMS2	13.116
TCGA.D5.5537.01	CMS2	13.1314
TCGA.D5.6538.01	CMS2	13.1425
TCGA.G4.6298.01	CMS2	13.1681
TCGA.A6.6650.01	CMS2	13.2195
TCGA.CA.5797.01	CMS2	13.2272
TCGA.AA.3662.01	CMS2	13.2384
TCGA.AZ.6608.01	CMS2	13.2424
TCGA.G4.6294.01	CMS2	13.2511
TCGA.CM.6161.01	CMS2	13.2546
TCGA.CM.6678.01	CMS2	13.2559
TCGA.CK.5915.01	CMS2	13.2814
TCGA.CM.6170.01	CMS2	13.307
TCGA.AZ.6603.01	CMS2	13.325
TCGA.AA.3660.01	CMS2	13.3442
TCGA.CM.4747.01	CMS2	13.3804
TCGA.D5.6533.01	CMS2	13.4009
TCGA.DM.A1D8.01	CMS2	13.421
TCGA.A6.6652.01	CMS2	13.4283
TCGA.DM.A0XF.01	CMS2	13.454
TCGA.D5.6532.01	CMS2	13.466
TCGA.G4.6307.01	CMS2	13.4673
TCGA.G4.6306.01	CMS2	13.5051
TCGA.A6.6648.01	CMS2	13.5557
TCGA.CM.5864.01	CMS2	13.5841
TCGA.DM.A1DB.01	CMS2	13.6037
TCGA.A6.5656.01	CMS2	13.6357
TCGA.CM.6164.01	CMS2	13.6369
TCGA.G4.6295.01	CMS2	13.6547
TCGA.AA.3712.01	CMS2	13.6673
TCGA.AA.3509.01	CMS2	13.6758
TCGA.G4.6626.01	CMS2	13.7457
TCGA.DM.A282.01	CMS2	13.78
TCGA.A6.6140.01	CMS2	13.8056
TCGA.A6.5659.01	CMS2	13.8184
TCGA.G4.6315.01	CMS2	13.8227
TCGA.CM.6166.01	CMS2	13.8486
TCGA.CA.6715.01	CMS2	13.8577
TCGA.D5.6537.01	CMS2	13.8953
TCGA.F4.6854.01	CMS2	13.8958
TCGA.CM.6676.01	CMS2	13.9124
TCGA.AD.A5EK.01	CMS2	13.9324
TCGA.CK.5914.01	CMS2	13.9426
TCGA.AA.3506.01	CMS2	13.9685
TCGA.AD.6963.01	CMS2	13.9885
TCGA.G4.6317.01	CMS2	13.9903
TCGA.DM.A28H.01	CMS2	14.0149
TCGA.F4.6808.01	CMS2	14.0246
TCGA.CM.5862.01	CMS2	14.0717
TCGA.NH.A50T.01	CMS2	14.129
TCGA.A6.5667.01	CMS2	14.1599
TCGA.A6.5666.01	CMS2	14.2008
TCGA.AD.6888.01	CMS2	14.2394
TCGA.AA.3697.01	CMS2	14.2718
TCGA.AA.3495.01	CMS2	14.2821
TCGA.D5.5540.01	CMS2	14.7445
TCGA.CA.5256.01	CMS2	15.1668
TCGA.CA.5796.01	CMS3	12.0446
TCGA.QG.A5Z2.01	CMS3	12.1411
TCGA.G4.6323.01	CMS3	12.1692
TCGA.CM.6680.01	CMS3	12.2292
TCGA.A6.6141.01	CMS3	12.3379
TCGA.AZ.6606.01	CMS3	12.3645
TCGA.AZ.6599.01	CMS3	12.3757
TCGA.AY.6386.01	CMS3	12.4572
TCGA.G4.6322.01	CMS3	12.5057
TCGA.D5.6530.01	CMS3	12.5874
TCGA.F4.6856.01	CMS3	12.596
TCGA.G4.6320.01	CMS3	12.7146
TCGA.F4.6806.01	CMS3	12.763
TCGA.G4.6309.01	CMS3	12.8059
TCGA.AA.3655.01	CMS3	12.8074
TCGA.DM.A28G.01	CMS3	12.8115
TCGA.CK.6747.01	CMS3	12.8186
TCGA.CK.4952.01	CMS3	12.8391
TCGA.QG.A5YX.01	CMS3	12.8718
TCGA.CK.6751.01	CMS3	12.9322
TCGA.DM.A280.01	CMS3	12.9877
TCGA.DM.A1D4.01	CMS3	13.0207
TCGA.AY.A54L.01	CMS3	13.2
TCGA.G4.6304.01	CMS3	13.2076
TCGA.CA.5255.01	CMS3	13.2083
TCGA.AA.3502.01	CMS3	13.2409
TCGA.DM.A28M.01	CMS3	13.2922
TCGA.AZ.4313.01	CMS3	13.5666
TCGA.DM.A1D6.01	CMS3	13.5676
TCGA.AZ.5407.01	CMS3	13.685
TCGA.DM.A1DA.01	CMS3	13.7208
TCGA.AA.3663.01	CMS3	13.8947
TCGA.AY.6196.01	CMS4	11.5141
TCGA.D5.6534.01	CMS4	11.5664
TCGA.AZ.6607.01	CMS4	11.597
TCGA.F4.6703.01	CMS4	11.674
TCGA.G4.6302.01	CMS4	11.7104
TCGA.CM.5348.01	CMS4	11.7359
TCGA.A6.A566.01	CMS4	11.869
TCGA.D5.6541.01	CMS4	11.8718
TCGA.AD.6901.01	CMS4	12.2778
TCGA.AZ.4323.01	CMS4	12.4235
TCGA.AD.6964.01	CMS4	12.4566
TCGA.CM.6167.01	CMS4	12.468
TCGA.A6.5664.01	CMS4	12.4759
TCGA.CM.6165.01	CMS4	12.5152
TCGA.NH.A50V.01	CMS4	12.5751
TCGA.D5.6536.01	CMS4	12.5789
TCGA.F4.6805.01	CMS4	12.6111
TCGA.G4.6627.01	CMS4	12.6153
TCGA.CM.6679.01	CMS4	12.7469
TCGA.A6.2684.01	CMS4	12.7706
TCGA.A6.6654.01	CMS4	12.7807
TCGA.F4.6463.01	CMS4	12.7842
TCGA.F4.6807.01	CMS4	12.7994
TCGA.A6.6142.01	CMS4	12.8063
TCGA.AA.3489.01	CMS4	12.8065
TCGA.A6.A5ZU.01	CMS4	12.8073
TCGA.F4.6855.01	CMS4	12.8311
TCGA.CM.6168.01	CMS4	12.8837
TCGA.D5.6529.01	CMS4	12.9095
TCGA.F4.6704.01	CMS4	12.919
TCGA.CA.6719.01	CMS4	12.9604
TCGA.D5.5538.01	CMS4	12.984
TCGA.AZ.6605.01	CMS4	12.9943
TCGA.CM.5349.01	CMS4	13.027
TCGA.CM.6169.01	CMS4	13.0303
TCGA.A6.6782.01	CMS4	13.0546
TCGA.CA.6717.01	CMS4	13.0558
TCGA.F4.6460.01	CMS4	13.0833
TCGA.F4.6459.01	CMS4	13.1189
TCGA.D5.6922.01	CMS4	13.1206
TCGA.F4.6569.01	CMS4	13.1349
TCGA.D5.6926.01	CMS4	13.1572
TCGA.AD.6899.01	CMS4	13.1949
TCGA.F4.6809.01	CMS4	13.1976
TCGA.G4.6297.01	CMS4	13.2008
TCGA.A6.2682.01	CMS4	13.2142
TCGA.A6.2685.01	CMS4	13.3624
TCGA.AZ.6600.01	CMS4	13.4021
TCGA.A6.6651.01	CMS4	13.4197
TCGA.CK.6748.01	CMS4	13.4237
TCGA.G4.6311.01	CMS4	13.4395
TCGA.G4.6314.01	CMS4	13.4693
TCGA.D5.6924.01	CMS4	13.5856
TCGA.D5.6929.01	CMS4	13.7121
TCGA.CK.4948.01	CMS4	13.7815
TCGA.CM.5860.01	CMS4	13.8474
TCGA.D5.5541.01	CMS4	13.9117
TCGA.A6.A56B.01	CMS4	13.9401

## Sheet: Extended data 5C
Genotype	APC	APC	APC	APC	APC	APC	APC	APC	APC	APC	APC	APC	APC	APC	APC	APC	APC	APC	APC	APC	APC	APC	APC KRAS	APC KRAS	APC KRAS	APC KRAS	APC KRAS	APC KRAS	Wild type	Wild type	Wild type	Wild type	Wild type	Wild type	Wild type	Wild type
Filename	DFR18191111_S1	DFR18191111_S2	DFR18191111_S3	DFR18191111_S12	DFR18191111_S13	DFR18201124_S7	MHR18190803_S14	MHR18190803_S15	MHR18190803_S22	MHR18190803_S17	MHR18190803_S18	NVR18200310_S7	NVR18200310_S8	NVR18200310_S5	NVR18200310_S6	RSR18201215_S7	RSR18201215_S8	RSR18201215_S3	RSR18201215_S5	LZR18181128_S4	LZR18181128_S2	LZR18181128_S3	DFR18201124_S5	DFR18201124_S1	WT_Apc_KRas_LZR18181128_S6	WT_Apc_KRas_LZR18181128_S7	WT_Apc_KRas_LZR18181128_S5	WT_Apc_KRas_LZR18181128_S8	DFR18191111_S8	DFR18191111_S9	MHR18190803_S4	MHR18190803_S10	MHR18190803_S24	MHR18190803_S7	MHR18190803_S6	MHR18190803_S1
GEO_Accession	GSE197316	GSE197316	GSE197316	GSE197316	GSE197316	GSE197316	GSE197316	GSE197316	GSE197316	GSE197316	GSE197316	GSE197316	GSE197316	GSE197316	GSE197316	GSE197316	GSE197316	GSE197316	GSE197316	GSE168478	GSE168478	GSE168478	GSE197316	GSE197316	GSE197316	GSE197316	GSE197316	GSE197316	GSE197316	GSE197316	GSE197316	GSE197316	GSE197316	GSE197316	GSE197316	GSE197316
GEO_ID	Apc flox SI Tissue Rep 1	Apc flox SI Tissue Rep 2	Apc flox SI Tissue Rep 3	Apc flox SI Tissue Rep 4	Apc flox SI Tissue Rep 5	Apc flox SI Tissue Rep 6	Apc flox SI Tissue Rep 7	Apc flox SI Tissue Rep 8	Apc flox SI Tissue Rep 9	Apc flox SI Tissue Rep 10	Apc flox SI Tissue Rep 11	Apc flox SI Tissue Rep 12	Apc flox SI Tissue Rep 13	Apc flox SI Tissue Rep 14	Apc flox SI Tissue Rep 15	Apc flox SI Tissue Rep 16	Apc flox SI Tissue Rep 17	Apc flox SI Tissue Rep 18	Apc flox SI Tissue Rep 19	APCfl/fl - 4	APCfl/fl - 2	APCfl/fl - 3	Apc Kras flox SI Tissue Rep 1	Apc Kras flox SI Tissue Rep 2	Apc Kras flox SI Tissue Rep 3	Apc Kras flox SI Tissue Rep 4	Apc Kras flox SI Tissue Rep 5	Apc Kras flox SI Tissue Rep 6	WT SI Tissue Rep 1	WT SI Tissue Rep 2	WT SI Tissue Rep 3	WT SI Tissue Rep 4	WT SI Tissue Rep 5	WT SI Tissue Rep 6	WT SI Tissue Rep 7	WT SI Tissue Rep 8
Sex	Male	Male	Male	Male	Male	Male	Male	Male	Male	Female	Female	Female	Male	Male	Male	Male	Male	Male	Female	Female	Female	Female	Male	Male	Female	Female	Male	Male	Male	Male	Male	Male	Female	Female	Male	Female
Mtr expression	434.711	440.528	419.933	408.075	398.236	274.038	424.331	349.038	392.64	394.053	372.066	414.54	306.541	386.011	404.541	504.108	401.986	474.92	486.55	392.64	424.792	372.387	280.059	317.938	428.811	521.424	374.656	350.219	236.68	238.041	248.106	237.373	357.181	295.326	287.306	371.473
Mat2a expression	4369.01	5117.41	4472	4369.01	5630.27	4711.71	4772.01	4440.4	4716.29	5440.01	4099.98	5313.36	4670.33	5072.93	4863.51	6616.14	7816.01	5270.66	5740.19	4748.53	4679.37	4064.12	2930.31	3541.09	3492.5	4256.33	3430.53	4327.22	2067.21	2155.18	2169.96	2304.61	3110.71	3664.64	2298.52	3456.88
