# Supplementary material for: Metabolic profiling stratifies colorectal cancer and reveals adenosylhomocysteinase as a therapeutic target
Source: Nat Metab. 2023 Aug 14;5(8):1303–18. doi: 10.1038/s42255-023-00857-0 (PMC10447251; doi:10.1038/s42255-023-00857-0)
Supplement: Supplementary file 11 — Statistical source data. [file 42255_2023_857_MOESM11_ESM.xlsx]

## Sheet: Extended data 7A
			Corresponding raw data file	Cystathionine +4	S-Adenosyl-Homocysteine +4		Sah+4/Cys+4
shNTC	Control	replicate 1	20220920_01_shNTC_ctrl1	61468.9	259700		0.236692
		replicate 2	20220920_02_shNTC_ctrl2	70637.2	245757		0.287427
		replicate 3	20220920_03_shNTC_ctrl3	57596.4	219953		0.261858
		replicate 4	20220920_04_shNTC_ctrl4	57165.2	255183		0.224016
		replicate 5	20220920_05_shNTC_ctrl5	60447.2	243146		0.248604
		replicate 6	20220920_06_shNTC_ctrl6	41976.2	267828		0.156728
	Doxycycline	replicate 1	20220920_07_shNTC_dox1	32675.6	112099		0.291488
		replicate 2	20220920_08_shNTC_dox2	41050.1	176682		0.232339
		replicate 3	20220920_09_shNTC_dox3	41125.7	142858		0.287878
		replicate 4	20220920_10_shNTC_dox4	51238.5	161305		0.317649
		replicate 5	20220920_11_shNTC_dox5	65366.2	246529		0.265146
		replicate 6	20220920_12_shNTC_dox6	57893.7	283969		0.203873
shAhcy1	Control	replicate 1	20220920_13_shAHCY1_ctrl1	83838.7	178821		0.468843
		replicate 2	20220920_14_shAHCY1_ctrl2	99094.4	228571		0.433539
		replicate 3	20220920_15_shAHCY1_ctrl3	73035.6	178179		0.409899
		replicate 4	20220920_16_shAHCY1_ctrl4	70929.7	186604		0.380109
		replicate 5	20220920_17_shAHCY1_ctrl5	101433	221576		0.45778
		replicate 6	20220920_18_shAHCY1_ctrl6	134917	285074		0.473269
	Doxycycline	replicate 1	20220920_19_shAHCY1_dox1	74447.1	166118		0.448159
		replicate 2	20220920_20_shAHCY1_dox2	90451.6	206055		0.438969
		replicate 3	20220920_21_shAHCY1_dox3	82770.6	170870		0.484408
		replicate 4	20220920_22_shAHCY1_dox4	74411.5	164993		0.450998
		replicate 5	20220920_23_shAHCY1_dox5	71176.6	180324		0.394715
		replicate 6	20220920_24_shAHCY1_dox6	100231	227204		0.44115
shAhcy2	Control	replicate 1	20220920_25_shAHCY2_ctrl1	107417	207422		0.51787
		replicate 2	20220920_26_shAHCY2_ctrl2	85822.1	228989		0.374787
		replicate 3	20220920_27_shAHCY2_ctrl3	75347	172951		0.435654
		replicate 4	20220920_28_shAHCY2_ctrl4	98552.4	232392		0.424079
		replicate 5	20220920_29_shAHCY2_ctrl5	121231	221570		0.547148
		replicate 6	20220920_30_shAHCY2_ctrl6	66586.3	196837		0.338281
	Doxycycline	replicate 1	20220920_31_shAHCY2_dox1	23469.5	932370		0.0251719
		replicate 2	20220920_32_shAHCY2_dox2	8271.15	637678		0.0129707
		replicate 3	20220920_33_shAHCY2_dox3	20998.5	966000		0.0217376
		replicate 4	20220920_34_shAHCY2_dox4	17442.7	539034		0.0323592
		replicate 5	20220920_35_shAHCY2_dox5	10413.1	826690		0.0125961
		replicate 6	20220920_36_shAHCY2_dox6	0	717890		0
shAhcy3	Control	replicate 1	20220920_37_shAHCY3_ctrl1	105225	165213		0.636908
		replicate 2	20220920_38_shAHCY3_ctrl2	123328	182324		0.67642
		replicate 3	20220920_39_shAHCY3_ctrl3	117219	155510		0.753772
		replicate 4	20220920_40_shAHCY3_ctrl4	70501.8	125086		0.563628
		replicate 5	20220920_41_shAHCY3_ctrl5	127656	274026		0.465856
		replicate 6	20220920_42_shAHCY3_ctrl6	88981.4	154136		0.577293
	Doxycycline	replicate 1	20220920_43_shAHCY3_dox1	60883.1	125445		0.485338
		replicate 2	20220920_44_shAHCY3_dox2	47006.4	95929.2		0.490012
		replicate 3	20220920_45_shAHCY3_dox3	77410.9	116226		0.666036
		replicate 4	20220920_46_shAHCY3_dox4	28752.1	62224.1		0.462073
		replicate 5	20220920_47_shAHCY3_dox5	84328.4	150507		0.560296
		replicate 6	20220920_48_shAHCY3_dox6	75812.8	121897		0.621939

## Sheet: Extended data 7B
Raw values							Values relative to average of respective control (%)									Averages of technical replicates
			Experiment 1	Experiment 2	Experiment 3				Experiment 1	Experiment 2	Experiment 3						Experiment 1	Experiment 2	Experiment 3
shNTC	Control	replicate 1	17900000	32000000	41200000		shNTC	replicate 1	70.0649	80.4759	86.747					shNTC	81.7424	100.622	90.5233
		replicate 2	20500000	30300000	46700000			replicate 2	78.4059	97.6744	89.3365					shAhcy1	75.0968	91.4014	78.0916
		replicate 3	19500000	26100000	42700000			replicate 3	73.4013	89.8864	77.0365					shAhcy2	51.75	67.3453	63.361
		replicate 4	18700000	35100000	49400000			replicate 4	90.6395	101.893	89.1207					shAhcy3	79.9952	84.6866	86.9189
		replicate 5	21800000	36100000	52700000			replicate 5	74.5134	91.8334	88.4733
		replicate 6	15000000	34000000	50700000			replicate 6	78.4059	96.0519	92.5733
		replicate 7	16600000	27300000	44800000			replicate 7	66.1724	98.9724	89.768
		replicate 8	15300000	27200000	37100000			replicate 8	97.8684	110.005	90.4154
		replicate 9	15000000	26100000	42500000			replicate 9	74.5134	114.873	75.0944
		replicate 10	18700000	34900000	48600000			replicate 10	92.3077	106.436	100.342
		replicate 11	17500000	30300000	50700000			replicate 11	96.2002	115.846	113.505
		replicate 12	19300000	30400000	49000000			replicate 12	88.4152	103.515	93.868
	Doxycycline	replicate 1	12600000	24800000	40200000		shAhcy1	replicate 1	66.492	74.2042	73.2407
		replicate 2	14100000	30100000	41400000			replicate 2	78.5877	77.7168	75.1537
		replicate 3	13200000	27700000	35700000			replicate 3	64.6469	92.6454	67.775
		replicate 4	16300000	31400000	41300000			replicate 4	61.8451	111.087	83.6256
		replicate 5	13400000	28300000	41000000			replicate 5	71.754	97.0362	81.7126
		replicate 6	14100000	29600000	42900000			replicate 6	79.2711	109.33	88.818
		replicate 7	11900000	30500000	41600000			replicate 7	55.5581	83.4248	70.7811
		replicate 8	17600000	33900000	41900000			replicate 8	71.0706	77.7168	71.0544
		replicate 9	13400000	35400000	34800000			replicate 9	86.1048	87.8156	64.7688
		replicate 10	16600000	32800000	46500000			replicate 10	86.7882	75.5214	91.8242
		replicate 11	17300000	35700000	52600000			replicate 11	101.139	107.574	83.079
		replicate 12	15900000	31900000	43500000			replicate 12	77.9043	102.744	85.2653
shAhcy1	Control	replicate 1	12100000	19800000	35900000		shAhcy2	replicate 1	51.5854	61.7071	62.7386
		replicate 2	14000000	18600000	33300000			replicate 2	53.7073	54.5027	47.3029
		replicate 3	15400000	20800000	33400000			replicate 3	51.8049	56.0689	51.5353
		replicate 4	16900000	23400000	38200000			replicate 4	66.7317	69.2247	69.2116
		replicate 5	16300000	31300000	40600000			replicate 5	57.5122	74.863	56.0166
		replicate 6	10100000	32100000	42700000			replicate 6	52.6829	72.3571	62.7386
		replicate 7	14700000	15800000	31900000			replicate 7	48.878	78.935	67.4689
		replicate 8	14800000	19800000	29600000			replicate 8	47.561	69.8512	61.4938
		replicate 9	14000000	22600000	33000000			replicate 9	41.4146	62.9601	55.2697
		replicate 10	12900000	20900000	39400000			replicate 10	54	72.6703	71.4523
		replicate 11	17100000	20400000	41300000			replicate 11	49.6098	71.4174	81.4108
		replicate 12	17300000	27800000	39800000			replicate 12	45.5122	63.5865	73.6929
	Doxycycline	replicate 1	9730000	16900000	26800000		shAhcy3	replicate 1	77.0306	73.9316	77.1513
		replicate 2	11500000	17700000	27500000			replicate 2	61.1232	79.9145	67.0623
		replicate 3	9460000	21100000	24800000			replicate 3	70.0892	80.7692	79.5252
		replicate 4	9050000	25300000	30600000			replicate 4	101.229	100	80.7122
		replicate 5	10500000	22100000	29900000			replicate 5	115.691	93.1624	96.4392
		replicate 6	11600000	24900000	32500000			replicate 6	70.1856	83.7607	94.6588
		replicate 7	8130000	19000000	25900000			replicate 7	83.3936	81.1966	71.2166
		replicate 8	10400000	17700000	26000000			replicate 8	70.282	86.3248	88.4273
		replicate 9	12600000	20000000	23700000			replicate 9	54.8566	78.2051	83.6795
		replicate 10	12700000	17200000	33600000			replicate 10	80.2121	87.6068	92.5816
		replicate 11	14800000	24500000	30400000			replicate 11	95.1555	90.5983	106.231
		replicate 12	11400000	23400000	31200000			replicate 12	80.6941	80.7692	105.341
shAhcy2	Control	replicate 1	11900000	33100000	32800000
		replicate 2	14200000	33500000	37400000
		replicate 3	12900000	31000000	37500000
		replicate 4	14100000	34500000	44000000
		replicate 5	18700000	35900000	48500000
		replicate 6	14400000	35200000	48500000
		replicate 7	13200000	30000000	38600000
		replicate 8	11000000	26600000	33400000
		replicate 9	12900000	27200000	32000000
		replicate 10	12100000	28800000	39300000
		replicate 11	15800000	31800000	46700000
		replicate 12	12800000	35500000	43300000
	Doxycycline	replicate 1	7050000	19700000	25200000
		replicate 2	7340000	17400000	19000000
		replicate 3	7080000	17900000	20700000
		replicate 4	9120000	22100000	27800000
		replicate 5	7860000	23900000	22500000
		replicate 6	7200000	23100000	25200000
		replicate 7	6680000	25200000	27100000
		replicate 8	6500000	22300000	24700000
		replicate 9	5660000	20100000	22200000
		replicate 10	7380000	23200000	28700000
		replicate 11	6780000	22800000	32700000
		replicate 12	6220000	20300000	29600000
shAhcy3	Control	replicate 1	9510000	25300000	32800000
		replicate 2	9520000	15900000	32000000
		replicate 3	10400000	23000000	28100000
		replicate 4	11000000	21100000	40800000
		replicate 5	13400000	26500000	39800000
		replicate 6	10100000	30200000	40400000
		replicate 7	11100000	21300000	29700000
		replicate 8	9080000	23600000	24300000
		replicate 9	12700000	24900000	24200000
		replicate 10	11800000	18700000	35100000
		replicate 11	9060000	22000000	38400000
		replicate 12	6800000	28300000	38800000
	Doxycycline	replicate 1	7990000	17300000	26000000
		replicate 2	6340000	18700000	22600000
		replicate 3	7270000	18900000	26800000
		replicate 4	10500000	23400000	27200000
		replicate 5	12000000	21800000	32500000
		replicate 6	7280000	19600000	31900000
		replicate 7	8650000	19000000	24000000
		replicate 8	7290000	20200000	29800000
		replicate 9	5690000	18300000	28200000
		replicate 10	8320000	20500000	31200000
		replicate 11	9870000	21200000	35800000
		replicate 12	8370000	18900000	35500000

## Sheet: Extended data 7C
Peak areas			Experiment 1			Experiment 2			Experiment 3
			Corresponding raw data file	Cystathionine	S-Adenosyl-Homocysteine	Corresponding raw data file	Cystathionine	S-Adenosyl-Homocysteine	Corresponding raw data file	Cystathionine	S-Adenosyl-Homocysteine
shNTC	Control	replicate 1	20220921_01_shNTC_ctrl1	36816.9	62265.1	20221005_01_shNTC_ctrl1	64789.6	180122	20221012_01_shNTC_ctrl1	114481	294488
		replicate 2	20220921_02_shNTC_ctrl2	28292.8	63140.5	20221005_02_shNTC_ctrl2	82835.5	281182	20221012_02_shNTC_ctrl2	79609.6	315584
		replicate 3	20220921_03_shNTC_ctrl3	41076.1	75791.4	20221005_03_shNTC_ctrl3	62546.4	200078	20221012_03_shNTC_ctrl3	95690.7	330448
		replicate 4	20220921_04_shNTC_ctrl4	17533	35796.7	20221005_04_shNTC_ctrl4	89555.5	240598	20221012_04_shNTC_ctrl4	111598	339217
		replicate 5	20220921_05_shNTC_ctrl5	33088.5	33857.6	20221005_05_shNTC_ctrl5	61911.8	241057	20221012_05_shNTC_ctrl5	110079	369280
		replicate 6	20220921_06_shNTC_ctrl6	27998.8	38806.3	20221005_06_shNTC_ctrl6	86341.5	337812	20221012_06_shNTC_ctrl6	139268	356617
		replicate 7	20220921_07_shNTC_ctrl7	32889.6	47273.6	20221005_07_shNTC_ctrl7	66507.9	278394	20221012_07_shNTC_ctrl7	113666	329152
		replicate 8	20220921_08_shNTC_ctrl8	63202.9	97308.4	20221005_08_shNTC_ctrl8	83003.5	230509	20221012_08_shNTC_ctrl8	80268	235035
		replicate 9	20220921_09_shNTC_ctrl9	38795.3	91022.4	20221005_09_shNTC_ctrl9	83281.5	260780	20221012_09_shNTC_ctrl9	83130.2	355805
		replicate 10	20220921_10_shNTC_ctrl10	27315.8	62606.9	20221005_10_shNTC_ctrl10	72122.8	294015	20221012_10_shNTC_ctrl10	92018.5	416346
		replicate 11	20220921_11_shNTC_ctrl11	37761.5	85945.5	20221005_11_shNTC_ctrl11	90653.8	267825	20221012_11_shNTC_ctrl11	87421.7	362045
		replicate 12	20220921_12_shNTC_ctrl12	39667.3	78414.9	20221005_12_shNTC_ctrl12	95175.3	340692	20221012_12_shNTC_ctrl12	101291	397832
	Doxycycline	replicate 1	20220921_13_shNTC_dox1	24660.1	49136.9	20221005_13_shNTC_dox1	57657	205429	20221012_13_shNTC_dox1	57714.1	351439
		replicate 2	20220921_14_shNTC_dox2	53042.6	49635.5	20221005_14_shNTC_dox2	90259.5	341191	20221012_14_shNTC_dox2	85082.7	468508
		replicate 3	20220921_15_shNTC_dox3	31468.8	64059.3	20221005_15_shNTC_dox3	90071	300064	20221012_15_shNTC_dox3	101968	498692
		replicate 4	20220921_16_shNTC_dox4	49966.7	69669.5	20221005_16_shNTC_dox4	63212	267714	20221012_16_shNTC_dox4	94352.7	416008
		replicate 5	20220921_17_shNTC_dox5	23206.6	39655.4	20221005_17_shNTC_dox5	69168	313055	20221012_17_shNTC_dox5	86749.7	382805
		replicate 6	20220921_18_shNTC_dox6	44234.2	41529.9	20221005_18_shNTC_dox6	72496.3	375219	20221012_18_shNTC_dox6	87614.8	445653
		replicate 7	20220921_19_shNTC_dox7	21200.9	34056.9	20221005_19_shNTC_dox7	88045.7	319528	20221012_19_shNTC_dox7	102889	450579
		replicate 8	20220921_20_shNTC_dox8	35774.8	53383.1	20221005_20_shNTC_dox8	81099.5	306375	20221012_20_shNTC_dox8	80488.6	300027
		replicate 9	20220921_21_shNTC_dox9	43494.3	78805.7	20221005_21_shNTC_dox9	87524.6	329360	20221012_21_shNTC_dox9	83609.6	316403
		replicate 10	20220921_22_shNTC_dox10	20878.8	50082.2	20221005_22_shNTC_dox10	69968.6	303615	20221012_22_shNTC_dox10	116226	443764
		replicate 11	20220921_23_shNTC_dox11	29394.7	49487.6	20221005_23_shNTC_dox11	83244.6	338624	20221012_23_shNTC_dox11	140462	460504
		replicate 12	20220921_24_shNTC_dox12	59930.3	76235.8	20221005_24_shNTC_dox12	94219.2	343665	20221012_24_shNTC_dox12	93070.5	429673
shAhcy1	Control	replicate 1	20220921_25_shAHCY1_ctrl1	52640	46899.8	20221005_25_shAHCY1_ctrl1	54534.5	99551.5	20221012_25_shAHCY1_ctrl1	103243	257692
		replicate 2	20220921_26_shAHCY1_ctrl2	32356.8	36222.1	20221005_26_shAHCY1_ctrl2	79277.4	116606	20221012_26_shAHCY1_ctrl2	87274.8	232247
		replicate 3	20220921_27_shAHCY1_ctrl3	37106.2	41773.4	20221005_27_shAHCY1_ctrl3	76493.8	146882	20221012_27_shAHCY1_ctrl3	115087	307916
		replicate 4	20220921_28_shAHCY1_ctrl4	52407	44262.7	20221005_28_shAHCY1_ctrl4	79413.4	160921	20221012_28_shAHCY1_ctrl4	72512	214111
		replicate 5	20220921_29_shAHCY1_ctrl5	39625.7	31783.1	20221005_29_shAHCY1_ctrl5	94275.2	165618	20221012_29_shAHCY1_ctrl5	96334	284267
		replicate 6	20220921_30_shAHCY1_ctrl6	24310.4	7864.52	20221005_30_shAHCY1_ctrl6	91708.1	183425	20221012_30_shAHCY1_ctrl6	115684	377281
		replicate 7	20220921_31_shAHCY1_ctrl7	39333.9	42078.7	20221005_31_shAHCY1_ctrl7	62940.8	101611	20221012_31_shAHCY1_ctrl7	106250	296729
		replicate 8	20220921_32_shAHCY1_ctrl8	37181.3	41134	20221005_32_shAHCY1_ctrl8	85251.4	134110	20221012_32_shAHCY1_ctrl8	134244	270006
		replicate 9	20220921_33_shAHCY1_ctrl9	38538.3	40492.1	20221005_33_shAHCY1_ctrl9	79811.9	116235	20221012_33_shAHCY1_ctrl9	115957	372467
		replicate 10	20220921_34_shAHCY1_ctrl10	37652.7	28456.8	20221005_34_shAHCY1_ctrl10	43200.3	99594.8	20221012_34_shAHCY1_ctrl10	99317.2	381332
		replicate 11	20220921_35_shAHCY1_ctrl11	43695.7	64649	20221005_35_shAHCY1_ctrl11	61063.2	115781	20221012_35_shAHCY1_ctrl11	125497	347364
		replicate 12	20220921_36_shAHCY1_ctrl12	49700.9	40032.5	20221005_36_shAHCY1_ctrl12	69321.9	160315	20221012_36_shAHCY1_ctrl12	123705	360158
	Doxycycline	replicate 1	20220921_37_shAHCY1_dox1	12638.9	11976.2	20221005_37_shAHCY1_dox1	41326.4	106022	20221012_37_shAHCY1_dox1	81172.5	260741
		replicate 2	20220921_38_shAHCY1_dox2	27562.1	28537.3	20221005_38_shAHCY1_dox2	60523.2	118463	20221012_38_shAHCY1_dox2	72583.2	249835
		replicate 3	20220921_39_shAHCY1_dox3	17744.9	16265.8	20221005_39_shAHCY1_dox3	50018.2	105713	20221012_39_shAHCY1_dox3	70903.7	220817
		replicate 4	20220921_40_shAHCY1_dox4	11503.1	8862.15	20221005_40_shAHCY1_dox4	72461.9	133817	20221012_40_shAHCY1_dox4	77815.2	146920
		replicate 5	20220921_41_shAHCY1_dox5	19951.3	21252.5	20221005_41_shAHCY1_dox5	56256.9	100626	20221012_41_shAHCY1_dox5	101913	298678
		replicate 6	20220921_42_shAHCY1_dox6	22229.2	18704.7	20221005_42_shAHCY1_dox6	52459.3	112712	20221012_42_shAHCY1_dox6	106829	250224
		replicate 7	20220921_43_shAHCY1_dox7	5306.33	4432.92	20221005_43_shAHCY1_dox7	68964.4	132361	20221012_43_shAHCY1_dox7	107689	233410
		replicate 8	20220921_44_shAHCY1_dox8	21412.5	2951.66	20221005_44_shAHCY1_dox8	60550.5	104194	20221012_44_shAHCY1_dox8	71155.6	235766
		replicate 9	20220921_45_shAHCY1_dox9	36648.9	44062.2	20221005_45_shAHCY1_dox9	67474.2	118139	20221012_45_shAHCY1_dox9	110694	212338
		replicate 10	20220921_46_shAHCY1_dox10	41143.9	42132.5	20221005_46_shAHCY1_dox10	69744	90989.6	20221012_46_shAHCY1_dox10	97313.7	250865
		replicate 11	20220921_47_shAHCY1_dox11	51418.4	37176.9	20221005_47_shAHCY1_dox11	50953.3	132515	20221012_47_shAHCY1_dox11	74097.8	194400
		replicate 12	20220921_48_shAHCY1_dox12	30870.1	24068.6	20221005_48_shAHCY1_dox12	70589.9	137174	20221012_48_shAHCY1_dox12	157304	365608
shAhcy2	Control	replicate 1	20220921_49_shAHCY2_ctrl1	55875.8	71216	20221005_49_shAHCY2_ctrl1	168168	384149	20221012_49_shAHCY2_ctrl1	120695	282194
		replicate 2	20220921_50_shAHCY2_ctrl2	49858.5	73351.8	20221005_50_shAHCY2_ctrl2	118104	275377	20221012_50_shAHCY2_ctrl2	119979	244576
		replicate 3	20220921_51_shAHCY2_ctrl3	42205.3	86318.5	20221005_51_shAHCY2_ctrl3	93456	265239	20221012_51_shAHCY2_ctrl3	134601	316798
		replicate 4	20220921_52_shAHCY2_ctrl4	25167.5	53902.1	20221005_52_shAHCY2_ctrl4	93613.5	253064	20221012_52_shAHCY2_ctrl4	89719.9	178508
		replicate 5	20220921_53_shAHCY2_ctrl5	45817.4	87177.8	20221005_53_shAHCY2_ctrl5	141169	317632	20221012_53_shAHCY2_ctrl5	129396	254821
		replicate 6	20220921_54_shAHCY2_ctrl6	51385.1	58793.3	20221005_54_shAHCY2_ctrl6	94419.5	259106	20221012_54_shAHCY2_ctrl6	173339	277543
		replicate 7	20220921_55_shAHCY2_ctrl7	84524.5	75187.5	20221005_55_shAHCY2_ctrl7	115473	281364	20221012_55_shAHCY2_ctrl7	129669	338543
		replicate 8	20220921_56_shAHCY2_ctrl8	35617.6	31525.8	20221005_56_shAHCY2_ctrl8	140397	242573	20221012_56_shAHCY2_ctrl8	142777	327003
		replicate 9	20220921_57_shAHCY2_ctrl9	53819.3	55841.6	20221005_57_shAHCY2_ctrl9	128586	327958	20221012_57_shAHCY2_ctrl9	144469	247324
		replicate 10	20220921_58_shAHCY2_ctrl10	30384.2	43863.6	20221005_58_shAHCY2_ctrl10	113700	237270	20221012_58_shAHCY2_ctrl10	156851	300194
		replicate 11	20220921_59_shAHCY2_ctrl11	36383.4	48721.8	20221005_59_shAHCY2_ctrl11	137950	300101	20221012_59_shAHCY2_ctrl11	115125	319962
		replicate 12	20220921_60_shAHCY2_ctrl12	45276.7	58166.8	20221005_60_shAHCY2_ctrl12	136483	329189	20221012_60_shAHCY2_ctrl12	191001	321856
	Doxycycline	replicate 1	20220921_61_shAHCY2_dox1	10068.5	578660	20221005_61_shAHCY2_dox1	51580.3	1.28534e+06	20221012_61_shAHCY2_dox1	66499.7	1.34123e+06
		replicate 2	20220921_62_shAHCY2_dox2	8935.45	453696	20221005_62_shAHCY2_dox2	62846.8	1.37719e+06	20221012_62_shAHCY2_dox2	61812.3	1.25966e+06
		replicate 3	20220921_63_shAHCY2_dox3	26835.5	557073	20221005_63_shAHCY2_dox3	74355.4	1.50081e+06	20221012_63_shAHCY2_dox3	52037.3	1.29846e+06
		replicate 4	20220921_64_shAHCY2_dox4	19069.8	295041	20221005_64_shAHCY2_dox4	82619	2.0391e+06	20221012_64_shAHCY2_dox4	64794.5	1.7143e+06
		replicate 5	20220921_65_shAHCY2_dox5	25171.9	488705	20221005_65_shAHCY2_dox5	66548.7	1.82925e+06	20221012_65_shAHCY2_dox5	67190.6	990907
		replicate 6	20220921_66_shAHCY2_dox6	29578.2	400999	20221005_66_shAHCY2_dox6	49394.6	1.69761e+06	20221012_66_shAHCY2_dox6	50492.4	1.07009e+06
		replicate 7	20220921_67_shAHCY2_dox7	24841	390329	20221005_67_shAHCY2_dox7	68642.3	1.92892e+06	20221012_67_shAHCY2_dox7	67354.7	1.15099e+06
		replicate 8	20220921_68_shAHCY2_dox8	19737	196044	20221005_68_shAHCY2_dox8	69679.9	1.66743e+06	20221012_68_shAHCY2_dox8	77887.5	1.39013e+06
		replicate 9	20220921_69_shAHCY2_dox9	18299.3	412040	20221005_69_shAHCY2_dox9	72509.6	1.35113e+06	20221012_69_shAHCY2_dox9	91929.5	1.4307e+06
		replicate 10	20220921_70_shAHCY2_dox10	22164.2	533033	20221005_70_shAHCY2_dox10	100027	1.88794e+06	20221012_70_shAHCY2_dox10	72736.3	1.48056e+06
		replicate 11	20220921_71_shAHCY2_dox11	16094	460659	20221005_71_shAHCY2_dox11	53224.9	1.8778e+06	20221012_71_shAHCY2_dox11	81819.2	1.44395e+06
		replicate 12	20220921_72_shAHCY2_dox12	28615.8	809076	20221005_72_shAHCY2_dox12	72721.6	2.17181e+06	20221012_72_shAHCY2_dox12	112317	1.32918e+06
shAhcy3	Control	replicate 1	20220921_73_shAHCY3_ctrl1	42458.7	28413	20221005_73_shAHCY3_ctrl1	124513	296842	20221012_73_shAHCY3_ctrl1	153735	350163
		replicate 2	20220921_74_shAHCY3_ctrl2	33835.1	38510	20221005_74_shAHCY3_ctrl2	72803.9	201284	20221012_74_shAHCY3_ctrl2	146330	376214
		replicate 3	20220921_75_shAHCY3_ctrl3	34457.4	46599.4	20221005_75_shAHCY3_ctrl3	103434	274880	20221012_75_shAHCY3_ctrl3	134523	333640
		replicate 4	20220921_76_shAHCY3_ctrl4	23923.4	23375.4	20221005_76_shAHCY3_ctrl4	78521.1	245645	20221012_76_shAHCY3_ctrl4	130909	366364
		replicate 5	20220921_77_shAHCY3_ctrl5	39473.2	35013.1	20221005_77_shAHCY3_ctrl5	120431	356859	20221012_77_shAHCY3_ctrl5	190330	418061
		replicate 6	20220921_78_shAHCY3_ctrl6	42671.5	35042.4	20221005_78_shAHCY3_ctrl6	114730	319235	20221012_78_shAHCY3_ctrl6	153373	360728
		replicate 7	20220921_79_shAHCY3_ctrl7	45216	34967.1	20221005_79_shAHCY3_ctrl7	87296.2	291509	20221012_79_shAHCY3_ctrl7	129204	329100
		replicate 8	20220921_80_shAHCY3_ctrl8	24086.3	34380.4	20221005_80_shAHCY3_ctrl8	98678.7	295962	20221012_80_shAHCY3_ctrl8	123127	335660
		replicate 9	20220921_81_shAHCY3_ctrl9	54908.8	93085.7	20221005_81_shAHCY3_ctrl9	157671	374237	20221012_81_shAHCY3_ctrl9	146170	401146
		replicate 10	20220921_82_shAHCY3_ctrl10	34377.6	43145	20221005_82_shAHCY3_ctrl10	77827.7	229818	20221012_82_shAHCY3_ctrl10	143193	498238
		replicate 11	20220921_83_shAHCY3_ctrl11	39910.6	18043.7	20221005_83_shAHCY3_ctrl11	90458.1	299723	20221012_83_shAHCY3_ctrl11	158464	461563
		replicate 12	20220921_84_shAHCY3_ctrl12	21679.3	9721.09	20221005_84_shAHCY3_ctrl12	96122.8	343643	20221012_84_shAHCY3_ctrl12	187029	425169
	Doxycycline	replicate 1	20220921_85_shAHCY3_dox1	31285.4	32964.8	20221005_85_shAHCY3_dox1	76546.2	279136	20221012_85_shAHCY3_dox1	132166	392468
		replicate 2	20220921_86_shAHCY3_dox2	24995.8	10824.6	20221005_86_shAHCY3_dox2	106634	318079	20221012_86_shAHCY3_dox2	129873	337472
		replicate 3	20220921_87_shAHCY3_dox3	25567.7	37250.6	20221005_87_shAHCY3_dox3	84810.3	306496	20221012_87_shAHCY3_dox3	191103	548559
		replicate 4	20220921_88_shAHCY3_dox4	38213.9	42194.9	20221005_88_shAHCY3_dox4	112090	414899	20221012_88_shAHCY3_dox4	155404	385798
		replicate 5	20220921_89_shAHCY3_dox5	39157.1	40201.7	20221005_89_shAHCY3_dox5	103304	324539	20221012_89_shAHCY3_dox5	176491	441995
		replicate 6	20220921_90_shAHCY3_dox6	28504.2	17464	20221005_90_shAHCY3_dox6	133138	306114	20221012_90_shAHCY3_dox6	180793	474695
		replicate 7	20220921_91_shAHCY3_dox7	24337.8	49369.8	20221005_91_shAHCY3_dox7	88255	342833	20221012_91_shAHCY3_dox7	161989	374723
		replicate 8	20220921_92_shAHCY3_dox8	22591.8	17403.2	20221005_92_shAHCY3_dox8	153643	354980	20221012_92_shAHCY3_dox8	158812	498556
		replicate 9	20220921_93_shAHCY3_dox9	23187.3	13572.5	20221005_93_shAHCY3_dox9	95728.5	338798	20221012_93_shAHCY3_dox9	170427	589366
		replicate 10	20220921_94_shAHCY3_dox10	46236.5	33737.8	20221005_94_shAHCY3_dox10	89509	262857	20221012_94_shAHCY3_dox10	146955	405895
		replicate 11	20220921_95_shAHCY3_dox11	32702.3	44269.7	20221005_95_shAHCY3_dox11	107210	302588	20221012_95_shAHCY3_dox11	175321	567161
		replicate 12	20220921_96_shAHCY3_dox12	40964.8	32374.3	20221005_96_shAHCY3_dox12	135471	387759	20221012_96_shAHCY3_dox12	307017	670876

## Sheet: Extended data 7D-H
Peak areas
Filename	Condition	Technical replicate	Cystathionine	Cystathionine +1	Cystathionine +2	Cystathionine +3	Cystathionine +4	methionine	methionine +1	methionine +2	Methionine +3	Methionine +4	methionine + 5	S-Adenosyl-L-Homocysteine	S-Adenosyl-L-Homocysteine +1	S-Adenosyl-L-Homocysteine +2	S-adenosyl-l-homocysteine +3	s-adenosyl-l-homocysteine +4	S-Adenosyl-L-methionine	S-Adenosyl-L-methionine +1	s-Adenosyl-L-methionine +2	s-adenosyl-l-methionine +3	s-adenosyl-l-methionine +4	s-adenosyl-l-methionine +5	Trimethyllysine	Trimethyllysine +1	Trimethyllysine +2	Trimethyllysine +3
09_20210810_I_CCM_13C_1	control	replicate 1	1.34404e+06	48945.2	0	0	1.57861e+06	8.51747e+08	5.31583e+07	417118	1.8438e+06	7.27442e+07	9.61012e+08	256144	0	0	0	218856	4.94297e+06	879477	0	0	315521	5.63668e+06	2.07502e+06	620251	315605	127137
10_20210810_I_CCM_13C_2		replicate 2	1.04588e+06	19985.8	0	0	1.06497e+06	8.64313e+08	5.4481e+07	679450	1.8502e+06	7.23024e+07	9.56019e+08	336121	0	0	0	435347	5.06702e+06	875005	0	0	347051	6.01777e+06	2.15205e+06	614024	346494	117675
11_20210810_I_CCM_13C_3		replicate 3	1.30878e+06	64249.6	0	0	1.50458e+06	8.06736e+08	5.15956e+07	320852	1.9908e+06	6.97443e+07	9.06961e+08	498277	0	0	0	407259	5.43229e+06	900283	13761.9	0	393944	6.17042e+06	2.09805e+06	634408	259680	94557.8
12_20210810_I_CCM_13C_4		replicate 4	1.0379e+06	18655.1	0	0	1.06949e+06	7.31647e+08	4.60283e+07	319195	1.76981e+06	6.47397e+07	8.46763e+08	297010	0	0	0	284014	4.33728e+06	686894	47339.4	0	318932	5.38071e+06	1.452e+06	441249	175372	70227.8
13_20210810_I_CCM_13C_DZNeP_1	DZNeP 1 uM	replicate 1	0	0	0	0	0	8.99576e+08	5.61789e+07	513112	1.85989e+06	7.72428e+07	1.01801e+09	1.48248e+07	1.80361e+06	164655	824566	1.61978e+07	6.00381e+06	945612	31149	0	404857	6.87295e+06	2.38922e+06	538977	199078	50951.3
14_20210810_I_CCM_13C_DZNeP_2		replicate 2	22837.5	66953.6	0	0	0	9.05447e+08	5.51171e+07	385327	1.97302e+06	7.43833e+07	9.8875e+08	1.75843e+07	2.20882e+06	129179	868160	1.82449e+07	5.53158e+06	1.00156e+06	10438.3	0	402674	6.63075e+06	2.46487e+06	565628	184730	43740.3
15_20210810_I_CCM_13C_DZNeP_3		replicate 3	0	0	0	0	0	7.84863e+08	4.92811e+07	458165	1.8894e+06	6.6912e+07	8.78749e+08	1.65236e+07	2.19979e+06	87523.1	743664	1.78932e+07	6.06734e+06	995625	15283.6	0	431364	6.76021e+06	2.50501e+06	594055	182387	58112.9
16_20210810_I_CCM_13C_DZNeP_4		replicate 4	0	0	0	0	0	8.23846e+08	5.12788e+07	485891	1.93745e+06	7.0862e+07	9.25936e+08	1.52619e+07	1.98576e+06	42705.8	849562	1.67138e+07	5.89687e+06	944460	0	12190.9	444825	6.79507e+06	2.36238e+06	533200	150544	55442.3
Normalization factor (Fluorescent signal / 1e6)
	Normalization LICOR
09_20210810_I_CCM_13C_1	5.31
10_20210810_I_CCM_13C_2	5.05
11_20210810_I_CCM_13C_3	4.92
12_20210810_I_CCM_13C_4	4.65
13_20210810_I_CCM_13C_DZNeP_1	5.38
14_20210810_I_CCM_13C_DZNeP_2	5.44
15_20210810_I_CCM_13C_DZNeP_3	5.19
16_20210810_I_CCM_13C_DZNeP_4	4.38
Normalized peak areas
Filename	Condition	Technical replicate	Cystathionine	Cystathionine +1	Cystathionine +2	Cystathionine +3	Cystathionine +4	methionine	methionine +1	methionine +2	Methionine +3	Methionine +4	methionine + 5	S-Adenosyl-L-Homocysteine	S-Adenosyl-L-Homocysteine +1	S-Adenosyl-L-Homocysteine +2	S-adenosyl-l-homocysteine +3	s-adenosyl-l-homocysteine +4	S-Adenosyl-L-methionine	S-Adenosyl-L-methionine +1	s-Adenosyl-L-methionine +2	s-adenosyl-l-methionine +3	s-adenosyl-l-methionine +4	s-adenosyl-l-methionine +5	Trimethyllysine	Trimethyllysine +1	Trimethyllysine +2	Trimethyllysine +3
09_20210810_I_CCM_13C_1	control	replicate 1	253115	9217.55	0	0	297290	1.60404e+08	1.0011e+07	78553.4	347232	1.36995e+07	1.80982e+08	48238	0	0	0	41215.8	930880	165627	0	0	59420.2	1.06152e+06	390775	116808	59435.9	23943
10_20210810_I_CCM_13C_2		replicate 2	207106	3957.58	0	0	210885	1.71151e+08	1.07883e+07	134545	366377	1.43173e+07	1.89311e+08	66558.5	0	0	0	86207.3	1.00337e+06	173268	0	0	68722.9	1.19164e+06	426148	121589	68612.6	23301.9
11_20210810_I_CCM_13C_3		replicate 3	266012	13058.9	0	0	305809	1.63971e+08	1.04869e+07	65213.9	404634	1.41757e+07	1.84342e+08	101276	0	0	0	82776.1	1.10412e+06	182984	2797.13	0	80069.9	1.25415e+06	426432	128945	52780.4	19219.1
12_20210810_I_CCM_13C_4		replicate 4	223204	4011.85	0	0	229998	1.57343e+08	9.89855e+06	68644	380603	1.39225e+07	1.821e+08	63873.1	0	0	0	61078.3	932748	147719	10180.5	0	68587.5	1.15714e+06	312257	94892.2	37714.5	15102.8
13_20210810_I_CCM_13C_DZNeP_1	DZNeP 1 uM	replicate 1	0	0	0	0	0	1.67207e+08	1.04422e+07	95374	345704	1.43574e+07	1.8922e+08	2.75554e+06	335243	30605	153265	3.01074e+06	1.11595e+06	175764	5789.78	0	75252.2	1.2775e+06	444093	100182	37003.3	9470.5
14_20210810_I_CCM_13C_DZNeP_2		replicate 2	4198.07	12307.7	0	0	0	1.66443e+08	1.01318e+07	70832.1	362687	1.36734e+07	1.81756e+08	3.23241e+06	406033	23746.2	159588	3.35384e+06	1.01683e+06	184111	1918.8	0	74020.9	1.21889e+06	453102	103976	33957.7	8040.49
15_20210810_I_CCM_13C_DZNeP_3		replicate 3	0	0	0	0	0	1.51226e+08	9.4954e+06	88278.4	364046	1.28925e+07	1.69316e+08	3.18373e+06	423851	16863.8	143288	3.44763e+06	1.16904e+06	191835	2944.82	0	83114.5	1.30254e+06	482662	114462	35141.9	11197.1
16_20210810_I_CCM_13C_DZNeP_4		replicate 4	0	0	0	0	0	1.88093e+08	1.17075e+07	110934	442341	1.61785e+07	2.11401e+08	3.48445e+06	453370	9750.18	193964	3.81594e+06	1.34632e+06	215630	0	2783.31	101558	1.55139e+06	539356	121735	34370.9	12658.1

## Sheet: Extended data 7I
	technical replicate	Control	DZNeP
	replicate 1	31096.6	22359.2
	replicate 2	28879	18998.6
	replicate 3	30670.4	23831.6
