# Supplementary material for: Metabolic profiling stratifies colorectal cancer and reveals adenosylhomocysteinase as a therapeutic target
Source: Nat Metab. 2023 Aug 14;5(8):1303–18. doi: 10.1038/s42255-023-00857-0 (PMC10447251; doi:10.1038/s42255-023-00857-0)
Supplement: Supplementary file 12 — Statistical source data. [file 42255_2023_857_MOESM12_ESM.xlsx]

## Sheet: Extended data 8A
			Vehicle					DZNeP
			replicate 1	replicate 2	replicate 3	replicate 4	replicate 5	replicate 1	replicate 2	replicate 3	replicate 4	replicate 5
		Sex	Male	Male	Male	Female	Female	Male	Female	Male	Female	Male
	Day relative to induction
	-1		25.9	22.7	25.4	20	22.5	24.4	21.6	25.8	20.6	24
	0
	1		26.3	23.7	25.7	20.1	21.5	24.6	21.7	27.4	21.3	24.2
	2		27	22.4	26.5	20.8	22.2	23.1	21.8	27.9	20.7	23.9
	3		26.9	21.9	26.6	20.2	21.7	22.4	21.1	27.2	19.7	22.5
	4		25.8	21.8	26.1	20.1	21.9	21.7	20.2	25.9	18.7	21.5

## Sheet: Extended data 8B
			Vehicle				DZNeP
			replicate 1	replicate 2	replicate 3	replicate 4	replicate 1	replicate 2	replicate 3	replicate 4
		Sex	Male	Female	Male	Male	Male	Male	Female	Male
	Day relative to induction		RZF83.1c	RZF85.1e	RZF78.4c	RZF84.1e	RZF85.1a	RZF85.1d	RZF85.1f	RZF78.4a
	0		20.6	20.2	24.8	22.4	21.5	23.3	20.9	25.8
	1		18.9	20.4	24.5	22.6	21.4	23.6	20.4	25
	2		20	21.1	25.2	22.7	20.8	22.5	21.4	25.3
	3		18.7	19.4	23.6	21.2	20	21.4	19.3	24.3

## Sheet: Extended data 8D
Individual numbers of BrdU+ cells counted per half crypt for each mouse (replicate)
	Vehicle						DZNeP
	replicate 1	replicate 2	replicate 3	replicate 4	replicate 5		replicate 1	replicate 2	replicate 3	replicate 4	replicate 5
	Male	Male	Male	Female	Female		Male	Female	Male	Female	Male
1	27	52	57	40	35		30	24	21	17	10
2	21	47	27	32	36		14	42	15	16	10
3	30	50	35	30	44		18	24	30	10	8
4	24	31	45	35	27		9	19	38	8	16
5	18	42	40	51	34		8	27	28	11	12
6	32	62	38	37	41		12	26	12	14	13
7	29	50	29	33	39		11	17	37	18	14
8	30	78	47	32	45		13	19	33	11	12
9	27	60	42	31	36		11	22	15	20	9
10	32	50	30	35	43		14	20	26	14	11
11	30	68	45	20	30		18	25	22	12	15
12	24	41	37	11	25		10	14	17	9	19
13	24	57	31	44	42		10	19	25	6	14
14	29	66	41	32	30		11	18	19	12	11
15	35	63	50	31	39		17	20	16	12	14
16	25	60	41	24	36		9	15	29	12	9
17	24	71	50	31	30		9	13	32	20	13
18	32	67	46	31	28		8	22	28	22	14
19	25	57	43	37	32		13	8	20	15	19
20	27	59	38	26	37		10	12	15	14	16
21	27	66	39	33	35		13	16	31	10	20
22	36	57	25	32	34		14	25	22	12	16
23	22	58	59	23	22		12	16	23	11	13
24	28	71	31	35	40		9	15	17	11	9
25	38	57	48	23	17		14	25	26	7	13
26	60	57	50	24	30		9	16	28	9	12
27	57	50	47	39	36		11	14	24	20	12
28	54	55	69	23	38		14	14	22	12	11
29	39	71	45	25	32		17	16	28	9	10
30	38	59	47	33	33		8	15	10	16	11
31	37	72	36	47	27		9	18	16	17	7
32	43	52	47	54	23		14	11	14	17	10
33	44	53	41	34	55		12	14	20	14	15
34	38	66	42	24	33		16	19	14	17	5
35	39	55	53	42	32		11	18	14	12	6
36	44	59	41	28	19		10	18	34	13	7
37	41	47	38	32	25		11	15	28	11	7
38	34	45	42	19	44		9	8	16	18	15
39	39	44	31	29	33		9	15	19	11	8
40	40	27	34	25	26		10	17	23	19	11
41	36	42	34	23	30		10	14	18	9	18
42	36	35	28	29	36		10	21	24	16	12
43	34	33	53	22	21		11	13	19	21	8
44	33	46	30	35	29		12	19	15	15	11
45	37	43	31	18	40		12	15	11	8	9
46	36	50	29	27	37		12	9	11	13	10
47	29	27	30	19	29		11	14	17	19	11
48		38	27	26	25		16	21		26	8
49		55	42	33	35		14	14		11	10
50		34	38	22	41		12	12		12	14

## Sheet: Extended data 8E
Individual numbers of BrdU+ cells counted per half crypt for each mouse (replicate)
	Vehicle					DZNeP
	Replicate 1	Replicate 2	Replicate 3	Replicate 4		Replicate 1	Replicate 2	Replicate 3	Replicate 4
	Male	Female	Male	Male		Male	Male	Female	Male
1	55	60	68	86		32	29	36	38
2	54	108	62	81		30	32	42	33
3	53	74	63	74		28	29	38	35
4	42	60	46	99		27	17	28	22
5	39	64	55	58		21	27	23	31
6	47	64	65	59		29	26	21	25
7	45	60	58	88		26	32	20	48
8	37	70	51	62		19	27	27	14
9	39	68	75	142		23	21	19	51
10	51	68	77	105		24	19	29	23
11	48	62	52	73		22	20	26	32
12	32	58	47	39		14	18	23	28
13	51	79	42	53		25	14	31	26
14	36	46	45	40		32	18	20	23
15	26	55	39	55		30	25	20	34
16	40	33	45	59		22	30	25	29
17	47	77	40	44		34	19	23	17
18	42	36	62	48		51	14	28	16
19	45	70	44	57		27	10	21	31
20	33	55	52	71		22	20	16	25
21	33	57	47	44		28	19	30	30
22	25	53	44	58		23	25	27	23
23	56	64	50	49		24	19	33	20
24	31	82	44	54		29	14	31	19
25	50	55	38	76		12	19	29	29
26	37	60	59	53		18	27	23	16
27	24	75	56	49		21	13	16	25
28	37	41	78	75		14	17	24	21
29	47	43	61	65		10	14	29	10
30	34	45	56	53		17	14	12	35
31	40	45	60	39		25	31	24	25
32	41	50	47	44		16	24	36	28
33	23	48	30	56		15	11	22	22
34	38	68	53	62		28	25	23	31
35	19	48	55	61		11	17	19	16
36		47	58	71		13	25	14	23
37		58	61	61		26	24	25	36
38		49	41	87		21	18	20	21
39		48	67	57		27	14	17	19
40		46	56	72		16	13	14	15
41		59	47	37		19	17	16
42		68		47		21	24	15
43		44		52		24	19	33
44		64		58		19	26	16
45		45		34		21	27
46		61		70		17
47		45
48		56
49		45
50		51

## Sheet: Extended data 8F
Individual numbers of BrdU+ cells counted per half crypt for each mouse (replicate)
	Vehicle						DZNeP
	replicate 1	replicate 2	replicate 3	replicate 4	replicate 5		replicate 1	replicate 2	replicate 3	replicate 4	replicate 5
	Male	Male	Male	Female	Female		Male	Female	Male	Female	Male
1	15	12	14	14	23		5	5	9	6	6
2	14	12	22	18	18		6	11	9	8	8
3	11	14	19	14	21		6	5	14	6	11
4	18	11	18	16	22		8	5	13	9	5
5	24	16	16	17	21		5	4	10	6	8
6	15	13	17	15	19		5	7	4	6	4
7	15	15	18	13	17		6	8	7	6	4
8	13	11	13	19	15		7	8	10	8	7
9	14	10	18	16	11		6	6	7	8	7
10	12	12	22	14	22		8	5	11	8	10
11	15	12	17	12	18		6	9	12	8	5
12	12	16	24	18	23		6	8	6	6	8
13	13	11	18	15	17		7	4	9	7	4
14	13	18	12	13	18		6	7	5	6	5
15	12	7	18	20	18		5	6	7	8	6
16	9	10	19	19	15		6	8	9	8	14
17	15	14	10	25	19		7	7	8	7	4
18	12	17	16	17	17		6	10	6	11	8
19	12	14	11	16	15		6	7	8	5	6
20	13	12	14	13	16		7	10	11	7	5
21	11	15	18	18	16		8	7	10	5	8
22	10	13	14	12	9		6	5	8	6	8
23	8	14	21	18	14		6	8	11	5	5
24	9	10	21	14	19		7	6	12	7	12
25	14	12	16	13	14		6	8	10	4	4
26		13	12	15	15		8		10		4
27		11	17		19		9		6		4
28		13	21		16		10		9		4
29		11	11		17		7		7		4
30		14	15		15		8		6		6
31		13	17		15		12		7		5
32		13					5		8		6
33		11					8		8
34		21							7
35		10							5

## Sheet: Extended data 8G
Individual numbers of BrdU+ cells counted per half crypt for each mouse (replicate)
		Vehicle					DZNeP
		replicate 1	replicate 2	replicate 3	replicate 4		replicate 1	replicate 2	replicate 3	replicate 4
		Male	Female	Male	Male		Male	Male	Female	Male
	1	29	19	15	11		24	6	6	6
	2	19	21	13	13		17	8	4	6
	3	29	15	16	14		8	9	3	6
	4	17	14	13	11		8	7	5	5
	5	17	15	15	13		7	9	8	8
	6	15	13	17	14		11	6	11	5
	7	29	13	14	14		10	9	8	6
	8	15	11	11	13		9	11	6	6
	9	15	16	14	15		7	6	6	6
	10	16	16	16	14		6	7	5	7
	11	16	15	16	12		7	11	6	8
	12	16	12	24	11		5	8	8	5
	13	25	13	25	11		11	9	6	5
	14	30	17	16	12		10	5	8	6
	15	25	16	14	11		15	5	7	6
	16	27	14	16	11		5	10	5	7
	17	16	33	15	14		10	8	6	8
	18	18	13	16	27		5	7	2	8
	19	26	14	15	25		11	8	4	7
	20	15	10	13	27		12	11	5	11
	21	16	17	15	29		13	11	6	6
	22	13	13	14	25		5	10	4	9
	23	20	14	13	26		6	9	9	8
	24	29	15	14	25		8	12	5	8
	25	14	31	28	28		6	8	4	8
	26	16	32	22	24		10	7	5	13
	27	19	29	31	26		10	8	7	9
	28	18	31	25	25			9	8	5
	29	17	31	24	25			7	9	9
	30	24	25	30	22			7		8
	31	22	30	32	25					7
	32	25	32	19
	33	18	30	30
	34	17	29	27
	35	19		27
		20.0571	19.6765	19	18.4839		9.48148	8.26667	6.06897	7.16129

## Sheet: Extended data 8H
	Vehicle						DZNeP
	replicate 1	replicate 2	replicate 3	replicate 4	replicate 5		replicate 1	replicate 2	replicate 3	replicate 4	replicate 5
	Male	Male	Male	Female	Female		Male	Female	Male	Female	Male
	13.16	12.8857	16.7419	15.9231	17.2258		6.78788	6.96	8.54286	6.84	6.40625

## Sheet: Extended data 8I
	Vehicle					DZNeP
	replicate 1	replicate 2	replicate 3	replicate 4		replicate 1	replicate 2	replicate 3	replicate 4
	Male	Female	Male	Male		Male	Male	Female	Male
	20.0571	19.6765	19	18.4839		9.48148	8.26667	6.06897	7.16129
