# Supplementary material for: Metabolic profiling stratifies colorectal cancer and reveals adenosylhomocysteinase as a therapeutic target
Source: Nat Metab. 2023 Aug 14;5(8):1303–18. doi: 10.1038/s42255-023-00857-0 (PMC10447251; doi:10.1038/s42255-023-00857-0)
Supplement: Supplementary file 13 — Statistical source data. [file 42255_2023_857_MOESM13_ESM.xlsx]

## Sheet: Extended data 9A
		Vehicle				DZNeP
		Male	Male	Male		Male	Male	Male
		replicate 1	replicate 2	replicate 3		replicate 1	replicate 2	replicate 3
	1	7	12	16		3	13	9
	2	4	6	14		7	7	10
	3	5	7	6		7	13	6
	4	13	10	5		9	15	6
	5	9	8	5		9	12	8
	6	8	14	6		11	7	7
	7	4	12	8		10	6	9
	8	7	10	9		11	12	10
	9	10	6	5		6	15	10
	10	10	10	11		10	10	10
	11	8	8	10		9	14	7
	12	5	6	5		10	11	4
	13	3	7	4		8	12	5
	14	7	7	8		9	7	6
	15	5	6	6		8	11	8
	16	6	14	10		11	7	9
	17	10	3	6		17	11	7
	18	8	13	8		9	8	5
	19	4	8	5		12	9	8
	20	4	9	8		10	10	12
	21	7	9	7		7	12	12
	22	5	8	5		10	15	10
	23	6	11	5		13	17	10
	24	7	8	7		9	13	8
	25	5	6	4		7	8	9
		6.68	8.72	7.32		9.28	11	8.2

## Sheet: Extended data 9B
	Vehicle				DZNeP
	Male	Male	Male		Male	Male	Male
	replicate 1	replicate 2	replicate 3		replicate 1	replicate 2	replicate 3
	6.68	8.72	7.32		9.28	11	8.2

## Sheet: Extended data 9C
		Vehicle				DZNeP
		Male	Male	Male		Male	Male	Male
		replicate 1	replicate 2	replicate 3		replicate 1	replicate 2	replicate 3
	1	0	2	3		5	6	4
	2	5	3	4		5	8	4
	3	4	3	3		3	4	4
	4	4	4	4		5	5	5
	5	3	4	4		6	5	5
	6	4	2	4		6	5	5
	7	3	5	3		5	5	4
	8	4	4	4		5	4	4
	9	4	4	3		5	3	7
	10	3	3	2		4	5	4
	11	4	3	5		4	5	5
	12	5	3	3		3	3	5
	13	3	3	2		4	4	5
	14	3	1	4		4	5	5
	15	5	2	3		4	6	5
	16	4	2	3		5	4	4
	17	4	1	3		5	5	4
	18	4	1	3		2	5	4
	19	2	1	3		7	5	7
	20	5	3	5		6	3	4
	21	3	2	4		6	3	5
	22	5	2	5		5	4	4
	23	2	2	4		3	4	7
	24	3	3	4		4	4	5
	25	3	3	4		4	3	5
	26	5	3	5		4	3	4
	27	3	1	3		5	4	4
	28	2	3	5		5	3	4
	29	5	2	2		3		3
	30	5	3	2		4		5
	31	4	2	3		4		6
	32		3	5				5
	33			3				5
	34			2				4
	35							7

## Sheet: Extended data9D
	Vehicle				DZNeP
	Male	Male	Male		Male	Male	Male
	replicate 1	replicate 2	replicate 3		replicate 1	replicate 2	replicate 3
	3.64516	2.59375	3.5		4.51613	4.39286	4.77143

## Sheet: Extended data 9E
			Sex	Olfm4	Lgr5
	Vehicle	replicate 1	Male	16.6662	25.7713
		replicate 2	Female	14.1399	31.5934
		replicate 3	Male	17.2031	22.2912
		replicate 4	Male	14.4621	29.2254
	DZNeP	replicate 1	Male	3.56665	4.97925
		replicate 2	Male	6.23043	16.0401
		replicate 3	Female	3.39056	16.2459
		replicate 4	Male	6.46548	18.5675

## Sheet: Extended data 9F-G
		Vehicle				DZNeP
		replicate 1	replicate 2	replicate 3	replicate 4	replicate 1	replicate 2	replicate 3	replicate 4	replicate 5
		GSM7169644	GSM7169645	GSM7169646	GSM7169647	GSM7169639	GSM7169640	GSM7169641	GSM7169642	GSM7169643
		Male	Male	Female	Female	Male	Male	Female	Male	Female
	Gene Symbol	A_veh.1	A_veh.2	A_veh.3	A_veh.4	A_DZNeP.1	A_DZNeP.2	A_DZNeP.3	A_DZNeP.4	A_DZNeP.5	log2FoldChange	padj	minus log10 padj
ENSMUSG00000073940	Hbb-bt	30.0751	8.22226	21.292	9.4551	0	1.03932	0	0	0	-6.0293	2.85e-06	5.54524
ENSMUSG00000052305	Hbb-bs	140.709	63.7225	151.072	61.9834	1.86866	1.03932	0	3.86212	1.68268	-5.92288	1.13e-18	17.9459
ENSMUSG00000069919	Hba-a1	30.0751	9.25004	14.1947	9.4551	0.934332	0	0	0.965531	0	-5.3185	3.55e-05	4.44952
ENSMUSG00000069917	Hba-a2	15.0376	8.22226	12.1668	3.1517	0.934332	0	0	0	0	-5.19019	0.000161243	3.79252
ENSMUSG00000094478	Igkv3-3	8.5929	0	146.002	6.3034	0.934332	0	1.04657	5.79319	0	-4.69526	NA	#VALUE!
ENSMUSG00000095866	Ighv2-4	0	1.02778	0	34.6687	0.934332	0	1.04657	0	0	-4.50128	NA	#VALUE!
ENSMUSG00000103295	Scp2-ps1	4.29645	6.1667	3.04171	0	0	0	0	0	0	-4.2538	NA	#VALUE!
ENSMUSG00000026787	Gad2	4.29645	5.13891	5.06952	4.20227	0	0	1.04657	0	0	-4.14716	NA	#VALUE!
ENSMUSG00000058260	Serpina9	3.22234	6.1667	2.02781	0	0	0	0	0	0	-4.01168	NA	#VALUE!
ENSMUSG00000083539	Gm12466	3.22234	5.13891	3.04171	0	0	0	0	0	0	-4.01021	NA	#VALUE!
ENSMUSG00000099591	Gm17969	3.22234	3.08335	2.02781	7.35397	0	0	0	0.965531	0	-3.89086	NA	#VALUE!
ENSMUSG00000064336	mt-Tf	11.8152	8.22226	8.11123	6.3034	0	0	3.13971	0	0	-3.87564	0.00316638	2.49944
ENSMUSG00000029151	Slc30a3	3.22234	3.08335	1.0139	2.10113	0	0	0	0	0	-3.73205	NA	#VALUE!
ENSMUSG00000064495	Gm24313	1.07411	2.05557	4.05562	2.10113	0	0	0	0	0	-3.71601	NA	#VALUE!
ENSMUSG00000030109	Slc6a12	1.07411	2.05557	5.06952	1.05057	0	0	0	0	0	-3.71116	NA	#VALUE!
ENSMUSG00000115004	Gm48920	3.22234	5.13891	0	5.25283	0	1.03932	0	0	0	-3.68648	NA	#VALUE!
ENSMUSG00000039059	Hrh3	6.44467	3.08335	4.05562	6.3034	0.934332	0	0	0.965531	0	-3.65531	NA	#VALUE!
ENSMUSG00000116748	Gm7295	3.22234	0	0	5.25283	0	0	0	0	0	-3.57892	NA	#VALUE!
ENSMUSG00000113109	Gm7712	5.37056	2.05557	2.02781	3.1517	0	0	1.04657	0	0	-3.5734	NA	#VALUE!
ENSMUSG00000101652	Gm6060	1.07411	2.05557	3.04171	2.10113	0	0	0	0	0	-3.54862	NA	#VALUE!
ENSMUSG00000099432	Gm18849	1.07411	5.13891	4.05562	1.05057	0	1.03932	0	0	0	-3.42561	NA	#VALUE!
ENSMUSG00000063804	Lin28b	2.14822	3.08335	0	2.10113	0	0	0	0	0	-3.3709	NA	#VALUE!
ENSMUSG00000087303	Lipo2	1.07411	0	4.05562	2.10113	0	0	0	0	0	-3.35388	NA	#VALUE!
ENSMUSG00000060445	Sycp2	0	2.05557	3.04171	2.10113	0	0	0	0	0	-3.34865	NA	#VALUE!
ENSMUSG00000111868	Gm47398	6.44467	5.13891	3.04171	1.05057	0	0	0	1.93106	0	-3.31307	NA	#VALUE!
ENSMUSG00000103658	Gm37201	2.14822	5.13891	1.0139	2.10113	0	0	1.04657	0	0	-3.30007	NA	#VALUE!
ENSMUSG00000107653	Gm31520	19.334	10.2778	14.1947	13.6574	0.934332	1.03932	5.23284	0.965531	0	-3.19795	0.000249888	3.60225
ENSMUSG00000101814	Gm17807	21.4822	2.05557	1.0139	30.4664	0	0	4.18627	0.965531	2.52403	-3.16311	0.0248566	1.60456
ENSMUSG00000108163	Gm44431	3.22234	0	1.0139	2.10113	0	0	0	0	0	-3.15846	NA	#VALUE!
ENSMUSG00000083416	Gm15378	2.14822	3.08335	1.0139	3.1517	0	0	0	0	0.841342	-3.15199	NA	#VALUE!
ENSMUSG00000110200	Gm45316	1.07411	0	1.0139	4.20227	0	0	0	0	0	-3.14959	NA	#VALUE!
ENSMUSG00000100141	Gm6445	2.14822	1.02778	1.0139	2.10113	0	0	0	0	0	-3.14884	NA	#VALUE!
ENSMUSG00000024365	Cyp21a1	2.14822	2.05557	2.02781	0	0	0	0	0	0	-3.13816	NA	#VALUE!
ENSMUSG00000030048	Gkn3	169.71	161.362	70.9733	53.5789	10.2777	7.27525	16.7451	30.897	4.20671	-3.04205	2.14e-07	6.66891
ENSMUSG00000117370	Gm6235	13.9635	19.5279	14.1947	73.5397	0	0	18.8382	0	0	-3.01473	0.302579	0.519162
ENSMUSG00000005696	Sh2d1a	3.22234	1.02778	2.02781	2.10113	0	0	0	0	0.841342	-2.98516	NA	#VALUE!
ENSMUSG00000110504	Gm45797	2.14822	3.08335	4.05562	3.1517	0	0	1.04657	0	0.841342	-2.9827	NA	#VALUE!
ENSMUSG00000052658	5830454E08Rik	1.07411	6.1667	3.04171	2.10113	0.934332	0	0	0	0.841342	-2.97778	NA	#VALUE!
ENSMUSG00000113011	Gm1995	2.14822	7.19448	3.04171	0	0	1.03932	1.04657	0	0	-2.97693	NA	#VALUE!
ENSMUSG00000083783	Gm12739	1.07411	1.02778	4.05562	2.10113	0	0	0	0	0.841342	-2.9701	NA	#VALUE!
ENSMUSG00000096638	Ighv2-9	5.37056	27.7501	46.6396	14.7079	8.40899	4.15728	2.09314	0.965531	0	-2.92785	0.00274415	2.56159
ENSMUSG00000115748	Gm49093	3.22234	1.02778	0	1.05057	0	0	0	0	0	-2.8998	NA	#VALUE!
ENSMUSG00000105231	Iglj3	2.14822	1.02778	1.0139	1.05057	0	0	0	0	0	-2.8853	NA	#VALUE!
ENSMUSG00000065752	Gm23344	2.14822	1.02778	2.02781	0	0	0	0	0	0	-2.87759	NA	#VALUE!
ENSMUSG00000093669	Gm9399	1.07411	2.05557	1.0139	1.05057	0	0	0	0	0	-2.87566	NA	#VALUE!
ENSMUSG00000070594	Gm4788	1.07411	0	3.04171	1.05057	0	0	0	0	0	-2.86895	NA	#VALUE!
ENSMUSG00000101240	Gm28266	0	3.08335	1.0139	1.05057	0	0	0	0	0	-2.86472	NA	#VALUE!
ENSMUSG00000112442	Gm47992	1.07411	1.02778	3.04171	0	0	0	0	0	0	-2.86366	NA	#VALUE!
ENSMUSG00000024771	Lipk	0	2.05557	2.02781	1.05057	0	0	0	0	0	-2.86162	NA	#VALUE!
ENSMUSG00000097282	5031415H12Rik	6.44467	0	4.05562	5.25283	0	0	0	1.93106	0.841342	-2.79281	NA	#VALUE!
ENSMUSG00000105261	Gm43333	3.22234	3.08335	1.0139	0	0	0	1.04657	0	0	-2.79129	NA	#VALUE!
ENSMUSG00000085610	Gm14747	1.07411	3.08335	1.0139	2.10113	0	0	1.04657	0	0	-2.78428	NA	#VALUE!
ENSMUSG00000083507	Gm12842	2.14822	3.08335	2.02781	0	0	0	0	0.965531	0	-2.78202	NA	#VALUE!
ENSMUSG00000103939	Ighv3-4	42.9645	0	0	0	3.73733	1.03932	2.09314	0.965531	0	-2.7789	NA	#VALUE!
ENSMUSG00000076575	Igkv7-33	4.29645	20.5557	2.02781	0	1.86866	1.03932	2.09314	0	0	-2.77475	0.106927	0.970911
ENSMUSG00000047363	Cstad	1.07411	4.11113	2.02781	0	0	1.03932	0	0	0	-2.7747	NA	#VALUE!
ENSMUSG00000076665	Ighv7-1	17.1858	114.084	37.5144	16.8091	3.73733	18.7078	5.23284	5.79319	0.841342	-2.77391	0.00154321	2.81157
ENSMUSG00000109798	Gm5996	2.14822	4.11113	1.0139	8.40453	0	1.03932	0	0.965531	0.841342	-2.77137	NA	#VALUE!
ENSMUSG00000029320	1700016H13Rik	1.07411	2.05557	4.05562	0	0	0	1.04657	0	0	-2.77031	NA	#VALUE!
ENSMUSG00000081965	Gm11620	7.51879	8.22226	8.11123	7.35397	0	1.03932	2.09314	1.93106	0.841342	-2.7523	0.00587073	2.23131
ENSMUSG00000105048	Gm42966	4.29645	3.08335	2.02781	1.05057	0	0	0	1.93106	0	-2.72865	NA	#VALUE!
ENSMUSG00000006574	Slc4a1	3.22234	3.08335	3.04171	1.05057	0	0	1.04657	0.965531	0	-2.72263	NA	#VALUE!
ENSMUSG00000049709	Nlrp10	3.22234	3.08335	3.04171	1.05057	0	0	0	1.93106	0	-2.72253	NA	#VALUE!
ENSMUSG00000050150	Slc9b1	1.07411	6.1667	2.02781	1.05057	0	0	0	0	1.68268	-2.714	NA	#VALUE!
ENSMUSG00000066620	Gm4883	55.8538	65.7781	63.8759	73.5397	0.934332	0	48.1422	0.965531	0	-2.6978	0.241247	0.617538
ENSMUSG00000111600	Gm8049	8.5929	3.08335	4.05562	4.20227	1.86866	0	2.09314	0	0	-2.68033	0.0570929	1.24342
ENSMUSG00000083014	Gm11764	4.29645	4.11113	5.06952	1.05057	0	0	1.04657	0.965531	0.841342	-2.6629	NA	#VALUE!
ENSMUSG00000113934	Gm48609	7.51879	4.11113	7.09733	5.25283	0	0	3.13971	0	1.68268	-2.64209	0.036041	1.4432
ENSMUSG00000100555	Gm8173	21.4822	9.25004	7.09733	14.7079	0	1.03932	7.32598	0.965531	1.68268	-2.60635	0.00715189	2.14558
ENSMUSG00000082870	Gm12165	7.51879	5.13891	2.02781	4.20227	1.86866	0	2.09314	0	0	-2.60178	0.0730178	1.13657
ENSMUSG00000086373	Gm11978	5.37056	3.08335	1.0139	0	0	1.03932	1.04657	0	0	-2.58337	NA	#VALUE!
ENSMUSG00000032278	Paqr5	13.9635	10.2778	9.12514	4.20227	0	3.11796	4.18627	0	0.841342	-2.57699	0.0155766	1.80753
ENSMUSG00000065036	Gm22362	2.14822	1.02778	0	1.05057	0	0	0	0	0	-2.57357	NA	#VALUE!
ENSMUSG00000024936	Kcnk7	2.14822	1.02778	3.04171	3.1517	0	0	0	0.965531	0.841342	-2.57181	NA	#VALUE!
ENSMUSG00000084918	Gm12708	2.14822	2.05557	0	0	0	0	0	0	0	-2.56801	NA	#VALUE!
ENSMUSG00000112571	Gm48207	1.07411	1.02778	0	2.10113	0	0	0	0	0	-2.56701	NA	#VALUE!
ENSMUSG00000102301	Ighv8-2	1.07411	3.08335	0	2.10113	0	0	0	0	0.841342	-2.56617	NA	#VALUE!
ENSMUSG00000097011	Gm4651	9.66701	9.25004	2.02781	6.3034	0.934332	1.03932	2.09314	0	1.68268	-2.5638	0.0244948	1.61093
ENSMUSG00000026818	Cel	2.14822	1.02778	1.0139	0	0	0	0	0	0	-2.56324	NA	#VALUE!
ENSMUSG00000112326	Gm19624	1.07411	0	1.0139	2.10113	0	0	0	0	0	-2.56308	NA	#VALUE!
ENSMUSG00000083242	Gm15659	7.51879	6.1667	5.06952	8.40453	0	0	2.09314	1.93106	1.68268	-2.56272	0.0180405	1.74375
ENSMUSG00000102664	Gm38380	1.07411	1.02778	2.02781	2.10113	0	0	0	0.965531	0	-2.56148	NA	#VALUE!
ENSMUSG00000044176	Spink10	2.14822	2.05557	2.02781	0	0	0	0	0.965531	0	-2.56132	NA	#VALUE!
ENSMUSG00000083573	Gm7312	1.07411	2.05557	0	1.05057	0	0	0	0	0	-2.56059	NA	#VALUE!
ENSMUSG00000083794	Gm16123	2.14822	1.02778	3.04171	0	0.934332	0	0	0	0	-2.55878	NA	#VALUE!
ENSMUSG00000096833	Igkv4-55	384.532	24.6668	18.2503	70.388	29.8986	29.101	32.4436	6.75872	7.57208	-2.55818	0.0386627	1.41271
ENSMUSG00000010044	Zmynd10	1.07411	1.02778	1.0139	1.05057	0	0	0	0	0	-2.5566	NA	#VALUE!
ENSMUSG00000080842	Gm15400	1.07411	1.02778	1.0139	1.05057	0	0	0	0	0	-2.5566	NA	#VALUE!
ENSMUSG00000113931	Gm5928	1.07411	1.02778	1.0139	1.05057	0	0	0	0	0	-2.5566	NA	#VALUE!
ENSMUSG00000039337	Tex19.2	0	3.08335	1.0139	2.10113	0	0	0	0.965531	0	-2.55546	NA	#VALUE!
ENSMUSG00000090125	Pou3f1	1.07411	2.05557	3.04171	0	0	0	0	0	0.841342	-2.55052	NA	#VALUE!
ENSMUSG00000083335	Gm13397	1.07411	2.05557	1.0139	0	0	0	0	0	0	-2.55019	NA	#VALUE!
ENSMUSG00000078592	Gm4609	0	1.02778	1.0139	2.10113	0	0	0	0	0	-2.55003	NA	#VALUE!
ENSMUSG00000107288	Gm42903	0	1.02778	1.0139	2.10113	0	0	0	0	0	-2.55003	NA	#VALUE!
ENSMUSG00000055003	Lrtm2	0	2.05557	1.0139	1.05057	0	0	0	0	0	-2.54355	NA	#VALUE!
ENSMUSG00000113506	Gm49377	0	2.05557	1.0139	1.05057	0	0	0	0	0	-2.54355	NA	#VALUE!
ENSMUSG00000031170	Slc38a5	0	1.02778	2.02781	1.05057	0	0	0	0	0	-2.53957	NA	#VALUE!
ENSMUSG00000069607	Cd300ld3	0	1.02778	2.02781	1.05057	0	0	0	0	0	-2.53957	NA	#VALUE!
ENSMUSG00000113102	A930040O22Rik	0	1.02778	2.02781	1.05057	0	0	0	0	0	-2.53957	NA	#VALUE!
ENSMUSG00000117388	Gm6496	0	1.02778	2.02781	1.05057	0	0	0	0	0	-2.53957	NA	#VALUE!
ENSMUSG00000108304	Gm4607	0	3.08335	1.0139	0	0	0	0	0	0	-2.53548	NA	#VALUE!
ENSMUSG00000036083	Slc17a3	0	2.05557	2.02781	0	0	0	0	0	0	-2.53126	NA	#VALUE!
ENSMUSG00000061615	Hist1h2ab	0	2.05557	2.02781	0	0	0	0	0	0	-2.53126	NA	#VALUE!
ENSMUSG00000086191	Zfp652os	0	1.02778	3.04171	0	0	0	0	0	0	-2.52683	NA	#VALUE!
ENSMUSG00000094509	Ighv14-1	128.893	27.7501	95.307	3.1517	42.0449	2.07864	3.13971	4.82765	3.36537	-2.52148	0.107885	0.967039
ENSMUSG00000062464	Cyp4f37	3.22234	24.6668	4.05562	7.35397	0.934332	2.07864	3.13971	0.965531	1.68268	-2.49774	0.0207833	1.68229
ENSMUSG00000112755	Gm46190	9.66701	6.1667	3.04171	7.35397	0	2.07864	2.09314	0.965531	0.841342	-2.48996	0.0250343	1.60146
ENSMUSG00000096078	Ighv1-62-2	22.5564	0	17.2364	175.445	3.73733	6.23593	5.23284	6.75872	26.0816	-2.48101	0.161292	0.792386
ENSMUSG00000089839	Rps19-ps11	1.07411	6.1667	5.06952	4.20227	1.86866	1.03932	0	0	0.841342	-2.44181	NA	#VALUE!
ENSMUSG00000034774	Dsg1c	4.29645	4.11113	2.02781	2.10113	0	0	0	2.89659	0	-2.43793	NA	#VALUE!
ENSMUSG00000109757	Gm7128	16.1117	10.2778	11.1529	8.40453	0.934332	1.03932	4.18627	2.89659	1.68268	-2.43515	0.00212764	2.6721
ENSMUSG00000031736	Crnde	3.22234	2.05557	3.04171	4.20227	0.934332	0	1.04657	0.965531	0	-2.43208	NA	#VALUE!
ENSMUSG00000085633	Bloc1s6os	5.37056	4.11113	4.05562	3.1517	0	3.11796	0	0	0.841342	-2.42717	NA	#VALUE!
ENSMUSG00000096461	Igkv14-130	0	28.7779	11.1529	1.05057	0	0	1.04657	0	8.41342	-2.42176	0.442958	0.353637
ENSMUSG00000106484	Gm17833	5.37056	1.02778	1.0139	1.05057	0	0	0	0.965531	0.841342	-2.41833	NA	#VALUE!
ENSMUSG00000081317	Gm12757	2.14822	3.08335	4.05562	3.1517	0.934332	0	2.09314	0	0	-2.41274	NA	#VALUE!
ENSMUSG00000023192	Grm2	2.14822	3.08335	2.02781	1.05057	0	0	1.04657	0.965531	0	-2.3998	NA	#VALUE!
ENSMUSG00000044062	Plekhd1os	1.07411	4.11113	2.02781	1.05057	0.934332	0	0	0.965531	0	-2.39427	NA	#VALUE!
ENSMUSG00000078128	Gm2178	0	3.08335	2.02781	3.1517	0	0	2.09314	0	0	-2.39302	NA	#VALUE!
ENSMUSG00000110361	Gm8291	1.07411	2.05557	4.05562	1.05057	0	0	0	0	1.68268	-2.39003	NA	#VALUE!
ENSMUSG00000113964	Gm48667	0	1.02778	4.05562	3.1517	0	0	1.04657	0.965531	0	-2.3898	NA	#VALUE!
ENSMUSG00000068631	Gm7676	8.5929	5.13891	9.12514	42.0227	1.86866	3.11796	6.27941	1.93106	2.52403	-2.38081	0.0106568	1.97237
ENSMUSG00000117556	Gm18948	13.9635	17.4723	18.2503	16.8091	1.86866	1.03932	12.5588	0.965531	0	-2.37492	0.017377	1.76002
ENSMUSG00000109899	Gm6012	10.7411	16.4445	19.2642	27.3147	0.934332	3.11796	8.37255	5.79319	0	-2.37399	0.00366607	2.4358
ENSMUSG00000112413	Gm6867	234.156	272.362	156.141	239.529	23.3583	14.5505	142.333	19.3106	21.0336	-2.35641	0.00897995	2.04673
ENSMUSG00000093800	Gm20796	4.29645	2.05557	4.05562	5.25283	1.86866	0	1.04657	0.965531	0	-2.34337	NA	#VALUE!
ENSMUSG00000104533	Igkv5-40-1	5.37056	0	0	0	0	0	1.04657	0	0	-2.3411	NA	#VALUE!
ENSMUSG00000096108	Ighv11-2	7.51879	1.02778	2.02781	189.102	0	2.07864	0	47.311	0	-2.33732	NA	#VALUE!
ENSMUSG00000068962	Zfp114	4.29645	0	0	1.05057	0	1.03932	0	0	0	-2.33329	NA	#VALUE!
ENSMUSG00000030160	Tmem52b	3.22234	5.13891	3.04171	4.20227	0	1.03932	1.04657	1.93106	0	-2.32552	NA	#VALUE!
ENSMUSG00000115658	Gm19829	7.51879	6.1667	2.02781	7.35397	0.934332	1.03932	2.09314	0	1.68268	-2.32292	0.0465559	1.33203
ENSMUSG00000044689	Gm13749	1.07411	0	0	4.20227	0	0	0	0	0.841342	-2.31734	NA	#VALUE!
ENSMUSG00000071516	Hist1h2ai	2.14822	1.02778	0	2.10113	0	0	0	0	0.841342	-2.31583	NA	#VALUE!
ENSMUSG00000111528	Gm39460	3.22234	1.02778	1.0139	0	0	0	0	0	0.841342	-2.31321	NA	#VALUE!
ENSMUSG00000106706	C530043K16Rik	3.22234	1.02778	1.0139	0	0	0	0	0.965531	0	-2.31318	NA	#VALUE!
ENSMUSG00000096515	Igkv14-100	574.65	13.3612	6.08342	23.1125	0.934332	8.31457	18.8382	126.485	0.841342	-2.31167	NA	#VALUE!
ENSMUSG00000079444	Gm21981	3.22234	0	2.02781	0	0	0	0	0	0.841342	-2.31107	NA	#VALUE!
ENSMUSG00000097515	1700040D17Rik	2.14822	0	2.02781	1.05057	0	0	0	0	0.841342	-2.30528	NA	#VALUE!
ENSMUSG00000098552	Gm27217	1.07411	1.02778	1.0139	2.10113	0	1.03932	0	0	0	-2.30312	NA	#VALUE!
ENSMUSG00000056877	Rps15a-ps1	1.07411	3.08335	0	1.05057	0	1.03932	0	0	0	-2.30152	NA	#VALUE!
ENSMUSG00000031142	Cacna1f	2.14822	1.02778	2.02781	0	0	0	0	0.965531	0	-2.30054	NA	#VALUE!
ENSMUSG00000108060	4921529L05Rik	1.07411	0	2.02781	2.10113	0	0	1.04657	0	0	-2.30043	NA	#VALUE!
ENSMUSG00000090036	Gm15900	3.22234	4.11113	1.0139	3.1517	0	0	1.04657	1.93106	0	-2.3004	NA	#VALUE!
ENSMUSG00000112893	Gm9583	6.44467	4.11113	5.06952	7.35397	0.934332	1.03932	2.09314	1.93106	0	-2.29904	0.0394493	1.40396
ENSMUSG00000085601	Gm4969	1.07411	2.05557	1.0139	1.05057	0	0	1.04657	0	0	-2.29884	NA	#VALUE!
ENSMUSG00000107370	Gm43588	1.07411	2.05557	1.0139	1.05057	0	0	1.04657	0	0	-2.29884	NA	#VALUE!
ENSMUSG00000084373	Rps2-ps4	1.07411	2.05557	1.0139	1.05057	0	0	0	0.965531	0	-2.29883	NA	#VALUE!
ENSMUSG00000020639	Pfn4	0	1.02778	1.0139	3.1517	0	0	1.04657	0	0	-2.29847	NA	#VALUE!
ENSMUSG00000041523	Upk2	0	1.02778	1.0139	3.1517	0.934332	0	0	0	0	-2.29846	NA	#VALUE!
ENSMUSG00000115039	Gm7043	1.07411	1.02778	2.02781	1.05057	0.934332	0	0	0	0	-2.29618	NA	#VALUE!
ENSMUSG00000104667	Gm4961	3.22234	1.02778	2.02781	5.25283	0.934332	0	2.09314	0	0	-2.29448	NA	#VALUE!
ENSMUSG00000114744	Gm38409	1.07411	3.08335	1.0139	0	0.934332	0	0	0	0	-2.29375	NA	#VALUE!
ENSMUSG00000115426	Gm19510	0	2.05557	1.0139	2.10113	0	0	0	0	0.841342	-2.29374	NA	#VALUE!
ENSMUSG00000082514	Gm11452	2.14822	5.13891	1.0139	3.1517	0.934332	0	2.09314	0	0	-2.28756	NA	#VALUE!
ENSMUSG00000106682	Gm42648	0	2.05557	2.02781	1.05057	0	0	0	0.965531	0	-2.28609	NA	#VALUE!
ENSMUSG00000089661	Mia	1.07411	0	4.05562	0	0	0	0	0.965531	0	-2.28329	NA	#VALUE!
ENSMUSG00000042425	Frmpd3	0	1.02778	4.05562	0	0	1.03932	0	0	0	-2.27253	NA	#VALUE!
ENSMUSG00000115283	Gm49252	8.5929	1.02778	4.05562	5.25283	0.934332	1.03932	3.13971	0	0	-2.25919	0.123412	0.908643
ENSMUSG00000086049	Gm12735	4.29645	0	2.02781	4.20227	0.934332	0	0	0	1.68268	-2.24775	NA	#VALUE!
ENSMUSG00000102364	Ighv8-5	4.29645	7.19448	1.0139	2.10113	1.86866	0	2.09314	0	0	-2.22905	NA	#VALUE!
ENSMUSG00000051920	Rspo2	1.07411	6.1667	3.04171	0	0	0	0	0.965531	1.68268	-2.219	NA	#VALUE!
ENSMUSG00000097129	4930507D05Rik	2.14822	2.05557	0	3.1517	0.934332	0	0	0.965531	0	-2.2189	NA	#VALUE!
ENSMUSG00000103554	Ighv1-35	1.07411	0	0	21.0113	0	0	0	0	5.8894	-2.2146	0.669986	0.173934
ENSMUSG00000084169	Gm12240	2.14822	2.05557	1.0139	2.10113	0	0	2.09314	0	0	-2.21358	NA	#VALUE!
ENSMUSG00000029829	Tmem213	3.22234	0	3.04171	1.05057	0	0	0	0.965531	0.841342	-2.21311	NA	#VALUE!
ENSMUSG00000117643	Gm9390	2.14822	2.05557	2.02781	1.05057	0	0	0	0	1.68268	-2.20851	NA	#VALUE!
ENSMUSG00000076463	Trbv3	1.07411	3.08335	1.0139	2.10113	0	0	1.04657	0	0.841342	-2.20737	NA	#VALUE!
ENSMUSG00000105781	Igkv8-31	1.07411	3.08335	2.02781	1.05057	0	1.03932	0	0	0.841342	-2.20259	NA	#VALUE!
ENSMUSG00000087794	Gm25966	1.07411	3.08335	2.02781	1.05057	0.934332	0	0	0	0.841342	-2.20257	NA	#VALUE!
ENSMUSG00000081664	Gm15544	15.0376	22.6112	14.1947	13.6574	0.934332	2.07864	11.5123	2.89659	0.841342	-2.20096	0.0081882	2.08681
ENSMUSG00000081242	Gm15719	1.07411	4.11113	2.02781	3.1517	0	0	1.04657	0	1.68268	-2.20077	NA	#VALUE!
ENSMUSG00000113790	Gm17872	26.8528	9.25004	9.12514	12.6068	2.803	2.07864	9.41912	1.93106	0	-2.18608	0.0196101	1.70752
ENSMUSG00000099870	Gm7200	13.9635	7.19448	8.11123	6.3034	1.86866	1.03932	6.27941	0	0.841342	-2.18219	0.0321388	1.49297
ENSMUSG00000074665	Bpifb4	3.22234	0	0	0	0	0	0	0	0	-2.18091	NA	#VALUE!
ENSMUSG00000097078	Gm26566	3.22234	0	0	0	0	0	0	0	0	-2.18091	NA	#VALUE!
ENSMUSG00000112887	Gm47961	3.22234	1.02778	0	6.3034	0.934332	1.03932	0	0.965531	0	-2.1774	NA	#VALUE!
ENSMUSG00000112597	Gm4777	220.193	317.585	330.533	247.934	7.47466	10.3932	261.642	11.5864	17.6682	-2.17719	NA	#VALUE!
ENSMUSG00000090138	Gm3687	27.9269	21.5834	28.3893	19.9608	0	4.15728	16.7451	5.79319	0.841342	-2.17648	0.0140654	1.85185
ENSMUSG00000095812	Gm5473	2.14822	0	0	1.05057	0	0	0	0	0	-2.17102	NA	#VALUE!
ENSMUSG00000085272	Sbk3	6.44467	2.05557	2.02781	3.1517	1.86866	0	0	0.965531	0.841342	-2.17082	NA	#VALUE!
ENSMUSG00000115538	Hspd1-ps5	21.4822	24.6668	14.1947	14.7079	2.803	1.03932	13.6054	3.86212	0	-2.16564	0.017413	1.75913
ENSMUSG00000062518	Zfp534	2.14822	6.1667	1.0139	1.05057	0	0	2.09314	0	0.841342	-2.16375	NA	#VALUE!
ENSMUSG00000047841	Fndc11	2.14822	1.02778	0	0	0	0	0	0	0	-2.16202	NA	#VALUE!
ENSMUSG00000082622	Gm12632	2.14822	1.02778	0	0	0	0	0	0	0	-2.16202	NA	#VALUE!
ENSMUSG00000082043	Gm12848	23.6305	26.7223	40.5562	36.7698	0	2.07864	25.1176	2.89659	5.8894	-2.16191	0.0220685	1.65623
ENSMUSG00000082605	Gm16148	1.07411	0	0	2.10113	0	0	0	0	0	-2.16177	NA	#VALUE!
ENSMUSG00000086428	Gm15199	1.07411	0	0	2.10113	0	0	0	0	0	-2.16177	NA	#VALUE!
ENSMUSG00000112007	Gm18119	1.07411	0	0	2.10113	0	0	0	0	0	-2.16177	NA	#VALUE!
ENSMUSG00000081640	Rplp0-ps1	114.93	130.528	88.2096	110.31	35.5046	27.0224	5.23284	27.0349	28.6056	-2.1612	2.8e-08	7.55345
ENSMUSG00000085238	4930479D17Rik	2.14822	0	1.0139	0	0	0	0	0	0	-2.15648	NA	#VALUE!
ENSMUSG00000025270	Alas2	10.7411	10.2778	27.3754	6.3034	0	0	5.23284	6.75872	3.36537	-2.15646	0.0359921	1.44379
ENSMUSG00000096001	2610528A11Rik	2.14822	10.2778	3.04171	2.10113	0	2.07864	2.09314	0.965531	0	-2.15413	0.149976	0.823977
ENSMUSG00000029235	Pdcl2	0	0	0	3.1517	0	0	0	0	0	-2.15265	NA	#VALUE!
ENSMUSG00000052403	Fcnaos	0	0	0	3.1517	0	0	0	0	0	-2.15265	NA	#VALUE!
ENSMUSG00000078601	Gm12525	1.07411	1.02778	0	1.05057	0	0	0	0	0	-2.15182	NA	#VALUE!
ENSMUSG00000101028	Gm28723	1.07411	1.02778	0	1.05057	0	0	0	0	0	-2.15182	NA	#VALUE!
ENSMUSG00000106576	Gm4866	1.07411	1.02778	0	1.05057	0	0	0	0	0	-2.15182	NA	#VALUE!
ENSMUSG00000111283	E230034D01Rik	1.07411	1.02778	0	1.05057	0	0	0	0	0	-2.15182	NA	#VALUE!
ENSMUSG00000112946	Gm9280	1.07411	1.02778	0	1.05057	0	0	0	0	0	-2.15182	NA	#VALUE!
ENSMUSG00000081578	Gm12611	16.1117	23.639	12.1668	12.6068	0	0	15.6985	1.93106	0.841342	-2.14995	0.0879136	1.05594
ENSMUSG00000052316	Lrrc15	1.07411	0	1.0139	1.05057	0	0	0	0	0	-2.14667	NA	#VALUE!
ENSMUSG00000090254	Gm1965	1.07411	0	1.0139	1.05057	0	0	0	0	0	-2.14667	NA	#VALUE!
ENSMUSG00000101162	Gm26728	1.07411	0	1.0139	1.05057	0	0	0	0	0	-2.14667	NA	#VALUE!
ENSMUSG00000104641	Gm43290	1.07411	0	1.0139	1.05057	0	0	0	0	0	-2.14667	NA	#VALUE!
ENSMUSG00000112708	Gm8255	1.07411	0	1.0139	1.05057	0	0	0	0	0	-2.14667	NA	#VALUE!
ENSMUSG00000106365	Gm43568	3.22234	1.02778	4.05562	2.10113	0	2.07864	0	0.965531	0	-2.14609	NA	#VALUE!
ENSMUSG00000036110	Slc17a2	3.22234	10.2778	7.09733	3.1517	1.86866	0	2.09314	1.93106	0.841342	-2.14585	0.0602397	1.22012
ENSMUSG00000081461	Rpl30-ps11	1.07411	2.05557	0	0	0	0	0	0	0	-2.14361	NA	#VALUE!
ENSMUSG00000093552	Gm5777	1.07411	2.05557	0	0	0	0	0	0	0	-2.14361	NA	#VALUE!
ENSMUSG00000106754	Gm43101	1.07411	2.05557	0	0	0	0	0	0	0	-2.14361	NA	#VALUE!
ENSMUSG00000083847	Xlr3d-ps	0	1.02778	0	2.10113	0	0	0	0	0	-2.14336	NA	#VALUE!
ENSMUSG00000084392	Rps29-ps	0	1.02778	0	2.10113	0	0	0	0	0	-2.14336	NA	#VALUE!
ENSMUSG00000062687	Cks1brt	1.07411	3.08335	3.04171	3.1517	0	2.07864	0	0.965531	0	-2.14171	NA	#VALUE!
ENSMUSG00000027965	Olfm3	1.07411	1.02778	1.0139	0	0	0	0	0	0	-2.13825	NA	#VALUE!
ENSMUSG00000102447	Gm6621	1.07411	1.02778	1.0139	0	0	0	0	0	0	-2.13825	NA	#VALUE!
ENSMUSG00000106530	Gm42430	11.8152	13.3612	10.139	12.6068	2.803	2.07864	6.27941	1.93106	0.841342	-2.13798	0.00404297	2.3933
ENSMUSG00000097052	Snora43	0	0	1.0139	2.10113	0	0	0	0	0	-2.13777	NA	#VALUE!
ENSMUSG00000099564	Gm28729	0	0	1.0139	2.10113	0	0	0	0	0	-2.13777	NA	#VALUE!
ENSMUSG00000028654	Mycl	842.104	858.198	528.244	688.121	156.033	96.6569	203.034	292.556	83.2929	-2.13283	5.47e-06	5.26211
ENSMUSG00000064340	mt-Tl1	400.644	356.641	384.27	536.84	19.621	69.6345	322.343	20.2761	47.1152	-2.13198	0.0472642	1.32547
ENSMUSG00000117453	Gm2424	16.1117	11.3056	10.139	2.10113	0	0	11.5123	0	0	-2.13193	0.250605	0.60101
ENSMUSG00000117234	Gm7818	5.37056	3.08335	1.0139	1.05057	0	0	3.13971	0	0	-2.12705	NA	#VALUE!
ENSMUSG00000037438	Uqcrh-ps1	11.8152	19.5279	23.3198	18.9102	1.86866	1.03932	16.7451	0.965531	0.841342	-2.12671	0.0365134	1.43755
ENSMUSG00000087968	Gm25395	0	3.08335	0	0	0	0	0	0	0	-2.12474	NA	#VALUE!
ENSMUSG00000100200	H2al1m	0	3.08335	0	0	0	0	0	0	0	-2.12474	NA	#VALUE!
ENSMUSG00000044312	Neurog3	90.2254	80.167	59.8203	89.2982	22.424	20.7864	17.7917	19.3106	11.7788	-2.12368	4.37e-13	12.3596
ENSMUSG00000091956	C2cd4b	0	0	2.02781	1.05057	0	0	0	0	0	-2.12293	NA	#VALUE!
ENSMUSG00000108806	Gm44729	0	2.05557	1.0139	0	0	0	0	0	0	-2.11934	NA	#VALUE!
ENSMUSG00000117069	Gm49894	0	2.05557	1.0139	0	0	0	0	0	0	-2.11934	NA	#VALUE!
ENSMUSG00000025328	Padi3	0	1.02778	2.02781	0	0	0	0	0	0	-2.11365	NA	#VALUE!
ENSMUSG00000105699	Gm43703	0	1.02778	2.02781	0	0	0	0	0	0	-2.11365	NA	#VALUE!
ENSMUSG00000117557	Gm50070	0	1.02778	2.02781	0	0	0	0	0	0	-2.11365	NA	#VALUE!
ENSMUSG00000048450	Msx1	197.637	166.501	99.3626	130.27	38.3076	28.0617	36.6299	35.7246	32.8123	-2.11182	1.46e-15	14.8344	link with wnt/bcat
ENSMUSG00000081715	Rps11-ps3	465.091	536.503	435.979	385.558	51.3883	45.7301	343.274	53.1042	35.3364	-2.10862	0.0213658	1.67028
ENSMUSG00000044364	Tmem74b	0	0	3.04171	0	0	0	0	0	0	-2.10747	NA	#VALUE!
ENSMUSG00000095682	Igkv3-1	31.1493	2.05557	11.1529	12.6068	3.73733	0	10.4657	0	2.52403	-2.09803	0.100548	0.997627
ENSMUSG00000082092	Gm14665	5.37056	3.08335	7.09733	8.40453	0	0	6.27941	0.965531	0	-2.09426	0.161672	0.791364
ENSMUSG00000101682	Gm29228	2.14822	4.11113	0	3.1517	0.934332	0	0	0	1.68268	-2.08921	NA	#VALUE!
ENSMUSG00000096464	Ighv2-2	10.7411	84.2782	27.3754	138.675	4.67166	4.15728	40.8162	16.414	10.9374	-2.08646	0.0762892	1.11754
ENSMUSG00000046082	Tmem174	8.5929	1.02778	12.1668	7.35397	1.86866	2.07864	2.09314	0.965531	1.68268	-2.07342	0.050303	1.29841
ENSMUSG00000102298	Gm33707	19.334	24.6668	26.3615	26.2642	1.86866	1.03932	26.1642	0	0	-2.06337	0.303391	0.517997
ENSMUSG00000082669	Gm5393	19.334	32.889	14.1947	36.7698	1.86866	0	28.2574	0.965531	0	-2.05989	0.32626	0.486437
ENSMUSG00000064441	Snord37	5.37056	6.1667	5.06952	3.1517	0	1.03932	4.18627	0.965531	0	-2.05784	0.119561	0.92241
ENSMUSG00000083270	Gm13498	68.7432	87.3615	74.015	91.3993	9.34332	7.27525	56.5147	10.6208	13.4615	-2.05597	0.000710785	3.14826
ENSMUSG00000097781	9330136K24Rik	2.14822	4.11113	1.0139	5.25283	1.86866	1.03932	0	0	0.841342	-2.0395	NA	#VALUE!
ENSMUSG00000098779	Gm8602	15.0376	19.5279	8.11123	13.6574	0	5.19661	3.13971	2.89659	5.8894	-2.03372	0.00689677	2.16135
ENSMUSG00000115207	Gm49132	12.8893	6.1667	4.05562	8.40453	2.803	1.03932	1.04657	3.86212	0.841342	-2.03302	0.0353396	1.45174
ENSMUSG00000036264	Fstl4	58.0021	44.1947	19.2642	30.4664	5.60599	4.15728	8.37255	13.5174	14.3028	-2.03288	0.000162907	3.78806
ENSMUSG00000109675	Nxpe1-ps	1.07411	5.13891	3.04171	0	0	1.03932	0	0.965531	0.841342	-2.01905	NA	#VALUE!
ENSMUSG00000100029	D7Ertd128e	2.14822	4.11113	4.05562	2.10113	0.934332	1.03932	1.04657	0	0.841342	-2.01721	NA	#VALUE!
ENSMUSG00000049939	Lrrc4	30.0751	25.6946	20.2781	21.0113	2.803	6.23593	10.4657	7.72425	3.36537	-2.01047	0.00011887	3.92493
ENSMUSG00000095197	Ighv1-59	103.115	71.9448	46.6396	22.0619	23.3583	5.19661	32.4436	4.82765	10.0961	-2.00799	0.00374422	2.42664
ENSMUSG00000058057	Mettl7a3	3.22234	0	1.0139	2.10113	0	0	2.09314	0	0	-2.00291	NA	#VALUE!
ENSMUSG00000098293	Mir6991	3.22234	1.02778	0	0	0	0	1.04657	0	0	-2.00284	NA	#VALUE!
ENSMUSG00000084077	Gm11952	7.51879	3.08335	8.11123	6.3034	0	1.03932	4.18627	1.93106	0.841342	-2.00248	0.0711105	1.14807
ENSMUSG00000102048	Gm6075	4.29645	0	2.02781	0	0	2.07864	0	0	0	-2.00182	NA	#VALUE!
ENSMUSG00000102051	Ly6a2	1.07411	0	6.08342	2.10113	1.86866	0	1.04657	0	0	-2.00096	NA	#VALUE!
ENSMUSG00000078452	Raet1d	3.22234	0	1.0139	0	0	0	1.04657	0	0	-1.99897	NA	#VALUE!
ENSMUSG00000104705	4930405N21Rik	1.07411	0	0	3.1517	0	0	0	0	0.841342	-1.99629	NA	#VALUE!
ENSMUSG00000107814	Gm35876	1.07411	0	0	3.1517	0	0	1.04657	0	0	-1.9962	NA	#VALUE!
ENSMUSG00000026147	Col9a1	6.44467	3.08335	5.06952	4.20227	0	1.03932	3.13971	1.93106	0	-1.99403	0.124125	0.906141
ENSMUSG00000114681	1700026N04Rik	2.14822	1.02778	1.0139	2.10113	0	1.03932	1.04657	0	0	-1.99333	NA	#VALUE!
ENSMUSG00000083431	Gm13437	2.14822	0	1.0139	1.05057	0	0	0	0	0.841342	-1.99121	NA	#VALUE!
ENSMUSG00000028804	Csmd2	2.14822	0	1.0139	1.05057	0	0	1.04657	0	0	-1.99112	NA	#VALUE!
ENSMUSG00000102490	Gm36985	2.14822	2.05557	0	0	0	0	0	0	0.841342	-1.98997	NA	#VALUE!
ENSMUSG00000111617	Gm47148	1.07411	3.08335	0	2.10113	0	0	2.09314	0	0	-1.98908	NA	#VALUE!
ENSMUSG00000109974	Gm2221	1.07411	1.02778	0	2.10113	0	0	0	0.965531	0	-1.98882	NA	#VALUE!
ENSMUSG00000084939	Gm830	64.4467	67.8337	34.4727	43.0732	9.34332	5.19661	21.9779	23.1727	6.73074	-1.98862	0.000129991	3.88609
ENSMUSG00000022176	Rem2	18.2599	19.5279	6.08342	14.7079	2.803	5.19661	4.18627	4.82765	1.68268	-1.98835	0.00449311	2.34745
ENSMUSG00000074240	Cib3	2.14822	1.02778	2.02781	1.05057	0	0	1.04657	0.965531	0	-1.98799	NA	#VALUE!
ENSMUSG00000112395	Gm7198	75.1879	90.4449	62.862	87.197	9.34332	18.7078	43.9559	18.3451	10.0961	-1.98759	1.67e-05	4.77676
ENSMUSG00000117578	Rpsa-ps8	2.14822	3.08335	1.0139	0	0	0	1.04657	0.965531	0	-1.98671	NA	#VALUE!
ENSMUSG00000105830	Trgj2	1.07411	2.05557	1.0139	2.10113	0	0	2.09314	0	0	-1.98664	NA	#VALUE!
ENSMUSG00000084197	Gm9089	2.14822	1.02778	1.0139	0	0.934332	0	0	0	0	-1.98541	NA	#VALUE!
ENSMUSG00000084148	Gm12380	2.14822	1.02778	1.0139	0	0	1.03932	0	0	0	-1.98539	NA	#VALUE!
ENSMUSG00000093716	Gm19815	1.07411	0	1.0139	2.10113	0.934332	0	0	0	0	-1.98529	NA	#VALUE!
ENSMUSG00000025420	Katnal2	2.14822	2.05557	2.02781	0	0.934332	0	1.04657	0	0	-1.98447	NA	#VALUE!
ENSMUSG00000116551	Gm41517	0	1.02778	0	3.1517	0	0	0	0	0.841342	-1.98335	NA	#VALUE!
ENSMUSG00000088559	Mir1981	1.07411	2.05557	0	1.05057	0	0	1.04657	0	0	-1.98305	NA	#VALUE!
ENSMUSG00000086537	Nespas	1.07411	3.08335	1.0139	1.05057	0	0	0	0	1.68268	-1.98289	NA	#VALUE!
ENSMUSG00000087075	Lbhd2	2.14822	0	2.02781	0	0	0	0	0.965531	0	-1.98217	NA	#VALUE!
ENSMUSG00000029706	Pax4	11.8152	5.13891	3.04171	10.5057	0.934332	3.11796	1.04657	2.89659	1.68268	-1.98121	0.0436715	1.3598
ENSMUSG00000035580	Kcnh8	11.8152	6.1667	11.1529	10.5057	1.86866	1.03932	6.27941	0.965531	2.52403	-1.98065	0.0186647	1.72898
ENSMUSG00000104970	Gm43137	1.07411	1.02778	1.0139	1.05057	0.934332	0	0	0	0	-1.97947	NA	#VALUE!
ENSMUSG00000062073	Gm10109	1.07411	1.02778	1.0139	1.05057	0	0	1.04657	0	0	-1.97946	NA	#VALUE!
ENSMUSG00000111888	Gm46212	0	0	1.0139	3.1517	0.934332	0	0	0	0	-1.97941	NA	#VALUE!
ENSMUSG00000110378	Gm45242	0	0	1.0139	3.1517	0	0	0	0.965531	0	-1.97941	NA	#VALUE!
ENSMUSG00000082571	Gm8737	15.0376	10.2778	12.1668	11.5562	3.73733	1.03932	8.37255	0.965531	1.68268	-1.97826	0.0132011	1.87939
ENSMUSG00000053030	Spink2	0	2.05557	2.02781	2.10113	0	0	0	0.965531	0.841342	-1.97701	NA	#VALUE!
ENSMUSG00000094191	Rpl31-ps14	1.07411	0	2.02781	1.05057	0	1.03932	0	0	0	-1.97597	NA	#VALUE!
ENSMUSG00000102809	Gm8643	1.07411	0	2.02781	1.05057	0	1.03932	0	0	0	-1.97597	NA	#VALUE!
ENSMUSG00000076646	Ighv2-6-8	1.07411	2.05557	1.0139	0	0	0	0	0	0.841342	-1.97372	NA	#VALUE!
ENSMUSG00000108822	Gm44787	0	1.02778	1.0139	2.10113	0	0	1.04657	0	0	-1.97363	NA	#VALUE!
ENSMUSG00000087575	Gm12976	0	1.02778	1.0139	2.10113	0	0	0	0	0.841342	-1.97359	NA	#VALUE!
ENSMUSG00000056032	BC018473	21.4822	7.19448	12.1668	16.8091	2.803	4.15728	2.09314	7.72425	1.68268	-1.97149	0.0075799	2.12034
ENSMUSG00000074868	Gm6478	0	3.08335	0	1.05057	0	0	1.04657	0	0	-1.97053	NA	#VALUE!
ENSMUSG00000082875	Gm12598	9.66701	6.1667	5.06952	6.3034	2.803	0	3.13971	1.93106	0.841342	-1.96993	0.0483937	1.31521
ENSMUSG00000070834	Gm13015	9.66701	16.4445	12.1668	16.8091	2.803	2.07864	10.4657	0	2.52403	-1.96948	0.0210524	1.6767
ENSMUSG00000110508	Gm8940	0	0	2.02781	2.10113	0.934332	0	0	0	0	-1.96913	NA	#VALUE!
ENSMUSG00000082810	Gm8682	10.7411	35.9724	28.3893	13.6574	2.803	3.11796	20.9314	1.93106	0	-1.96784	0.0705157	1.15171
ENSMUSG00000079356	Mettl4-ps1	0	2.05557	1.0139	1.05057	0	0	0	0.965531	0	-1.96783	NA	#VALUE!
ENSMUSG00000110502	Gm8804	7.51879	18.5001	17.2364	26.2642	0	1.03932	17.7917	2.89659	0.841342	-1.96703	0.0995725	1.00186
ENSMUSG00000036192	Rorb	1.07411	0	3.04171	0	0	0	0	0	0.841342	-1.96522	NA	#VALUE!
ENSMUSG00000083126	Gm14109	12.8893	17.4723	9.12514	13.6574	0	2.07864	12.5588	1.93106	0.841342	-1.96458	0.0595386	1.2252
ENSMUSG00000117121	Gm49902	0	1.02778	2.02781	1.05057	0	0	1.04657	0	0	-1.96431	NA	#VALUE!
ENSMUSG00000113899	Gm9595	8.5929	5.13891	5.06952	5.25283	2.803	2.07864	1.04657	0.965531	0.841342	-1.96351	0.0548391	1.26091
ENSMUSG00000106936	Gm7554	4.29645	2.05557	3.04171	5.25283	0	0	1.04657	0.965531	2.52403	-1.96089	NA	#VALUE!
ENSMUSG00000110660	Gm5362	20.4081	24.6668	14.1947	18.9102	0	4.15728	11.5123	3.86212	5.8894	-1.95558	0.00508849	2.29341
ENSMUSG00000107618	Gm6261	15.0376	21.5834	9.12514	13.6574	0.934332	0	16.7451	0.965531	0.841342	-1.95289	0.120274	0.919827
ENSMUSG00000000938	Hoxa10	0	0	6.08342	0	1.86866	0	0	0	0	-1.95261	NA	#VALUE!
ENSMUSG00000073226	Gm10482	24.7046	22.6112	27.3754	13.6574	0.934332	2.07864	11.5123	4.82765	9.25476	-1.94644	0.00413087	2.38396
ENSMUSG00000106219	5830416I19Rik	0	0	4.05562	0	0	0	1.04657	0	0	-1.94571	NA	#VALUE!
ENSMUSG00000097882	0610038B21Rik	0	0	4.05562	0	0	0	0	0.965531	0	-1.94566	NA	#VALUE!
ENSMUSG00000064343	mt-Tq	45.1127	40.0835	59.8203	37.8204	3.73733	11.4325	30.3505	8.68978	5.8894	-1.94501	0.000911113	3.04043
ENSMUSG00000101685	Gm17837	27.9269	35.9724	28.3893	28.3653	6.54033	2.07864	23.0245	2.89659	5.04805	-1.94427	0.00479971	2.31878
ENSMUSG00000106878	Gm17808	7.51879	7.19448	4.05562	14.7079	0	1.03932	7.32598	1.93106	0.841342	-1.9437	0.0867296	1.06183
ENSMUSG00000112691	Gm8681	4.29645	3.08335	5.06952	0	0	0	4.18627	0	0	-1.94027	NA	#VALUE!
ENSMUSG00000040127	Sdr9c7	3.22234	5.13891	1.0139	2.10113	0.934332	0	0	0.965531	1.68268	-1.93729	NA	#VALUE!
ENSMUSG00000081775	Gm12420	65.5209	58.5836	52.723	89.2982	9.34332	7.27525	56.5147	6.75872	7.57208	-1.93688	0.00686864	2.16313
ENSMUSG00000087317	4930466I24Rik	6.44467	2.05557	5.06952	4.20227	0	3.11796	0	1.93106	0.841342	-1.93301	0.153306	0.814442
ENSMUSG00000106268	Gm18492	5.37056	5.13891	3.04171	1.05057	0.934332	0	1.04657	1.93106	0.841342	-1.93121	NA	#VALUE!
ENSMUSG00000114234	Gm3131	9.66701	14.389	17.2364	16.8091	3.73733	0	14.652	0.965531	0	-1.92961	0.114871	0.939791
ENSMUSG00000081231	Tcp1-ps1	25.7787	30.8335	29.4032	32.5676	3.73733	2.07864	28.2574	1.93106	3.36537	-1.92917	0.0267006	1.57348
ENSMUSG00000047517	Dmbt1	1654.13	1586.9	401.506	409.721	270.022	141.348	207.221	453.8	258.292	-1.9283	0.00535609	2.27115
ENSMUSG00000020808	Pimreg	29.001	32.889	24.3337	22.0619	8.40899	2.07864	10.4657	9.65531	5.04805	-1.92782	9.33e-05	4.02991
ENSMUSG00000076571	Igkv5-37	1.07411	55.5003	0	2.10113	0	0	9.41912	4.82765	5.04805	-1.92745	NA	#VALUE!
ENSMUSG00000112710	Gm17829	19.334	18.5001	15.2086	8.40453	1.86866	0	17.7917	0	0.841342	-1.92491	0.156913	0.80434
ENSMUSG00000117299	Gm9288	41.8904	41.1113	44.6118	38.871	3.73733	5.19661	28.2574	10.6208	7.57208	-1.92391	0.000777291	3.10942
ENSMUSG00000094124	Ighv1-74	111.708	101.75	12.1668	110.31	23.3583	14.5505	58.6078	2.89659	11.7788	-1.91951	0.0915205	1.03848
ENSMUSG00000092827	Mir3091	6.44467	12.3334	12.1668	10.5057	0.934332	2.07864	7.32598	2.89659	0.841342	-1.91907	0.0256259	1.59132
ENSMUSG00000112975	Gm21297	4.29645	2.05557	5.06952	3.1517	0.934332	2.07864	1.04657	0	0.841342	-1.9154	NA	#VALUE!
ENSMUSG00000112754	Gm9139	13.9635	9.25004	5.06952	4.20227	0.934332	2.07864	5.23284	1.93106	0.841342	-1.91396	0.0514902	1.28828
ENSMUSG00000008489	Elavl2	6.44467	2.05557	0	0	0.934332	0	0	0.965531	0.841342	-1.91344	NA	#VALUE!
ENSMUSG00000096448	Gm5808	5.37056	4.11113	5.06952	6.3034	0.934332	2.07864	4.18627	0	0	-1.91335	0.125551	0.901179
ENSMUSG00000083281	Gm13332	3.22234	4.11113	5.06952	5.25283	0	2.07864	3.13971	0	0.841342	-1.9122	0.145701	0.836538
ENSMUSG00000100744	Gm17764	8.5929	8.22226	10.139	7.35397	1.86866	4.15728	1.04657	0.965531	3.36537	-1.90334	0.0232226	1.63409
ENSMUSG00000113807	Gm6888	19.334	10.2778	27.3754	7.35397	0	1.03932	18.8382	1.93106	0	-1.90302	0.185218	0.732317
ENSMUSG00000099767	Gm28884	2.14822	3.08335	6.08342	11.5562	1.86866	2.07864	2.09314	0	1.68268	-1.89457	0.10965	0.959992
ENSMUSG00000081483	Gm12445	5.37056	6.1667	5.06952	6.3034	0	2.07864	2.09314	1.93106	1.68268	-1.89337	0.0674854	1.17079
ENSMUSG00000107061	Gm19590	2.14822	0	5.06952	1.05057	1.86866	0	0	0	0.841342	-1.88791	NA	#VALUE!
ENSMUSG00000082607	Gm12045	9.66701	9.25004	8.11123	1.05057	1.86866	2.07864	2.09314	0	3.36537	-1.88614	0.0905815	1.04296
ENSMUSG00000025480	Syce1	0	14.389	0	0	1.86866	1.03932	1.04657	0.965531	0	-1.88217	NA	#VALUE!
ENSMUSG00000076598	Igkv3-7	9.66701	2.05557	8.11123	3.1517	0	2.07864	0	5.79319	0	-1.87947	0.234413	0.630019
ENSMUSG00000082301	Gm14032	37.5939	47.278	44.6118	40.9721	1.86866	0	51.2819	0	5.04805	-1.87548	NA	#VALUE!
ENSMUSG00000107418	Gm4782	3.22234	2.05557	4.05562	2.10113	0.934332	1.03932	2.09314	0	0	-1.86799	NA	#VALUE!
ENSMUSG00000082740	Gm14127	5.37056	7.19448	6.08342	6.3034	0.934332	1.03932	2.09314	0.965531	3.36537	-1.86782	0.0582606	1.23463
ENSMUSG00000109355	Gm4880	6.44467	6.1667	13.1808	10.5057	2.803	0	4.18627	2.89659	2.52403	-1.86773	0.0300197	1.52259
ENSMUSG00000038057	Dbil5	3.22234	2.05557	1.0139	2.10113	0	1.03932	0	0.965531	0.841342	-1.86728	NA	#VALUE!
ENSMUSG00000021469	Msx2	1.07411	3.08335	1.0139	3.1517	0.934332	0	1.04657	0	0.841342	-1.86443	NA	#VALUE!
ENSMUSG00000054622	D730045B01Rik	2.14822	3.08335	1.0139	2.10113	0	1.03932	0	0.965531	0.841342	-1.86239	NA	#VALUE!
ENSMUSG00000115793	Gm48961	10.7411	7.19448	4.05562	3.1517	0.934332	1.03932	3.13971	1.93106	1.68268	-1.85534	0.0746996	1.12668
ENSMUSG00000044912	Syt16	2.14822	4.11113	4.05562	6.3034	0.934332	2.07864	1.04657	0	1.68268	-1.85491	0.14861	0.827953
ENSMUSG00000107455	Gm43868	5.37056	2.05557	5.06952	4.20227	0.934332	0	2.09314	1.93106	0.841342	-1.85308	0.147615	0.83087
ENSMUSG00000114844	Gm19222	30.0751	21.5834	24.3337	27.3147	1.86866	2.07864	26.1642	0.965531	5.04805	-1.85173	0.0504496	1.29714
ENSMUSG00000076677	Ighv6-3	98.8183	107.917	308.227	40.9721	45.7823	27.0224	76.3995	13.5174	30.2883	-1.84963	0.029606	1.52862
ENSMUSG00000082852	Gm12021	7.51879	6.1667	6.08342	10.5057	4.67166	1.03932	1.04657	1.93106	1.68268	-1.84948	0.0432444	1.36407
ENSMUSG00000102246	9430037O13Rik	2.14822	6.1667	3.04171	5.25283	0.934332	1.03932	1.04657	1.93106	0.841342	-1.84911	0.139652	0.854954
ENSMUSG00000083928	Gm4991	2.14822	1.02778	2.02781	3.1517	0	0	2.09314	0	0.841342	-1.84894	NA	#VALUE!
ENSMUSG00000110540	Gm45743	7.51879	0	1.0139	0	0.934332	2.07864	0	0	0	-1.84219	NA	#VALUE!
ENSMUSG00000085107	Gm4764	6.44467	4.11113	4.05562	10.5057	0.934332	1.03932	5.23284	0	1.68268	-1.84213	0.109432	0.960855
ENSMUSG00000025902	Sox17	92.3737	88.3893	46.6396	50.4272	9.34332	19.7471	14.652	33.7936	19.3509	-1.84107	2.07e-05	4.68342
ENSMUSG00000068522	Aard	2.14822	3.08335	1.0139	2.10113	0.934332	1.03932	1.04657	0	0	-1.83331	NA	#VALUE!
ENSMUSG00000048013	Krt35	4.29645	4.11113	6.08342	2.10113	2.803	0	3.13971	0	0	-1.82769	0.230466	0.637394
ENSMUSG00000100819	Gm2693	1.07411	0	6.08342	1.05057	0	0	2.09314	0	0.841342	-1.82521	NA	#VALUE!
ENSMUSG00000113022	Gm9544	9.66701	3.08335	2.02781	10.5057	0.934332	0	7.32598	0	0.841342	-1.82161	0.228461	0.641188
ENSMUSG00000043295	Gm16373	46.1868	60.6392	43.5979	51.4778	11.212	7.27525	35.5833	8.68978	9.25476	-1.82133	0.000452646	3.34424
ENSMUSG00000110882	Gm7642	25.7787	13.3612	22.3059	23.1125	5.60599	2.07864	12.5588	5.79319	4.20671	-1.81666	0.0020191	2.69484
ENSMUSG00000076619	Ighj3	82.7067	70.917	82.1262	112.411	22.424	18.7078	61.7475	9.65531	11.7788	-1.81635	0.000759298	3.11959
ENSMUSG00000106939	Gm29778	44.0386	59.6114	62.862	49.3766	3.73733	7.27525	60.701	2.89659	2.52403	-1.81277	NA	#VALUE!
ENSMUSG00000087377	AV099323	3.22234	2.05557	2.02781	6.3034	1.86866	1.03932	1.04657	0.965531	0	-1.80928	NA	#VALUE!
ENSMUSG00000115411	Gm6986	18.2599	16.4445	17.2364	24.163	4.67166	7.27525	10.4657	1.93106	3.36537	-1.80409	0.00210581	2.67658
ENSMUSG00000095649	Gm8979	167.562	151.084	139.919	144.978	35.5046	44.6908	68.027	46.3455	23.5576	-1.80021	1.45e-10	9.83874
ENSMUSG00000115196	Gm6212	54.7797	42.1391	30.4171	50.4272	12.1463	10.3932	29.3039	8.68978	4.20671	-1.79471	0.000910785	3.04058
ENSMUSG00000028332	Hemgn	23.6305	17.4723	10.139	15.7585	2.803	5.19661	8.37255	4.82765	3.36537	-1.78704	0.0035044	2.45539
ENSMUSG00000058952	Cfi	400.644	373.085	210.892	262.642	98.1049	44.6908	77.4461	148.692	84.1342	-1.7813	2.29e-07	6.63995
ENSMUSG00000093560	Gm6695	3.22234	5.13891	6.08342	4.20227	0	1.03932	4.18627	0	1.68268	-1.78101	0.175096	0.756723
ENSMUSG00000103224	Gm2077	2.14822	1.02778	4.05562	3.1517	0	0	1.04657	0.965531	1.68268	-1.78039	NA	#VALUE!
ENSMUSG00000010175	Prox1	157.895	149.028	136.877	169.141	50.4539	39.4942	56.5147	48.2765	29.447	-1.7797	2.9e-16	15.537	PMID: 18455124	TF relevance in CRC, direct target for Bcat TCF signalling
ENSMUSG00000091514	Gm17484	4.29645	2.05557	2.02781	2.10113	1.86866	1.03932	0	0	0.841342	-1.77952	NA	#VALUE!
ENSMUSG00000112640	Gm32687	1.07411	3.08335	5.06952	1.05057	0	1.03932	0	0.965531	1.68268	-1.77308	NA	#VALUE!	DOI: 10.1016/j.ccr.2008.02.020
ENSMUSG00000107701	Gm19287	4.29645	3.08335	2.02781	1.05057	0.934332	0	1.04657	0.965531	0.841342	-1.77192	NA	#VALUE!
ENSMUSG00000106276	Gm9397	2.14822	1.02778	2.02781	8.40453	0.934332	0	4.18627	0	0	-1.7709	NA	#VALUE!
ENSMUSG00000102888	Ighv1-11	1.07411	23.639	4.05562	0	0.934332	1.03932	2.09314	4.82765	1.68268	-1.76843	0.263457	0.579291
ENSMUSG00000082368	Gm11225	7.51879	8.22226	4.05562	9.4551	1.86866	2.07864	5.23284	0.965531	0.841342	-1.76769	0.0651574	1.18604
ENSMUSG00000111621	Gm7802	8.5929	6.1667	6.08342	5.25283	3.73733	1.03932	2.09314	1.93106	0.841342	-1.76092	0.0659772	1.18061
ENSMUSG00000090674	Gm17082	3.22234	0	4.05562	3.1517	0.934332	1.03932	1.04657	0	0.841342	-1.76048	NA	#VALUE!
ENSMUSG00000112612	Gm7775	11.8152	20.5557	10.139	8.40453	2.803	4.15728	9.41912	2.89659	0	-1.75769	0.0446751	1.34993
ENSMUSG00000108786	Gm8309	3.22234	8.22226	8.11123	21.0113	0	0	11.5123	2.89659	0.841342	-1.75502	0.216343	0.664856
ENSMUSG00000082250	Gm12181	8.5929	10.2778	9.12514	8.40453	3.73733	2.07864	4.18627	1.93106	1.68268	-1.75418	0.0232226	1.63409
ENSMUSG00000082026	Gm5764	4.29645	0	0	1.05057	0	0	1.04657	0.965531	0	-1.75384	NA	#VALUE!
ENSMUSG00000116547	Gm7667	2.14822	0	5.06952	3.1517	0.934332	0	2.09314	0	0.841342	-1.75284	NA	#VALUE!
ENSMUSG00000111760	Gm48337	11.8152	14.389	11.1529	17.8596	2.803	2.07864	10.4657	3.86212	1.68268	-1.75087	0.0166441	1.77874
ENSMUSG00000081233	Gm12857	40.8163	51.3891	45.6257	31.517	12.1463	5.19661	15.6985	13.5174	15.9855	-1.7507	7.96e-06	5.09917
ENSMUSG00000041544	Disp3	4.29645	1.02778	0	0	0	1.03932	0	0	0.841342	-1.74908	NA	#VALUE!
ENSMUSG00000090607	Gm17052	8.5929	5.13891	8.11123	6.3034	0	1.03932	2.09314	3.86212	3.36537	-1.74773	0.072967	1.13687
ENSMUSG00000111932	Gm18899	10.7411	10.2778	8.11123	9.4551	0.934332	1.03932	4.18627	4.82765	3.36537	-1.74564	0.0262722	1.5805
ENSMUSG00000036422	Pcdh8	39.7422	35.9724	20.2781	23.1125	16.818	6.23593	7.32598	11.5864	2.52403	-1.74528	0.00230211	2.63787
ENSMUSG00000092323	BB365896	3.22234	2.05557	3.04171	2.10113	0.934332	1.03932	1.04657	0.965531	0	-1.7445	NA	#VALUE!
ENSMUSG00000089703	Gm15833	12.8893	12.3334	5.06952	26.2642	2.803	2.07864	15.6985	0	0.841342	-1.74308	0.150182	0.823383
ENSMUSG00000108100	Gm5876	3.22234	1.02778	0	1.05057	0.934332	0	1.04657	0	0	-1.742	NA	#VALUE!
ENSMUSG00000036587	Fut7	3.22234	2.05557	0	0	0	0	0	0	1.68268	-1.74031	NA	#VALUE!
ENSMUSG00000107941	Gm44010	3.22234	0	1.0139	1.05057	0.934332	0	0	0	0.841342	-1.73941	NA	#VALUE!
ENSMUSG00000109706	Fth-ps3	71.9655	70.917	62.862	112.411	19.621	16.6291	61.7475	14.483	7.57208	-1.73713	0.00274415	2.56159
ENSMUSG00000084140	Gm14000	3.22234	1.02778	1.0139	0	0	0	1.04657	0.965531	0	-1.73496	NA	#VALUE!
ENSMUSG00000109093	Gm19950	2.14822	0	1.0139	2.10113	0	0	1.04657	0.965531	0	-1.73464	NA	#VALUE!
ENSMUSG00000103792	Gm3745	3.22234	0	2.02781	0	0	1.03932	0	0	0.841342	-1.73313	NA	#VALUE!
ENSMUSG00000105163	Gm4873	31.1493	24.6668	34.4727	28.3653	5.60599	5.19661	28.2574	0.965531	5.04805	-1.73299	0.0300932	1.52153
ENSMUSG00000080899	Gm9109	5.37056	6.1667	3.04171	8.40453	0.934332	3.11796	2.09314	0	2.52403	-1.7315	0.112934	0.947176
ENSMUSG00000064344	mt-Tm	36.5198	49.3336	42.584	40.9721	6.54033	9.35389	34.5368	3.86212	10.0961	-1.72987	0.00496914	2.30372
ENSMUSG00000096938	9530052E02Rik	2.14822	1.02778	1.0139	1.05057	0.934332	0	0	0.965531	0	-1.72977	NA	#VALUE!
ENSMUSG00000077345	Snord70	2.14822	0	2.02781	1.05057	0	0	0	0.965531	0.841342	-1.72777	NA	#VALUE!
ENSMUSG00000113190	Gm47545	2.14822	0	2.02781	1.05057	0	0	0	0.965531	0.841342	-1.72777	NA	#VALUE!
ENSMUSG00000082324	Gm14615	1.07411	1.02778	1.0139	2.10113	0.934332	0	0	0.965531	0	-1.72584	NA	#VALUE!
ENSMUSG00000111583	Gm47962	1.07411	3.08335	0	1.05057	0	1.03932	0	0	0.841342	-1.72441	NA	#VALUE!
ENSMUSG00000081676	Gm11643	1.07411	3.08335	0	1.05057	0.934332	0	0	0.965531	0	-1.72441	NA	#VALUE!
ENSMUSG00000105851	9130604C24Rik	7.51879	5.13891	5.06952	5.25283	0.934332	3.11796	2.09314	0.965531	1.68268	-1.72388	0.0870629	1.06017
ENSMUSG00000022026	Olfm4	17567.1	15353	8464.07	11414.4	5131.35	3235.41	4532.69	5506.42	1596.87	-1.72225	0.000233271	3.63214
ENSMUSG00000092457	Gm8835	1.07411	2.05557	1.0139	1.05057	0.934332	1.03932	0	0	0	-1.72197	NA	#VALUE!
ENSMUSG00000070687	Htr1d	1.07411	2.05557	1.0139	1.05057	0	2.07864	0	0	0	-1.72177	NA	#VALUE!
ENSMUSG00000074108	Rpl10-ps2	1.07411	2.05557	1.0139	1.05057	0	0	0	0	1.68268	-1.72175	NA	#VALUE!
ENSMUSG00000025082	Vwa2	60.1503	55.5003	16.2225	36.7698	15.8836	8.31457	20.9314	18.3451	0.841342	-1.71999	0.0183851	1.73553
ENSMUSG00000090027	Gm15740	12.8893	17.4723	13.1808	10.5057	1.86866	4.15728	10.4657	1.93106	2.52403	-1.71935	0.0195661	1.70849
ENSMUSG00000042476	Abcb4	1.07411	1.02778	2.02781	1.05057	1.86866	0	0	0	0	-1.71912	NA	#VALUE!
ENSMUSG00000098761	Gm18821	33.2975	50.3613	54.7508	33.6181	8.40899	9.35389	29.3039	9.65531	9.25476	-1.71899	0.000497118	3.30354
ENSMUSG00000079588	Tmem182	13.9635	13.3612	4.05562	11.5562	2.803	1.03932	3.13971	6.75872	2.52403	-1.71741	0.0373728	1.42744
ENSMUSG00000101049	Gm8856	2.14822	3.08335	5.06952	5.25283	0	0	5.23284	0	0.841342	-1.71573	NA	#VALUE!
ENSMUSG00000042793	Lgr6	9.66701	3.08335	1.0139	8.40453	2.803	0	0	2.89659	2.52403	-1.7155	0.211354	0.67499
ENSMUSG00000096578	Gm9529	1.07411	2.05557	2.02781	0	0	1.03932	0	0	0.841342	-1.71483	NA	#VALUE!
ENSMUSG00000083737	Prdx6-ps2	36.5198	20.5557	28.3893	3.1517	2.803	7.27525	18.8382	0.965531	4.20671	-1.71387	0.0849664	1.07075
ENSMUSG00000107178	Gm42531	2.14822	1.02778	3.04171	1.05057	0.934332	0	0	0	1.68268	-1.71294	NA	#VALUE!
ENSMUSG00000049565	Aknad1	0	3.08335	1.0139	1.05057	0	0	2.09314	0	0	-1.71184	NA	#VALUE!
ENSMUSG00000117563	Gm7575	25.7787	16.4445	16.2225	29.4159	5.60599	3.11796	10.4657	6.75872	7.57208	-1.70905	0.00127778	2.89354
ENSMUSG00000081670	Gm15697	11.8152	11.3056	11.1529	18.9102	4.67166	5.19661	5.23284	3.86212	1.68268	-1.70761	0.00884397	2.05335
ENSMUSG00000112446	Gm47949	7.51879	10.2778	14.1947	6.3034	1.86866	0	9.41912	1.93106	1.68268	-1.70741	0.0921469	1.03552
ENSMUSG00000064342	mt-Ti	4.29645	13.3612	6.08342	5.25283	0	1.03932	9.41912	0.965531	0	-1.7033	0.247133	0.60707
ENSMUSG00000117257	Gm4948	78.4102	95.5838	50.6952	44.1238	10.2777	13.5112	53.375	18.3451	8.41342	-1.70278	0.00469532	2.32833
ENSMUSG00000076940	Iglv2	59.0762	53.4447	94.2931	22.0619	15.8836	5.19661	33.4902	19.3106	14.3028	-1.7015	0.00344328	2.46303
ENSMUSG00000085743	8430419K02Rik	3.22234	1.02778	2.02781	1.05057	0	0	1.04657	0	1.68268	-1.69964	NA	#VALUE!
ENSMUSG00000116058	Gm8843	5.37056	5.13891	6.08342	11.5562	1.86866	3.11796	5.23284	0.965531	0	-1.69656	0.108827	0.963262
ENSMUSG00000083159	Gm12180	30.0751	23.639	15.2086	13.6574	3.73733	3.11796	14.652	3.86212	6.73074	-1.69313	0.00911592	2.0402
ENSMUSG00000112398	9230102K24Rik	0	3.08335	1.0139	8.40453	0	0	2.09314	1.93106	0.841342	-1.69231	NA	#VALUE!
ENSMUSG00000106241	Gm43143	3.22234	5.13891	5.06952	6.3034	1.86866	0	2.09314	1.93106	1.68268	-1.69221	0.128916	0.889694
ENSMUSG00000115523	Gm6340	12.8893	18.5001	11.1529	12.6068	5.60599	3.11796	9.41912	0.965531	2.52403	-1.69078	0.018892	1.72372
ENSMUSG00000111336	Aldoa-ps4	46.1868	31.8613	49.6813	29.4159	3.73733	3.11796	40.8162	8.68978	5.04805	-1.68897	0.0415577	1.38135
ENSMUSG00000083640	Gm8876	8.5929	13.3612	13.1808	7.35397	0.934332	3.11796	7.32598	2.89659	2.52403	-1.6872	0.0313416	1.50388
ENSMUSG00000031635	Anxa10	54.7797	74.0003	79.0845	65.1351	11.212	7.27525	28.2574	43.4489	15.9855	-1.68643	0.000723329	3.14066
ENSMUSG00000091003	Gm7244	22.5564	10.2778	8.11123	17.8596	1.86866	1.03932	15.6985	2.89659	1.68268	-1.68514	0.0871226	1.05987
ENSMUSG00000084018	Gm11895	47.2609	62.6947	50.6952	43.0732	4.67166	2.07864	60.701	2.89659	9.25476	-1.68202	NA	#VALUE!
ENSMUSG00000111795	Gm47620	60.1503	41.1113	31.431	35.7193	4.67166	9.35389	37.6765	8.68978	5.8894	-1.68071	0.0134391	1.87163
ENSMUSG00000089265	Gm22888	3.22234	1.02778	1.0139	2.10113	1.86866	0	0	0.965531	0	-1.67914	NA	#VALUE!
ENSMUSG00000072963	Gm10447	2.14822	1.02778	1.0139	3.1517	0.934332	0	1.04657	0	0.841342	-1.67913	NA	#VALUE!
ENSMUSG00000009378	Slc16a12	147.153	169.584	108.488	90.3487	29.8986	22.8651	42.9093	71.4493	34.495	-1.67645	6.33e-06	5.19891
ENSMUSG00000028801	Stpg1	24.7046	25.6946	17.2364	19.9608	5.60599	2.07864	8.37255	7.72425	10.0961	-1.6764	0.00125891	2.90001
ENSMUSG00000076621	Ighj1	261.009	108.945	190.614	169.141	11.212	27.0224	190.475	11.5864	45.4325	-1.67585	0.150047	0.823773
ENSMUSG00000092438	Gm18734	5.37056	5.13891	19.2642	6.3034	1.86866	3.11796	3.13971	0	5.8894	-1.67354	0.105242	0.97781
ENSMUSG00000114665	Lncbate6	0	2.05557	1.0139	4.20227	0.934332	0	1.04657	0	0.841342	-1.6728	NA	#VALUE!
ENSMUSG00000106248	Gm9728	4.29645	7.19448	3.04171	6.3034	0	0	8.37255	0	0	-1.67231	0.391177	0.407627
ENSMUSG00000038255	Neurod2	6.44467	6.1667	6.08342	8.40453	3.73733	4.15728	1.04657	0.965531	0.841342	-1.67126	0.08209	1.08571
ENSMUSG00000116991	Gm6032	19.334	24.6668	14.1947	25.2136	6.54033	6.23593	11.5123	2.89659	5.8894	-1.66719	0.00204933	2.68839
ENSMUSG00000027560	Dok5	1.07411	5.13891	0	1.05057	0	1.03932	0	0.965531	0.841342	-1.66669	NA	#VALUE!
ENSMUSG00000112656	Gm47929	2.14822	7.19448	6.08342	6.3034	1.86866	1.03932	2.09314	0.965531	2.52403	-1.66615	0.118748	0.925375
ENSMUSG00000082774	Gm8805	170.784	140.806	124.71	150.231	26.1613	16.6291	137.1	23.1727	29.447	-1.65915	0.0441998	1.35458
ENSMUSG00000076533	Igkv4-90	162.191	4.11113	11.1529	268.945	28.9643	33.2583	51.2819	0.965531	62.2593	-1.65829	0.355711	0.448903
ENSMUSG00000102596	Gm20203	45.1127	48.3058	61.8481	38.871	3.73733	1.03932	62.7941	3.86212	5.8894	-1.65455	NA	#VALUE!
ENSMUSG00000104605	Gm42922	2.14822	2.05557	1.0139	2.10113	0.934332	1.03932	0	0.965531	0	-1.65451	NA	#VALUE!
ENSMUSG00000062151	Unc13c	3.22234	1.02778	2.02781	1.05057	0.934332	0	1.04657	0.965531	0	-1.65402	NA	#VALUE!
ENSMUSG00000053588	A730061H03Rik	2.14822	1.02778	3.04171	1.05057	0	0	0	2.89659	0	-1.65264	NA	#VALUE!
ENSMUSG00000089931	Gm8459	56.928	44.1947	44.6118	30.4664	1.86866	6.23593	51.2819	1.93106	9.25476	-1.65	0.093555	1.02893
ENSMUSG00000114113	Gm47639	1.07411	3.08335	0	3.1517	0.934332	0	1.04657	0.965531	0	-1.6496	NA	#VALUE!
ENSMUSG00000037124	Trim58	4.29645	2.05557	6.08342	4.20227	1.86866	0	1.04657	1.93106	1.68268	-1.64605	0.18893	0.723699
ENSMUSG00000117572	Gm27475	6.44467	10.2778	11.1529	13.6574	1.86866	1.03932	9.41912	2.89659	1.68268	-1.64504	0.0593908	1.22628
ENSMUSG00000101655	2310040G24Rik	45.1127	23.639	22.3059	24.163	11.212	4.15728	10.4657	12.5519	7.57208	-1.64399	0.000819267	3.08657
ENSMUSG00000031162	Gata1	2.14822	2.05557	3.04171	0	0.934332	1.03932	0	0.965531	0	-1.64306	NA	#VALUE!
ENSMUSG00000064347	mt-Ta	37.5939	46.2502	51.7091	21.0113	0.934332	16.6291	26.1642	6.75872	12.6201	-1.64216	0.0196543	1.70654
ENSMUSG00000080778	Gm7199	15.0376	9.25004	12.1668	12.6068	0.934332	3.11796	10.4657	3.86212	1.68268	-1.64194	0.0402958	1.39474
ENSMUSG00000103801	Spin3-ps	8.5929	7.19448	8.11123	3.1517	0.934332	2.07864	5.23284	2.89659	0	-1.64194	0.127661	0.893941
ENSMUSG00000054135	A430110L20Rik	5.37056	6.1667	8.11123	4.20227	1.86866	1.03932	3.13971	0.965531	2.52403	-1.6416	0.0966599	1.01475
ENSMUSG00000106668	Iglj1	10.7411	16.4445	14.1947	22.0619	1.86866	1.03932	13.6054	6.75872	2.52403	-1.63855	0.0449942	1.34684
ENSMUSG00000084325	Gm15550	9.66701	12.3334	10.139	5.25283	0	3.11796	10.4657	0.965531	0.841342	-1.63794	0.156913	0.80434
ENSMUSG00000095612	Ighv5-4	35.4457	35.9724	167.294	85.0959	11.212	9.35389	78.4926	8.68978	22.7162	-1.63591	0.141868	0.848115
ENSMUSG00000034071	Zfp551	10.7411	16.4445	20.2781	21.0113	3.73733	5.19661	5.23284	3.86212	9.25476	-1.63568	0.00506871	2.2951
ENSMUSG00000055945	Prr18	13.9635	26.7223	5.06952	7.35397	3.73733	3.11796	6.27941	6.75872	1.68268	-1.63422	0.0508855	1.29341
ENSMUSG00000116676	Gm5768	17.1858	17.4723	25.3476	27.3147	3.73733	6.23593	16.7451	4.82765	4.20671	-1.63294	0.00713446	2.14664
ENSMUSG00000005705	Agrp	5.37056	2.05557	4.05562	0	0.934332	1.03932	0	0	2.52403	-1.62843	NA	#VALUE!
ENSMUSG00000102151	Gm37472	3.22234	0	2.02781	2.10113	0	0	2.09314	0.965531	0	-1.62818	NA	#VALUE!
ENSMUSG00000107484	Nasp-ps1	7.51879	7.19448	4.05562	3.1517	1.86866	1.03932	5.23284	0.965531	0	-1.62801	0.17967	0.745525
ENSMUSG00000027995	Tlr2	166.487	174.723	108.488	149.18	38.3076	49.8874	53.375	67.5872	34.495	-1.62399	7.78e-10	9.10922
ENSMUSG00000037942	Crp	5.37056	8.22226	2.02781	3.1517	2.803	0	2.09314	0.965531	1.68268	-1.62183	0.190968	0.719039
ENSMUSG00000093838	Ighv3-1	120.301	32.889	4.05562	94.551	1.86866	31.1796	5.23284	5.79319	58.0526	-1.62123	0.319369	0.495707
ENSMUSG00000082906	Smt3h1-ps	22.5564	19.5279	12.1668	29.4159	1.86866	5.19661	23.0245	0.965531	3.36537	-1.62096	0.08726	1.05918
ENSMUSG00000087001	Gm15475	0	4.11113	2.02781	3.1517	1.86866	1.03932	0	0	0.841342	-1.61629	NA	#VALUE!
ENSMUSG00000110309	Gm7419	15.0376	14.389	17.2364	5.25283	1.86866	2.07864	8.37255	4.82765	4.20671	-1.6133	0.0317783	1.49787
ENSMUSG00000036853	Mcoln3	87.0031	65.7781	51.7091	68.2868	22.424	12.4719	25.1176	36.6902	15.1442	-1.60934	1.29e-05	4.88814
ENSMUSG00000095771	Igkv14-111	490.869	135.667	556.633	447.541	272.825	131.994	139.194	83.0357	42.0671	-1.6074	0.0329086	1.48269
ENSMUSG00000107852	Gm6227	45.1127	48.3058	41.5701	30.4664	4.67166	7.27525	46.049	1.93106	8.41342	-1.60735	0.0615941	1.21046
ENSMUSG00000107374	Gm43172	5.37056	1.02778	6.08342	4.20227	1.86866	1.03932	3.13971	0.965531	0	-1.60567	0.237555	0.624235
ENSMUSG00000050463	Krt78	8.5929	8.22226	18.2503	3.1517	1.86866	2.07864	9.41912	0.965531	1.68268	-1.60362	0.126802	0.896874
ENSMUSG00000112944	Gm48885	2.14822	3.08335	2.02781	2.10113	1.86866	1.03932	0	0.965531	0	-1.60264	NA	#VALUE!
ENSMUSG00000096296	Snord88c	0	2.05557	1.0139	6.3034	0	1.03932	1.04657	0.965531	0.841342	-1.60126	NA	#VALUE!
ENSMUSG00000084390	Gm15425	10.7411	8.22226	11.1529	7.35397	0.934332	3.11796	4.18627	4.82765	2.52403	-1.60108	0.038048	1.41967
ENSMUSG00000065878	Snord34	3.22234	3.08335	5.06952	5.25283	1.86866	0	4.18627	0.965531	0	-1.60067	0.249781	0.60244
ENSMUSG00000074817	Papolb	5.37056	9.25004	13.1808	12.6068	2.803	5.19661	7.32598	0	1.68268	-1.60028	0.0795935	1.09912
ENSMUSG00000106680	Gm43852	6.44467	2.05557	1.0139	2.10113	0	0	2.09314	0.965531	1.68268	-1.60005	NA	#VALUE!
ENSMUSG00000081302	Gm12020	185.821	220.973	219.003	294.159	59.7973	44.6908	176.87	50.2076	48.7978	-1.59939	0.000299243	3.52398
ENSMUSG00000083399	Gm15033	36.5198	39.0557	42.584	29.4159	4.67166	7.27525	38.723	5.79319	5.04805	-1.59892	0.0323727	1.48982
ENSMUSG00000114424	Gm47414	0	2.05557	2.02781	3.1517	0	1.03932	2.09314	0	0	-1.59491	NA	#VALUE!
ENSMUSG00000107310	Gm7452	1.07411	2.05557	0	6.3034	1.86866	2.07864	0	0	0	-1.59303	NA	#VALUE!
ENSMUSG00000044362	Ccdc89	3.22234	0	5.06952	1.05057	0.934332	1.03932	0	1.93106	0	-1.59259	NA	#VALUE!
ENSMUSG00000111937	Gm46203	2.14822	0	0	1.05057	0	0	0	0	0.841342	-1.59105	NA	#VALUE!
ENSMUSG00000024973	Hrasls5	2.14822	0	0	1.05057	0	0	0	0.965531	0	-1.59093	NA	#VALUE!
ENSMUSG00000097626	4921504A21Rik	2.14822	0	0	1.05057	0	0	0	0.965531	0	-1.59093	NA	#VALUE!
ENSMUSG00000094516	Gm24568	2.14822	0	0	1.05057	0	1.03932	0	0	0	-1.59085	NA	#VALUE!
ENSMUSG00000076431	Sox4	1690.65	1792.45	1272.45	1555.89	449.414	357.526	692.828	781.115	344.109	-1.58801	8.42e-09	8.07477	TF in CRC
ENSMUSG00000095335	Igkv3-5	11.8152	0	3.04171	33.6181	5.60599	7.27525	3.13971	0	4.20671	-1.58279	0.28028	0.552408
ENSMUSG00000035560	Wdr20rt	2.14822	1.02778	0	0	0	1.03932	0	0	0	-1.58275	NA	#VALUE!
ENSMUSG00000097926	Gm26575	2.14822	1.02778	0	0	0	0	1.04657	0	0	-1.58275	NA	#VALUE!
ENSMUSG00000085260	Med9os	1.07411	0	0	2.10113	0	0	0	0.965531	0	-1.58262	NA	#VALUE!
ENSMUSG00000033196	Myh2	2.14822	0	0	0	0	0	0	0	0	-1.58141	NA	#VALUE!
ENSMUSG00000061769	Klra6	2.14822	0	0	0	0	0	0	0	0	-1.58141	NA	#VALUE!
ENSMUSG00000083921	Gm15750	2.14822	0	0	0	0	0	0	0	0	-1.58141	NA	#VALUE!
ENSMUSG00000083218	Gm16425	31.1493	35.9724	25.3476	42.0227	9.34332	8.31457	17.7917	14.483	6.73074	-1.58136	0.000248225	3.60515
ENSMUSG00000049396	Gemin4	9.66701	5.13891	7.09733	10.5057	1.86866	4.15728	2.09314	3.86212	1.68268	-1.58084	0.0587468	1.23102
ENSMUSG00000025787	Tgm4	16.1117	12.3334	7.09733	7.35397	3.73733	3.11796	1.04657	2.89659	6.73074	-1.5806	0.0440255	1.3563
ENSMUSG00000061486	Gm5161	0	2.05557	2.02781	3.1517	0	0	3.13971	0	0	-1.5801	NA	#VALUE!
ENSMUSG00000112572	Gm7530	2.14822	0	1.0139	0	0	1.03932	0	0	0	-1.57777	NA	#VALUE!
ENSMUSG00000094006	Igkv4-59	54.7797	20.5557	22.3059	15.7585	3.73733	2.07864	36.6299	2.89659	2.52403	-1.57761	0.144996	0.838643
ENSMUSG00000083688	Gm13743	24.7046	27.7501	13.1808	18.9102	3.73733	9.35389	16.7451	0.965531	5.04805	-1.57759	0.0313478	1.50379
ENSMUSG00000064063	BC048507	8.5929	8.22226	15.2086	11.5562	0	3.11796	13.6054	1.93106	0	-1.57531	0.219457	0.65865
ENSMUSG00000044287	Nrn1l	0	0	0	3.1517	0	0	0	0.965531	0	-1.57522	NA	#VALUE!
ENSMUSG00000102095	C730036E19Rik	0	0	0	3.1517	0	0	0	0.965531	0	-1.57522	NA	#VALUE!
ENSMUSG00000103373	Gm37238	0	0	0	3.1517	0	0	0	0.965531	0	-1.57522	NA	#VALUE!
ENSMUSG00000107603	Gm43921	0	0	0	3.1517	0	0	0	0.965531	0	-1.57522	NA	#VALUE!
ENSMUSG00000082741	Gm9703	0	0	0	3.1517	0	1.03932	0	0	0	-1.5752	NA	#VALUE!
ENSMUSG00000045631	Tmprss12	1.07411	0	0	1.05057	0	0	0	0	0	-1.57495	NA	#VALUE!
ENSMUSG00000055827	Gsdmc3	1.07411	0	0	1.05057	0	0	0	0	0	-1.57495	NA	#VALUE!
ENSMUSG00000064350	mt-Ty	1.07411	0	0	1.05057	0	0	0	0	0	-1.57495	NA	#VALUE!
ENSMUSG00000079605	Zbtb9	1.07411	0	0	1.05057	0	0	0	0	0	-1.57495	NA	#VALUE!
ENSMUSG00000092368	A930015D03Rik	1.07411	0	0	1.05057	0	0	0	0	0	-1.57495	NA	#VALUE!
ENSMUSG00000100563	Gm3096	1.07411	0	0	1.05057	0	0	0	0	0	-1.57495	NA	#VALUE!
ENSMUSG00000109638	Gm45630	1.07411	0	0	1.05057	0	0	0	0	0	-1.57495	NA	#VALUE!
ENSMUSG00000025938	Slco5a1	12.8893	9.25004	8.11123	11.5562	2.803	6.23593	5.23284	1.93106	1.68268	-1.57493	0.0343252	1.46439
ENSMUSG00000106619	Gm9353	7.51879	2.05557	2.02781	9.4551	0.934332	2.07864	4.18627	0.965531	0.841342	-1.57434	0.203557	0.691313
ENSMUSG00000082122	Gm11809	6.44467	8.22226	3.04171	3.1517	0.934332	1.03932	5.23284	0	1.68268	-1.57433	0.207455	0.683076
ENSMUSG00000067642	Adgrf3	1.07411	1.02778	0	1.05057	0	0	0	0	0.841342	-1.57344	NA	#VALUE!
ENSMUSG00000113416	Gm49328	1.07411	1.02778	0	1.05057	0	0	0	0	0.841342	-1.57344	NA	#VALUE!
ENSMUSG00000031448	Adprhl1	1.07411	1.02778	0	1.05057	0.934332	0	0	0	0	-1.5734	NA	#VALUE!
ENSMUSG00000099988	1700054A03Rik	9.66701	9.25004	4.05562	13.6574	4.67166	2.07864	2.09314	4.82765	1.68268	-1.57336	0.0603592	1.21926
ENSMUSG00000054204	Alkal2	1.07411	1.02778	0	1.05057	0	0	1.04657	0	0	-1.57335	NA	#VALUE!
ENSMUSG00000065232	Gm22973	0	0	0	2.10113	0	0	0	0	0	-1.57295	NA	#VALUE!
ENSMUSG00000087204	1700073E17Rik	0	0	0	2.10113	0	0	0	0	0	-1.57295	NA	#VALUE!
ENSMUSG00000097702	Gm26739	0	0	0	2.10113	0	0	0	0	0	-1.57295	NA	#VALUE!
ENSMUSG00000107644	Gm6342	0	0	0	2.10113	0	0	0	0	0	-1.57295	NA	#VALUE!
ENSMUSG00000111978	Gm48268	0	0	0	2.10113	0	0	0	0	0	-1.57295	NA	#VALUE!
ENSMUSG00000076633	Ighv5-2	2.14822	0	1.0139	16.8091	4.67166	0	0	1.93106	1.68268	-1.57249	0.435067	0.361444
ENSMUSG00000106094	Gm18916	17.1858	12.3334	10.139	17.8596	2.803	4.15728	8.37255	4.82765	4.20671	-1.57249	0.0115488	1.93746
ENSMUSG00000022227	Mcpt1	52.6315	40.0835	21.292	33.6181	6.54033	2.07864	24.0711	20.2761	9.25476	-1.57203	0.0171207	1.76648
ENSMUSG00000000402	Egfl6	5.37056	11.3056	15.2086	11.5562	3.73733	1.03932	4.18627	7.72425	1.68268	-1.57104	0.0542188	1.26585
ENSMUSG00000094164	Ighv2-3	23.6305	142.862	38.5283	56.7306	9.34332	78.9884	11.5123	3.86212	6.73074	-1.57041	0.246372	0.608408
ENSMUSG00000064844	Gm26202	5.37056	4.11113	7.09733	6.3034	1.86866	2.07864	1.04657	3.86212	0.841342	-1.57003	0.122884	0.910506
ENSMUSG00000101849	Gm28386	1.07411	0	1.0139	1.05057	0	0	0	0	0.841342	-1.5689	NA	#VALUE!
ENSMUSG00000104739	Gm3283	2.14822	4.11113	0	3.1517	0	1.03932	2.09314	0.965531	0	-1.56849	NA	#VALUE!
ENSMUSG00000113836	Gm3325	21.4822	19.5279	18.2503	17.8596	5.60599	2.07864	7.32598	10.6208	6.73074	-1.56746	0.00321968	2.49219
ENSMUSG00000072255	Rpl31-ps17	1.07411	2.05557	0	0	0	1.03932	0	0	0	-1.56628	NA	#VALUE!
ENSMUSG00000091373	Gm8810	0	1.02778	0	2.10113	0.934332	0	0	0	0	-1.5661	NA	#VALUE!
ENSMUSG00000104893	Gm2404	0	1.02778	0	2.10113	0	0	1.04657	0	0	-1.56609	NA	#VALUE!
ENSMUSG00000064984	Snord73a	4.29645	3.08335	4.05562	2.10113	0.934332	2.07864	0	0.965531	1.68268	-1.56445	NA	#VALUE!
ENSMUSG00000091648	C2cd4d	1.07411	1.02778	1.0139	0	0	0	1.04657	0	0	-1.56153	NA	#VALUE!
ENSMUSG00000088171	Gm25220	1.07411	1.02778	1.0139	0	0	1.03932	0	0	0	-1.56153	NA	#VALUE!
ENSMUSG00000109237	9130214F15Rik	1.07411	1.02778	1.0139	0	0	1.03932	0	0	0	-1.56153	NA	#VALUE!
ENSMUSG00000010592	Dazl	1.07411	1.02778	1.0139	0	0.934332	0	0	0	0	-1.56152	NA	#VALUE!
ENSMUSG00000086167	Gm13827	1.07411	1.02778	1.0139	0	0.934332	0	0	0	0	-1.56152	NA	#VALUE!
ENSMUSG00000093447	Gm5139	1.07411	1.02778	1.0139	0	0	0	0	0	0.841342	-1.56151	NA	#VALUE!
ENSMUSG00000114148	Gm47701	0	0	1.0139	2.10113	0	0	0	0	0.841342	-1.56104	NA	#VALUE!
ENSMUSG00000116622	Gm5221	8.5929	8.22226	10.139	7.35397	4.67166	2.07864	5.23284	1.93106	0.841342	-1.56098	0.0599338	1.22233
ENSMUSG00000026220	Slc16a14	0	1.02778	0	1.05057	0	0	0	0	0	-1.56059	NA	#VALUE!
ENSMUSG00000036961	Wnt8b	1.07411	1.02778	0	0	0	0	0	0	0	-1.56059	NA	#VALUE!
ENSMUSG00000038770	Kpna7	1.07411	1.02778	0	0	0	0	0	0	0	-1.56059	NA	#VALUE!
ENSMUSG00000040705	A930016O22Rik	0	1.02778	0	1.05057	0	0	0	0	0	-1.56059	NA	#VALUE!
ENSMUSG00000081276	Gm13132	1.07411	1.02778	0	0	0	0	0	0	0	-1.56059	NA	#VALUE!
ENSMUSG00000081751	Gm14251	0	1.02778	0	1.05057	0	0	0	0	0	-1.56059	NA	#VALUE!
ENSMUSG00000082686	Gm12961	0	1.02778	0	1.05057	0	0	0	0	0	-1.56059	NA	#VALUE!
ENSMUSG00000084144	Gm12516	0	1.02778	0	1.05057	0	0	0	0	0	-1.56059	NA	#VALUE!
ENSMUSG00000084146	Gm12104	0	1.02778	0	1.05057	0	0	0	0	0	-1.56059	NA	#VALUE!
ENSMUSG00000085500	Gm16976	0	1.02778	0	1.05057	0	0	0	0	0	-1.56059	NA	#VALUE!
ENSMUSG00000093242	Gm24574	1.07411	1.02778	0	0	0	0	0	0	0	-1.56059	NA	#VALUE!
ENSMUSG00000093921	Gm23864	1.07411	1.02778	0	0	0	0	0	0	0	-1.56059	NA	#VALUE!
ENSMUSG00000103529	A730089K16Rik	1.07411	1.02778	0	0	0	0	0	0	0	-1.56059	NA	#VALUE!
ENSMUSG00000105905	Gm7709	0	1.02778	0	1.05057	0	0	0	0	0	-1.56059	NA	#VALUE!
ENSMUSG00000107459	Gm5110	0	1.02778	0	1.05057	0	0	0	0	0	-1.56059	NA	#VALUE!
ENSMUSG00000109652	Gm45555	0	1.02778	0	1.05057	0	0	0	0	0	-1.56059	NA	#VALUE!
ENSMUSG00000109785	Gm45542	0	1.02778	0	1.05057	0	0	0	0	0	-1.56059	NA	#VALUE!
ENSMUSG00000111377	Gm40634	1.07411	1.02778	0	0	0	0	0	0	0	-1.56059	NA	#VALUE!
ENSMUSG00000112086	Gm35412	0	1.02778	0	1.05057	0	0	0	0	0	-1.56059	NA	#VALUE!
ENSMUSG00000114354	Gm34961	1.07411	1.02778	0	0	0	0	0	0	0	-1.56059	NA	#VALUE!
ENSMUSG00000116807	Gm7501	1.07411	1.02778	0	0	0	0	0	0	0	-1.56059	NA	#VALUE!
ENSMUSG00000116944	Gm7477	1.07411	1.02778	0	0	0	0	0	0	0	-1.56059	NA	#VALUE!
ENSMUSG00000095007	Igkv12-41	233.082	157.251	48.6674	47.2755	62.6003	18.7078	13.6054	50.2076	60.5766	-1.5605	0.0760093	1.11913
ENSMUSG00000053358	Gm9905	11.8152	10.2778	3.04171	9.4551	2.803	0	5.23284	6.75872	0	-1.55875	0.188502	0.724683
ENSMUSG00000064231	Gm5321	2.14822	3.08335	4.05562	2.10113	0	1.03932	2.09314	0.965531	0.841342	-1.55804	NA	#VALUE!
ENSMUSG00000044976	Wdr72	0	2.05557	0	1.05057	0	0	1.04657	0	0	-1.5579	NA	#VALUE!
ENSMUSG00000051297	2410124H12Rik	0	2.05557	0	1.05057	0	0	0	0.965531	0	-1.55788	NA	#VALUE!
ENSMUSG00000102389	D630023O14Rik	0	2.05557	0	1.05057	0	0	0	0.965531	0	-1.55788	NA	#VALUE!
ENSMUSG00000082208	Gm15379	0	2.05557	0	1.05057	0.934332	0	0	0	0	-1.55787	NA	#VALUE!
ENSMUSG00000071531	Gprin2	21.4822	16.4445	20.2781	30.4664	9.34332	4.15728	9.41912	11.5864	3.36537	-1.55658	0.00405705	2.39179
ENSMUSG00000000248	Clec2g	1.07411	0	2.02781	0	0	0	1.04657	0	0	-1.55622	NA	#VALUE!
ENSMUSG00000084185	Rplp1-ps1	1.07411	0	2.02781	0	0.934332	0	0	0	0	-1.55619	NA	#VALUE!
ENSMUSG00000106246	Gm18867	61.2244	54.4725	51.7091	77.7419	13.0807	18.7078	48.1422	12.5519	12.6201	-1.55515	0.00138255	2.85932
ENSMUSG00000104843	Gm5308	0	1.02778	1.0139	1.05057	0	0	1.04657	0	0	-1.55405	NA	#VALUE!
ENSMUSG00000115288	Gm9212	0	1.02778	1.0139	1.05057	0	0	1.04657	0	0	-1.55405	NA	#VALUE!
ENSMUSG00000086573	Gm15384	0	1.02778	1.0139	1.05057	0	1.03932	0	0	0	-1.55405	NA	#VALUE!
ENSMUSG00000068615	Gjd2	0	1.02778	1.0139	1.05057	0	0	0	0.965531	0	-1.55401	NA	#VALUE!
ENSMUSG00000114194	Gm3800	0	1.02778	1.0139	1.05057	0	0	0	0.965531	0	-1.55401	NA	#VALUE!
ENSMUSG00000109735	Gm45667	0	1.02778	1.0139	1.05057	0.934332	0	0	0	0	-1.554	NA	#VALUE!
ENSMUSG00000059908	Mug1	0	2.05557	0	0	0	0	0	0	0	-1.5538	NA	#VALUE!
ENSMUSG00000066366	Serpina1a	0	2.05557	0	0	0	0	0	0	0	-1.5538	NA	#VALUE!
ENSMUSG00000076489	Trbj1-7	0	2.05557	0	0	0	0	0	0	0	-1.5538	NA	#VALUE!
ENSMUSG00000081023	Gm15766	0	2.05557	0	0	0	0	0	0	0	-1.5538	NA	#VALUE!
ENSMUSG00000114507	Gm30747	0	2.05557	0	0	0	0	0	0	0	-1.5538	NA	#VALUE!
ENSMUSG00000083895	Gm12074	22.5564	24.6668	13.1808	19.9608	0.934332	0	27.2108	3.86212	2.52403	-1.55358	0.199684	0.699656
ENSMUSG00000044141	E130201H02Rik	84.8549	100.723	92.2653	146.029	14.015	23.9044	78.4926	16.414	47.9565	-1.55306	0.00360905	2.44261
ENSMUSG00000028747	Htr6	0	0	1.0139	1.05057	0	0	0	0	0	-1.55247	NA	#VALUE!
ENSMUSG00000052154	Gm9870	0	0	1.0139	1.05057	0	0	0	0	0	-1.55247	NA	#VALUE!
ENSMUSG00000055370	Gm9968	1.07411	0	1.0139	0	0	0	0	0	0	-1.55247	NA	#VALUE!
ENSMUSG00000056293	Gsdmc2	1.07411	0	1.0139	0	0	0	0	0	0	-1.55247	NA	#VALUE!
ENSMUSG00000071475	Rpl21-ps5	0	0	1.0139	1.05057	0	0	0	0	0	-1.55247	NA	#VALUE!
ENSMUSG00000073158	9030624G23Rik	0	0	1.0139	1.05057	0	0	0	0	0	-1.55247	NA	#VALUE!
ENSMUSG00000081145	Gm14585	1.07411	0	1.0139	0	0	0	0	0	0	-1.55247	NA	#VALUE!
ENSMUSG00000082724	Gm14416	0	0	1.0139	1.05057	0	0	0	0	0	-1.55247	NA	#VALUE!
ENSMUSG00000102571	Gm37967	1.07411	0	1.0139	0	0	0	0	0	0	-1.55247	NA	#VALUE!
ENSMUSG00000105127	Gm42470	0	0	1.0139	1.05057	0	0	0	0	0	-1.55247	NA	#VALUE!
ENSMUSG00000110626	Gm45805	0	0	1.0139	1.05057	0	0	0	0	0	-1.55247	NA	#VALUE!
ENSMUSG00000115633	Gm29753	2.14822	0	2.02781	2.10113	0	0	0	0	2.52403	-1.55067	NA	#VALUE!
ENSMUSG00000029510	Gpc2	15.0376	17.4723	10.139	21.0113	2.803	5.19661	6.27941	10.6208	2.52403	-1.55047	0.0173688	1.76023
ENSMUSG00000076709	Ighv1-47	5.37056	79.1393	67.9316	7.35397	9.34332	51.9661	4.18627	2.89659	0	-1.54955	0.453818	0.343118
ENSMUSG00000033831	Fgb	0	3.08335	0	0	0	0	0	0.965531	0	-1.54821	NA	#VALUE!
ENSMUSG00000042118	Bhmt2	0	1.02778	1.0139	0	0	0	0	0	0	-1.54806	NA	#VALUE!
ENSMUSG00000081748	Gm14870	0	1.02778	1.0139	0	0	0	0	0	0	-1.54806	NA	#VALUE!
ENSMUSG00000087200	Lrp8os3	0	1.02778	1.0139	0	0	0	0	0	0	-1.54806	NA	#VALUE!
ENSMUSG00000089702	Gm16568	0	1.02778	1.0139	0	0	0	0	0	0	-1.54806	NA	#VALUE!
ENSMUSG00000102852	Gm37083	0	1.02778	1.0139	0	0	0	0	0	0	-1.54806	NA	#VALUE!
ENSMUSG00000106110	Gm43571	0	1.02778	1.0139	0	0	0	0	0	0	-1.54806	NA	#VALUE!
ENSMUSG00000106223	2400006E01Rik	0	1.02778	1.0139	0	0	0	0	0	0	-1.54806	NA	#VALUE!
ENSMUSG00000054003	Tdrd9	0	0	2.02781	1.05057	0	1.03932	0	0	0	-1.5478	NA	#VALUE!
ENSMUSG00000083112	Gm14620	18.2599	15.4167	14.1947	23.1125	0	2.07864	16.7451	6.75872	5.04805	-1.54663	0.081442	1.08915
ENSMUSG00000081255	Gm5380	64.4467	86.3337	66.9177	69.3374	13.0807	14.5505	80.5858	7.72425	7.57208	-1.54625	NA	#VALUE!
ENSMUSG00000108930	Gm10648	2.14822	2.05557	3.04171	6.3034	0	1.03932	3.13971	0	1.68268	-1.54605	NA	#VALUE!
ENSMUSG00000034762	Glis1	1.07411	2.05557	4.05562	4.20227	0.934332	2.07864	1.04657	0.965531	0	-1.54558	NA	#VALUE!
ENSMUSG00000108496	Gm44768	0	2.05557	1.0139	0	0	0	0	0	0.841342	-1.54446	NA	#VALUE!
ENSMUSG00000082840	Gm16421	9.66701	4.11113	9.12514	14.7079	4.67166	2.07864	3.13971	0.965531	5.04805	-1.54322	0.0693453	1.15898
ENSMUSG00000024175	Tekt4	0	0	2.02781	0	0	0	0	0	0	-1.5423	NA	#VALUE!
ENSMUSG00000029660	Tex26	0	0	2.02781	0	0	0	0	0	0	-1.5423	NA	#VALUE!
ENSMUSG00000031111	Igsf1	0	0	2.02781	0	0	0	0	0	0	-1.5423	NA	#VALUE!
ENSMUSG00000054523	Ms4a5	0	0	2.02781	0	0	0	0	0	0	-1.5423	NA	#VALUE!
ENSMUSG00000075707	Dio3	0	0	2.02781	0	0	0	0	0	0	-1.5423	NA	#VALUE!
ENSMUSG00000078143	Gm17344	0	0	2.02781	0	0	0	0	0	0	-1.5423	NA	#VALUE!
ENSMUSG00000080712	Hist3h2bb-ps	0	0	2.02781	0	0	0	0	0	0	-1.5423	NA	#VALUE!
ENSMUSG00000083355	Gm11581	0	0	2.02781	0	0	0	0	0	0	-1.5423	NA	#VALUE!
ENSMUSG00000085715	Tsix	0	1.02778	2.02781	0	0	0	1.04657	0	0	-1.53954	NA	#VALUE!
ENSMUSG00000068689	Rps19-ps9	0	1.02778	2.02781	0	0	1.03932	0	0	0	-1.53954	NA	#VALUE!
ENSMUSG00000097482	Gm17634	0	1.02778	2.02781	0	0.934332	0	0	0	0	-1.53943	NA	#VALUE!
ENSMUSG00000110429	Gm2059	21.4822	18.5001	25.3476	21.0113	6.54033	5.19661	13.6054	0	11.7788	-1.53687	0.0264524	1.57754
ENSMUSG00000060317	Acnat2	3.22234	1.02778	3.04171	4.20227	0	1.03932	3.13971	0.965531	0	-1.53527	NA	#VALUE!
ENSMUSG00000109795	Gm45522	16.1117	13.3612	24.3337	27.3147	1.86866	2.07864	26.1642	1.93106	3.36537	-1.53405	0.132872	0.876567
ENSMUSG00000027335	Adra1d	0	0	3.04171	0	0.934332	0	0	0	0	-1.53144	NA	#VALUE!
ENSMUSG00000076614	Ighg1	11.8152	44.1947	58.8064	26.2642	15.8836	11.4325	13.6054	6.75872	13.4615	-1.52882	0.00720166	2.14257
ENSMUSG00000115916	Gm8702	44.0386	42.1391	38.5283	50.4272	12.1463	4.15728	45.0024	5.79319	9.25476	-1.52804	0.0315129	1.50151
ENSMUSG00000099797	Gm3145	1.07411	4.11113	6.08342	4.20227	0.934332	0	2.09314	2.89659	0.841342	-1.52527	0.268685	0.570757
ENSMUSG00000039470	Zdhhc2	249.194	251.807	179.461	187.001	58.8629	43.6515	96.2843	117.795	61.418	-1.52121	1.11e-06	5.95657
ENSMUSG00000100020	Gm19086	3.22234	5.13891	2.02781	11.5562	1.86866	2.07864	2.09314	0.965531	2.52403	-1.51875	0.180238	0.744153
ENSMUSG00000090162	Gm6808	0	3.08335	3.04171	9.4551	0	3.11796	0	2.89659	0.841342	-1.51795	0.403173	0.394508
ENSMUSG00000085487	Gm15654	4.29645	9.25004	2.02781	8.40453	0.934332	0	4.18627	1.93106	3.36537	-1.51573	0.193059	0.714311
ENSMUSG00000082951	Gm13359	18.2599	21.5834	29.4032	15.7585	3.73733	11.4325	10.4657	9.65531	2.52403	-1.5155	0.0101421	1.99387
ENSMUSG00000024968	Rcor2	76.262	85.306	79.0845	75.6408	24.2926	29.101	33.4902	41.5178	10.9374	-1.5148	1.69e-05	4.77324
ENSMUSG00000115358	Gm49138	19.334	16.4445	15.2086	17.8596	4.67166	2.07864	16.7451	0.965531	5.8894	-1.51407	0.0541773	1.26618
ENSMUSG00000112994	Gm46312	34.3716	22.6112	27.3754	40.9721	13.0807	8.31457	18.8382	6.75872	8.41342	-1.50737	0.00101481	2.99361
ENSMUSG00000081295	Gm6275	30.0751	30.8335	23.3198	40.9721	1.86866	7.27525	29.3039	8.68978	8.41342	-1.50621	0.0302444	1.51935
ENSMUSG00000116847	Gm30251	10.7411	14.389	7.09733	23.1125	4.67166	2.07864	9.41912	6.75872	1.68268	-1.50563	0.0521106	1.28307
ENSMUSG00000081661	Gm14450	63.3726	86.3337	77.0567	94.551	14.9493	18.7078	74.3064	18.3451	15.9855	-1.50513	0.00628533	2.20167
ENSMUSG00000114167	Gm7002	76.262	58.5836	81.1123	54.6295	11.212	6.23593	85.8186	8.68978	7.57208	-1.50477	0.193335	0.71369
ENSMUSG00000100831	Gm17847	18.2599	33.9168	23.3198	28.3653	7.47466	5.19661	21.9779	4.82765	6.73074	-1.50449	0.0115812	1.93624
ENSMUSG00000083937	Cct3-ps1	74.1138	76.0559	66.9177	81.9442	18.6866	16.6291	74.3064	9.65531	13.4615	-1.50123	0.0149633	1.82497
ENSMUSG00000074997	Pin1rt1	2.14822	5.13891	6.08342	6.3034	0.934332	0	5.23284	0.965531	1.68268	-1.49877	0.234122	0.630558
ENSMUSG00000080364	Gm25777	3.22234	5.13891	8.11123	3.1517	0.934332	3.11796	1.04657	2.89659	0.841342	-1.4966	0.1913	0.718286
ENSMUSG00000083305	Gm13315	122.449	128.473	126.738	110.31	37.3733	22.8651	108.843	27.0349	21.0336	-1.4954	0.00358445	2.44558
ENSMUSG00000084208	Gm12792	9.66701	6.1667	4.05562	2.10113	0	3.11796	4.18627	0.965531	1.68268	-1.49072	0.215939	0.665669
ENSMUSG00000026841	Fibcd1	5.37056	7.19448	8.11123	1.05057	0.934332	0	3.13971	4.82765	0.841342	-1.49049	0.255255	0.593025
ENSMUSG00000047361	Gm973	4.29645	0	2.02781	0	0.934332	0	0	0.965531	0.841342	-1.48808	NA	#VALUE!
ENSMUSG00000113690	Gm36501	15.0376	15.4167	16.2225	6.3034	2.803	2.07864	14.652	1.93106	2.52403	-1.4871	0.0988384	1.00507
ENSMUSG00000080759	Gm15573	3.22234	8.22226	7.09733	4.20227	0	0	9.41912	0.965531	0	-1.48627	0.398394	0.399687
ENSMUSG00000105461	Gm4742	68.7432	84.2782	71.9872	65.1351	18.6866	12.4719	63.8407	18.3451	16.8268	-1.48589	0.00353113	2.45209
ENSMUSG00000078586	Gm11735	7.51879	4.11113	5.06952	9.4551	2.803	2.07864	2.09314	4.82765	0	-1.48576	0.151874	0.818517
ENSMUSG00000117298	Gm9284	13.9635	8.22226	7.09733	5.25283	2.803	2.07864	6.27941	1.93106	2.52403	-1.47867	0.0806607	1.09334
ENSMUSG00000116242	Gm18815	10.7411	7.19448	4.05562	16.8091	2.803	3.11796	6.27941	1.93106	3.36537	-1.47806	0.0787255	1.10388
ENSMUSG00000105943	Gm2965	60.1503	46.2502	61.8481	70.388	14.9493	10.3932	60.701	5.79319	15.9855	-1.47459	0.0263549	1.57914
ENSMUSG00000106197	Gm42717	4.29645	1.02778	4.05562	7.35397	0.934332	0	2.09314	0.965531	3.36537	-1.47409	0.284097	0.546533
ENSMUSG00000092181	Gm20432	10.7411	13.3612	5.06952	13.6574	0.934332	3.11796	14.652	0.965531	0	-1.47162	0.251392	0.599648
ENSMUSG00000074480	Mex3a	157.895	148.001	88.2096	147.079	45.7823	30.1403	52.3284	84.9667	31.1297	-1.47015	5.18e-05	4.28563
ENSMUSG00000117606	Gm5969	26.8528	27.7501	32.4449	38.871	13.0807	12.4719	21.9779	5.79319	4.20671	-1.46995	0.00525469	2.27945
ENSMUSG00000113983	Gm47742	12.8893	7.19448	6.08342	10.5057	3.73733	6.23593	4.18627	0.965531	1.68268	-1.46824	0.0781294	1.10719
ENSMUSG00000113486	Gm48676	2.14822	2.05557	1.0139	1.05057	0.934332	0	0	0.965531	0.841342	-1.46675	NA	#VALUE!
ENSMUSG00000116957	Gm34680	3.22234	2.05557	0	1.05057	0.934332	1.03932	0	0	0.841342	-1.46617	NA	#VALUE!
ENSMUSG00000106884	Gm20156	9.66701	18.5001	13.1808	23.1125	3.73733	6.23593	12.5588	1.93106	5.04805	-1.46617	0.0336384	1.47316
ENSMUSG00000111014	Gm47795	6.44467	1.02778	1.0139	2.10113	1.86866	1.03932	0	0.965531	0.841342	-1.46594	NA	#VALUE!
ENSMUSG00000104892	Gm6615	9.66701	7.19448	8.11123	12.6068	0.934332	2.07864	3.13971	3.86212	6.73074	-1.463	0.0718597	1.14351
ENSMUSG00000104515	Gm37163	4.29645	4.11113	2.02781	4.20227	2.803	0	1.04657	0.965531	1.68268	-1.46176	NA	#VALUE!
ENSMUSG00000032845	Alpk2	4.29645	1.02778	2.02781	1.05057	1.86866	1.03932	0	0	0.841342	-1.46162	NA	#VALUE!
ENSMUSG00000096580	Igkv1-132	5.37056	0	0	1.05057	1.86866	0	1.04657	0	0	-1.4593	NA	#VALUE!
ENSMUSG00000037973	Itprid1	2.14822	4.11113	0	0	0.934332	1.03932	0	0	0.841342	-1.45898	NA	#VALUE!
ENSMUSG00000081712	Gm12096	25.7787	26.7223	19.2642	30.4664	4.67166	7.27525	19.8848	5.79319	9.25476	-1.45778	0.00679263	2.16796
ENSMUSG00000113596	Gm48452	19.334	24.6668	18.2503	17.8596	6.54033	6.23593	17.7917	4.82765	1.68268	-1.45737	0.0295897	1.52886
ENSMUSG00000117138	Gm9191	1.07411	3.08335	2.02781	2.10113	0	0	1.04657	0.965531	1.68268	-1.45735	NA	#VALUE!
ENSMUSG00000102692	Dchs2	0	0	5.06952	5.25283	0	0	1.04657	1.93106	1.68268	-1.45618	NA	#VALUE!
ENSMUSG00000038227	Hoxa9	0	2.05557	9.12514	1.05057	4.67166	0	0	0	0.841342	-1.45599	NA	#VALUE!
ENSMUSG00000109905	Gm7380	4.29645	4.11113	4.05562	4.20227	0.934332	0	2.09314	1.93106	2.52403	-1.45431	0.227432	0.643149
ENSMUSG00000021986	Amer2	2.14822	3.08335	2.02781	5.25283	0.934332	0	0	3.86212	0.841342	-1.45414	NA	#VALUE!
ENSMUSG00000083912	Gm5391	13.9635	25.6946	18.2503	29.4159	9.34332	7.27525	14.652	4.82765	4.20671	-1.45392	0.0103222	1.98623
ENSMUSG00000112797	Gm30034	3.22234	0	3.04171	0	1.86866	0	0	0.965531	0	-1.45389	NA	#VALUE!
ENSMUSG00000067599	Klra7	1.07411	1.02778	1.0139	3.1517	0.934332	0	1.04657	0	0.841342	-1.45385	NA	#VALUE!
ENSMUSG00000087050	Dhrs13os	2.14822	1.02778	1.0139	2.10113	1.86866	0	0	0.965531	0	-1.45332	NA	#VALUE!
ENSMUSG00000081316	Gm16205	5.37056	2.05557	1.0139	2.10113	0	1.03932	2.09314	0	1.68268	-1.451	NA	#VALUE!
ENSMUSG00000025203	Scd2	2268.53	2701.01	2104.86	2277.63	666.179	647.497	986.914	1119.05	857.328	-1.45064	6.74e-15	14.1713
ENSMUSG00000108438	Gm9278	22.5564	39.0557	24.3337	32.5676	6.54033	10.3932	23.0245	3.86212	10.9374	-1.44665	0.00985052	2.00654
ENSMUSG00000114210	A330084C13Rik	4.29645	4.11113	4.05562	4.20227	0	1.03932	1.04657	3.86212	1.68268	-1.44352	0.249654	0.602662
ENSMUSG00000082134	Gm15236	4.29645	3.08335	1.0139	2.10113	0.934332	1.03932	1.04657	0.965531	0.841342	-1.44332	NA	#VALUE!
ENSMUSG00000071547	Nt5dc2	73.0396	85.306	71.9872	61.9834	21.4896	16.6291	28.2574	46.3455	21.8749	-1.4418	2.41e-05	4.61839
ENSMUSG00000021340	Gpld1	271.75	241.529	183.517	184.9	81.2869	67.5559	79.5392	119.726	58.0526	-1.44129	1.89e-08	7.72397
ENSMUSG00000072962	Gm16401	9.66701	7.19448	4.05562	6.3034	0	2.07864	3.13971	4.82765	2.52403	-1.44028	0.146985	0.832728
ENSMUSG00000089512	Gm26287	1.07411	4.11113	1.0139	0	0	1.03932	0	0.965531	0.841342	-1.44022	NA	#VALUE!
ENSMUSG00000107390	Gm43323	0	3.08335	1.0139	2.10113	0	1.03932	0	0.965531	0.841342	-1.44001	NA	#VALUE!
ENSMUSG00000116852	1700102H20Rik	1.07411	2.05557	1.0139	4.20227	0.934332	2.07864	0	0	0.841342	-1.43963	NA	#VALUE!
ENSMUSG00000046095	Krt32	9.66701	6.1667	4.05562	5.25283	0.934332	1.03932	3.13971	4.82765	1.68268	-1.43939	0.154432	0.811264
ENSMUSG00000113780	Gm33195	1.07411	4.11113	1.0139	4.20227	1.86866	1.03932	1.04657	0	0.841342	-1.43926	NA	#VALUE!
ENSMUSG00000108494	Gm45203	4.29645	0	0	0	0	0	1.04657	0	0.841342	-1.43871	NA	#VALUE!
ENSMUSG00000031430	Vsig1	3.22234	3.08335	5.06952	5.25283	0.934332	1.03932	2.09314	1.93106	1.68268	-1.43829	0.218598	0.660353
ENSMUSG00000026556	Vangl2	61.2244	78.1115	56.7786	58.8317	19.621	14.5505	29.3039	37.6557	16.8268	-1.43796	4.04e-05	4.39325
ENSMUSG00000105605	Ighv1-86	3.22234	5.13891	2.02781	0	0	2.07864	1.04657	0	1.68268	-1.43754	NA	#VALUE!
ENSMUSG00000068226	Gm6723	5.37056	5.13891	3.04171	3.1517	0.934332	0	4.18627	0.965531	1.68268	-1.43556	0.263543	0.579149
ENSMUSG00000103467	Gm38245	1.07411	2.05557	5.06952	4.20227	0.934332	1.03932	2.09314	0	1.68268	-1.4349	NA	#VALUE!
ENSMUSG00000050092	Sprr2b	4.29645	7.19448	5.06952	2.10113	0.934332	0	3.13971	2.89659	1.68268	-1.43455	0.236937	0.625368
ENSMUSG00000082369	Gm14208	2.14822	1.02778	2.02781	1.05057	0	0	0	2.89659	0	-1.43425	NA	#VALUE!
ENSMUSG00000103445	Gm36948	4.29645	0	4.05562	4.20227	0	1.03932	3.13971	0	1.68268	-1.43224	NA	#VALUE!
ENSMUSG00000070524	Fcrlb	2.14822	3.08335	2.02781	1.05057	1.86866	0	1.04657	0.965531	0	-1.43017	NA	#VALUE!
ENSMUSG00000081249	Gm11517	1.07411	1.02778	4.05562	2.10113	0.934332	2.07864	0	0	0.841342	-1.4299	NA	#VALUE!
ENSMUSG00000110099	Gm45344	0	5.13891	3.04171	2.10113	3.73733	1.03932	0	0	0	-1.42778	NA	#VALUE!
ENSMUSG00000111209	Gm7529	3.22234	5.13891	6.08342	16.8091	2.803	5.19661	2.09314	2.89659	1.68268	-1.4262	0.146067	0.835446
ENSMUSG00000069300	Hist1h2bj	1.07411	2.05557	2.02781	1.05057	1.86866	0	1.04657	0	0	-1.42548	NA	#VALUE!
ENSMUSG00000099104	Gm17087	286.788	331.974	352.839	296.26	46.7166	64.4379	373.625	51.1731	54.6872	-1.42508	NA	#VALUE!
ENSMUSG00000100662	Gm19029	3.22234	1.02778	0	0	0.934332	0	0	0	0.841342	-1.42369	NA	#VALUE!
ENSMUSG00000103693	Gm37529	3.22234	1.02778	0	0	0	0	1.04657	0.965531	0	-1.42355	NA	#VALUE!
ENSMUSG00000082265	Gm15547	2.14822	3.08335	2.02781	3.1517	0.934332	2.07864	0	1.93106	0	-1.42115	NA	#VALUE!
ENSMUSG00000095457	Gm8989	7.51879	4.11113	3.04171	4.20227	0.934332	1.03932	3.13971	3.86212	0	-1.4198	0.255304	0.592942
ENSMUSG00000091730	Gm17230	6.44467	9.25004	7.09733	4.20227	0.934332	1.03932	7.32598	0.965531	2.52403	-1.41976	0.179765	0.745295
ENSMUSG00000096340	Defa-ps10	5.37056	3.08335	6.08342	14.7079	1.86866	1.03932	8.37255	0	2.52403	-1.41973	0.247585	0.606275
ENSMUSG00000084826	AI847159	0	0	6.08342	0	0	1.03932	0	0.965531	0.841342	-1.41956	NA	#VALUE!
ENSMUSG00000055748	Gsdmc4	2.14822	2.05557	3.04171	3.1517	0.934332	0	2.09314	1.93106	0	-1.41837	NA	#VALUE!
ENSMUSG00000106562	Gm5981	0	1.02778	3.04171	2.10113	0	2.07864	0	0	0.841342	-1.41826	NA	#VALUE!
ENSMUSG00000102757	Gm2756	3.22234	4.11113	3.04171	2.10113	0	3.11796	1.04657	0.965531	0.841342	-1.41805	NA	#VALUE!
ENSMUSG00000028141	Oaz3	2.14822	1.02778	0	1.05057	0	0	0	1.93106	0	-1.41746	NA	#VALUE!
ENSMUSG00000000706	Btn1a1	2.14822	0	4.05562	0	0	0	2.09314	0	0.841342	-1.41661	NA	#VALUE!
ENSMUSG00000031549	Ido2	2.14822	1.02778	2.02781	5.25283	0	3.11796	1.04657	0	0.841342	-1.41599	NA	#VALUE!
ENSMUSG00000110707	Gm45795	2.14822	1.02778	0	1.05057	0.934332	0	0	0.965531	0	-1.4159	NA	#VALUE!
ENSMUSG00000084081	Gm12057	3.22234	3.08335	5.06952	5.25283	1.86866	1.03932	3.13971	1.93106	0	-1.41472	0.255683	0.592298
ENSMUSG00000082971	Gm13517	41.8904	42.1391	28.3893	42.0227	9.34332	8.31457	35.5833	9.65531	10.0961	-1.41428	0.0104141	1.98238
ENSMUSG00000082218	Gm13602	12.8893	15.4167	18.2503	14.7079	5.60599	6.23593	3.13971	8.68978	5.04805	-1.41426	0.0127212	1.89547
ENSMUSG00000079343	C1s2	2.14822	0	1.0139	1.05057	0	0	0	0.965531	0.841342	-1.41278	NA	#VALUE!
ENSMUSG00000081056	Gm13998	2.14822	0	1.0139	1.05057	0	0	0	0.965531	0.841342	-1.41278	NA	#VALUE!
ENSMUSG00000109940	Gm45399	2.14822	0	1.0139	1.05057	0	0	1.04657	0.965531	0	-1.4127	NA	#VALUE!
ENSMUSG00000107076	Gm43480	0	1.02778	3.04171	2.10113	0.934332	0	1.04657	0.965531	0	-1.41258	NA	#VALUE!
ENSMUSG00000051596	Otop1	1.07411	1.02778	0	2.10113	0	0	0	1.93106	0	-1.41165	NA	#VALUE!
ENSMUSG00000090030	A430072P03Rik	1.07411	1.02778	0	2.10113	0	0	0	1.93106	0	-1.41165	NA	#VALUE!
ENSMUSG00000076586	Igkv8-21	421.052	66.8059	187.572	313.069	199.013	51.9661	120.355	44.4144	48.7978	-1.41131	0.107574	0.968292
ENSMUSG00000044726	Erich5	1.07411	1.02778	0	2.10113	0.934332	0	0	0	0.841342	-1.41073	NA	#VALUE!
ENSMUSG00000085952	Gm12315	1.07411	1.02778	0	2.10113	0.934332	0	0	0	0.841342	-1.41073	NA	#VALUE!
ENSMUSG00000083054	Gm12986	1.07411	1.02778	0	2.10113	0.934332	0	1.04657	0	0	-1.41066	NA	#VALUE!
ENSMUSG00000090235	Gm16244	1.07411	1.02778	0	2.10113	0	1.03932	0	0.965531	0	-1.41065	NA	#VALUE!
ENSMUSG00000068099	1500009C09Rik	5.37056	11.3056	5.06952	6.3034	4.67166	0	1.04657	3.86212	3.36537	-1.41031	0.163057	0.78766
ENSMUSG00000107165	Gm43747	2.14822	1.02778	2.02781	1.05057	0.934332	0	2.09314	0	0	-1.40978	NA	#VALUE!
ENSMUSG00000108170	Gm43966	1.07411	2.05557	2.02781	1.05057	0.934332	1.03932	1.04657	0	0	-1.40884	NA	#VALUE!
ENSMUSG00000092366	Gm17782	1.07411	0	1.0139	2.10113	0	0	0	1.93106	0	-1.40814	NA	#VALUE!
ENSMUSG00000112813	Gm34376	2.14822	1.02778	1.0139	0	0.934332	0	0	0.965531	0	-1.40761	NA	#VALUE!
ENSMUSG00000030235	Slco1c1	0	1.02778	0	3.1517	0.934332	0	0	0	0.841342	-1.4059	NA	#VALUE!
ENSMUSG00000026676	Ccdc3	415.681	426.53	311.268	361.395	129.872	95.6175	174.777	203.727	111.057	-1.40586	1.89e-08	7.72397
ENSMUSG00000090994	Gm6153	1.07411	2.05557	0	1.05057	0	0	0	0.965531	0.841342	-1.40557	NA	#VALUE!
ENSMUSG00000064542	Gm22980	1.07411	2.05557	0	1.05057	0	0	1.04657	0	0.841342	-1.40555	NA	#VALUE!
ENSMUSG00000081373	Gm16436	1.07411	2.05557	0	1.05057	0.934332	0	1.04657	0	0	-1.40554	NA	#VALUE!
ENSMUSG00000112911	BC042761	2.14822	0	2.02781	0	0	0	0	0.965531	0.841342	-1.40476	NA	#VALUE!
ENSMUSG00000031772	Cntnap4	2.14822	0	2.02781	0	0	1.03932	1.04657	0	0	-1.40474	NA	#VALUE!
ENSMUSG00000110816	Gm19178	3.22234	2.05557	1.0139	4.20227	0.934332	1.03932	3.13971	0	0	-1.40464	NA	#VALUE!
ENSMUSG00000086652	Gm14029	5.37056	6.1667	6.08342	0	0.934332	1.03932	0	1.93106	4.20671	-1.4046	0.357634	0.446561
ENSMUSG00000081067	Gm12912	9.66701	11.3056	4.05562	11.5562	2.803	2.07864	6.27941	1.93106	4.20671	-1.40255	0.0877695	1.05666
ENSMUSG00000117046	Gm19183	15.0376	10.2778	12.1668	13.6574	4.67166	4.15728	8.37255	3.86212	3.36537	-1.40244	0.0257398	1.5894
ENSMUSG00000109889	Gm3774	3.22234	9.25004	5.06952	9.4551	0.934332	1.03932	7.32598	2.89659	0.841342	-1.40243	0.207442	0.683103
ENSMUSG00000113840	Gm18955	1.07411	1.02778	1.0139	1.05057	0.934332	0	0	0	0.841342	-1.40234	NA	#VALUE!
ENSMUSG00000099470	Gm29340	1.07411	1.02778	1.0139	1.05057	0	0	0	0.965531	0.841342	-1.40234	NA	#VALUE!
ENSMUSG00000098840	Mir7679	1.07411	1.02778	1.0139	1.05057	0	1.03932	0	0.965531	0	-1.40234	NA	#VALUE!
ENSMUSG00000054594	Oscar	1.07411	1.02778	1.0139	1.05057	0	1.03932	1.04657	0	0	-1.40234	NA	#VALUE!
ENSMUSG00000038756	Ttll6	0	0	1.0139	3.1517	0	0	0	0.965531	0.841342	-1.40232	NA	#VALUE!
ENSMUSG00000111017	Gm48314	0	0	1.0139	3.1517	0.934332	1.03932	0	0	0	-1.40232	NA	#VALUE!
ENSMUSG00000042379	Esm1	62.2985	61.667	54.7508	42.0227	7.47466	27.0224	26.1642	31.8625	12.6201	-1.40176	0.00152121	2.81781
ENSMUSG00000076618	Ighj4	320.085	146.973	181.489	236.378	31.7673	29.101	272.108	30.897	55.5286	-1.40016	0.182493	0.738753
ENSMUSG00000098790	Mir6942	0	2.05557	0	2.10113	0	1.03932	0	0	0.841342	-1.40011	NA	#VALUE!
ENSMUSG00000059481	Plg	1.07411	0	2.02781	1.05057	0.934332	0	0	0.965531	0	-1.39922	NA	#VALUE!
ENSMUSG00000006720	Zfp184	60.1503	58.5836	44.6118	50.4272	17.7523	13.5112	19.8848	28.0004	21.8749	-1.3976	9.19e-06	5.03652
ENSMUSG00000115230	AU022793	0	1.02778	1.0139	2.10113	0	1.03932	0	0.965531	0	-1.39717	NA	#VALUE!
ENSMUSG00000047342	Zfp286	5.37056	8.22226	10.139	10.5057	4.67166	1.03932	3.13971	4.82765	2.52403	-1.39707	0.084972	1.07072
ENSMUSG00000019848	Popdc3	1.07411	2.05557	1.0139	0	0	0	2.09314	0	0	-1.39674	NA	#VALUE!
ENSMUSG00000083488	Gm8534	1.07411	2.05557	1.0139	0	0	0	2.09314	0	0	-1.39674	NA	#VALUE!
ENSMUSG00000024749	Tmc1	0	1.02778	1.0139	2.10113	0	2.07864	0	0	0	-1.39662	NA	#VALUE!
ENSMUSG00000097373	Gm26877	0	3.08335	0	1.05057	0	1.03932	1.04657	0	0	-1.3943	NA	#VALUE!
ENSMUSG00000042671	Rgs8	0	3.08335	0	1.05057	0	0	1.04657	0	0.841342	-1.39426	NA	#VALUE!
ENSMUSG00000070570	Slc17a7	1.07411	1.02778	2.02781	0	0	0	0	1.93106	0	-1.39319	NA	#VALUE!
ENSMUSG00000085984	1700001G11Rik	0	2.05557	1.0139	1.05057	0.934332	1.03932	0	0	0	-1.39204	NA	#VALUE!
ENSMUSG00000063232	Serpina11	0	2.05557	1.0139	1.05057	0	0	1.04657	0	0.841342	-1.39201	NA	#VALUE!
ENSMUSG00000095170	Ighv8-11	0	2.05557	1.0139	1.05057	0	0	2.09314	0	0	-1.39092	NA	#VALUE!
ENSMUSG00000099178	Gm8669	0	5.13891	8.11123	11.5562	0	0	6.27941	4.82765	0.841342	-1.39036	0.428555	0.367994
ENSMUSG00000065208	Gm24616	13.9635	7.19448	9.12514	10.5057	0	3.11796	9.41912	2.89659	4.20671	-1.3903	0.120457	0.919168
ENSMUSG00000094622	Gm3055	0	1.02778	2.02781	1.05057	0	1.03932	0	0.965531	0	-1.38889	NA	#VALUE!
ENSMUSG00000008682	Rpl10	861.438	791.393	730.011	611.43	246.664	242.162	422.814	287.728	231.369	-1.38882	4.97e-11	10.3036
ENSMUSG00000107610	D530018E20Rik	0	1.02778	2.02781	1.05057	0.934332	0	0	0	0.841342	-1.38878	NA	#VALUE!
ENSMUSG00000111815	Gm6018	5.37056	4.11113	1.0139	2.10113	0.934332	0	5.23284	0	0	-1.3884	NA	#VALUE!
ENSMUSG00000050010	Shisa3	17.1858	21.5834	16.2225	18.9102	4.67166	5.19661	7.32598	7.72425	10.0961	-1.3883	0.00648368	2.18818
ENSMUSG00000082955	Gm8036	11.8152	7.19448	9.12514	12.6068	4.67166	1.03932	10.4657	0.965531	2.52403	-1.38709	0.127282	0.895231
ENSMUSG00000083536	Gm15808	39.7422	51.3891	47.6535	45.1744	14.9493	11.4325	36.6299	7.72425	17.6682	-1.38563	0.00292306	2.53416
ENSMUSG00000081896	Gm5389	61.2244	47.278	45.6257	23.1125	7.47466	18.7078	37.6765	11.5864	10.0961	-1.3847	0.0172366	1.76355
ENSMUSG00000082760	Gm15546	15.0376	18.5001	14.1947	16.8091	0.934332	1.03932	23.0245	2.89659	3.36537	-1.384	0.198196	0.702906
ENSMUSG00000117228	Gm49877	0	3.08335	1.0139	0	0	0	0	0	1.68268	-1.38311	NA	#VALUE!
ENSMUSG00000113796	Gm36426	5.37056	3.08335	0	9.4551	1.86866	1.03932	2.09314	0.965531	2.52403	-1.38298	0.321904	0.492274
ENSMUSG00000091831	Gm4707	307.196	359.724	295.046	284.704	70.0749	53.0054	336.995	55.0353	83.2929	-1.38179	NA	#VALUE!
ENSMUSG00000030796	Tead2	207.304	219.945	181.489	183.849	58.8629	50.9267	102.564	115.864	53.0046	-1.38043	3.46e-06	5.46041
ENSMUSG00000105561	Gm43462	1.07411	1.02778	3.04171	1.05057	0	2.07864	1.04657	0	0	-1.37864	NA	#VALUE!
ENSMUSG00000117552	Gm5686	26.8528	30.8335	27.3754	33.6181	8.40899	13.5112	17.7917	8.68978	9.25476	-1.3785	0.000779593	3.10813
ENSMUSG00000027434	Nkx2-2	33.2975	35.9724	19.2642	30.4664	8.40899	17.6685	11.5123	13.5174	6.73074	-1.37641	0.00239254	2.62114
ENSMUSG00000100222	Psmb6-ps2	37.5939	41.1113	33.4588	33.6181	12.1463	14.5505	25.1176	12.5519	6.73074	-1.3762	0.00112584	2.94852
ENSMUSG00000081132	Gm13744	4.29645	4.11113	2.02781	9.4551	0	0	5.23284	0.965531	3.36537	-1.37614	0.343211	0.464439
ENSMUSG00000112124	Gm19056	2.14822	5.13891	8.11123	6.3034	2.803	2.07864	1.04657	1.93106	2.52403	-1.3756	0.189023	0.723485
ENSMUSG00000020140	Lgr5	705.692	593.031	270.712	420.227	214.896	154.859	227.105	244.279	117.788	-1.37558	2.76e-05	4.55842
ENSMUSG00000010796	Asz1	0	1.02778	3.04171	0	0	0	0	0	1.68268	-1.3752	NA	#VALUE!
ENSMUSG00000085886	D030047H15Rik	0	1.02778	3.04171	0	0	0	0	0	1.68268	-1.3752	NA	#VALUE!
ENSMUSG00000115069	Gm7382	42.9645	38.028	34.4727	42.0227	9.34332	7.27525	40.8162	11.5864	7.57208	-1.37361	0.0257491	1.58924
ENSMUSG00000083356	Gm11708	7.51879	9.25004	9.12514	13.6574	1.86866	0	8.37255	2.89659	5.8894	-1.37318	0.128836	0.889961
ENSMUSG00000023387	Kcnk16	11.8152	17.4723	11.1529	13.6574	2.803	8.31457	4.18627	7.72425	3.36537	-1.37265	0.031322	1.50415
ENSMUSG00000117111	Tpt1-ps7	3.22234	2.05557	1.0139	0	0	0	3.13971	0	0	-1.37081	NA	#VALUE!
ENSMUSG00000033717	Adra2a	270.676	260.029	119.641	173.344	56.0599	51.9661	91.0515	122.622	77.4035	-1.3669	0.000106699	3.97184
ENSMUSG00000103733	Gm6162	17.1858	13.3612	19.2642	13.6574	4.67166	4.15728	12.5588	2.89659	6.73074	-1.36343	0.0268883	1.57044
ENSMUSG00000051537	Gm5124	34.3716	40.0835	35.4866	39.9215	8.40899	9.35389	32.4436	9.65531	13.4615	-1.36304	0.00565374	2.24766
ENSMUSG00000044854	1700056E22Rik	3.22234	2.05557	2.02781	8.40453	0	2.07864	1.04657	1.93106	2.52403	-1.36172	0.324637	0.488602
ENSMUSG00000036902	Neto2	151.45	161.362	114.571	105.057	38.3076	36.3762	82.6789	63.725	38.7017	-1.36144	2.45e-05	4.61111
ENSMUSG00000058745	Gm9174	3.22234	6.1667	1.0139	3.1517	4.67166	0	0	0.965531	0.841342	-1.36131	NA	#VALUE!
ENSMUSG00000108767	Gm29763	11.8152	3.08335	6.08342	7.35397	0.934332	2.07864	8.37255	0.965531	1.68268	-1.36078	0.222961	0.651772
ENSMUSG00000087176	D230022J07Rik	0	2.05557	4.05562	0	0	0	2.09314	0.965531	0	-1.36064	NA	#VALUE!
ENSMUSG00000082398	Gm11927	2.14822	1.02778	3.04171	4.20227	0	0	5.23284	0	0	-1.36024	NA	#VALUE!
ENSMUSG00000099760	Gm28800	4.29645	4.11113	0	5.25283	0	1.03932	0	3.86212	1.68268	-1.35966	NA	#VALUE!
ENSMUSG00000052951	C130021I20Rik	5.37056	1.02778	3.04171	6.3034	0.934332	2.07864	2.09314	0	2.52403	-1.35961	0.320422	0.494277
ENSMUSG00000087060	Eldr	51.5574	45.2224	26.3615	29.4159	20.5553	8.31457	18.8382	19.3106	7.57208	-1.35766	0.00394428	2.40403
ENSMUSG00000110177	Gm6524	13.9635	11.3056	13.1808	7.35397	1.86866	7.27525	7.32598	2.89659	3.36537	-1.35614	0.0597235	1.22385
ENSMUSG00000112068	Gm9182	8.5929	10.2778	5.06952	9.4551	5.60599	3.11796	1.04657	4.82765	1.68268	-1.35489	0.111387	0.953165
ENSMUSG00000110708	Gnb1-ps3	9.66701	16.4445	20.2781	8.40453	2.803	2.07864	9.41912	5.79319	6.73074	-1.35472	0.0562857	1.2496
ENSMUSG00000096805	Ighv9-1	20.4081	5.13891	5.06952	56.7306	3.73733	17.6685	3.13971	2.89659	15.1442	-1.3546	0.220279	0.657027
ENSMUSG00000017311	Pyy	7.51879	5.13891	2.02781	3.1517	0.934332	2.07864	3.13971	0.965531	1.68268	-1.35354	0.256248	0.591339
ENSMUSG00000097790	Gm16399	44.0386	52.4169	28.3893	45.1744	7.47466	2.07864	64.8873	4.82765	4.20671	-1.35291	NA	#VALUE!
ENSMUSG00000115299	Gm49168	29.001	32.889	35.4866	45.1744	7.47466	17.6685	30.3505	7.72425	7.57208	-1.34859	0.0145189	1.83807
ENSMUSG00000050822	Slc29a4	13.9635	21.5834	11.1529	13.6574	3.73733	3.11796	10.4657	3.86212	8.41342	-1.34748	0.0361015	1.44247
ENSMUSG00000085483	Gm14198	4.29645	4.11113	0	3.1517	0.934332	1.03932	0	1.93106	1.68268	-1.34343	NA	#VALUE!
ENSMUSG00000107684	Rab5a-ps	7.51879	2.05557	4.05562	6.3034	1.86866	3.11796	4.18627	0	0.841342	-1.34332	0.274926	0.560784
ENSMUSG00000082539	Gm15207	6.44467	4.11113	2.02781	22.0619	2.803	4.15728	9.41912	0.965531	0	-1.34166	0.329413	0.482259
ENSMUSG00000106038	Gm4962	13.9635	18.5001	20.2781	13.6574	5.60599	4.15728	19.8848	1.93106	1.68268	-1.34081	0.123342	0.908891
ENSMUSG00000082905	Gm7823	13.9635	13.3612	14.1947	7.35397	4.67166	3.11796	9.41912	2.89659	4.20671	-1.3408	0.0506569	1.29536
ENSMUSG00000094117	Igkv3-12	79.4843	26.7223	20.2781	36.7698	16.818	5.19661	31.3971	7.72425	19.3509	-1.34066	0.048395	1.3152
ENSMUSG00000044296	Zfp879	4.29645	3.08335	5.06952	1.05057	1.86866	1.03932	1.04657	0.965531	1.68268	-1.34025	NA	#VALUE!
ENSMUSG00000092269	Gm9577	15.0376	24.6668	8.11123	18.9102	2.803	7.27525	18.8382	2.89659	1.68268	-1.33837	0.137573	0.861467
ENSMUSG00000112003	Gm4864	20.4081	17.4723	17.2364	24.163	4.67166	7.27525	19.8848	1.93106	5.8894	-1.33801	0.0537339	1.26975
ENSMUSG00000064158	Izumo1	1.07411	3.08335	6.08342	3.1517	2.803	1.03932	1.04657	0	1.68268	-1.33713	NA	#VALUE!
ENSMUSG00000001566	Mnx1	35.4457	33.9168	23.3198	26.2642	13.0807	7.27525	13.6054	19.3106	5.8894	-1.33506	0.00435289	2.36122
ENSMUSG00000081389	Gm13368	23.6305	23.639	23.3198	28.3653	6.54033	7.27525	18.8382	14.483	2.52403	-1.33432	0.0241118	1.61777
ENSMUSG00000045842	Tgif2-ps2	5.37056	2.05557	4.05562	2.10113	1.86866	0	2.09314	1.93106	0.841342	-1.33392	NA	#VALUE!
ENSMUSG00000109956	Gm45428	3.22234	5.13891	5.06952	2.10113	3.73733	2.07864	0	1.93106	0	-1.33327	0.349095	0.457057
ENSMUSG00000084299	Gm6630	3.22234	3.08335	1.0139	2.10113	0.934332	0	1.04657	0	2.52403	-1.33322	NA	#VALUE!
ENSMUSG00000117077	Gm18735	13.9635	19.5279	15.2086	8.40453	4.67166	4.15728	13.6054	3.86212	2.52403	-1.33151	0.067451	1.17101
ENSMUSG00000081633	Gm8522	19.334	28.7779	38.5283	38.871	3.73733	8.31457	28.2574	11.5864	10.9374	-1.33067	0.0293201	1.53283
ENSMUSG00000110666	Gm9172	3.22234	6.1667	5.06952	5.25283	0	3.11796	4.18627	1.93106	0.841342	-1.3306	0.255899	0.591932
ENSMUSG00000022015	Tnfsf11	3.22234	2.05557	3.04171	3.1517	0	1.03932	2.09314	0	2.52403	-1.32854	NA	#VALUE!
ENSMUSG00000059639	Clec4a4	4.29645	4.11113	1.0139	4.20227	0.934332	1.03932	2.09314	1.93106	0.841342	-1.32817	NA	#VALUE!
ENSMUSG00000025889	Snca	7.51879	6.1667	7.09733	2.10113	0	1.03932	2.09314	4.82765	3.36537	-1.32569	0.253942	0.595265
ENSMUSG00000071207	Gm8587	2.14822	5.13891	3.04171	1.05057	0.934332	0	1.04657	1.93106	1.68268	-1.32561	NA	#VALUE!
ENSMUSG00000084038	Gm11295	2.14822	3.08335	3.04171	3.1517	1.86866	0	2.09314	0	1.68268	-1.32437	NA	#VALUE!
ENSMUSG00000038765	Lmx1b	1.07411	6.1667	3.04171	1.05057	0.934332	0	1.04657	1.93106	1.68268	-1.32301	NA	#VALUE!
ENSMUSG00000116892	Gm49787	12.8893	4.11113	8.11123	6.3034	1.86866	5.19661	6.27941	0.965531	1.68268	-1.32255	0.169982	0.769596
ENSMUSG00000053111	Fank1	3.22234	2.05557	3.04171	1.05057	3.73733	0	0	0	0.841342	-1.32134	NA	#VALUE!
ENSMUSG00000114784	Gm47754	3.22234	1.02778	4.05562	3.1517	1.86866	0	1.04657	1.93106	0.841342	-1.32088	NA	#VALUE!
ENSMUSG00000097163	BC051077	3.22234	4.11113	1.0139	3.1517	0.934332	1.03932	2.09314	0	1.68268	-1.31965	NA	#VALUE!
ENSMUSG00000097244	Gm7928	27.9269	34.9446	28.3893	36.7698	3.73733	14.5505	36.6299	4.82765	5.04805	-1.31922	0.0895559	1.04791
ENSMUSG00000117425	Gm7464	31.1493	35.9724	21.292	38.871	9.34332	12.4719	20.9314	10.6208	10.9374	-1.31707	0.0020821	2.6815
ENSMUSG00000109821	Gm6593	3.22234	7.19448	9.12514	7.35397	1.86866	1.03932	6.27941	1.93106	2.52403	-1.31699	0.179852	0.745085
ENSMUSG00000114110	Gm46379	59.0762	54.4725	37.5144	64.0846	18.6866	15.5898	43.9559	13.5174	16.8268	-1.31615	0.00272532	2.56458
ENSMUSG00000041842	Fhdc1	371.643	364.863	281.865	285.754	136.412	117.443	140.24	145.795	115.264	-1.31592	2.9e-16	15.537
ENSMUSG00000081781	Gm14753	16.1117	10.2778	9.12514	3.1517	1.86866	4.15728	8.37255	0.965531	4.20671	-1.3158	0.161513	0.791793
ENSMUSG00000085143	Gm11520	5.37056	3.08335	1.0139	2.10113	0	0	2.09314	2.89659	0.841342	-1.31491	NA	#VALUE!
ENSMUSG00000071553	Cpa2	9.66701	8.22226	8.11123	6.3034	2.803	2.07864	3.13971	3.86212	4.20671	-1.31473	0.0938632	1.0275
ENSMUSG00000025582	Nptx1	15.0376	18.5001	14.1947	12.6068	7.47466	2.07864	4.18627	7.72425	8.41342	-1.31458	0.0277234	1.55715
ENSMUSG00000117627	Tpi-rs10	55.8538	49.3336	55.7647	61.9834	17.7523	9.35389	53.375	13.5174	18.5095	-1.31457	0.0124811	1.90375
ENSMUSG00000046337	Fam178b	0	5.13891	5.06952	1.05057	1.86866	0	2.09314	0	1.68268	-1.31266	NA	#VALUE!
ENSMUSG00000084021	Gm5832	5.37056	3.08335	1.0139	2.10113	0.934332	2.07864	1.04657	0.965531	0.841342	-1.31233	NA	#VALUE!
ENSMUSG00000090704	Trp53-ps	66.595	76.0559	75.0289	84.0453	24.2926	24.9437	55.4681	19.3106	28.6056	-1.31169	0.000146165	3.83516
ENSMUSG00000086513	9130208D14Rik	1176.15	1046.28	800.984	912.942	344.769	374.156	496.073	498.214	271.754	-1.31071	1.21e-09	8.91715
ENSMUSG00000107278	Gm42600	11.8152	7.19448	6.08342	9.4551	1.86866	2.07864	7.32598	2.89659	3.36537	-1.31014	0.112934	0.947176
ENSMUSG00000092464	Gm8902	15.0376	15.4167	14.1947	26.2642	7.47466	8.31457	10.4657	3.86212	5.8894	-1.3101	0.0187312	1.72743
ENSMUSG00000110208	Gm45442	1.07411	6.1667	1.0139	3.1517	1.86866	1.03932	1.04657	0.965531	0.841342	-1.30996	NA	#VALUE!
ENSMUSG00000084086	Gm5761	12.8893	12.3334	9.12514	10.5057	3.73733	1.03932	13.6054	2.89659	1.68268	-1.30936	0.151709	0.818988
ENSMUSG00000108502	Gm9240	2.14822	8.22226	4.05562	10.5057	1.86866	3.11796	4.18627	1.93106	1.68268	-1.3058	0.204528	0.689247
ENSMUSG00000076680	Ighv6-6	7.51879	48.3058	5.06952	37.8204	10.2777	20.7864	9.41912	3.86212	5.8894	-1.3037	0.160057	0.795726
ENSMUSG00000048498	Cd300e	1.07411	3.08335	4.05562	1.05057	2.803	0	0	0.965531	0.841342	-1.30235	NA	#VALUE!
ENSMUSG00000117640	Gm7411	24.7046	23.639	19.2642	19.9608	8.40899	4.15728	25.1176	3.86212	3.36537	-1.30099	0.0827696	1.08213
ENSMUSG00000103396	Gm38305	64.4467	57.5558	59.8203	49.3766	18.6866	12.4719	60.701	13.5174	12.6201	-1.30071	0.022579	1.64629
ENSMUSG00000022773	Ypel1	12.8893	16.4445	10.139	15.7585	3.73733	6.23593	8.37255	6.75872	3.36537	-1.29643	0.0331661	1.47931
ENSMUSG00000045694	Gm4997	10.7411	5.13891	1.0139	4.20227	1.86866	1.03932	4.18627	2.89659	0.841342	-1.29572	0.291973	0.534658
ENSMUSG00000086324	Gm15564	148.228	171.64	170.336	111.36	35.5046	63.3986	127.681	33.7936	47.1152	-1.29478	0.00254146	2.59492
ENSMUSG00000108078	Gm8744	27.9269	14.389	16.2225	22.0619	0.934332	4.15728	23.0245	4.82765	8.41342	-1.29351	0.130128	0.885631
ENSMUSG00000107771	Gm8956	33.2975	32.889	22.3059	27.3147	13.0807	8.31457	25.1176	0.965531	11.7788	-1.29325	0.054185	1.26612
ENSMUSG00000083960	Gm4918	3.22234	2.05557	3.04171	3.1517	0.934332	0	4.18627	0	0.841342	-1.29244	NA	#VALUE!
ENSMUSG00000115342	Gm49095	8.5929	4.11113	4.05562	4.20227	1.86866	1.03932	6.27941	0	1.68268	-1.28761	0.294749	0.530548
ENSMUSG00000044125	9530080O11Rik	1.07411	3.08335	5.06952	4.20227	0	0	3.13971	3.86212	0	-1.28738	NA	#VALUE!
ENSMUSG00000106290	Gm43429	17.1858	29.8057	26.3615	34.6687	12.1463	3.11796	10.4657	19.3106	10.0961	-1.28736	0.0167679	1.77552
ENSMUSG00000112851	Gm7727	17.1858	17.4723	22.3059	12.6068	3.73733	7.27525	8.37255	10.6208	5.8894	-1.28678	0.018893	1.7237
ENSMUSG00000044966	Fbxo48	25.7787	15.4167	17.2364	26.2642	4.67166	8.31457	8.37255	15.4485	6.73074	-1.2857	0.0167679	1.77552
ENSMUSG00000083994	Gm16465	30.0751	26.7223	22.3059	19.9608	8.40899	6.23593	16.7451	6.75872	12.6201	-1.28503	0.00700781	2.15442
ENSMUSG00000049556	Lingo1	5.37056	7.19448	6.08342	9.4551	3.73733	0	4.18627	4.82765	1.68268	-1.28501	0.17987	0.745041
ENSMUSG00000073234	Gm8773	1.07411	3.08335	0	3.1517	0.934332	1.03932	0	0	1.68268	-1.28463	NA	#VALUE!
ENSMUSG00000078444	Gm10941	2.14822	1.02778	3.04171	1.05057	0	0	0	1.93106	1.68268	-1.28455	NA	#VALUE!
ENSMUSG00000100013	Gm19480	3.22234	5.13891	3.04171	2.10113	0	1.03932	4.18627	1.93106	0	-1.28388	NA	#VALUE!
ENSMUSG00000082453	Gm11502	2.14822	4.11113	1.0139	7.35397	3.73733	0	0	1.93106	1.68268	-1.28365	NA	#VALUE!
ENSMUSG00000081418	Gm14830	88.0772	76.0559	82.1262	86.1465	22.424	14.5505	108.843	13.5174	11.7788	-1.28338	NA	#VALUE!
ENSMUSG00000114558	Gm9570	53.7056	49.3336	55.7647	32.5676	7.47466	17.6685	42.9093	9.65531	21.0336	-1.28322	0.0203772	1.69085
ENSMUSG00000029093	Sorcs2	247.046	225.084	188.586	257.389	98.1049	66.5166	108.843	132.278	66.466	-1.28246	3.79e-07	6.42143
ENSMUSG00000023122	Sult1c2	5.37056	7.19448	6.08342	9.4551	4.67166	2.07864	2.09314	4.82765	0.841342	-1.28134	0.164318	0.784316
ENSMUSG00000104978	Gm31274	1.07411	7.19448	4.05562	1.05057	0	0	5.23284	0.965531	0.841342	-1.27866	NA	#VALUE!
ENSMUSG00000080775	Gm6368	252.416	255.918	198.725	208.012	80.3526	77.9491	170.591	74.3459	69.8314	-1.27738	2.89e-05	4.53882
ENSMUSG00000085725	Gm15873	2.14822	1.02778	2.02781	2.10113	0.934332	1.03932	0	0	1.68268	-1.27728	NA	#VALUE!
ENSMUSG00000109893	Gm9655	2.14822	0	0	3.1517	0.934332	0	0	0	1.68268	-1.27675	NA	#VALUE!
ENSMUSG00000112364	4930503E24Rik	35.4457	37.0002	30.4171	37.8204	13.0807	7.27525	35.5833	10.6208	6.73074	-1.27479	0.0279662	1.55337
ENSMUSG00000089663	Gm15651	2.14822	4.11113	0	3.1517	1.86866	1.03932	1.04657	0.965531	0	-1.27395	NA	#VALUE!
ENSMUSG00000106601	Ighv1-70	8.5929	1.02778	3.04171	9.4551	0	0	5.23284	1.93106	4.20671	-1.27358	0.396158	0.402132
ENSMUSG00000074505	Fat3	6.44467	3.08335	6.08342	1.05057	0.934332	0	4.18627	0.965531	2.52403	-1.27319	0.365037	0.437663
ENSMUSG00000027246	Ell3	3.22234	5.13891	6.08342	8.40453	1.86866	3.11796	5.23284	1.93106	0	-1.27312	0.255101	0.593288
ENSMUSG00000116637	Gm8130	198.711	213.779	180.475	175.445	65.4033	51.9661	160.125	60.8284	60.5766	-1.27112	0.000399702	3.39826
ENSMUSG00000084771	A230072E10Rik	1.07411	1.02778	2.02781	3.1517	0	0	1.04657	0.965531	1.68268	-1.26995	NA	#VALUE!
ENSMUSG00000093894	Ighv1-53	204.081	119.223	245.365	43.0732	24.2926	85.2243	33.4902	26.0693	148.076	-1.26838	0.198462	0.702323
ENSMUSG00000060459	Kng2	1.07411	7.19448	1.0139	0	0	0	0	4.82765	0	-1.26761	NA	#VALUE!
ENSMUSG00000092193	Cd9-ps	38.668	39.0557	30.4171	35.7193	13.0807	8.31457	33.4902	7.72425	12.6201	-1.26549	0.0145565	1.83694
ENSMUSG00000112748	Gm6331	2.14822	1.02778	3.04171	1.05057	0.934332	0	0	1.93106	0.841342	-1.26442	NA	#VALUE!
ENSMUSG00000112424	Gm6494	3.22234	5.13891	3.04171	4.20227	0	1.03932	7.32598	0	0	-1.26352	0.495411	0.305034
ENSMUSG00000042129	Rassf4	502.685	515.947	345.741	473.806	173.786	137.19	231.292	277.107	138.821	-1.26262	1.18e-06	5.92762
ENSMUSG00000042834	Nrep	82.7067	86.3337	71.9872	87.197	23.3583	33.2583	34.5368	63.725	16.8268	-1.26169	0.00130664	2.88384
ENSMUSG00000079620	Muc4	692.802	629.003	468.424	640.846	197.144	242.162	276.294	334.074	218.749	-1.26126	1.26e-10	9.90065
ENSMUSG00000040794	C1qtnf4	6.44467	11.3056	5.06952	1.05057	0.934332	1.03932	3.13971	4.82765	2.52403	-1.26009	0.280546	0.551996
ENSMUSG00000019909	Fam162b	1.07411	3.08335	2.02781	3.1517	1.86866	2.07864	1.04657	0	0	-1.2586	NA	#VALUE!
ENSMUSG00000094242	Gm5456	8.5929	6.1667	11.1529	5.25283	8.40899	2.07864	3.13971	0.965531	1.68268	-1.25795	0.196876	0.705808
ENSMUSG00000102609	Gm18432	44.0386	41.1113	27.3754	44.1238	11.212	13.5112	40.8162	8.68978	8.41342	-1.25667	0.0331004	1.48017
ENSMUSG00000037568	Vash2	33.2975	27.7501	12.1668	26.2642	10.2777	12.4719	10.4657	9.65531	9.25476	-1.25615	0.00883059	2.05401
ENSMUSG00000097223	Gm2449	2.14822	0	1.0139	2.10113	0.934332	0	0	0	1.68268	-1.2547	NA	#VALUE!
ENSMUSG00000106590	Gm42879	3.22234	3.08335	0	1.05057	0.934332	2.07864	0	0	0.841342	-1.25374	NA	#VALUE!
ENSMUSG00000023935	Spats1	0	1.02778	3.04171	3.1517	1.86866	0	1.04657	0	0.841342	-1.25322	NA	#VALUE!
ENSMUSG00000109291	Gm2814	1.07411	0	1.0139	5.25283	0.934332	1.03932	1.04657	0	0.841342	-1.25051	NA	#VALUE!
ENSMUSG00000117114	Gm49867	1.07411	3.08335	4.05562	1.05057	0.934332	2.07864	1.04657	0.965531	0	-1.24882	NA	#VALUE!
ENSMUSG00000076594	Igkv6-13	16.1117	25.6946	7.09733	175.445	50.4539	7.27525	29.3039	4.82765	26.0816	-1.24855	0.412213	0.384878
ENSMUSG00000086363	A330102I10Rik	0	2.05557	0	3.1517	0	0	0	0.965531	1.68268	-1.24802	NA	#VALUE!
ENSMUSG00000108255	Gm16499	2.14822	2.05557	0	3.1517	0	1.03932	1.04657	0.965531	0.841342	-1.24725	NA	#VALUE!
ENSMUSG00000116694	Gm6440	237.379	257.973	238.267	374.002	90.6302	104.971	213.5	94.622	80.7688	-1.24716	0.000166514	3.77855
ENSMUSG00000101612	Gm7933	5.37056	8.22226	1.0139	7.35397	1.86866	5.19661	1.04657	0.965531	2.52403	-1.24649	0.292003	0.534612
ENSMUSG00000021797	9230112D13Rik	1.07411	1.02778	3.04171	2.10113	0	1.03932	0	1.93106	0.841342	-1.24588	NA	#VALUE!
ENSMUSG00000105813	Gm42928	4.29645	6.1667	3.04171	1.05057	0.934332	1.03932	2.09314	1.93106	1.68268	-1.24583	0.344249	0.463127
ENSMUSG00000098799	Trgj4	5.37056	0	2.02781	2.10113	0	1.03932	3.13971	0.965531	0	-1.2448	NA	#VALUE!
ENSMUSG00000072589	Gm10371	5.37056	2.05557	6.08342	6.3034	1.86866	1.03932	1.04657	3.86212	2.52403	-1.24192	0.263817	0.578698
ENSMUSG00000081705	Gm12582	8.5929	6.1667	7.09733	2.10113	1.86866	4.15728	3.13971	2.89659	0.841342	-1.24072	0.228331	0.641435
ENSMUSG00000115116	Gm46496	75.1879	89.4171	84.154	81.9442	21.4896	38.4549	78.4926	18.3451	19.3509	-1.23925	0.0116985	1.93187
ENSMUSG00000082054	Psmb6-ps	17.1858	25.6946	16.2225	11.5562	3.73733	1.03932	30.3505	0.965531	1.68268	-1.23901	0.325794	0.487056
ENSMUSG00000097041	Pafah1b1-ps1	21.4822	27.7501	23.3198	35.7193	9.34332	6.23593	25.1176	8.68978	8.41342	-1.23884	0.0231778	1.63493
ENSMUSG00000113535	AU015791	1.07411	3.08335	2.02781	1.05057	0.934332	0	2.09314	0	0.841342	-1.23676	NA	#VALUE!
ENSMUSG00000024665	Fads2	1501.61	1635.2	1047.36	1262.78	596.104	532.132	632.127	778.218	351.681	-1.23669	3.02e-07	6.51977
ENSMUSG00000083551	Gm14516	5.37056	0	5.06952	4.20227	1.86866	2.07864	2.09314	0.965531	0.841342	-1.23614	0.38633	0.413042
ENSMUSG00000104388	Gm37033	1.07411	2.05557	2.02781	2.10113	1.86866	0	1.04657	0.965531	0	-1.23599	NA	#VALUE!
ENSMUSG00000082534	Gm13712	64.4467	47.278	59.8203	68.2868	27.0956	19.7471	55.4681	9.65531	15.9855	-1.2355	0.0159597	1.79698
ENSMUSG00000021747	4930452B06Rik	0	1.02778	2.02781	2.10113	0.934332	0	0	0	1.68268	-1.23475	NA	#VALUE!
ENSMUSG00000047898	Ccr4	3.22234	6.1667	2.02781	3.1517	0.934332	0	3.13971	2.89659	0.841342	-1.23474	0.375759	0.425091
ENSMUSG00000106813	Gm7181	6.44467	7.19448	8.11123	6.3034	2.803	2.07864	9.41912	0.965531	0	-1.23385	0.289508	0.53834
ENSMUSG00000047654	Tssk6	11.8152	10.2778	13.1808	6.3034	6.54033	5.19661	2.09314	5.79319	2.52403	-1.23369	0.0928368	1.03228
ENSMUSG00000031595	Pdgfrl	31.1493	33.9168	13.1808	14.7079	13.0807	6.23593	12.5588	13.5174	4.20671	-1.23363	0.0424154	1.37248
ENSMUSG00000072618	Gm10384	17.1858	15.4167	8.11123	17.8596	4.67166	5.19661	9.41912	9.65531	2.52403	-1.23293	0.0607964	1.21612
ENSMUSG00000110173	Gm6929	80.5584	72.9726	69.9594	87.197	21.4896	24.9437	79.5392	18.3451	21.8749	-1.23157	0.014194	1.8479
ENSMUSG00000037735	2810032G03Rik	3.22234	1.02778	2.02781	1.05057	0	0	1.04657	2.89659	0	-1.2315	NA	#VALUE!
ENSMUSG00000056699	Gm5533	1.07411	1.02778	0	5.25283	0	3.11796	0	0	0.841342	-1.23062	NA	#VALUE!
ENSMUSG00000064125	Prr36	6.44467	6.1667	6.08342	6.3034	0.934332	3.11796	0	5.79319	3.36537	-1.22926	0.237799	0.62379
ENSMUSG00000110062	B430319F04Rik	4.29645	0	7.09733	3.1517	1.86866	2.07864	2.09314	0.965531	0.841342	-1.22918	0.400496	0.397402
ENSMUSG00000081130	Gm8217	4.29645	1.02778	0	0	2.803	0	0	0	0	-1.22909	NA	#VALUE!
ENSMUSG00000100041	Gm5702	2.14822	3.08335	1.0139	1.05057	0	2.07864	1.04657	0	0.841342	-1.229	NA	#VALUE!
ENSMUSG00000091825	Gm5778	150.376	151.084	130.794	143.928	41.1106	40.5335	133.961	47.311	45.4325	-1.22807	0.00272448	2.56472
ENSMUSG00000109205	Gm44954	1.07411	0	1.0139	3.1517	1.86866	0	0	0	0.841342	-1.22691	NA	#VALUE!
ENSMUSG00000098769	Mir8103	1.07411	2.05557	1.0139	1.05057	0	0	0	0.965531	1.68268	-1.22598	NA	#VALUE!
ENSMUSG00000042532	Golga7b	13.9635	15.4167	11.1529	15.7585	2.803	5.19661	11.5123	6.75872	4.20671	-1.22518	0.0519671	1.28427
ENSMUSG00000038408	1700018A04Rik	5.37056	7.19448	11.1529	3.1517	2.803	5.19661	1.04657	2.89659	2.52403	-1.22298	0.205195	0.687834
ENSMUSG00000035020	Epgn	0	0	4.05562	3.1517	0	0	2.09314	0.965531	0.841342	-1.22214	NA	#VALUE!
ENSMUSG00000117014	Gm9300	9.66701	29.8057	19.2642	27.3147	0.934332	1.03932	40.8162	2.89659	0.841342	-1.21982	0.400814	0.397058
ENSMUSG00000037463	Fbxo27	0	2.05557	1.0139	6.3034	0	0	4.18627	0.965531	0	-1.21876	NA	#VALUE!
ENSMUSG00000091363	Gm7701	117.078	123.334	112.543	126.068	52.3226	30.1403	101.517	40.5523	33.6537	-1.21819	0.0013732	2.86227
ENSMUSG00000082258	Gm15289	4.29645	10.2778	12.1668	9.4551	2.803	1.03932	11.5123	0.965531	3.36537	-1.21733	0.237709	0.623955
ENSMUSG00000090119	Gm8185	46.1868	42.1391	46.6396	65.1351	9.34332	22.8651	45.0024	12.5519	18.5095	-1.21704	0.015435	1.81149
ENSMUSG00000103597	Gm19777	20.4081	17.4723	14.1947	15.7585	3.73733	4.15728	18.8382	7.72425	2.52403	-1.217	0.100991	0.995719
ENSMUSG00000108911	Gm45113	6.44467	2.05557	2.02781	4.20227	1.86866	0	5.23284	0.965531	0	-1.21697	0.451402	0.345436
ENSMUSG00000090737	Gm6788	5.37056	2.05557	2.02781	3.1517	0	1.03932	3.13971	0.965531	1.68268	-1.21606	NA	#VALUE!
ENSMUSG00000031257	Nox1	12.8893	13.3612	34.4727	66.1857	14.9493	27.0224	9.41912	9.65531	7.57208	-1.21523	0.100022	0.999906
ENSMUSG00000110244	Gm2253	3.22234	5.13891	4.05562	5.25283	0.934332	1.03932	3.13971	0.965531	3.36537	-1.2143	0.294585	0.53079
ENSMUSG00000076434	Wfdc3	5.37056	1.02778	3.04171	3.1517	0.934332	1.03932	2.09314	1.93106	0.841342	-1.21329	NA	#VALUE!
ENSMUSG00000087233	Gm43213	7.51879	4.11113	8.11123	2.10113	1.86866	0	8.37255	0	1.68268	-1.21321	0.416231	0.380666
ENSMUSG00000057706	Mex3b	26.8528	40.0835	29.4032	28.3653	12.1463	13.5112	12.5588	19.3106	10.0961	-1.21088	0.00209869	2.67805
ENSMUSG00000029304	Spp1	156.82	130.528	62.862	80.8936	14.9493	16.6291	56.5147	132.278	12.6201	-1.21038	0.267204	0.573158
ENSMUSG00000086763	Plxna4os1	4.29645	4.11113	2.02781	2.10113	0.934332	1.03932	2.09314	1.93106	0.841342	-1.21012	NA	#VALUE!
ENSMUSG00000101372	Gm19028	46.1868	29.8057	48.6674	63.034	18.6866	7.27525	49.1887	11.5864	15.1442	-1.20895	0.0467369	1.33034
ENSMUSG00000113626	Gm7240	7.51879	7.19448	3.04171	7.35397	0.934332	2.07864	6.27941	1.93106	2.52403	-1.20694	0.233395	0.631908
ENSMUSG00000097402	Gm17399	0	1.02778	1.0139	3.1517	0.934332	0	0	0.965531	0.841342	-1.20534	NA	#VALUE!
ENSMUSG00000113508	Gm9742	9.66701	11.3056	6.08342	8.40453	5.60599	1.03932	5.23284	4.82765	2.52403	-1.20513	0.132469	0.877885
ENSMUSG00000032315	Cyp1a1	64.4467	75.0281	13.1808	18.9102	21.4896	3.11796	4.18627	61.794	2.52403	-1.20323	0.446318	0.350356
ENSMUSG00000082164	Gm13360	7.51879	18.5001	15.2086	2.10113	6.54033	5.19661	9.41912	0.965531	1.68268	-1.20318	0.250907	0.600487
ENSMUSG00000106665	Gm43389	2.14822	4.11113	3.04171	5.25283	0	1.03932	4.18627	2.89659	0	-1.20162	0.432543	0.36397
ENSMUSG00000096856	Gm10778	5.37056	1.02778	2.02781	2.10113	1.86866	0	2.09314	0	1.68268	-1.20127	NA	#VALUE!
ENSMUSG00000051486	Pcdhb11	2.14822	8.22226	6.08342	3.1517	0.934332	3.11796	2.09314	3.86212	0.841342	-1.20086	0.305241	0.515357
ENSMUSG00000112297	Gm17816	48.3351	53.4447	33.4588	59.8823	13.0807	25.983	40.8162	15.4485	11.7788	-1.19963	0.0114106	1.94269
ENSMUSG00000117541	Gm50048	2.14822	2.05557	0	1.05057	0.934332	1.03932	0	0	0.841342	-1.19937	NA	#VALUE!
ENSMUSG00000074026	Gm6091	18.2599	7.19448	13.1808	7.35397	5.60599	6.23593	4.18627	4.82765	4.20671	-1.19921	0.0849635	1.07077
ENSMUSG00000105949	Gm6510	32.2234	30.8335	23.3198	26.2642	14.9493	4.15728	25.1176	11.5864	5.8894	-1.19917	0.0377955	1.42256
ENSMUSG00000084303	Gm8216	3.22234	1.02778	4.05562	6.3034	0	2.07864	5.23284	0	0.841342	-1.199	0.472237	0.32584
ENSMUSG00000076672	Ighv3-6	1892.59	233.307	484.646	306.765	339.163	324.268	216.64	365.936	342.426	-1.1988	0.155115	0.809347
ENSMUSG00000099634	Gm29462	11.8152	12.3334	16.2225	15.7585	4.67166	1.03932	10.4657	6.75872	7.57208	-1.19814	0.0696908	1.15682
ENSMUSG00000101567	Txn-ps1	499.462	531.364	490.729	510.575	140.15	175.645	493.98	139.036	159.855	-1.19699	0.0243569	1.61338
ENSMUSG00000082461	Gm8844	26.8528	19.5279	21.292	12.6068	6.54033	6.23593	16.7451	9.65531	5.04805	-1.19672	0.0371552	1.42998
ENSMUSG00000113143	Ly6e-ps1	45.1127	69.8892	43.5979	46.2249	5.60599	24.9437	70.1201	5.79319	5.8894	-1.19647	0.186586	0.729122
ENSMUSG00000080829	Gm8545	17.1858	24.6668	22.3059	29.4159	6.54033	5.19661	26.1642	8.68978	5.04805	-1.19516	0.0730178	1.13657
ENSMUSG00000029248	Thegl	3.22234	5.13891	4.05562	5.25283	2.803	2.07864	2.09314	1.93106	0.841342	-1.195	0.283721	0.547109
ENSMUSG00000008028	1700008O03Rik	2.14822	0	1.0139	2.10113	0	1.03932	0	0.965531	0.841342	-1.19403	NA	#VALUE!
ENSMUSG00000108310	Gm44712	2.14822	2.05557	1.0139	0	0.934332	1.03932	0	0	0.841342	-1.19309	NA	#VALUE!
ENSMUSG00000005503	Evx1	0	3.08335	1.0139	1.05057	0	0	0	1.93106	0.841342	-1.19298	NA	#VALUE!
ENSMUSG00000082738	Gm15422	11.8152	15.4167	18.2503	6.3034	3.73733	2.07864	16.7451	0.965531	5.04805	-1.19292	0.220423	0.656743
ENSMUSG00000108694	Gm7287	3.22234	0	2.02781	0	0	0	1.04657	0.965531	0.841342	-1.19232	NA	#VALUE!
ENSMUSG00000032346	Ooep	2.14822	2.05557	0	1.05057	0	0	1.04657	0.965531	0.841342	-1.19112	NA	#VALUE!
ENSMUSG00000036565	Ttyh3	539.204	573.503	400.492	435.985	208.356	187.078	232.338	284.832	155.648	-1.19066	2.06e-08	7.68621
ENSMUSG00000048776	Pthlh	79.4843	77.0837	58.8064	63.034	43.9136	17.6685	35.5833	39.5868	15.9855	-1.19028	0.00155224	2.80904
ENSMUSG00000106572	4933417G07Rik	16.1117	21.5834	29.4032	14.7079	1.86866	3.11796	37.6765	0	2.52403	-1.18959	NA	#VALUE!
ENSMUSG00000109975	Gm19196	0	1.02778	1.0139	3.1517	0.934332	1.03932	0	0	0.841342	-1.18958	NA	#VALUE!
ENSMUSG00000044005	Gls2	134.264	118.195	102.404	112.411	43.9136	28.0617	61.7475	83.0357	39.5431	-1.18917	0.00027834	3.55542
ENSMUSG00000034112	Atp2c2	112.782	134.64	70.9733	101.905	48.5853	38.4549	46.049	67.5872	30.2883	-1.18769	0.000156626	3.80514
ENSMUSG00000081187	3110067C02Rik	9.66701	16.4445	8.11123	6.3034	0.934332	2.07864	11.5123	2.89659	5.04805	-1.18436	0.208122	0.681682
ENSMUSG00000104602	Gm42779	5.37056	5.13891	5.06952	2.10113	0	1.03932	5.23284	1.93106	1.68268	-1.18355	0.358311	0.44574
ENSMUSG00000035451	Foxa1	440.386	402.891	345.741	430.732	185.932	144.466	209.314	202.761	149.759	-1.18319	5.17e-13	12.2867
ENSMUSG00000107907	Gm8574	5.37056	5.13891	7.09733	3.1517	4.67166	0	4.18627	0	2.52403	-1.18285	0.351261	0.45437
ENSMUSG00000089748	Matr3-ps2	12.8893	10.2778	5.06952	12.6068	2.803	4.15728	10.4657	2.89659	2.52403	-1.18104	0.153333	0.814364
ENSMUSG00000059412	Fxyd2	8.5929	4.11113	2.02781	3.1517	0.934332	1.03932	4.18627	3.86212	0	-1.18067	0.393868	0.404649
ENSMUSG00000025665	Rps6ka6	178.303	191.168	146.002	158.636	65.4033	49.8874	104.657	84.9667	67.3074	-1.18053	1.13e-06	5.94721
ENSMUSG00000106455	Gm5711	1.07411	2.05557	2.02781	3.1517	0	0	1.04657	0	3.36537	-1.18022	NA	#VALUE!
ENSMUSG00000083522	Gm15321	2.14822	1.02778	3.04171	4.20227	2.803	1.03932	1.04657	0	0.841342	-1.18013	NA	#VALUE!
ENSMUSG00000094088	Ighv1-64	39.7422	28.7779	165.266	349.839	33.636	84.185	90.0049	44.4144	69.8314	-1.18005	0.259634	0.585638
ENSMUSG00000074113	Gm10629	2.14822	3.08335	4.05562	1.05057	0.934332	1.03932	1.04657	0.965531	1.68268	-1.18002	NA	#VALUE!
ENSMUSG00000081929	Rps11-ps2	8.5929	8.22226	0	6.3034	1.86866	4.15728	3.13971	2.89659	0.841342	-1.17994	0.344693	0.462568
ENSMUSG00000112000	Gm47956	1.07411	1.02778	2.02781	1.05057	0	1.03932	0	0.965531	0.841342	-1.17941	NA	#VALUE!
ENSMUSG00000114557	Gm8345	17.1858	21.5834	14.1947	25.2136	4.67166	5.19661	28.2574	3.86212	1.68268	-1.1792	0.207268	0.683468
ENSMUSG00000084115	Gm13566	9.66701	13.3612	11.1529	19.9608	7.47466	8.31457	6.27941	3.86212	4.20671	-1.1774	0.0601471	1.22079
ENSMUSG00000101464	Gm7436	30.0751	30.8335	23.3198	15.7585	4.67166	9.35389	25.1176	12.5519	4.20671	-1.17695	0.0771451	1.11269
ENSMUSG00000104253	Gm37174	5.37056	9.25004	3.04171	3.1517	3.73733	1.03932	1.04657	4.82765	0.841342	-1.17647	0.320697	0.493904
ENSMUSG00000075543	Urad	11.8152	9.25004	5.06952	8.40453	6.54033	4.15728	2.09314	1.93106	4.20671	-1.17598	0.150465	0.822565
ENSMUSG00000117381	Gm10350	3.22234	1.02778	4.05562	2.10113	0.934332	1.03932	1.04657	1.93106	0.841342	-1.17265	NA	#VALUE!
ENSMUSG00000083930	Gm13042	22.5564	38.028	31.431	27.3147	4.67166	7.27525	33.4902	7.72425	13.4615	-1.1713	0.0794976	1.09965
ENSMUSG00000065258	Gm23969	4.29645	14.389	8.11123	1.05057	0.934332	4.15728	5.23284	1.93106	3.36537	-1.17023	0.305187	0.515435
ENSMUSG00000046372	Gm5590	19.334	16.4445	21.292	23.1125	2.803	4.15728	19.8848	8.68978	9.25476	-1.17022	0.0722938	1.1409
ENSMUSG00000083253	Gm7108	18.2599	27.7501	14.1947	22.0619	4.67166	3.11796	28.2574	6.75872	3.36537	-1.17012	0.176844	0.752409
ENSMUSG00000081584	Gm12716	63.3726	51.3891	60.8342	51.4778	16.818	17.6685	62.7941	14.483	15.1442	-1.17004	0.0314391	1.50253
ENSMUSG00000030117	Gdf3	2.14822	6.1667	7.09733	5.25283	1.86866	4.15728	1.04657	1.93106	2.52403	-1.16973	0.275677	0.559599
ENSMUSG00000112501	Gm33091	8.5929	6.1667	5.06952	14.7079	5.60599	5.19661	1.04657	4.82765	2.52403	-1.16637	0.18164	0.740789
ENSMUSG00000115743	Gm7004	35.4457	42.1391	25.3476	30.4664	11.212	16.6291	21.9779	11.5864	13.4615	-1.16459	0.00324382	2.48894
ENSMUSG00000031138	F9	1.07411	1.02778	1.0139	2.10113	0.934332	0	1.04657	0.965531	0	-1.16451	NA	#VALUE!
ENSMUSG00000106995	Gm33167	1.07411	4.11113	0	0	0	1.03932	1.04657	0	0.841342	-1.16089	NA	#VALUE!
ENSMUSG00000104943	Gm42868	4.29645	7.19448	6.08342	6.3034	3.73733	0	5.23284	0.965531	3.36537	-1.16069	0.275679	0.559596
ENSMUSG00000088208	Gm23751	2.14822	2.05557	0	1.05057	0	0	1.04657	1.93106	0	-1.15949	NA	#VALUE!
ENSMUSG00000114447	Gm47636	49.4092	44.1947	37.5144	74.5902	18.6866	13.5112	47.0956	21.2417	15.1442	-1.15943	0.0164196	1.78464
ENSMUSG00000043639	Rbm20	29.001	19.5279	23.3198	28.3653	8.40899	11.4325	11.5123	18.3451	6.73074	-1.15878	0.0132243	1.87863
ENSMUSG00000084183	Gm12009	129.968	131.556	92.2653	92.4499	40.1763	35.3369	88.9583	49.2421	37.0191	-1.15839	0.000737075	3.13249
ENSMUSG00000117565	Gm6248	1.07411	0	1.0139	3.1517	0	1.03932	0	1.93106	0	-1.15783	NA	#VALUE!
ENSMUSG00000089679	Gm16299	0	1.02778	2.02781	2.10113	1.86866	0	1.04657	0	0	-1.15715	NA	#VALUE!
ENSMUSG00000099139	1110028F18Rik	2.14822	0	6.08342	2.10113	3.73733	2.07864	0	0	0	-1.15701	NA	#VALUE!
ENSMUSG00000087480	Gm15910	0	3.08335	0	2.10113	0	0	2.09314	0	0.841342	-1.157	NA	#VALUE!
ENSMUSG00000090936	Gm17705	4.29645	3.08335	5.06952	8.40453	4.67166	1.03932	4.18627	1.93106	0	-1.15683	0.342024	0.465943
ENSMUSG00000081308	Gm14480	94.5219	116.139	93.2792	111.36	31.7673	23.9044	115.123	23.1727	39.5431	-1.15622	0.0295341	1.52968
ENSMUSG00000084139	Gm12322	0	2.05557	3.04171	0	0.934332	0	0	1.93106	0	-1.15575	NA	#VALUE!
ENSMUSG00000110133	Gm8168	29.001	26.7223	21.292	23.1125	12.1463	7.27525	21.9779	6.75872	8.41342	-1.15538	0.022579	1.64629
ENSMUSG00000101940	Akp-ps1	3.22234	3.08335	5.06952	2.10113	1.86866	1.03932	1.04657	0.965531	2.52403	-1.15427	NA	#VALUE!
ENSMUSG00000106657	Gm47303	2.14822	2.05557	1.0139	0	0	1.03932	0	1.93106	0	-1.15425	NA	#VALUE!
ENSMUSG00000085837	Kcnmb4os2	4.29645	0	5.06952	4.20227	3.73733	0	1.04657	1.93106	0.841342	-1.15418	NA	#VALUE!
ENSMUSG00000081160	Gm14897	5.37056	5.13891	4.05562	7.35397	0	1.03932	11.5123	0	0	-1.15417	0.545482	0.263219
ENSMUSG00000036923	Stox1	10.7411	10.2778	2.02781	9.4551	4.67166	3.11796	2.09314	5.79319	2.52403	-1.15355	0.205322	0.687564
ENSMUSG00000098445	Mir6972	0	0	3.04171	2.10113	0	1.03932	1.04657	0	0.841342	-1.15337	NA	#VALUE!
ENSMUSG00000050966	Lin28a	1.07411	2.05557	1.0139	1.05057	0	1.03932	0	1.93106	0	-1.15334	NA	#VALUE!
ENSMUSG00000067767	Clec4b2	1.07411	2.05557	2.02781	0	0.934332	0	1.04657	0.965531	0	-1.15253	NA	#VALUE!
ENSMUSG00000080747	Gm14016	30.0751	29.8057	32.4449	27.3147	15.8836	12.4719	17.7917	10.6208	10.9374	-1.15046	0.00240802	2.61834
ENSMUSG00000078521	Aunip	177.229	175.751	151.072	155.484	73.8122	48.8481	83.7255	111.036	54.6872	-1.1488	1.67e-05	4.77844
ENSMUSG00000021301	Hecw1	2.14822	0	1.0139	2.10113	0	1.03932	1.04657	0.965531	0	-1.14814	NA	#VALUE!
ENSMUSG00000104113	Gm37292	0	2.05557	0	3.1517	0	1.03932	0	1.93106	0	-1.1481	NA	#VALUE!
ENSMUSG00000084238	Gm13076	0	1.02778	3.04171	1.05057	0	0	2.09314	0	0.841342	-1.14723	NA	#VALUE!
ENSMUSG00000103746	1700001G17Rik	3.22234	3.08335	2.02781	2.10113	0	1.03932	2.09314	2.89659	0	-1.14689	NA	#VALUE!
ENSMUSG00000082836	Gm13612	27.9269	22.6112	17.2364	21.0113	0.934332	6.23593	27.2108	7.72425	8.41342	-1.14579	0.163782	0.785734
ENSMUSG00000109679	Gm45342	1.07411	1.02778	2.02781	1.05057	0.934332	1.03932	1.04657	0	0	-1.14549	NA	#VALUE!
ENSMUSG00000083219	Gm11410	3.22234	5.13891	11.1529	12.6068	3.73733	2.07864	5.23284	2.89659	4.20671	-1.14489	0.198424	0.702405
ENSMUSG00000105787	Gm8099	23.6305	24.6668	25.3476	31.517	12.1463	8.31457	16.7451	10.6208	11.7788	-1.14282	0.0055755	2.25372
ENSMUSG00000105128	Gm42870	8.5929	0	2.02781	6.3034	2.803	0	1.04657	4.82765	0.841342	-1.14221	0.502914	0.298507
ENSMUSG00000115195	Gm5671	8.5929	5.13891	2.02781	5.25283	1.86866	2.07864	6.27941	1.93106	0	-1.142	0.365165	0.437511
ENSMUSG00000111985	Gm8290	1.07411	2.05557	1.0139	1.05057	0.934332	0	2.09314	0	0	-1.14195	NA	#VALUE!
ENSMUSG00000050917	Fgf4	2.14822	0	3.04171	3.1517	0	0	1.04657	1.93106	1.68268	-1.14094	NA	#VALUE!
ENSMUSG00000071303	Rps8-ps1	3.22234	3.08335	0	2.10113	0.934332	1.03932	1.04657	0	1.68268	-1.1404	NA	#VALUE!
ENSMUSG00000086494	2210417A02Rik	6.44467	9.25004	16.2225	10.5057	5.60599	6.23593	5.23284	3.86212	3.36537	-1.13956	0.107294	0.969425
ENSMUSG00000091993	B930036N10Rik	1.07411	1.02778	2.02781	1.05057	0	1.03932	1.04657	0.965531	0	-1.13943	NA	#VALUE!
ENSMUSG00000025577	Cbx2	243.824	264.14	195.683	205.911	128.938	67.5559	120.355	118.76	80.7688	-1.13903	2.12e-06	5.67315
ENSMUSG00000051279	Gdf6	2.14822	8.22226	4.05562	2.10113	0	1.03932	2.09314	1.93106	4.20671	-1.13718	0.411679	0.385441
ENSMUSG00000116821	Gm8538	0	2.05557	2.02781	1.05057	0	0	1.04657	1.93106	0	-1.13688	NA	#VALUE!
ENSMUSG00000059150	Rpl26-ps4	2.14822	3.08335	0	0	0	1.03932	1.04657	0.965531	0	-1.13587	NA	#VALUE!
ENSMUSG00000062345	Serpinb2	2.14822	3.08335	2.02781	1.05057	0	1.03932	0	1.93106	1.68268	-1.13525	NA	#VALUE!
ENSMUSG00000114039	Gm48305	7.51879	12.3334	9.12514	22.0619	2.803	5.19661	11.5123	3.86212	5.8894	-1.13517	0.132966	0.876258
ENSMUSG00000081390	Gm14538	35.4457	16.4445	14.1947	23.1125	3.73733	11.4325	23.0245	1.93106	10.9374	-1.13381	0.153606	0.813591
ENSMUSG00000089700	Gm2343	3.22234	11.3056	6.08342	10.5057	0	4.15728	9.41912	1.93106	2.52403	-1.13353	0.319484	0.495552
ENSMUSG00000092124	B930094E09Rik	1.07411	1.02778	3.04171	0	0.934332	1.03932	1.04657	0	0	-1.1332	NA	#VALUE!
ENSMUSG00000084055	Gm12004	11.8152	5.13891	6.08342	6.3034	0.934332	2.07864	10.4657	0.965531	2.52403	-1.13274	0.312262	0.505481
ENSMUSG00000111759	Gm4800	66.595	45.2224	47.6535	65.1351	27.0956	16.6291	41.8627	27.0349	15.9855	-1.13254	0.00269562	2.56934
ENSMUSG00000096326	Ighv1-78	398.496	47.278	110.516	300.462	69.1406	7.27525	31.3971	89.7944	291.104	-1.13068	0.443208	0.353392
ENSMUSG00000113662	Gm35558	2.14822	2.05557	1.0139	3.1517	0	1.03932	1.04657	0.965531	1.68268	-1.13039	NA	#VALUE!
ENSMUSG00000044927	H1fx	19.334	21.5834	16.2225	17.8596	4.67166	3.11796	9.41912	14.483	10.9374	-1.12846	0.0498474	1.30236
ENSMUSG00000049103	Ccr2	87.0031	117.167	88.2096	125.017	23.3583	11.4325	58.6078	81.1046	63.942	-1.12773	0.0372239	1.42918
ENSMUSG00000074121	Ntf5	6.44467	4.11113	6.08342	5.25283	1.86866	0	4.18627	4.82765	1.68268	-1.12744	0.301257	0.521063
ENSMUSG00000034881	Tbxa2r	9.66701	16.4445	13.1808	12.6068	2.803	5.19661	7.32598	7.72425	6.73074	-1.12637	0.0693453	1.15898
ENSMUSG00000115077	Gm46455	0	0	2.02781	3.1517	0	1.03932	1.04657	0.965531	0	-1.12593	NA	#VALUE!
ENSMUSG00000117402	Gm4834	13.9635	13.3612	13.1808	16.8091	8.40899	4.15728	10.4657	6.75872	3.36537	-1.12346	0.0611532	1.21358
ENSMUSG00000111965	Gm4797	5.37056	6.1667	1.0139	4.20227	1.86866	3.11796	2.09314	0	2.52403	-1.12342	0.389152	0.409881
ENSMUSG00000005958	Ephb3	646.616	664.975	536.355	569.407	250.401	254.634	313.971	359.178	211.177	-1.12229	5.08e-10	9.29432
ENSMUSG00000089686	Mnd1-ps	5.37056	8.22226	5.06952	1.05057	1.86866	2.07864	0	3.86212	3.36537	-1.12183	0.370486	0.431228
ENSMUSG00000105248	Gm5310	3.22234	3.08335	3.04171	2.10113	0	1.03932	1.04657	0.965531	3.36537	-1.12149	NA	#VALUE!
ENSMUSG00000117163	Gm5978	1.07411	2.05557	1.0139	1.05057	0	2.07864	1.04657	0	0	-1.12087	NA	#VALUE!
ENSMUSG00000025529	Zfp711	44.0386	40.0835	20.2781	35.7193	16.818	17.6685	16.7451	10.6208	18.5095	-1.12061	0.00544622	2.26391
ENSMUSG00000015652	Steap1	79.4843	84.2782	57.7925	71.4385	32.7016	28.0617	40.8162	38.6212	28.6056	-1.12038	1.91e-05	4.71975
ENSMUSG00000084790	Gm15879	3.22234	3.08335	1.0139	1.05057	0.934332	1.03932	1.04657	0.965531	0.841342	-1.11842	NA	#VALUE!
ENSMUSG00000106551	Gm1969	19.334	23.639	8.11123	17.8596	3.73733	5.19661	15.6985	7.72425	7.57208	-1.11766	0.092759	1.03264
ENSMUSG00000049231	Gm12497	26.8528	39.0557	24.3337	27.3147	6.54033	8.31457	36.6299	5.79319	10.9374	-1.11745	0.10802	0.966495
ENSMUSG00000098132	Rassf10	35.4457	37.0002	35.4866	42.0227	14.015	12.4719	25.1176	16.414	18.5095	-1.11701	0.00139025	2.85691
ENSMUSG00000081917	Gm15209	9.66701	10.2778	8.11123	11.5562	1.86866	1.03932	15.6985	2.89659	1.68268	-1.11691	0.299353	0.523816
ENSMUSG00000109645	Gm45246	26.8528	28.7779	22.3059	27.3147	9.34332	8.31457	32.4436	8.68978	2.52403	-1.11656	0.128562	0.890888
ENSMUSG00000081413	Uqcrh-ps2	87.0031	85.306	67.9316	73.5397	25.227	24.9437	76.3995	29.9315	25.2403	-1.11647	0.00851492	2.06982
ENSMUSG00000104769	Igkv8-34	1.07411	0	3.04171	5.25283	0	1.03932	0	0	4.20671	-1.1162	NA	#VALUE!
ENSMUSG00000025983	Ccdc150	4.29645	2.05557	1.0139	4.20227	0.934332	0	1.04657	2.89659	1.68268	-1.11597	NA	#VALUE!
ENSMUSG00000081691	Gm11965	21.4822	14.389	18.2503	12.6068	3.73733	3.11796	16.7451	5.79319	9.25476	-1.11395	0.102141	0.990801
ENSMUSG00000081323	Rpl7l1-ps1	10.7411	15.4167	8.11123	8.40453	1.86866	3.11796	15.6985	0.965531	3.36537	-1.1123	0.277862	0.556171
ENSMUSG00000043924	Ncmap	26.8528	29.8057	34.4727	27.3147	14.015	19.7471	11.5123	14.483	9.25476	-1.11227	0.00489575	2.31018
ENSMUSG00000082758	Gm13024	2.14822	2.05557	2.02781	2.10113	0	2.07864	0	1.93106	0.841342	-1.11138	NA	#VALUE!
ENSMUSG00000052485	Tmem171	228.786	261.057	178.447	203.81	84.0899	139.269	107.797	106.208	68.9901	-1.11086	4.67e-06	5.33026
ENSMUSG00000023963	Cyp39a1	69.8173	75.0281	48.6674	53.5789	34.5703	17.6685	27.2108	30.897	31.971	-1.1105	0.000289553	3.53827
ENSMUSG00000112650	Gm5184	11.8152	19.5279	20.2781	11.5562	4.67166	5.19661	13.6054	5.79319	7.57208	-1.11025	0.0694254	1.15848
ENSMUSG00000108377	Gm18642	5.37056	6.1667	0	2.10113	0	0	5.23284	1.93106	0.841342	-1.10844	NA	#VALUE!
ENSMUSG00000096935	1700113A16Rik	15.0376	13.3612	8.11123	8.40453	7.47466	8.31457	1.04657	6.75872	2.52403	-1.10731	0.159995	0.795893
ENSMUSG00000005089	Slc1a2	90.2254	79.1393	61.8481	67.2363	31.7673	19.7471	42.9093	50.2076	28.6056	-1.10728	0.000652802	3.18522
ENSMUSG00000106496	Gm7733	22.5564	20.5557	18.2503	23.1125	6.54033	6.23593	25.1176	5.79319	5.8894	-1.10639	0.0919317	1.03653
ENSMUSG00000104646	Gm9173	11.8152	22.6112	17.2364	9.4551	10.2777	6.23593	8.37255	4.82765	5.8894	-1.10608	0.0677046	1.16938
ENSMUSG00000064925	Snora62	1.07411	3.08335	1.0139	3.1517	0.934332	1.03932	2.09314	0	0.841342	-1.10417	NA	#VALUE!
ENSMUSG00000075296	Aldh3b2	15.0376	9.25004	15.2086	11.5562	3.73733	3.11796	4.18627	13.5174	5.04805	-1.10413	0.128365	0.891552
ENSMUSG00000040466	Blvrb	277.121	263.112	197.711	219.568	97.1705	103.932	108.843	150.623	96.7544	-1.10338	6.44e-08	7.19088
ENSMUSG00000030657	Xylt1	49.4092	42.1391	37.5144	37.8204	17.7523	11.4325	23.0245	28.9659	15.9855	-1.10305	0.00247364	2.60666
ENSMUSG00000076596	Igkv3-10	0	4.11113	21.292	3.1517	2.803	9.35389	1.04657	1.93106	1.68268	-1.10038	0.481331	0.317556
ENSMUSG00000081557	Gm5697	2.14822	10.2778	7.09733	9.4551	0	8.31457	6.27941	0.965531	1.68268	-1.09871	0.391015	0.407806
ENSMUSG00000000983	Wfdc18	7.51879	9.25004	7.09733	7.35397	2.803	3.11796	3.13971	5.79319	3.36537	-1.09862	0.167172	0.776837
ENSMUSG00000020431	Adcy1	69.8173	95.5838	58.8064	40.9721	25.227	21.8257	26.1642	41.5178	39.5431	-1.09811	0.00313994	2.50308
ENSMUSG00000038677	Scube3	17.1858	12.3334	20.2781	19.9608	4.67166	3.11796	14.652	13.5174	5.04805	-1.0981	0.096642	1.01483
ENSMUSG00000115143	Fkbp1a-ps1	36.5198	32.889	31.431	10.5057	8.40899	16.6291	10.4657	13.5174	15.9855	-1.09688	0.0367173	1.43513
ENSMUSG00000063683	Glyat	0	0	2.02781	3.1517	0	1.03932	2.09314	0	0	-1.09512	NA	#VALUE!
ENSMUSG00000113088	Gm36757	2.14822	0	1.0139	5.25283	1.86866	2.07864	1.04657	0	0	-1.09498	NA	#VALUE!
ENSMUSG00000055717	Slain1	111.708	132.584	68.9455	107.158	55.1256	42.6122	49.1887	66.6216	32.8123	-1.09481	0.000294542	3.53085
ENSMUSG00000115472	Gm49070	1.07411	2.05557	2.02781	6.3034	0.934332	0	3.13971	0.965531	1.68268	-1.09268	NA	#VALUE!
ENSMUSG00000093720	Gm20635	2.14822	3.08335	1.0139	2.10113	0	2.07864	2.09314	0	0.841342	-1.09206	NA	#VALUE!
ENSMUSG00000063445	Nmral1	190.118	177.806	106.46	172.293	71.9436	94.5782	75.3529	86.8978	51.3219	-1.09204	3.93e-05	4.40511
ENSMUSG00000084220	Gm12387	6.44467	18.5001	26.3615	17.8596	6.54033	7.27525	13.6054	7.72425	5.8894	-1.08934	0.0891722	1.04977
ENSMUSG00000096672	Ighv1-63	16.1117	6.1667	5.06952	71.4385	19.621	11.4325	6.27941	17.3796	3.36537	-1.0885	0.316537	0.499576
ENSMUSG00000116550	Gm3507	17.1858	16.4445	9.12514	10.5057	2.803	7.27525	13.6054	3.86212	4.20671	-1.088	0.138139	0.859682
ENSMUSG00000107465	Gm5990	7.51879	6.1667	10.139	7.35397	3.73733	7.27525	2.09314	2.89659	2.52403	-1.08693	0.195276	0.709351
ENSMUSG00000047143	Dmrta2	4.29645	4.11113	2.02781	4.20227	1.86866	2.07864	2.09314	0	2.52403	-1.08668	0.401455	0.396363
ENSMUSG00000026227	2810459M11Rik	129.968	106.889	74.015	92.4499	37.3733	44.6908	64.8873	58.8974	32.8123	-1.0839	0.000354284	3.45065
ENSMUSG00000010663	Fads1	851.771	948.643	635.718	691.273	350.375	273.341	432.233	525.249	264.181	-1.08346	1.41e-05	4.85107
ENSMUSG00000022129	Dct	6.44467	8.22226	5.06952	9.4551	1.86866	0	6.27941	4.82765	4.20671	-1.08273	0.265695	0.575617
ENSMUSG00000031596	Slc7a2	48.3351	57.5558	40.5562	38.871	21.4896	19.7471	17.7917	33.7936	16.8268	-1.08028	0.00193398	2.71355
ENSMUSG00000046352	Gjb2	187.97	203.501	173.378	161.787	81.2869	95.6175	87.9118	93.6565	72.3554	-1.08025	1.16e-10	9.93473
ENSMUSG00000065818	Snord35a	12.8893	5.13891	3.04171	3.1517	3.73733	0	4.18627	2.89659	3.36537	-1.07976	0.349011	0.457161
ENSMUSG00000051397	Tacstd2	11.8152	19.5279	21.292	24.163	7.47466	11.4325	14.652	3.86212	8.41342	-1.07913	0.055587	1.25503
ENSMUSG00000094958	3110021N24Rik	3.22234	4.11113	1.0139	3.1517	0.934332	2.07864	2.09314	0.965531	0.841342	-1.07857	NA	#VALUE!
ENSMUSG00000102440	Pcdhga9	0	1.02778	3.04171	4.20227	1.86866	1.03932	2.09314	0	0	-1.07713	NA	#VALUE!
ENSMUSG00000086384	Banf2os	7.51879	3.08335	3.04171	4.20227	3.73733	1.03932	1.04657	3.86212	0.841342	-1.0759	0.378536	0.421893
ENSMUSG00000105833	Gm4751	4.29645	3.08335	2.02781	2.10113	0.934332	0	4.18627	0.965531	0.841342	-1.07563	NA	#VALUE!
ENSMUSG00000101784	Gm7553	5.37056	13.3612	8.11123	10.5057	4.67166	2.07864	9.41912	1.93106	4.20671	-1.07495	0.203429	0.691587
ENSMUSG00000106889	Gm7463	17.1858	20.5557	14.1947	11.5562	2.803	8.31457	13.6054	4.82765	8.41342	-1.07421	0.0890251	1.05049
ENSMUSG00000082061	Gm12726	0	2.05557	2.02781	2.10113	1.86866	0	0	0	1.68268	-1.07416	NA	#VALUE!
ENSMUSG00000029832	Nfe2l3	24.7046	12.3334	15.2086	15.7585	4.67166	5.19661	4.18627	21.2417	5.04805	-1.0736	0.160079	0.795665
ENSMUSG00000068686	Cd59b	6.44467	2.05557	4.05562	2.10113	0	2.07864	2.09314	2.89659	1.68268	-1.07352	0.429504	0.367032
ENSMUSG00000083595	Gm9200	11.8152	23.639	15.2086	17.8596	6.54033	5.19661	15.6985	8.68978	5.04805	-1.072	0.0771221	1.11282
ENSMUSG00000110127	6430710M23Rik	2.14822	0	3.04171	1.05057	0.934332	0	0	0.965531	1.68268	-1.07183	NA	#VALUE!
ENSMUSG00000082051	Gm16072	27.9269	14.389	11.1529	12.6068	10.2777	1.03932	12.5588	7.72425	7.57208	-1.07155	0.138168	0.859592
ENSMUSG00000081153	Gm11401	13.9635	17.4723	18.2503	13.6574	5.60599	3.11796	13.6054	10.6208	5.04805	-1.07063	0.0840581	1.07542
ENSMUSG00000096410	Ighv1-19	41.8904	67.8337	156.141	251.085	42.9793	15.5898	171.637	15.4485	62.2593	-1.07008	0.387674	0.411534
ENSMUSG00000029086	Prom1	1528.46	1459.45	1043.31	1192.39	603.579	477.048	645.733	849.667	534.252	-1.06992	2.09e-07	6.67942	stem cell marker
ENSMUSG00000087020	Gm16283	4.29645	1.02778	1.0139	3.1517	1.86866	0	0	1.93106	1.68268	-1.06976	NA	#VALUE!
ENSMUSG00000047945	Marcksl1	799.14	815.032	607.328	675.514	358.784	363.762	304.551	479.869	219.59	-1.06931	3.71e-06	5.43111
ENSMUSG00000103899	Gm37940	5.37056	2.05557	1.0139	6.3034	0.934332	0	4.18627	2.89659	0.841342	-1.06826	0.484401	0.314795
ENSMUSG00000043165	Lor	4.29645	5.13891	3.04171	2.10113	1.86866	1.03932	4.18627	0	1.68268	-1.06708	0.43542	0.361091
ENSMUSG00000074445	Sprr2a3	368.421	352.529	245.365	215.366	98.1049	78.9884	141.287	215.313	170.792	-1.06681	0.00153156	2.81487
ENSMUSG00000108906	Gm8314	2.14822	2.05557	1.0139	4.20227	2.803	0	0	0.965531	1.68268	-1.06665	NA	#VALUE!
ENSMUSG00000081656	Gm11246	11.8152	14.389	11.1529	10.5057	9.34332	4.15728	5.23284	2.89659	6.73074	-1.06561	0.103775	0.983905
ENSMUSG00000076547	Igkv4-70	10.7411	5.13891	2.02781	4.20227	3.73733	0	2.09314	2.89659	4.20671	-1.06542	0.370151	0.431621
ENSMUSG00000086845	Gm13010	0	3.08335	2.02781	0	0	0	3.13971	0	0	-1.06508	NA	#VALUE!
ENSMUSG00000083280	Gm11838	8.5929	7.19448	10.139	2.10113	0.934332	5.19661	6.27941	3.86212	0.841342	-1.06372	0.326304	0.486377
ENSMUSG00000042436	Mfap4	88.0772	124.362	111.529	119.765	28.9643	30.1403	78.4926	74.3459	53.8459	-1.06264	0.00393377	2.40519
ENSMUSG00000076550	Igkv4-63	49.4092	25.6946	11.1529	5.25283	25.227	13.5112	6.27941	3.86212	5.8894	-1.06107	0.271278	0.566585
ENSMUSG00000062309	Rpp25	40.8163	40.0835	27.3754	47.2755	17.7523	16.6291	28.2574	20.2761	10.9374	-1.06094	0.00719492	2.14297
ENSMUSG00000112481	Gm29684	4.29645	6.1667	3.04171	4.20227	1.86866	4.15728	1.04657	1.93106	1.68268	-1.06088	0.350017	0.455911
ENSMUSG00000076522	Igkv16-104	23.6305	26.7223	59.8203	134.473	1.86866	28.0617	29.3039	51.1731	36.1777	-1.06084	0.380394	0.419767
ENSMUSG00000038745	Nlrp6	1516.65	1682.48	1109.21	1195.54	622.265	689.07	731.551	823.598	434.974	-1.05991	1.24e-06	5.90679
ENSMUSG00000083207	Gm14780	22.5564	21.5834	22.3059	17.8596	9.34332	4.15728	25.1176	3.86212	8.41342	-1.05932	0.124902	0.90343
ENSMUSG00000107531	E330037G11Rik	3.22234	7.19448	3.04171	7.35397	1.86866	4.15728	2.09314	1.93106	2.52403	-1.05626	0.316524	0.499594
ENSMUSG00000022376	Adcy8	51.5574	35.9724	35.4866	37.8204	17.7523	23.9044	25.1176	14.483	15.9855	-1.05601	0.00251429	2.59958
ENSMUSG00000081975	Gm12482	37.5939	33.9168	36.5005	37.8204	13.0807	8.31457	40.8162	12.5519	13.4615	-1.05539	0.0513683	1.28931
ENSMUSG00000037446	Tulp1	0	2.05557	1.0139	3.1517	0.934332	0	1.04657	0	1.68268	-1.05486	NA	#VALUE!
ENSMUSG00000113965	A730091E23Rik	10.7411	13.3612	3.04171	12.6068	8.40899	3.11796	4.18627	3.86212	4.20671	-1.05485	0.198666	0.701877
ENSMUSG00000082169	Gm12369	40.8163	34.9446	53.7369	34.6687	14.9493	8.31457	48.1422	15.4485	12.6201	-1.05298	0.0758339	1.12014
ENSMUSG00000107667	C530044C16Rik	0	3.08335	1.0139	2.10113	0.934332	1.03932	0	0	1.68268	-1.05266	NA	#VALUE!
ENSMUSG00000114798	Gm20769	6.44467	4.11113	6.08342	4.20227	3.73733	0	4.18627	3.86212	0.841342	-1.05253	0.358246	0.445819
ENSMUSG00000087367	Gm15491	4.29645	1.02778	0	1.05057	0.934332	0	1.04657	0.965531	0.841342	-1.05178	NA	#VALUE!
ENSMUSG00000041324	Inhba	92.3737	82.2226	93.2792	70.388	27.0956	35.3369	38.723	61.794	41.2258	-1.04989	0.000279539	3.55356
ENSMUSG00000107997	Gm44243	4.29645	7.19448	3.04171	0	0.934332	2.07864	3.13971	1.93106	0.841342	-1.04905	0.480372	0.318422
ENSMUSG00000055210	Foxd2	5.37056	2.05557	0	2.10113	1.86866	0	1.04657	1.93106	0.841342	-1.0487	NA	#VALUE!
ENSMUSG00000019982	Myb	813.103	704.031	509.994	708.082	377.47	289.971	386.184	419.04	181.73	-1.04805	8.42e-05	4.07473
ENSMUSG00000117386	Gm4837	17.1858	14.389	21.292	26.2642	9.34332	3.11796	23.0245	7.72425	5.04805	-1.04709	0.139652	0.854954
ENSMUSG00000059187	Tafa1	3.22234	3.08335	3.04171	0	1.86866	1.03932	0	0.965531	1.68268	-1.04659	NA	#VALUE!
ENSMUSG00000061578	Ksr2	3.22234	5.13891	7.09733	5.25283	5.60599	0	3.13971	3.86212	0	-1.04503	0.431916	0.364601
ENSMUSG00000096459	Ighv9-3	987.109	146.973	174.391	261.591	23.3583	291.01	234.431	89.7944	312.979	-1.04428	0.40027	0.397647
ENSMUSG00000082189	Gm4784	80.5584	85.306	78.0706	85.0959	36.439	42.6122	59.6544	30.897	31.1297	-1.04386	9.48e-05	4.02306
ENSMUSG00000109780	Gm45447	1.07411	1.02778	3.04171	1.05057	1.86866	0	0	0.965531	0.841342	-1.04353	NA	#VALUE!
ENSMUSG00000104065	Gm37197	1.07411	7.19448	1.0139	6.3034	5.60599	1.03932	1.04657	0	1.68268	-1.04281	0.528215	0.27719
ENSMUSG00000066438	Plekhd1	8.5929	3.08335	6.08342	3.1517	2.803	3.11796	2.09314	4.82765	0	-1.04216	0.381651	0.418334
ENSMUSG00000020875	Hoxb9	2.14822	1.02778	2.02781	1.05057	0	2.07864	0	0	1.68268	-1.04144	NA	#VALUE!
ENSMUSG00000043460	Elfn2	4.29645	3.08335	5.06952	3.1517	3.73733	0	1.04657	2.89659	1.68268	-1.03892	0.419347	0.377426
ENSMUSG00000108353	Gm45205	2.14822	1.02778	2.02781	1.05057	0	1.03932	1.04657	0	1.68268	-1.03864	NA	#VALUE!
ENSMUSG00000049511	Htr1b	1.07411	3.08335	8.11123	6.3034	3.73733	0	3.13971	0.965531	3.36537	-1.03766	0.440622	0.355934
ENSMUSG00000082120	Gm15720	24.7046	15.4167	15.2086	19.9608	0.934332	2.07864	39.7696	0	3.36537	-1.03724	NA	#VALUE!
ENSMUSG00000066158	AY512931	2.14822	0	2.02781	2.10113	0.934332	0	1.04657	0.965531	0.841342	-1.03671	NA	#VALUE!
ENSMUSG00000105514	Gm42913	4.29645	3.08335	4.05562	6.3034	1.86866	5.19661	3.13971	0	0.841342	-1.03662	0.417838	0.378992
ENSMUSG00000016758	Bik	8.5929	14.389	8.11123	7.35397	6.54033	0	2.09314	7.72425	6.73074	-1.03589	0.263457	0.579291
ENSMUSG00000110515	Gm9644	0	2.05557	1.0139	3.1517	0	0	2.09314	0	1.68268	-1.03587	NA	#VALUE!
ENSMUSG00000111147	Gm33699	5.37056	5.13891	6.08342	5.25283	2.803	1.03932	4.18627	0.965531	4.20671	-1.03565	0.311355	0.506745
ENSMUSG00000111465	Gm47113	3.22234	1.02778	0	2.10113	0.934332	0	2.09314	0	0.841342	-1.0353	NA	#VALUE!
ENSMUSG00000107747	Gm5881	93.4478	134.64	107.474	122.916	43.9136	38.4549	120.355	40.5523	37.8604	-1.03232	0.0164328	1.78429
ENSMUSG00000068614	Actc1	50.4833	77.0837	43.5979	3.1517	7.47466	9.35389	68.027	13.5174	8.41342	-1.03224	0.478155	0.320431
ENSMUSG00000102649	Gm38021	2.14822	1.02778	2.02781	1.05057	1.86866	0	0	1.93106	0	-1.03058	NA	#VALUE!
ENSMUSG00000009248	Ascl2	351.235	329.918	250.434	281.552	122.398	135.112	199.895	196.003	90.865	-1.02921	0.000133159	3.87563
ENSMUSG00000103877	Gm21358	2.14822	1.02778	4.05562	1.05057	0	0	5.23284	0	0	-1.0268	NA	#VALUE!
ENSMUSG00000038217	Tlcd2	176.154	197.334	180.475	212.214	85.9586	73.7918	128.728	106.208	76.5621	-1.02642	1.59e-06	5.79976
ENSMUSG00000104394	Gm37254	71.9655	79.1393	80.0984	79.8431	30.833	28.0617	49.1887	53.1042	30.2883	-1.02641	0.000265448	3.57602
ENSMUSG00000114862	Gm4817	26.8528	17.4723	40.5562	37.8204	7.47466	8.31457	45.0024	6.75872	8.41342	-1.02388	0.204231	0.689877
ENSMUSG00000091694	Apol11b	3.22234	3.08335	0	0	1.86866	0	1.04657	0.965531	0	-1.02378	NA	#VALUE!
ENSMUSG00000097519	4930558J18Rik	4.29645	6.1667	5.06952	6.3034	0.934332	1.03932	3.13971	5.79319	2.52403	-1.02357	0.333879	0.476411
ENSMUSG00000083544	Oat-rs1	67.6691	86.3337	80.0984	91.3993	29.8986	28.0617	114.076	15.4485	13.4615	-1.02329	0.143317	0.843702
ENSMUSG00000084324	Gm6500	8.5929	5.13891	4.05562	9.4551	1.86866	3.11796	9.41912	0.965531	1.68268	-1.02274	0.347416	0.45915
ENSMUSG00000022096	Hr	416.756	365.891	378.186	350.889	165.377	148.623	213.5	228.831	174.158	-1.02251	4.55e-10	9.34213
ENSMUSG00000094194	Ighv5-16	325.456	111.001	75.0289	116.613	70.0749	98.7355	21.9779	100.415	95.0717	-1.02226	0.191401	0.718056
ENSMUSG00000080716	Gm13503	35.4457	32.889	30.4171	33.6181	9.34332	14.5505	32.4436	9.65531	15.9855	-1.02205	0.0322988	1.49081
ENSMUSG00000103937	Gm37186	3.22234	0	0	0	0.934332	0	1.04657	0	0	-1.0218	NA	#VALUE!
ENSMUSG00000085034	Gm11240	4.29645	6.1667	5.06952	12.6068	4.67166	3.11796	4.18627	2.89659	2.52403	-1.02077	0.259634	0.585638
ENSMUSG00000021176	Efcab11	19.334	19.5279	12.1668	15.7585	8.40899	5.19661	9.41912	8.68978	9.25476	-1.02003	0.0515433	1.28783
ENSMUSG00000112545	1300014J16Rik	17.1858	13.3612	10.139	14.7079	6.54033	7.27525	11.5123	6.75872	2.52403	-1.01985	0.111048	0.954491
ENSMUSG00000083750	Gm14108	4.29645	9.25004	9.12514	2.10113	0.934332	4.15728	1.04657	5.79319	3.36537	-1.01896	0.360618	0.442952
ENSMUSG00000083731	Gm16202	10.7411	10.2778	9.12514	13.6574	5.60599	6.23593	8.37255	1.93106	5.04805	-1.01871	0.140793	0.851418
ENSMUSG00000102463	1700003N22Rik	2.14822	1.02778	2.02781	1.05057	0	1.03932	1.04657	0.965531	0.841342	-1.01839	NA	#VALUE!
ENSMUSG00000109685	Gm45912	259.935	252.835	154.113	168.091	99.0392	82.1064	131.868	147.726	55.5286	-1.01755	0.00253372	2.59624
ENSMUSG00000081138	Gm12834	18.2599	10.2778	5.06952	8.40453	6.54033	2.07864	8.37255	3.86212	5.04805	-1.01578	0.207374	0.683246
ENSMUSG00000054493	Gm9947	1.07411	1.02778	2.02781	2.10113	0	1.03932	1.04657	0.965531	0.841342	-1.01557	NA	#VALUE!
ENSMUSG00000116958	Gm6705	40.8163	54.4725	48.6674	40.9721	16.818	18.7078	33.4902	22.2072	23.5576	-1.01491	0.00206683	2.68469
ENSMUSG00000098735	Mir7005	0	1.02778	5.06952	0	0	0	2.09314	0	1.68268	-1.01467	NA	#VALUE!
ENSMUSG00000081329	Gm12492	1.07411	4.11113	6.08342	1.05057	5.60599	0	1.04657	0.965531	0	-1.01459	NA	#VALUE!
ENSMUSG00000010342	Tex14	10.7411	9.25004	7.09733	13.6574	6.54033	5.19661	7.32598	3.86212	2.52403	-1.01446	0.161088	0.792937
ENSMUSG00000029878	Dbpht2	4.29645	2.05557	2.02781	2.10113	0.934332	0	0	1.93106	3.36537	-1.01418	NA	#VALUE!
ENSMUSG00000037033	Clca3b	3712.13	3660.96	2466.83	3358.66	1498.67	1840.64	1830.45	1907.89	1092.9	-1.01411	1.13e-06	5.94721
ENSMUSG00000080813	Gm14828	5.37056	5.13891	5.06952	6.3034	0.934332	1.03932	6.27941	2.89659	2.52403	-1.01406	0.339557	0.469088
ENSMUSG00000068748	Ptprz1	8.5929	5.13891	8.11123	7.35397	0.934332	1.03932	5.23284	4.82765	5.8894	-1.01364	0.281749	0.550137
ENSMUSG00000082296	Gm11450	2.14822	0	0	1.05057	0	0	0	0	1.68268	-1.01358	NA	#VALUE!
ENSMUSG00000106698	Gm43599	2.14822	0	0	1.05057	1.86866	0	0	0	0	-1.01343	NA	#VALUE!
ENSMUSG00000099254	Mir7030	2.14822	0	0	1.05057	0	2.07864	0	0	0	-1.01325	NA	#VALUE!
ENSMUSG00000081470	Gm14131	38.668	39.0557	38.5283	36.7698	16.818	7.27525	39.7696	14.483	16.8268	-1.01227	0.044586	1.3508
ENSMUSG00000096923	A730071L15Rik	2.14822	3.08335	1.0139	3.1517	1.86866	2.07864	0	1.93106	0	-1.01186	NA	#VALUE!
ENSMUSG00000104864	Gm43655	39.7422	33.9168	28.3893	33.6181	5.60599	9.35389	49.1887	8.68978	11.7788	-1.01176	0.182413	0.738944
ENSMUSG00000103433	Gm2272	29.001	20.5557	27.3754	19.9608	12.1463	6.23593	21.9779	12.5519	7.57208	-1.01131	0.0501341	1.29987
ENSMUSG00000081359	Cox20b	50.4833	43.1669	57.7925	58.8317	20.5553	22.8651	41.8627	23.1727	22.7162	-1.01063	0.00215093	2.66737
ENSMUSG00000085016	Gm11335	2.14822	0	0	1.05057	0.934332	0	0	0.965531	0	-1.01063	NA	#VALUE!
ENSMUSG00000108723	Gm44837	2.14822	0	0	1.05057	0.934332	1.03932	0	0	0	-1.01056	NA	#VALUE!
ENSMUSG00000083338	Gm12475	11.8152	6.1667	6.08342	11.5562	5.60599	3.11796	5.23284	3.86212	4.20671	-1.01024	0.187602	0.726761
ENSMUSG00000098449	Gm7467	9.66701	5.13891	3.04171	1.05057	1.86866	5.19661	1.04657	2.89659	0.841342	-1.00959	0.442918	0.353677
ENSMUSG00000046204	Pnma2	11.8152	6.1667	10.139	4.20227	4.67166	0	6.27941	4.82765	4.20671	-1.00954	0.286834	0.54237
ENSMUSG00000114902	Gm4118	36.5198	29.8057	30.4171	17.8596	11.212	9.35389	36.6299	8.68978	5.8894	-1.00939	0.144077	0.841404
ENSMUSG00000073079	Srp54a	35.4457	34.9446	24.3337	32.5676	14.9493	15.5898	24.0711	9.65531	15.1442	-1.00843	0.0120564	1.91878
ENSMUSG00000116403	Gm19571	3.22234	10.2778	2.02781	6.3034	1.86866	2.07864	6.27941	0.965531	2.52403	-1.00761	0.394293	0.404181
ENSMUSG00000094241	Ighv1-24	6.44467	6.1667	8.11123	15.7585	0.934332	7.27525	1.04657	4.82765	8.41342	-1.00703	0.308255	0.511089
ENSMUSG00000054931	Zkscan4	6.44467	8.22226	8.11123	6.3034	0.934332	3.11796	4.18627	3.86212	5.8894	-1.00648	0.248723	0.604283
ENSMUSG00000097767	Miat	40.8163	41.1113	33.4588	64.0846	16.818	20.7864	23.0245	31.8625	19.3509	-1.00612	0.00652533	2.1854
ENSMUSG00000031382	Asb11	4.29645	0	3.04171	0	0.934332	0	0	0.965531	2.52403	-1.00591	NA	#VALUE!
ENSMUSG00000117446	Gm35551	21.4822	15.4167	21.292	16.8091	10.2777	7.27525	8.37255	7.72425	12.6201	-1.0058	0.0399304	1.3987
ENSMUSG00000082279	Gm12870	30.0751	32.889	19.2642	45.1744	16.818	12.4719	20.9314	19.3106	10.0961	-1.00559	0.0246922	1.60744
ENSMUSG00000106333	4930428O21Rik	2.14822	1.02778	0	0	0	0	2.09314	0	0	-1.0053	NA	#VALUE!
ENSMUSG00000075587	Gm11531	1.07411	0	0	2.10113	0	0	0	1.93106	0	-1.00521	NA	#VALUE!
ENSMUSG00000090174	Gm10612	1.07411	1.02778	3.04171	1.05057	0.934332	1.03932	0	1.93106	0	-1.00485	NA	#VALUE!
ENSMUSG00000031434	Morc4	327.604	347.391	306.199	321.473	122.398	117.443	205.127	197.934	169.11	-1.00396	1.73e-06	5.76296
ENSMUSG00000103869	Gm37420	2.14822	1.02778	0	0	0.934332	1.03932	0	0	0	-1.00341	NA	#VALUE!
ENSMUSG00000086152	Gm11454	2.14822	1.02778	0	0	0	1.03932	0	0.965531	0	-1.00339	NA	#VALUE!
ENSMUSG00000027261	Hao1	1.07411	0	0	2.10113	0	0	0	0.965531	0.841342	-1.00338	NA	#VALUE!
ENSMUSG00000114054	Gm47706	2.14822	0	0	0	0	0	0	0	0.841342	-1.00338	NA	#VALUE!
ENSMUSG00000113998	Gm40909	1.07411	0	0	2.10113	0	1.03932	0	0	0.841342	-1.00333	NA	#VALUE!
ENSMUSG00000085828	Gm15612	1.07411	0	0	2.10113	0.934332	0	0	0.965531	0	-1.00332	NA	#VALUE!
ENSMUSG00000103006	4933417C20Rik	1.07411	0	0	2.10113	0	1.03932	0	0.965531	0	-1.00325	NA	#VALUE!
ENSMUSG00000082709	Gm12362	9.66701	10.2778	11.1529	11.5562	0	2.07864	17.7917	1.93106	5.04805	-1.00319	0.399669	0.3983
ENSMUSG00000055125	M5C1000I18Rik	2.14822	0	0	0	0	0	0	0.965531	0	-1.00304	NA	#VALUE!
ENSMUSG00000113876	Gm48042	2.14822	0	0	0	0	0	0	0.965531	0	-1.00304	NA	#VALUE!
ENSMUSG00000105093	Gm17815	2.14822	0	2.02781	5.25283	1.86866	1.03932	2.09314	0.965531	0	-1.00302	NA	#VALUE!
ENSMUSG00000090709	Gm17173	2.14822	0	0	0	0	1.03932	0	0	0	-1.00284	NA	#VALUE!
ENSMUSG00000083985	Gm12468	2.14822	0	0	0	0	0	1.04657	0	0	-1.00282	NA	#VALUE!
ENSMUSG00000098226	Gm5272	2.14822	0	0	0	0	0	1.04657	0	0	-1.00282	NA	#VALUE!
ENSMUSG00000114765	Gm8514	33.2975	28.7779	37.5144	31.517	11.212	20.7864	15.6985	19.3106	15.1442	-1.00244	0.00605722	2.21773
ENSMUSG00000097604	Gm17322	61.2244	47.278	55.7647	56.7306	28.03	20.7864	31.3971	39.5868	18.5095	-1.00207	0.00168599	2.77315
ENSMUSG00000103137	Gm37981	7.51879	4.11113	7.09733	7.35397	4.67166	4.15728	2.09314	1.93106	3.36537	-1.00135	0.266755	0.573888
ENSMUSG00000078964	Ces1b	5.37056	4.11113	8.11123	7.35397	3.73733	3.11796	3.13971	5.79319	0	-1.00102	0.342714	0.465068
ENSMUSG00000080790	Gm7638	1.07411	1.02778	2.02781	2.10113	0.934332	1.03932	1.04657	0.965531	0	-1.00096	NA	#VALUE!
ENSMUSG00000000861	Bcl11a	175.08	177.806	133.835	170.192	69.1406	73.7918	97.3309	98.4842	72.3554	-1.00049	6.81e-07	6.16704
ENSMUSG00000087547	Platr27	5.37056	7.19448	6.08342	10.5057	5.60599	4.15728	3.13971	1.93106	3.36537	-1.00039	0.243304	0.61385
ENSMUSG00000105681	Gm43428	6.44467	8.22226	9.12514	5.25283	3.73733	4.15728	1.04657	5.79319	3.36537	-1.00034	0.249863	0.602299
ENSMUSG00000081404	Gm15694	11.8152	7.19448	8.11123	9.4551	4.67166	2.07864	5.23284	3.86212	6.73074	-1.00009	0.183552	0.736241
ENSMUSG00000030361	Klrb1a	2.14822	0	1.0139	0	0.934332	0	0	0	0.841342	-0.999098	NA	#VALUE!
ENSMUSG00000081853	Gm13735	7.51879	13.3612	11.1529	15.7585	4.67166	4.15728	18.8382	0.965531	1.68268	-0.998985	0.343825	0.463663
ENSMUSG00000066489	Rpl26-ps2	2.14822	0	1.0139	0	0	1.03932	0	0.965531	0	-0.99898	NA	#VALUE!
ENSMUSG00000067261	Foxd3	11.8152	9.25004	16.2225	7.35397	5.60599	4.15728	6.27941	8.68978	3.36537	-0.998351	0.154778	0.810291
ENSMUSG00000111055	D030034A15Rik	0	0	0	3.1517	0	1.03932	0	0	0.841342	-0.997134	NA	#VALUE!
ENSMUSG00000100702	Gm8976	0	0	0	3.1517	0.934332	0	1.04657	0	0	-0.997104	NA	#VALUE!
ENSMUSG00000082474	Gm8213	1.07411	1.02778	0	1.05057	0	0	0	0	1.68268	-0.996221	NA	#VALUE!
ENSMUSG00000102353	Gm38345	1.07411	2.05557	2.02781	1.05057	0.934332	2.07864	0	0.965531	0	-0.996171	NA	#VALUE!
ENSMUSG00000112889	Gm47073	1.07411	1.02778	0	1.05057	0	0	2.09314	0	0	-0.996063	NA	#VALUE!
ENSMUSG00000114604	2010203P06Rik	9.66701	7.19448	14.1947	9.4551	11.212	0	2.09314	6.75872	5.04805	-0.996014	0.305241	0.515357
ENSMUSG00000029591	Ung	267.454	313.474	226.101	276.299	136.412	118.483	164.311	151.588	109.374	-0.995751	6.01e-08	7.22126
ENSMUSG00000074354	Arhgap20os	0	0	0	2.10113	0	0	0	0	0.841342	-0.995696	NA	#VALUE!
ENSMUSG00000105658	Gm43531	0	0	0	2.10113	0	0	0	0	0.841342	-0.995696	NA	#VALUE!
ENSMUSG00000106254	Gm42907	0	0	0	2.10113	0	0	0	0	0.841342	-0.995696	NA	#VALUE!
ENSMUSG00000116603	Gm8118	0	0	0	2.10113	0.934332	0	0	0	0	-0.99564	NA	#VALUE!
ENSMUSG00000099847	Gm29458	0	0	0	2.10113	0	0	0	0.965531	0	-0.995621	NA	#VALUE!
ENSMUSG00000081167	Gm8880	2.14822	5.13891	3.04171	0	1.86866	0	0	1.93106	2.52403	-0.995608	NA	#VALUE!
ENSMUSG00000037653	Kctd8	0	0	0	2.10113	0	1.03932	0	0	0	-0.995577	NA	#VALUE!
ENSMUSG00000115789	Gm18147	0	0	0	2.10113	0	1.03932	0	0	0	-0.995577	NA	#VALUE!
ENSMUSG00000115383	Gm49216	0	0	0	2.10113	0	0	1.04657	0	0	-0.995572	NA	#VALUE!
ENSMUSG00000099226	Mir7091	1.07411	0	0	1.05057	0	0	0	0	0.841342	-0.995258	NA	#VALUE!
ENSMUSG00000114241	Gm30108	1.07411	0	0	1.05057	0	0	0	0	0.841342	-0.995258	NA	#VALUE!
ENSMUSG00000095210	Ighv5-9-1	96.6701	16.4445	51.7091	29.4159	30.833	76.9098	1.04657	3.86212	9.25476	-0.995219	0.556964	0.254173
ENSMUSG00000095040	1700001J03Rik	1.07411	0	0	1.05057	0.934332	0	0	0	0	-0.995141	NA	#VALUE!
ENSMUSG00000108720	Gm44672	1.07411	0	0	1.05057	0.934332	0	0	0	0	-0.995141	NA	#VALUE!
ENSMUSG00000109580	Gm8268	1.07411	0	0	1.05057	0.934332	0	0	0	0	-0.995141	NA	#VALUE!
ENSMUSG00000069267	Hist1h3b	1.07411	0	0	1.05057	0	0	0	0.965531	0	-0.995103	NA	#VALUE!
ENSMUSG00000085371	Gm3160	1.07411	0	0	1.05057	0	0	0	0.965531	0	-0.995103	NA	#VALUE!
ENSMUSG00000087307	Gm12925	1.07411	0	0	1.05057	0	0	0	0.965531	0	-0.995103	NA	#VALUE!
ENSMUSG00000100210	Hist1h3f	1.07411	0	0	1.05057	0	0	0	0.965531	0	-0.995103	NA	#VALUE!
ENSMUSG00000064514	Gm22455	1.07411	1.02778	0	1.05057	0	0	0	0.965531	0.841342	-0.995092	NA	#VALUE!
ENSMUSG00000083291	Gm13679	1.07411	1.02778	0	1.05057	0	0	0	0.965531	0.841342	-0.995092	NA	#VALUE!
ENSMUSG00000113643	Gm40598	1.07411	1.02778	0	1.05057	0	1.03932	0	0	0.841342	-0.995062	NA	#VALUE!
ENSMUSG00000110692	Gm33460	1.07411	1.02778	0	1.05057	0.934332	0	1.04657	0	0	-0.995022	NA	#VALUE!
ENSMUSG00000081574	Gm14429	1.07411	0	0	1.05057	0	1.03932	0	0	0	-0.995013	NA	#VALUE!
ENSMUSG00000113531	Gm2915	1.07411	1.02778	0	1.05057	0	1.03932	0	0.965531	0	-0.995012	NA	#VALUE!
ENSMUSG00000065847	Gm25188	1.07411	1.02778	0	1.05057	0	0	1.04657	0.965531	0	-0.995009	NA	#VALUE!
ENSMUSG00000087032	Gm13874	1.07411	0	0	1.05057	0	0	1.04657	0	0	-0.995004	NA	#VALUE!
ENSMUSG00000116355	Gm5217	0	5.13891	1.0139	3.1517	0.934332	2.07864	2.09314	0	0.841342	-0.993315	NA	#VALUE!
ENSMUSG00000043372	Hexim2	20.4081	26.7223	19.2642	34.6687	8.40899	13.5112	11.5123	18.3451	11.7788	-0.993271	0.0302198	1.51971
ENSMUSG00000109957	Gm45353	2.14822	3.08335	1.0139	3.1517	0.934332	2.07864	2.09314	0.965531	0	-0.993233	NA	#VALUE!
ENSMUSG00000068855	Hist2h2ac	1.07411	0	1.0139	1.05057	0	0	0	0	1.68268	-0.991748	NA	#VALUE!
ENSMUSG00000049460	Gm8396	16.1117	21.5834	20.2781	38.871	14.015	7.27525	20.9314	9.65531	9.25476	-0.991745	0.0719746	1.14282
ENSMUSG00000079103	Tgm7	1.07411	0	1.0139	1.05057	1.86866	0	0	0	0	-0.991709	NA	#VALUE!
ENSMUSG00000098562	Mir6910	1.07411	0	1.0139	1.05057	0	0	2.09314	0	0	-0.991664	NA	#VALUE!
ENSMUSG00000103548	Gm37670	21.4822	20.5557	22.3059	22.0619	9.34332	10.3932	21.9779	2.89659	10.0961	-0.9916	0.0932053	1.03056
ENSMUSG00000040209	Zfp704	649.838	513.891	456.257	542.092	260.679	187.078	313.971	338.901	258.292	-0.991547	1.19e-06	5.9242
ENSMUSG00000098421	Gm27190	1.07411	0	1.0139	1.05057	0.934332	0	0	0.965531	0	-0.991129	NA	#VALUE!
ENSMUSG00000111936	Gm47540	1.07411	0	1.0139	1.05057	0.934332	0	0	0.965531	0	-0.991129	NA	#VALUE!
ENSMUSG00000083651	Gm11524	1.07411	0	1.0139	1.05057	0.934332	0	1.04657	0	0	-0.991111	NA	#VALUE!
ENSMUSG00000082420	Gm6517	27.9269	18.5001	35.4866	25.2136	10.2777	9.35389	29.3039	10.6208	8.41342	-0.991103	0.0803271	1.09514
ENSMUSG00000102220	Rpl23a-ps5	0	2.05557	4.05562	0	1.86866	0	1.04657	0.965531	0	-0.990979	NA	#VALUE!
ENSMUSG00000114124	Gm19084	19.334	10.2778	14.1947	3.1517	2.803	11.4325	9.41912	2.89659	3.36537	-0.990168	0.284602	0.545761
ENSMUSG00000079559	Colca2	53.7056	70.917	47.6535	77.7419	43.9136	20.7864	29.3039	30.897	31.971	-0.989186	0.00203779	2.69084
ENSMUSG00000028553	Angptl3	1.07411	2.05557	0	0	1.86866	0	0	0	0	-0.989174	NA	#VALUE!
ENSMUSG00000109056	A630009H07Rik	1.07411	2.05557	0	0	0	0	2.09314	0	0	-0.989158	NA	#VALUE!
ENSMUSG00000108394	Gm45477	0	1.02778	0	2.10113	0	0	0	1.93106	0	-0.988987	NA	#VALUE!
ENSMUSG00000106157	4930555A03Rik	1.07411	2.05557	0	0	0	0	1.04657	0	0.841342	-0.988936	NA	#VALUE!
ENSMUSG00000086495	Gm13778	1.07411	2.05557	0	0	0	1.03932	0	0.965531	0	-0.988926	NA	#VALUE!
ENSMUSG00000108282	Gm44317	1.07411	2.05557	0	0	0	1.03932	0	0.965531	0	-0.988926	NA	#VALUE!
ENSMUSG00000076315	Mir343	1.07411	2.05557	0	0	0	0	1.04657	0.965531	0	-0.988926	NA	#VALUE!
ENSMUSG00000086582	Gm16272	0	1.02778	0	2.10113	0	0	1.04657	0	0.841342	-0.988799	NA	#VALUE!
ENSMUSG00000107620	Gm44256	0	1.02778	0	2.10113	0.934332	0	1.04657	0	0	-0.988792	NA	#VALUE!
ENSMUSG00000097330	Gm26672	0	1.02778	0	2.10113	0	1.03932	0	0.965531	0	-0.988791	NA	#VALUE!
ENSMUSG00000105708	Gm36070	0	1.02778	0	2.10113	0	0	1.04657	0.965531	0	-0.98879	NA	#VALUE!
ENSMUSG00000114732	Gm40918	6.44467	2.05557	1.0139	1.05057	0	1.03932	1.04657	1.93106	2.52403	-0.988336	NA	#VALUE!
ENSMUSG00000048988	Elfn1	6.44467	4.11113	6.08342	7.35397	1.86866	2.07864	0	6.75872	4.20671	-0.98719	0.370154	0.431617
ENSMUSG00000013766	Ly6g6e	9.66701	6.1667	7.09733	7.35397	2.803	4.15728	2.09314	4.82765	5.04805	-0.986698	0.228572	0.640978
ENSMUSG00000091004	Gm6872	41.8904	37.0002	36.5005	43.0732	14.9493	13.5112	39.7696	16.414	15.9855	-0.985721	0.0244556	1.61162
ENSMUSG00000075330	A930003A15Rik	2.14822	2.05557	1.0139	1.05057	0	1.03932	2.09314	0.965531	0	-0.98556	NA	#VALUE!
ENSMUSG00000036805	Noxa1	211.6	172.667	142.96	183.849	74.7466	83.1457	122.449	104.277	65.6247	-0.984944	5.13e-05	4.28962
ENSMUSG00000065883	Gm22865	1.07411	1.02778	1.0139	0	0	1.03932	1.04657	0	0	-0.984788	NA	#VALUE!
ENSMUSG00000026051	1500015O10Rik	1.07411	1.02778	1.0139	0	0	0	1.04657	0.965531	0	-0.984781	NA	#VALUE!
ENSMUSG00000071633	Gm4952	1.07411	1.02778	1.0139	0	0.934332	0	1.04657	0	0	-0.984777	NA	#VALUE!
ENSMUSG00000104166	Gm38247	1.07411	1.02778	1.0139	0	0.934332	0	0	0.965531	0	-0.984769	NA	#VALUE!
ENSMUSG00000089958	Gm16165	1.07411	1.02778	1.0139	0	0	1.03932	0	0	0.841342	-0.984767	NA	#VALUE!
ENSMUSG00000103940	Gm38227	1.07411	1.02778	1.0139	0	0.934332	0	0	0	0.841342	-0.984756	NA	#VALUE!
ENSMUSG00000037466	Tedc1	312.567	293.946	231.17	260.541	157.902	107.05	155.939	183.451	90.0236	-0.984573	6.59e-05	4.18109
ENSMUSG00000043301	Kcnj6	1.07411	1.02778	1.0139	0	0	2.07864	0	0	0	-0.984511	NA	#VALUE!
ENSMUSG00000105834	4930592C13Rik	0	0	1.0139	2.10113	0	1.03932	0	0.965531	0	-0.984368	NA	#VALUE!
ENSMUSG00000027776	Il12a	0	0	1.0139	2.10113	0	0	0	0.965531	0.841342	-0.984345	NA	#VALUE!
ENSMUSG00000097191	Mm2pr	0	0	1.0139	2.10113	0.934332	0	0	0	0.841342	-0.984342	NA	#VALUE!
ENSMUSG00000098656	Mir7028	0	0	1.0139	2.10113	0.934332	0	0	0	0.841342	-0.984342	NA	#VALUE!
ENSMUSG00000094322	Ighv9-4	114.93	15.4167	246.379	19.9608	204.619	4.15728	6.27941	7.72425	27.7643	-0.984336	0.640616	0.193402
ENSMUSG00000111853	Gm31408	0	0	1.0139	2.10113	0	0	0	0	1.68268	-0.984014	NA	#VALUE!
ENSMUSG00000083089	Gm4760	2.14822	2.05557	1.0139	4.20227	0	0	5.23284	0	0.841342	-0.983254	NA	#VALUE!
ENSMUSG00000026494	Kif26b	53.7056	62.6947	31.431	45.1744	19.621	11.4325	40.8162	32.8281	17.6682	-0.983239	0.036264	1.44052
ENSMUSG00000104577	Gm6641	0	1.02778	0	1.05057	0	0	0	0	0.841342	-0.983037	NA	#VALUE!
ENSMUSG00000074419	Gm15448	1.07411	1.02778	0	0	0	0	0	0	0.841342	-0.983032	NA	#VALUE!
ENSMUSG00000022455	Wbp2nl	0	1.02778	0	1.05057	0.934332	0	0	0	0	-0.983014	NA	#VALUE!
ENSMUSG00000111889	Gm48071	0	1.02778	0	1.05057	0.934332	0	0	0	0	-0.983014	NA	#VALUE!
ENSMUSG00000114866	Gm40922	0	1.02778	0	1.05057	0.934332	0	0	0	0	-0.983014	NA	#VALUE!
ENSMUSG00000098201	Gm26983	1.07411	1.02778	0	0	0.934332	0	0	0	0	-0.983009	NA	#VALUE!
ENSMUSG00000082121	Gm8199	0	1.02778	0	1.05057	0	0	0	0.965531	0	-0.983007	NA	#VALUE!
ENSMUSG00000084142	Gm9103	0	1.02778	0	1.05057	0	0	0	0.965531	0	-0.983007	NA	#VALUE!
ENSMUSG00000111673	Gm29724	0	1.02778	0	1.05057	0	0	0	0.965531	0	-0.983007	NA	#VALUE!
ENSMUSG00000052854	Nrk	1.07411	1.02778	0	0	0	0	0	0.965531	0	-0.983002	NA	#VALUE!
ENSMUSG00000064994	Gm22422	1.07411	1.02778	0	0	0	0	0	0.965531	0	-0.983002	NA	#VALUE!
ENSMUSG00000079853	Klra1	1.07411	1.02778	0	0	0	0	0	0.965531	0	-0.983002	NA	#VALUE!
ENSMUSG00000082136	Gm15660	1.07411	1.02778	0	0	0	0	0	0.965531	0	-0.983002	NA	#VALUE!
ENSMUSG00000112683	Gm18904	1.07411	1.02778	0	0	0	0	0	0.965531	0	-0.983002	NA	#VALUE!
ENSMUSG00000089983	2010320O07Rik	0	1.02778	0	1.05057	0	1.03932	0	0	0	-0.982989	NA	#VALUE!
ENSMUSG00000099842	Gm4034	0	1.02778	0	1.05057	0	1.03932	0	0	0	-0.982989	NA	#VALUE!
ENSMUSG00000102652	Gm37078	0	1.02778	0	1.05057	0	1.03932	0	0	0	-0.982989	NA	#VALUE!
ENSMUSG00000112544	Gm48089	0	1.02778	0	1.05057	0	1.03932	0	0	0	-0.982989	NA	#VALUE!
ENSMUSG00000098474	Mir6919	0	1.02778	0	1.05057	0	0	1.04657	0	0	-0.982988	NA	#VALUE!
ENSMUSG00000103368	Gm36927	0	1.02778	0	1.05057	0	0	1.04657	0	0	-0.982988	NA	#VALUE!
ENSMUSG00000108472	Gm45212	0	1.02778	0	1.05057	0	0	1.04657	0	0	-0.982988	NA	#VALUE!
ENSMUSG00000116494	Gm49449	0	1.02778	0	1.05057	0	0	1.04657	0	0	-0.982988	NA	#VALUE!
ENSMUSG00000116928	Gm18169	0	1.02778	0	1.05057	0	0	1.04657	0	0	-0.982988	NA	#VALUE!
ENSMUSG00000097411	B430218F22Rik	1.07411	1.02778	0	0	0	1.03932	0	0	0	-0.982984	NA	#VALUE!
ENSMUSG00000103986	Gm5539	1.07411	1.02778	0	0	0	1.03932	0	0	0	-0.982984	NA	#VALUE!
ENSMUSG00000091366	Gm17040	1.07411	1.02778	0	0	0	0	1.04657	0	0	-0.982982	NA	#VALUE!
ENSMUSG00000107961	Gm44036	1.07411	1.02778	0	0	0	0	1.04657	0	0	-0.982982	NA	#VALUE!
ENSMUSG00000116481	Gm49514	1.07411	1.02778	0	0	0	0	1.04657	0	0	-0.982982	NA	#VALUE!
ENSMUSG00000055313	Pgbd1	20.4081	24.6668	18.2503	23.1125	10.2777	8.31457	12.5588	12.5519	10.9374	-0.982809	0.0257762	1.58878
ENSMUSG00000082467	Gm6743	1.07411	1.02778	3.04171	8.40453	0.934332	2.07864	1.04657	1.93106	2.52403	-0.982134	0.512942	0.289932
ENSMUSG00000080469	Snord98	1.07411	1.02778	2.02781	2.10113	0.934332	3.11796	0	0	0	-0.981509	NA	#VALUE!
ENSMUSG00000107411	Gm19040	2.14822	4.11113	4.05562	3.1517	2.803	0	1.04657	2.89659	1.68268	-0.980742	NA	#VALUE!
ENSMUSG00000043439	Epop	79.4843	90.4449	79.0845	67.2363	41.1106	30.1403	55.4681	49.2421	25.2403	-0.980543	0.00112666	2.94821
ENSMUSG00000082554	Gm15806	5.37056	4.11113	3.04171	4.20227	0.934332	0	5.23284	1.93106	2.52403	-0.98018	0.445998	0.350668
ENSMUSG00000026188	Tmem169	1.07411	0	2.02781	0	0	1.03932	0	0.965531	0	-0.980075	NA	#VALUE!
ENSMUSG00000081210	Gm12933	1.07411	0	2.02781	0	0.934332	1.03932	0	0	0	-0.980067	NA	#VALUE!
ENSMUSG00000026532	Spta1	1.07411	0	2.02781	0	0	0	0	0.965531	0.841342	-0.980019	NA	#VALUE!
ENSMUSG00000068154	Insm1	61.2244	47.278	42.584	45.1744	28.9643	32.219	25.1176	18.3451	20.1922	-0.979174	0.0020529	2.68763
ENSMUSG00000000792	Slc5a5	7.51879	5.13891	5.06952	6.3034	4.67166	2.07864	1.04657	3.86212	3.36537	-0.979118	0.304274	0.516735
ENSMUSG00000106271	Gm43752	1.07411	3.08335	1.0139	1.05057	0.934332	3.11796	0	0	0	-0.978715	NA	#VALUE!
ENSMUSG00000084338	Gm13531	5.37056	7.19448	9.12514	10.5057	4.67166	3.11796	9.41912	0.965531	2.52403	-0.978499	0.292486	0.533895
ENSMUSG00000097115	1810019N24Rik	0	1.02778	1.0139	1.05057	0	0	1.04657	0.965531	0	-0.978355	NA	#VALUE!
ENSMUSG00000107050	C030017G13Rik	0	1.02778	1.0139	1.05057	0	0	1.04657	0.965531	0	-0.978355	NA	#VALUE!
ENSMUSG00000090061	Nwd2	0	1.02778	1.0139	1.05057	0	1.03932	0	0.965531	0	-0.978351	NA	#VALUE!
ENSMUSG00000087449	Gm12971	0	1.02778	1.0139	1.05057	0.934332	1.03932	0	0	0	-0.978338	NA	#VALUE!
ENSMUSG00000097303	3110083C13Rik	0	1.02778	1.0139	1.05057	0.934332	0	0	0.965531	0	-0.978306	NA	#VALUE!
ENSMUSG00000082872	Gm15773	36.5198	35.9724	24.3337	28.3653	10.2777	16.6291	13.6054	19.3106	19.3509	-0.978032	0.0131198	1.88207
ENSMUSG00000084033	Gm7645	0	1.02778	1.0139	1.05057	0	2.07864	0	0	0	-0.977207	NA	#VALUE!
ENSMUSG00000044499	Hs3st5	0	2.05557	0	0	0	0	1.04657	0	0	-0.976768	NA	#VALUE!
ENSMUSG00000081614	Gm9436	0	2.05557	0	0	0	0	1.04657	0	0	-0.976768	NA	#VALUE!
ENSMUSG00000104525	Gm37334	0	2.05557	0	0	0	1.03932	0	0	0	-0.976767	NA	#VALUE!
ENSMUSG00000030068	Gm20696	0	2.05557	0	0	0	0	0	0.965531	0	-0.976761	NA	#VALUE!
ENSMUSG00000055373	Fut9	0	2.05557	0	0	0	0	0	0.965531	0	-0.976761	NA	#VALUE!
ENSMUSG00000099819	Gm28728	0	2.05557	0	0	0.934332	0	0	0	0	-0.976759	NA	#VALUE!
ENSMUSG00000038292	Ccdc155	0	2.05557	0	0	0	0	0	0	0.841342	-0.976751	NA	#VALUE!
ENSMUSG00000028642	Tmem269	1.07411	0	1.0139	0	0	0	1.04657	0	0	-0.975879	NA	#VALUE!
ENSMUSG00000072324	Gm8420	1.07411	0	1.0139	0	0	0	1.04657	0	0	-0.975879	NA	#VALUE!
ENSMUSG00000112439	Gm33336	1.07411	0	1.0139	0	0	0	1.04657	0	0	-0.975879	NA	#VALUE!
ENSMUSG00000113604	Gm19786	1.07411	0	1.0139	0	0	0	1.04657	0	0	-0.975879	NA	#VALUE!
ENSMUSG00000076870	Trdj1	1.07411	0	1.0139	0	0	1.03932	0	0	0	-0.975877	NA	#VALUE!
ENSMUSG00000069301	Hist1h2ag	0	0	1.0139	1.05057	0	0	1.04657	0	0	-0.975874	NA	#VALUE!
ENSMUSG00000085976	Gm13816	0	0	1.0139	1.05057	0	0	1.04657	0	0	-0.975874	NA	#VALUE!
ENSMUSG00000094505	Ighv8-6	0	0	1.0139	1.05057	0	0	1.04657	0	0	-0.975874	NA	#VALUE!
ENSMUSG00000097921	Gm26576	0	0	1.0139	1.05057	0	0	1.04657	0	0	-0.975874	NA	#VALUE!
ENSMUSG00000020805	Slc13a5	0	0	1.0139	1.05057	0	1.03932	0	0	0	-0.975872	NA	#VALUE!
ENSMUSG00000086600	C030005K06Rik	0	0	1.0139	1.05057	0	1.03932	0	0	0	-0.975872	NA	#VALUE!
ENSMUSG00000025716	Myo3a	1.07411	0	1.0139	0	0	0	0	0.965531	0	-0.975861	NA	#VALUE!
ENSMUSG00000083429	Gm15198	1.07411	0	1.0139	0	0	0	0	0.965531	0	-0.975861	NA	#VALUE!
ENSMUSG00000074274	D930028M14Rik	0	0	1.0139	1.05057	0	0	0	0.965531	0	-0.975857	NA	#VALUE!
ENSMUSG00000081665	Gm15922	0	0	1.0139	1.05057	0	0	0	0.965531	0	-0.975857	NA	#VALUE!
ENSMUSG00000111006	Gm10826	0	0	1.0139	1.05057	0	0	0	0.965531	0	-0.975857	NA	#VALUE!
ENSMUSG00000068289	Cma2	1.07411	0	1.0139	0	0.934332	0	0	0	0	-0.975855	NA	#VALUE!
ENSMUSG00000104760	Igkv3-8	1.07411	0	1.0139	0	0.934332	0	0	0	0	-0.975855	NA	#VALUE!
ENSMUSG00000040554	Aipl1	0	0	1.0139	1.05057	0.934332	0	0	0	0	-0.97585	NA	#VALUE!
ENSMUSG00000082617	Smt3h2-ps	0	0	1.0139	1.05057	0.934332	0	0	0	0	-0.97585	NA	#VALUE!
ENSMUSG00000094687	Defa25	0	0	1.0139	1.05057	0.934332	0	0	0	0	-0.97585	NA	#VALUE!
ENSMUSG00000110238	Gm19269	0	0	1.0139	1.05057	0.934332	0	0	0	0	-0.97585	NA	#VALUE!
ENSMUSG00000031289	Il13ra2	1.07411	0	1.0139	0	0	0	0	0	0.841342	-0.975835	NA	#VALUE!
ENSMUSG00000048004	Tmem196	1.07411	0	1.0139	0	0	0	0	0	0.841342	-0.975835	NA	#VALUE!
ENSMUSG00000091194	Gm19840	1.07411	0	1.0139	0	0	0	0	0	0.841342	-0.975835	NA	#VALUE!
ENSMUSG00000114243	Gm48163	1.07411	0	1.0139	0	0	0	0	0	0.841342	-0.975835	NA	#VALUE!
ENSMUSG00000117527	Gm50058	1.07411	0	1.0139	0	0	0	0	0	0.841342	-0.975835	NA	#VALUE!
ENSMUSG00000028661	Epha8	0	0	1.0139	1.05057	0	0	0	0	0.841342	-0.97583	NA	#VALUE!
ENSMUSG00000109420	Gm44702	0	0	1.0139	1.05057	0	0	0	0	0.841342	-0.97583	NA	#VALUE!
ENSMUSG00000047033	Pcdhb15	3.22234	2.05557	2.02781	3.1517	1.86866	1.03932	0	1.93106	1.68268	-0.974788	NA	#VALUE!
ENSMUSG00000106331	Gm5309	0	0	4.05562	2.10113	0.934332	0	2.09314	0.965531	0	-0.974362	NA	#VALUE!
ENSMUSG00000096255	Dynlt1b	36.5198	33.9168	46.6396	44.1238	21.4896	12.4719	35.5833	8.68978	24.3989	-0.973915	0.037916	1.42118
ENSMUSG00000113403	Gm9315	11.8152	12.3334	18.2503	38.871	13.0807	10.3932	18.8382	3.86212	5.8894	-0.973686	0.188741	0.724133
ENSMUSG00000096452	Ighv1-77	37.5939	2.05557	14.1947	0	0	13.5112	11.5123	7.72425	1.68268	-0.973645	0.583291	0.234114
ENSMUSG00000028572	Hook1	3249.19	2992.9	2444.52	3152.75	1562.2	1469.6	1690.21	1653.95	1166.1	-0.972803	4.53e-11	10.3441
ENSMUSG00000063177	Klk1b27	0	0	2.02781	1.05057	0	1.03932	0	0.965531	0	-0.972741	NA	#VALUE!
ENSMUSG00000087339	Gm11586	0	0	2.02781	1.05057	0	1.03932	0	0.965531	0	-0.972741	NA	#VALUE!
ENSMUSG00000102983	Gm38320	0	3.08335	0	0	0	1.03932	0	0.965531	0	-0.972725	NA	#VALUE!
ENSMUSG00000028262	Clca3a2	53.7056	49.3336	39.5423	44.1238	30.833	16.6291	23.0245	28.9659	19.3509	-0.971971	0.00266439	2.5744
ENSMUSG00000009115	Spatc1l	0	1.02778	1.0139	0	0	0	1.04657	0	0	-0.971738	NA	#VALUE!
ENSMUSG00000100127	Gsdmcl-ps	0	1.02778	1.0139	0	0	0	1.04657	0	0	-0.971738	NA	#VALUE!
ENSMUSG00000002633	Shh	0	1.02778	1.0139	0	0	1.03932	0	0	0	-0.971735	NA	#VALUE!
ENSMUSG00000076457	Mir802	0	1.02778	1.0139	0	0	1.03932	0	0	0	-0.971735	NA	#VALUE!
ENSMUSG00000104339	C130089K02Rik	0	1.02778	1.0139	0	0	1.03932	0	0	0	-0.971735	NA	#VALUE!
ENSMUSG00000031027	Stk33	0	1.02778	1.0139	0	0.934332	0	0	0	0	-0.971698	NA	#VALUE!
ENSMUSG00000085223	Gm11210	0	1.02778	1.0139	0	0.934332	0	0	0	0	-0.971698	NA	#VALUE!
ENSMUSG00000110102	Gm9132	0	1.02778	1.0139	0	0.934332	0	0	0	0	-0.971698	NA	#VALUE!
ENSMUSG00000110109	Gm5599	0	1.02778	1.0139	0	0	0	0	0	0.841342	-0.971664	NA	#VALUE!
ENSMUSG00000110550	Gm45856	0	1.02778	1.0139	0	0	0	0	0	0.841342	-0.971664	NA	#VALUE!
ENSMUSG00000023439	Gnb3	0	3.08335	0	0	1.86866	0	0	0	0	-0.971361	NA	#VALUE!
ENSMUSG00000105706	Gm42855	27.9269	18.5001	18.2503	9.4551	15.8836	5.19661	16.7451	1.93106	7.57208	-0.971343	0.210518	0.676711
ENSMUSG00000107597	Gm44764	0	0	2.02781	1.05057	0	2.07864	0	0	0	-0.971065	NA	#VALUE!
ENSMUSG00000040759	Cmtm5	0	0	2.02781	1.05057	0	0	0	1.93106	0	-0.970987	NA	#VALUE!
ENSMUSG00000030406	Gipr	6.44467	3.08335	4.05562	6.3034	2.803	0	6.27941	2.89659	0.841342	-0.970538	0.436268	0.360246
ENSMUSG00000024155	Meiob	3.22234	3.08335	1.0139	3.1517	0	2.07864	1.04657	0.965531	2.52403	-0.970357	NA	#VALUE!
ENSMUSG00000030154	Klrb1f	1.07411	1.02778	3.04171	5.25283	0.934332	1.03932	0	2.89659	1.68268	-0.970077	NA	#VALUE!
ENSMUSG00000054822	1700041G16Rik	2.14822	0	3.04171	1.05057	0	3.11796	0	0.965531	0	-0.969183	NA	#VALUE!
ENSMUSG00000025175	Fn3k	3.22234	0	3.04171	1.05057	0.934332	0	0	1.93106	1.68268	-0.968972	NA	#VALUE!
ENSMUSG00000085415	Selenok-ps1	18.2599	11.3056	21.292	12.6068	4.67166	7.27525	19.8848	6.75872	2.52403	-0.968969	0.211487	0.674717
ENSMUSG00000030443	Zfp583	6.44467	3.08335	7.09733	3.1517	1.86866	3.11796	3.13971	3.86212	0.841342	-0.968096	0.381651	0.418334
ENSMUSG00000086181	C230034O21Rik	0	2.05557	1.0139	0	0	0	2.09314	0	0	-0.967961	NA	#VALUE!
ENSMUSG00000106818	Gm43790	0	2.05557	1.0139	0	1.86866	0	0	0	0	-0.967818	NA	#VALUE!
ENSMUSG00000090126	4930519F09Rik	54.7797	30.8335	39.5423	11.5562	14.015	8.31457	38.723	18.3451	8.41342	-0.967202	0.181775	0.740466
ENSMUSG00000105123	Ighv1-79	1.07411	2.05557	3.04171	4.20227	2.803	0	2.09314	0	1.68268	-0.966127	NA	#VALUE!
ENSMUSG00000007944	Ttc9b	0	1.02778	2.02781	0	0	1.03932	1.04657	0	0	-0.965602	NA	#VALUE!
ENSMUSG00000085517	Gm12963	2.14822	3.08335	1.0139	1.05057	0	0	1.04657	0.965531	2.52403	-0.965599	NA	#VALUE!
ENSMUSG00000081674	Gm6184	0	1.02778	2.02781	0	0.934332	0	1.04657	0	0	-0.965506	NA	#VALUE!
ENSMUSG00000103738	Gm37652	0	1.02778	2.02781	0	0.934332	1.03932	0	0	0	-0.965499	NA	#VALUE!
ENSMUSG00000114206	Gm30551	0	0	2.02781	0	0	0	1.04657	0	0	-0.965427	NA	#VALUE!
ENSMUSG00000085361	Gm16305	0	1.02778	2.02781	0	0	0	1.04657	0	0.841342	-0.965419	NA	#VALUE!
ENSMUSG00000025469	Msx3	0	0	2.02781	0	0	0	0	0.965531	0	-0.965391	NA	#VALUE!
ENSMUSG00000039632	Ccdc151	0	0	2.02781	0	0	0	0	0.965531	0	-0.965391	NA	#VALUE!
ENSMUSG00000041014	Nrg3	0	0	2.02781	0	0	0	0	0.965531	0	-0.965391	NA	#VALUE!
ENSMUSG00000090356	Teddm3	0	0	2.02781	0	0	0	0	0.965531	0	-0.965391	NA	#VALUE!
ENSMUSG00000113737	BB123696	0	0	2.02781	0	0	0	0	0.965531	0	-0.965391	NA	#VALUE!
ENSMUSG00000097726	9530036O11Rik	0	0	2.02781	0	0.934332	0	0	0	0	-0.965377	NA	#VALUE!
ENSMUSG00000108950	9130015G15Rik	0	0	2.02781	0	0.934332	0	0	0	0	-0.965377	NA	#VALUE!
ENSMUSG00000115044	Gm48978	0	0	2.02781	0	0.934332	0	0	0	0	-0.965377	NA	#VALUE!
ENSMUSG00000114553	Gm7644	0	0	2.02781	0	0	0	0	0	0.841342	-0.965336	NA	#VALUE!
ENSMUSG00000113679	Gm10432	7.51879	3.08335	5.06952	8.40453	3.73733	2.07864	4.18627	2.89659	2.52403	-0.964905	0.313582	0.503648
ENSMUSG00000037474	Dtl	581.095	555.003	444.09	517.929	248.532	248.398	310.831	290.625	247.355	-0.963566	2.74e-12	11.5616
ENSMUSG00000046572	Zfp518b	129.968	127.445	113.557	131.321	58.8629	39.4942	80.5858	85.9323	57.2113	-0.963523	0.00016956	3.77068
ENSMUSG00000028182	Lrriq3	1.07411	1.02778	7.09733	3.1517	0	2.07864	3.13971	2.89659	0	-0.963428	NA	#VALUE!
ENSMUSG00000107327	Gm7478	15.0376	14.389	11.1529	17.8596	10.2777	7.27525	8.37255	4.82765	6.73074	-0.962669	0.0892964	1.04917
ENSMUSG00000112195	Gm35405	1.07411	6.1667	7.09733	4.20227	1.86866	4.15728	5.23284	0.965531	0	-0.961501	0.494568	0.305774
ENSMUSG00000035557	Krt17	1.07411	6.1667	3.04171	0	0.934332	0	1.04657	2.89659	1.68268	-0.960785	NA	#VALUE!
ENSMUSG00000117295	Gm5492	73.0396	75.0281	84.154	96.6521	40.1763	34.2976	85.8186	25.1038	26.9229	-0.959505	0.0251417	1.5996
ENSMUSG00000063765	Chadl	1.07411	3.08335	11.1529	8.40453	4.67166	1.03932	3.13971	3.86212	2.52403	-0.959306	0.411346	0.385792
ENSMUSG00000050211	Pla2g4e	0	0	3.04171	0	0	1.03932	1.04657	0	0	-0.957709	NA	#VALUE!
ENSMUSG00000102952	Ighv1-25	10.7411	7.19448	3.04171	3.1517	0.934332	3.11796	6.27941	1.93106	3.36537	-0.957626	0.383732	0.415972
ENSMUSG00000045967	Gpr158	0	0	3.04171	0	0.934332	1.03932	0	0	0	-0.957607	NA	#VALUE!
ENSMUSG00000026196	Bard1	172.932	196.306	130.794	174.394	65.4033	71.7132	113.029	115.864	68.9901	-0.957143	0.000265448	3.57602
ENSMUSG00000108042	B130021K23Rik	9.66701	6.1667	6.08342	6.3034	3.73733	3.11796	1.04657	6.75872	3.36537	-0.957126	0.289196	0.538808
ENSMUSG00000110773	Gm39326	3.22234	4.11113	1.0139	2.10113	0	0	1.04657	4.82765	0.841342	-0.957063	NA	#VALUE!
ENSMUSG00000099284	Mir7026	1.07411	4.11113	5.06952	0	2.803	0	2.09314	0	1.68268	-0.956706	NA	#VALUE!
ENSMUSG00000043800	Kifc5c-ps	3.22234	2.05557	0	2.10113	0.934332	0	0	2.89659	0.841342	-0.956551	NA	#VALUE!
ENSMUSG00000080951	Gm12208	1.07411	5.13891	5.06952	2.10113	1.86866	1.03932	3.13971	0.965531	1.68268	-0.956528	0.492041	0.307999
ENSMUSG00000003436	Dll3	6.44467	12.3334	9.12514	13.6574	10.2777	3.11796	2.09314	8.68978	2.52403	-0.956333	0.25996	0.585093
ENSMUSG00000101482	Gm28883	17.1858	11.3056	8.11123	12.6068	3.73733	4.15728	9.41912	6.75872	7.57208	-0.955867	0.150465	0.822565
ENSMUSG00000114482	Gm7604	11.8152	12.3334	11.1529	5.25283	2.803	5.19661	9.41912	4.82765	4.20671	-0.954544	0.206164	0.685788
ENSMUSG00000114622	Gm18990	16.1117	19.5279	14.1947	8.40453	0	5.19661	29.3039	0	3.36537	-0.954177	0.539895	0.267691
ENSMUSG00000023345	Poc1a	185.821	219.945	118.627	147.079	95.3019	91.4603	80.5858	103.312	63.1007	-0.954001	0.000205008	3.68823
ENSMUSG00000112222	Tyms-ps	22.5564	29.8057	16.2225	30.4664	12.1463	11.4325	17.7917	15.4485	7.57208	-0.953391	0.0440255	1.3563
ENSMUSG00000102525	Gm37784	7.51879	10.2778	4.05562	6.3034	0.934332	1.03932	6.27941	4.82765	5.04805	-0.953209	0.340039	0.468471
ENSMUSG00000031957	Ctrb1	1.07411	1.02778	3.04171	1.05057	0	3.11796	1.04657	0	0	-0.952893	NA	#VALUE!
ENSMUSG00000092116	Gm10320	74.1138	67.8337	60.8342	65.1351	21.4896	29.101	64.8873	36.6902	21.8749	-0.952472	0.0173903	1.75969
ENSMUSG00000080731	Rps2-ps9	3.22234	4.11113	2.02781	4.20227	0.934332	4.15728	1.04657	1.93106	0.841342	-0.952015	0.484266	0.314916
ENSMUSG00000107028	Gm5043	15.0376	8.22226	12.1668	9.4551	8.40899	5.19661	9.41912	1.93106	4.20671	-0.951837	0.195082	0.709784
ENSMUSG00000053574	4930563E22Rik	4.29645	5.13891	7.09733	4.20227	1.86866	0	4.18627	4.82765	2.52403	-0.951765	0.395486	0.402869
ENSMUSG00000084113	Gm14277	97.7442	121.278	108.488	112.411	48.5853	47.8088	90.0049	42.4834	56.3699	-0.950697	0.000472834	3.32529
ENSMUSG00000000416	Cttnbp2	153.598	162.39	138.905	144.978	54.1913	50.9267	88.9583	95.5876	97.5957	-0.950605	0.000232532	3.63352
ENSMUSG00000046591	Ticrr	276.047	266.196	233.198	300.462	146.69	117.443	181.056	149.657	102.644	-0.949768	2.53e-06	5.59607
ENSMUSG00000047747	Rnf150	69.8173	59.6114	56.7786	63.034	24.2926	12.4719	50.2353	41.5178	32.8123	-0.949474	0.0191759	1.71725
ENSMUSG00000110808	Gm5364	5.37056	9.25004	13.1808	2.10113	3.73733	2.07864	8.37255	2.89659	2.52403	-0.947832	0.357635	0.44656
ENSMUSG00000037953	A4gnt	39.7422	37.0002	32.4449	36.7698	15.8836	5.19661	28.2574	32.8281	12.6201	-0.947078	0.0833723	1.07898
ENSMUSG00000114409	Gm9042	36.5198	28.7779	32.4449	53.5789	24.2926	17.6685	31.3971	13.5174	11.7788	-0.946979	0.0346102	1.4608
ENSMUSG00000036834	Plch1	410.311	417.28	289.977	470.654	210.225	174.606	221.873	251.038	172.475	-0.946765	2.09e-06	5.67899
ENSMUSG00000095497	Igkv1-122	2.14822	5.13891	21.292	35.7193	1.86866	11.4325	2.09314	6.75872	19.3509	-0.945849	0.446193	0.350477
ENSMUSG00000100860	2010009K17Rik	1.07411	2.05557	1.0139	3.1517	0	0	1.04657	1.93106	1.68268	-0.945847	NA	#VALUE!
ENSMUSG00000026322	Htr4	73.0396	80.167	75.0289	91.3993	34.5703	45.7301	45.0024	53.1042	30.2883	-0.943912	0.000220848	3.65591
ENSMUSG00000097727	F630040K05Rik	4.29645	2.05557	1.0139	6.3034	0.934332	4.15728	1.04657	2.89659	0	-0.942887	0.553355	0.256996
ENSMUSG00000109429	Gm45223	1.07411	1.02778	1.0139	4.20227	0.934332	1.03932	1.04657	0	1.68268	-0.942507	NA	#VALUE!
ENSMUSG00000082665	Gm11470	12.8893	12.3334	7.09733	10.5057	7.47466	7.27525	4.18627	3.86212	5.04805	-0.941613	0.169232	0.771516
ENSMUSG00000117192	Gm18649	26.8528	14.389	17.2364	18.9102	13.0807	9.35389	16.7451	3.86212	7.57208	-0.941347	0.108827	0.963262
ENSMUSG00000083055	Gm14140	6.44467	9.25004	11.1529	14.7079	5.60599	3.11796	9.41912	5.79319	3.36537	-0.940774	0.205689	0.686789
ENSMUSG00000102840	Gm38037	4.29645	2.05557	2.02781	5.25283	0.934332	1.03932	4.18627	2.89659	0	-0.940679	0.53257	0.273623
ENSMUSG00000026546	Cfap45	3.22234	7.19448	3.04171	7.35397	2.803	6.23593	1.04657	1.93106	1.68268	-0.939685	0.407932	0.389412
ENSMUSG00000024682	Cblif	3.22234	4.11113	5.06952	7.35397	0.934332	9.35389	1.04657	0.965531	0.841342	-0.939386	0.501662	0.299589
ENSMUSG00000028357	Kif12	116.004	122.306	98.3487	114.512	50.4539	37.4156	71.1667	79.1735	56.3699	-0.936725	0.000276551	3.55822
ENSMUSG00000045273	Cenph	132.116	124.362	81.1123	113.461	60.7316	45.7301	66.9804	63.725	57.2113	-0.936281	7.16e-05	4.14503
ENSMUSG00000061808	Ttr	25.7787	21.5834	30.4171	17.8596	9.34332	13.5112	14.652	13.5174	11.7788	-0.935144	0.0313968	1.50312
ENSMUSG00000086718	Gm16069	1.07411	2.05557	1.0139	3.1517	1.86866	0	1.04657	0.965531	0.841342	-0.935125	NA	#VALUE!
ENSMUSG00000017493	Igfbp4	3498.38	3777.1	2807.5	2823.92	1416.45	1336.57	2041.86	2456.31	1190.5	-0.934625	0.000149035	3.82671
ENSMUSG00000022696	Sidt1	83.7808	95.5838	70.9733	144.978	46.7166	71.7132	52.3284	47.311	41.2258	-0.934328	0.00259883	2.58522
ENSMUSG00000113858	Gm4057	5.37056	3.08335	1.0139	8.40453	3.73733	2.07864	2.09314	3.86212	0	-0.932629	0.500385	0.300696
ENSMUSG00000114190	4930556H04Rik	1.07411	2.05557	3.04171	4.20227	2.803	2.07864	1.04657	0.965531	0	-0.932596	NA	#VALUE!
ENSMUSG00000107920	Gm7783	4.29645	1.02778	1.0139	1.05057	0.934332	1.03932	1.04657	0.965531	0.841342	-0.932393	NA	#VALUE!
ENSMUSG00000081492	Gm9311	7.51879	4.11113	13.1808	6.3034	3.73733	2.07864	7.32598	5.79319	1.68268	-0.9323	0.321587	0.492701
ENSMUSG00000044024	Rell2	8.5929	7.19448	4.05562	8.40453	0.934332	2.07864	9.41912	2.89659	3.36537	-0.932046	0.360922	0.442586
ENSMUSG00000049097	Ankrd34a	5.37056	3.08335	3.04171	3.1517	0.934332	2.07864	2.09314	1.93106	2.52403	-0.931535	0.449789	0.346991
ENSMUSG00000082253	Gm14639	34.3716	27.7501	20.2781	29.4159	10.2777	16.6291	20.9314	9.65531	15.9855	-0.931519	0.032298	1.49082
ENSMUSG00000040640	Erc2	2.14822	12.3334	6.08342	5.25283	0.934332	1.03932	3.13971	5.79319	5.8894	-0.929725	0.419168	0.377612
ENSMUSG00000099746	Ppnr	3.22234	1.02778	3.04171	0	1.86866	0	0	2.89659	0	-0.929686	NA	#VALUE!
ENSMUSG00000027454	Gins1	160.043	190.14	129.78	169.141	71.9436	89.3816	108.843	93.6565	63.942	-0.928494	3.99e-05	4.39924
ENSMUSG00000108798	Gm9521	2.14822	1.02778	2.02781	2.10113	1.86866	1.03932	1.04657	0	0.841342	-0.927277	NA	#VALUE!
ENSMUSG00000037541	Shank2	103.115	58.5836	67.9316	70.388	41.1106	34.2976	46.049	39.5868	36.1777	-0.92711	0.000726222	3.13893
ENSMUSG00000085078	C030013C21Rik	3.22234	1.02778	3.04171	0	3.73733	0	1.04657	0	0	-0.926967	NA	#VALUE!
ENSMUSG00000097494	4933406C10Rik	45.1127	38.028	27.3754	43.0732	19.621	20.7864	20.9314	20.2761	19.3509	-0.926926	0.0056083	2.25117
ENSMUSG00000081173	Gm13500	6.44467	15.4167	9.12514	0	0.934332	7.27525	5.23284	2.89659	4.20671	-0.925788	0.462628	0.334768
ENSMUSG00000084231	Gm11975	1.07411	1.02778	0	2.10113	0	0	0	0.965531	1.68268	-0.925502	NA	#VALUE!
ENSMUSG00000039396	Neil3	145.005	91.4727	119.641	161.787	71.9436	56.1233	73.2598	85.9323	53.8459	-0.925138	0.000370385	3.43135
ENSMUSG00000038797	Zscan2	31.1493	33.9168	32.4449	25.2136	17.7523	12.4719	19.8848	18.3451	12.6201	-0.925121	0.013885	1.85745
ENSMUSG00000058441	Panx2	5.37056	6.1667	4.05562	6.3034	1.86866	4.15728	1.04657	4.82765	2.52403	-0.924866	0.362659	0.440502
ENSMUSG00000065219	Snord32a	9.66701	5.13891	6.08342	1.05057	0.934332	3.11796	2.09314	5.79319	2.52403	-0.924482	0.434729	0.361781
ENSMUSG00000026274	Pask	145.005	160.334	114.571	141.827	56.9943	59.2413	97.3309	89.7944	67.3074	-0.923909	0.00011513	3.93881
ENSMUSG00000027071	P2rx3	6.44467	2.05557	1.0139	5.25283	1.86866	2.07864	2.09314	2.89659	0.841342	-0.923155	0.494568	0.305774
ENSMUSG00000045136	Tubb2b	297.529	319.64	216.975	229.024	177.523	135.112	131.868	167.037	90.0236	-0.922798	0.000180257	3.74411
ENSMUSG00000028460	Sit1	2.14822	3.08335	1.0139	1.05057	0.934332	1.03932	1.04657	0.965531	0.841342	-0.922706	NA	#VALUE!
ENSMUSG00000086231	Rapgef4os3	3.22234	1.02778	0	3.1517	0.934332	0	3.13971	0	0.841342	-0.921494	NA	#VALUE!
ENSMUSG00000076564	Igkv12-46	825.992	124.362	67.9316	227.973	157.902	136.151	205.127	65.6561	257.451	-0.921464	0.400391	0.397516
ENSMUSG00000028184	Adgrl2	671.32	660.864	545.48	698.627	276.562	329.465	417.581	361.109	317.186	-0.921198	2.36e-09	8.62642
ENSMUSG00000063529	Stmnd1	2.14822	2.05557	1.0139	2.10113	0	1.03932	1.04657	1.93106	0.841342	-0.921159	NA	#VALUE!
ENSMUSG00000116056	Gm4544	5.37056	4.11113	3.04171	5.25283	0.934332	5.19661	2.09314	2.89659	0.841342	-0.920046	0.439733	0.356811
ENSMUSG00000097125	Gm26885	2.14822	1.02778	2.02781	2.10113	1.86866	1.03932	0	1.93106	0	-0.91993	NA	#VALUE!
ENSMUSG00000076620	Ighj2	126.745	116.139	111.529	158.636	57.9286	22.8651	200.941	15.4485	42.0671	-0.919889	0.386958	0.412336
ENSMUSG00000029716	Tfr2	5.37056	2.05557	0	0	1.86866	0	2.09314	0.965531	0	-0.919846	NA	#VALUE!
ENSMUSG00000106035	Gm43545	0	2.05557	2.02781	3.1517	1.86866	2.07864	0	0	0.841342	-0.919768	NA	#VALUE!
ENSMUSG00000041577	Prelp	360.902	445.03	258.545	219.568	95.3019	82.1064	196.755	317.66	157.331	-0.918485	0.0399303	1.3987
ENSMUSG00000082039	Gm15653	2.14822	1.02778	3.04171	1.05057	0.934332	0	2.09314	0.965531	0.841342	-0.918478	NA	#VALUE!
ENSMUSG00000036223	Ska1	88.0772	71.9448	59.8203	69.3374	37.3733	39.4942	37.6765	51.1731	26.0816	-0.918357	0.00110814	2.95541
ENSMUSG00000081392	Gm11668	13.9635	7.19448	8.11123	15.7585	1.86866	1.03932	7.32598	14.483	5.04805	-0.917358	0.343055	0.464636
ENSMUSG00000111242	Gm8155	8.5929	1.02778	7.09733	1.05057	0.934332	2.07864	4.18627	3.86212	0.841342	-0.917173	0.525453	0.279466
ENSMUSG00000092458	Gm18737	6.44467	11.3056	8.11123	9.4551	1.86866	2.07864	10.4657	6.75872	2.52403	-0.916455	0.312738	0.504819
ENSMUSG00000040618	Pck2	409.237	410.085	299.102	266.844	188.735	159.016	213.5	212.417	144.711	-0.916065	1.69e-05	4.77324
ENSMUSG00000103756	Gm37285	26.8528	23.639	15.2086	13.6574	14.015	6.23593	10.4657	10.6208	10.9374	-0.916055	0.0779869	1.10798
ENSMUSG00000096988	A930029G22Rik	2.14822	2.05557	0	0	1.86866	0	0	0	0.841342	-0.915795	NA	#VALUE!
ENSMUSG00000031558	Slit2	89.1513	99.6949	78.0706	50.4272	31.7673	31.1796	39.7696	63.725	43.7498	-0.914797	0.00762813	2.11758
ENSMUSG00000020928	Higd1b	2.14822	3.08335	1.0139	1.05057	0.934332	0	1.04657	2.89659	0	-0.912913	NA	#VALUE!
ENSMUSG00000044145	1810024B03Rik	11.8152	17.4723	17.2364	16.8091	10.2777	8.31457	8.37255	5.79319	9.25476	-0.912084	0.0859921	1.06554
ENSMUSG00000061702	Tmem91	0	1.02778	1.0139	2.10113	0	0	0	0.965531	1.68268	-0.912027	NA	#VALUE!
ENSMUSG00000115351	Gm19077	5.37056	12.3334	11.1529	9.4551	1.86866	3.11796	12.5588	5.79319	2.52403	-0.911582	0.320697	0.493904
ENSMUSG00000110664	Aprt-ps	76.262	66.8059	73.0011	59.8823	12.1463	12.4719	133.961	14.483	10.9374	-0.909439	NA	#VALUE!
ENSMUSG00000000948	Gm38393	29.001	24.6668	17.2364	19.9608	12.1463	11.4325	18.8382	2.89659	15.1442	-0.909316	0.114617	0.940751
ENSMUSG00000002489	Tiam1	489.795	444.002	310.255	465.401	244.795	187.078	251.176	276.142	179.206	-0.908862	1.47e-05	4.83401
ENSMUSG00000071177	Serpina1d	0	4.11113	2.02781	1.05057	0.934332	0	0	3.86212	0	-0.908521	NA	#VALUE!
ENSMUSG00000071237	Gemin6-ps	2.14822	1.02778	1.0139	3.1517	0.934332	0	2.09314	1.93106	0	-0.907891	NA	#VALUE!
ENSMUSG00000025289	Prdx4	301.826	309.363	237.254	267.895	152.296	152.78	154.892	166.071	119.471	-0.906696	2.06e-08	7.68621
ENSMUSG00000101013	A630072M18Rik	1.07411	4.11113	1.0139	1.05057	0.934332	1.03932	2.09314	0	0.841342	-0.90658	NA	#VALUE!
ENSMUSG00000046793	Gpr61	1.07411	2.05557	2.02781	2.10113	0	2.07864	1.04657	0.965531	0.841342	-0.906256	NA	#VALUE!
ENSMUSG00000113128	Gm47813	18.2599	28.7779	35.4866	25.2136	10.2777	9.35389	12.5588	28.0004	11.7788	-0.905485	0.0867296	1.06183
ENSMUSG00000093505	Gm20691	5.37056	1.02778	3.04171	2.10113	0.934332	1.03932	2.09314	1.93106	1.68268	-0.905317	NA	#VALUE!
ENSMUSG00000030223	Ptpro	117.078	155.195	131.808	120.815	57.9286	31.1796	76.3995	130.347	54.6872	-0.904542	0.0265712	1.57559
ENSMUSG00000103621	Gm38366	11.8152	6.1667	9.12514	11.5562	3.73733	2.07864	0	7.72425	11.7788	-0.904213	0.389159	0.409872
ENSMUSG00000083438	Gm5402	10.7411	10.2778	10.139	16.8091	3.73733	7.27525	11.5123	4.82765	5.04805	-0.904144	0.186129	0.730186
ENSMUSG00000111148	Gm2774	11.8152	20.5557	7.09733	8.40453	5.60599	2.07864	15.6985	2.89659	5.8894	-0.903574	0.317475	0.49829
ENSMUSG00000063727	Tnfrsf11b	137.486	144.917	151.072	161.787	48.5853	84.185	92.098	84.9667	88.3409	-0.903495	4.91e-05	4.30867
ENSMUSG00000087036	Gm11748	6.44467	13.3612	11.1529	18.9102	4.67166	8.31457	12.5588	5.79319	2.52403	-0.902939	0.240793	0.618356
ENSMUSG00000027224	Duoxa1	0	3.08335	1.0139	3.1517	1.86866	1.03932	1.04657	0.965531	0	-0.901506	NA	#VALUE!
ENSMUSG00000013653	1810065E05Rik	9.66701	12.3334	8.11123	7.35397	4.67166	8.31457	2.09314	6.75872	3.36537	-0.901503	0.244732	0.611309
ENSMUSG00000117449	Gm6643	7.51879	7.19448	9.12514	5.25283	5.60599	3.11796	8.37255	0.965531	1.68268	-0.900859	0.357096	0.447215
ENSMUSG00000076555	Igkv4-57-1	446.831	30.8335	496.813	74.5902	193.407	73.7918	43.9559	10.6208	380.287	-0.900828	0.601726	0.220601
ENSMUSG00000059654	Reg1	147.153	185.001	70.9733	47.2755	67.2719	48.8481	28.2574	102.346	54.6872	-0.900042	0.100514	0.997775
ENSMUSG00000107892	Gm44524	2.14822	1.02778	0	1.05057	0.934332	0	0	0.965531	0.841342	-0.898145	NA	#VALUE!
ENSMUSG00000096150	Ighv1-85	2.14822	18.5001	27.3754	5.25283	0.934332	6.23593	14.652	12.5519	1.68268	-0.898083	0.48121	0.317666
ENSMUSG00000047749	Zc3hav1l	54.7797	57.5558	66.9177	60.9329	38.3076	20.7864	33.4902	42.4834	26.0816	-0.897829	0.00250495	2.6012
ENSMUSG00000028358	Zfp618	49.4092	68.8614	57.7925	75.6408	35.5046	28.0617	39.7696	43.4489	22.7162	-0.897699	0.00352635	2.45267
ENSMUSG00000029710	Ephb4	1082.71	1077.12	808.081	822.594	489.59	515.503	544.216	653.664	341.585	-0.897654	1.97e-05	4.70634
ENSMUSG00000031661	Nkd1	481.202	453.252	348.783	371.901	153.23	212.022	240.711	303.177	201.922	-0.897591	6.03e-05	4.21937
ENSMUSG00000109295	Gm5739	15.0376	11.3056	14.1947	33.6181	8.40899	11.4325	17.7917	5.79319	6.73074	-0.897528	0.180883	0.742601
ENSMUSG00000034522	Zfp395	138.56	159.306	95.307	106.107	62.6003	64.4379	71.1667	94.622	42.9085	-0.897493	0.00239563	2.62058
ENSMUSG00000081227	Gm13082	44.0386	54.4725	43.5979	53.5789	26.1613	14.5505	49.1887	17.3796	24.3989	-0.897472	0.0361015	1.44247
ENSMUSG00000114066	Gm9202	10.7411	13.3612	13.1808	28.3653	6.54033	4.15728	14.652	7.72425	10.9374	-0.897391	0.180432	0.743687
ENSMUSG00000084934	Gm16035	3.22234	0	0	1.05057	0.934332	1.03932	0	0	0.841342	-0.89733	NA	#VALUE!
ENSMUSG00000104798	Gm20121	7.51879	3.08335	5.06952	10.5057	1.86866	7.27525	4.18627	1.93106	2.52403	-0.897212	0.378497	0.421937
ENSMUSG00000083183	Gm15575	6.44467	5.13891	11.1529	8.40453	3.73733	1.03932	6.27941	3.86212	5.8894	-0.895194	0.306141	0.514079
ENSMUSG00000027490	E2f1	187.97	192.195	146.002	139.725	106.514	67.5559	90.0049	102.346	80.7688	-0.89514	3.03e-05	4.51818
ENSMUSG00000022658	Tagln3	4.29645	7.19448	5.06952	2.10113	1.86866	0	5.23284	3.86212	1.68268	-0.894494	0.477866	0.320694
ENSMUSG00000100018	Gm7776	66.595	74.0003	79.0845	96.6521	25.227	51.9661	77.4461	28.9659	30.2883	-0.894097	0.0306965	1.51291
ENSMUSG00000047534	Mis18bp1	257.787	231.251	222.045	324.625	113.989	110.168	200.941	163.175	109.374	-0.893965	0.000458657	3.33851
ENSMUSG00000086382	Chrna1os	7.51879	4.11113	5.06952	3.1517	1.86866	3.11796	2.09314	1.93106	4.20671	-0.893909	0.401404	0.396418
ENSMUSG00000061393	Acvr2b	48.3351	37.0002	30.4171	54.6295	17.7523	24.9437	23.0245	28.0004	21.0336	-0.893606	0.0103964	1.98312
ENSMUSG00000112347	Gm47257	1.07411	1.02778	1.0139	1.05057	1.86866	0	0	0	0.841342	-0.89317	NA	#VALUE!
ENSMUSG00000081563	Gm12635	6.44467	10.2778	8.11123	4.20227	2.803	1.03932	10.4657	3.86212	1.68268	-0.891968	0.399259	0.398746
ENSMUSG00000038888	Ctu1	140.709	135.667	94.2931	108.208	61.6659	63.3986	60.701	75.3114	61.418	-0.891681	3.29e-05	4.48315
ENSMUSG00000111343	Gm47175	1.07411	1.02778	1.0139	1.05057	0	0	1.04657	0	1.68268	-0.891544	NA	#VALUE!
ENSMUSG00000076526	Igkv12-98	0	6.1667	0	241.63	64.4689	9.35389	23.0245	1.93106	68.1487	-0.891276	0.787088	0.103977
ENSMUSG00000044033	Ccdc141	189.044	163.417	169.322	220.619	74.7466	90.4209	116.169	122.622	96.7544	-0.891224	1.9e-05	4.72064
ENSMUSG00000109086	Gm5596	8.5929	8.22226	10.139	11.5562	4.67166	2.07864	4.18627	12.5519	2.52403	-0.88976	0.301809	0.520268
ENSMUSG00000035032	Nek11	2.14822	0	2.02781	0	0	0	0	1.93106	0.841342	-0.889613	NA	#VALUE!
ENSMUSG00000044254	Pcsk9	923.737	938.366	767.525	815.24	457.823	486.402	506.539	505.938	370.191	-0.889341	4.97e-11	10.3036
ENSMUSG00000066720	Cldn9	3.22234	0	1.0139	0	0.934332	1.03932	0	0	0.841342	-0.888892	NA	#VALUE!
ENSMUSG00000067577	A430093F15Rik	0	0	3.04171	1.05057	0	1.03932	0	0	1.68268	-0.887581	NA	#VALUE!
ENSMUSG00000024619	Cdx1	588.614	593.031	432.937	476.957	305.527	297.246	306.645	333.108	172.475	-0.887101	6.91e-05	4.16068
ENSMUSG00000083793	Gm14274	19.334	28.7779	21.292	29.4159	16.818	9.35389	28.2574	9.65531	3.36537	-0.88531	0.191307	0.71827
ENSMUSG00000039748	Exo1	293.233	320.668	252.462	294.159	161.639	119.522	181.056	216.279	108.533	-0.883527	0.000193786	3.71268
ENSMUSG00000111664	Gm48865	1.07411	4.11113	5.06952	5.25283	2.803	1.03932	2.09314	2.89659	1.68268	-0.883497	0.481331	0.317556
ENSMUSG00000113668	Gm47451	3.22234	1.02778	2.02781	2.10113	0	0	2.09314	0.965531	2.52403	-0.883017	NA	#VALUE!
ENSMUSG00000112758	Gm36172	2.14822	1.02778	0	1.05057	0.934332	1.03932	0	0	0.841342	-0.882255	NA	#VALUE!
ENSMUSG00000006724	Cyp27b1	3.22234	1.02778	1.0139	3.1517	0	0	1.04657	2.89659	1.68268	-0.881181	NA	#VALUE!
ENSMUSG00000044968	Napepld	336.197	323.752	252.462	281.552	143.887	140.308	188.382	181.52	156.49	-0.881114	1.22e-07	6.91437
ENSMUSG00000016624	Phf21b	210.526	200.418	169.322	216.417	83.1556	110.168	113.029	148.692	86.6582	-0.880692	6.28e-05	4.20217
ENSMUSG00000107921	Gm6423	7.51879	12.3334	10.139	12.6068	1.86866	5.19661	9.41912	6.75872	5.8894	-0.880417	0.227679	0.642678
ENSMUSG00000031364	Grpr	0	1.02778	3.04171	0	0	0	1.04657	0	1.68268	-0.879644	NA	#VALUE!
ENSMUSG00000115834	Gm10385	2.14822	1.02778	2.02781	3.1517	1.86866	1.03932	0	0.965531	1.68268	-0.878823	NA	#VALUE!
ENSMUSG00000081568	Gm15032	1.07411	1.02778	2.02781	0	0.934332	0	0	0.965531	0.841342	-0.878644	NA	#VALUE!
ENSMUSG00000041886	Macc1	145.005	141.834	164.252	208.012	63.5346	83.1457	128.728	78.208	95.0717	-0.878643	0.000648181	3.1883
ENSMUSG00000087642	Ighe	0	3.08335	1.0139	3.1517	0.934332	0	3.13971	0.965531	0	-0.878611	NA	#VALUE!
ENSMUSG00000083681	Gm6640	33.2975	24.6668	27.3754	19.9608	18.6866	10.3932	23.0245	10.6208	9.25476	-0.878243	0.0685815	1.16379
ENSMUSG00000082456	Gm11598	71.9655	69.8892	108.488	78.7925	35.5046	33.2583	99.424	28.9659	27.7643	-0.877136	0.0731	1.13608
ENSMUSG00000060548	Tnfrsf19	656.283	641.336	523.174	594.621	333.557	225.533	418.627	415.178	251.561	-0.877132	0.000102206	3.99052
ENSMUSG00000059434	Gckr	0	2.05557	1.0139	1.05057	0.934332	0	0	0.965531	0.841342	-0.87683	NA	#VALUE!
ENSMUSG00000027811	4930579G24Rik	55.8538	58.5836	45.6257	46.2249	27.0956	21.8257	31.3971	37.6557	22.7162	-0.876463	0.00390449	2.40844
ENSMUSG00000041688	Amot	657.357	624.892	457.271	523.182	314.87	319.072	310.831	331.177	265.864	-0.87603	8.19e-09	8.08673
ENSMUSG00000105345	BC030343	6.44467	6.1667	4.05562	3.1517	0.934332	2.07864	4.18627	3.86212	2.52403	-0.874841	0.419031	0.377754
ENSMUSG00000110003	Gm45403	3.22234	1.02778	4.05562	3.1517	0	3.11796	3.13971	0	1.68268	-0.874446	NA	#VALUE!
ENSMUSG00000091570	Gm7707	8.5929	9.25004	22.3059	9.4551	8.40899	5.19661	12.5588	2.89659	5.04805	-0.874258	0.263695	0.578898
ENSMUSG00000046312	Myorg	338.345	354.585	268.685	292.058	186.866	96.6569	210.36	224.003	137.139	-0.874229	0.00115684	2.93673
ENSMUSG00000031789	Cngb1	1.07411	5.13891	3.04171	2.10113	0	0	3.13971	3.86212	0.841342	-0.872381	NA	#VALUE!
ENSMUSG00000116691	Gm8363	3.22234	5.13891	2.02781	2.10113	0	1.03932	2.09314	1.93106	3.36537	-0.872367	NA	#VALUE!
ENSMUSG00000039481	Nrtn	46.1868	22.6112	41.5701	29.4159	18.6866	18.7078	19.8848	24.1383	14.3028	-0.871901	0.0291656	1.53513
ENSMUSG00000082660	Gm14612	4.29645	1.02778	4.05562	2.10113	0.934332	0	5.23284	0.965531	0.841342	-0.871563	NA	#VALUE!
ENSMUSG00000049321	Zfp2	41.8904	51.3891	31.431	31.517	15.8836	15.5898	24.0711	32.8281	18.5095	-0.871281	0.0295849	1.52893
ENSMUSG00000089967	Gm16550	4.29645	5.13891	0	7.35397	2.803	1.03932	1.04657	4.82765	1.68268	-0.870422	0.550714	0.259074
ENSMUSG00000026934	Lhx3	2.14822	1.02778	0	1.05057	0.934332	0	0	1.93106	0	-0.869998	NA	#VALUE!
ENSMUSG00000054136	Adm2	2.14822	3.08335	1.0139	2.10113	1.86866	1.03932	1.04657	0	1.68268	-0.869909	NA	#VALUE!
ENSMUSG00000106387	Igkv4-73	5.37056	5.13891	16.2225	1.05057	12.1463	0	4.18627	0.965531	1.68268	-0.86983	0.586779	0.231525
ENSMUSG00000038651	Sycp2l	10.7411	15.4167	13.1808	22.0619	5.60599	4.15728	11.5123	9.65531	10.9374	-0.869382	0.15829	0.800548
ENSMUSG00000026531	Mptx1	69.8173	49.3336	101.39	67.2363	17.7523	20.7864	99.424	24.1383	35.3364	-0.869369	0.171634	0.765396
ENSMUSG00000028702	Rad54l	285.714	308.335	230.156	289.956	125.201	121.601	184.196	199.865	132.091	-0.869323	5.37e-05	4.26999
ENSMUSG00000102802	Mgam2-ps	298.603	276.474	236.24	251.085	125.201	151.741	187.336	112.967	150.6	-0.869027	4.13e-06	5.3845
ENSMUSG00000085183	Wincr1	3.22234	2.05557	1.0139	2.10113	0	0	2.09314	1.93106	1.68268	-0.867972	NA	#VALUE!
ENSMUSG00000082252	Gm11204	4.29645	0	1.0139	3.1517	0	0	3.13971	0.965531	1.68268	-0.8675	NA	#VALUE!
ENSMUSG00000044461	Shisa2	511.277	493.336	392.381	432.833	244.795	178.763	319.203	311.866	200.239	-0.866805	7.43e-05	4.12873
ENSMUSG00000108615	Gm4973	81.6325	88.3893	73.0011	66.1857	42.0449	25.983	76.3995	40.5523	27.7643	-0.866711	0.023373	1.63129
ENSMUSG00000032889	Gm6685	8.5929	7.19448	8.11123	9.4551	2.803	1.03932	5.23284	7.72425	5.8894	-0.866465	0.303036	0.518506
ENSMUSG00000091655	Gm8741	34.3716	29.8057	25.3476	23.1125	12.1463	21.8257	27.2108	5.79319	10.9374	-0.865963	0.115742	0.936508
ENSMUSG00000087150	BC064078	46.1868	54.4725	22.3059	60.9329	30.833	27.0224	23.0245	25.1038	20.1922	-0.865933	0.0307475	1.51219
ENSMUSG00000081143	Gm15823	1.07411	3.08335	3.04171	1.05057	0.934332	1.03932	0	1.93106	1.68268	-0.865891	NA	#VALUE!
ENSMUSG00000068601	Gm10244	4.29645	3.08335	2.02781	3.1517	3.73733	1.03932	2.09314	0	1.68268	-0.865797	NA	#VALUE!
ENSMUSG00000105867	Gm42517	4.29645	2.05557	2.02781	0	0.934332	1.03932	0	2.89659	0.841342	-0.865458	NA	#VALUE!
ENSMUSG00000046714	Foxc2	1.07411	4.11113	0	2.10113	0	1.03932	3.13971	0.965531	0	-0.865437	NA	#VALUE!
ENSMUSG00000107836	Gm5315	3.22234	12.3334	8.11123	4.20227	4.67166	4.15728	3.13971	3.86212	3.36537	-0.864811	0.352441	0.452913
ENSMUSG00000082782	Gm5319	11.8152	11.3056	6.08342	15.7585	3.73733	0	17.7917	0.965531	8.41342	-0.864564	0.489859	0.309929
ENSMUSG00000045259	Klhdc9	2.14822	0	2.02781	0	0	0	1.04657	0.965531	0.841342	-0.864504	NA	#VALUE!
ENSMUSG00000074006	Omp	17.1858	24.6668	21.292	26.2642	5.60599	13.5112	13.6054	14.483	14.3028	-0.863921	0.0703311	1.15285
ENSMUSG00000063810	Alms1	122.449	107.917	86.1818	121.866	47.6509	49.8874	65.9338	73.3804	63.942	-0.863795	0.000212816	3.672
ENSMUSG00000079014	Serpina3i	2.14822	2.05557	1.0139	3.1517	0.934332	3.11796	0	0	1.68268	-0.862783	NA	#VALUE!
ENSMUSG00000097352	C920009B18Rik	3.22234	1.02778	4.05562	4.20227	3.73733	1.03932	2.09314	0	1.68268	-0.862728	NA	#VALUE!
ENSMUSG00000081792	Anp32b-ps1	208.378	185.001	182.503	167.04	116.792	91.4603	136.054	93.6565	74.0381	-0.862517	7.09e-05	4.14916
ENSMUSG00000022945	Chaf1b	299.677	340.196	293.018	364.547	181.26	146.544	209.314	214.348	142.187	-0.86134	2.82e-06	5.55037
ENSMUSG00000031132	Cd40lg	1.07411	0	3.04171	0	0.934332	1.03932	0	0	0.841342	-0.861314	NA	#VALUE!
ENSMUSG00000084301	Gm7856	11.8152	12.3334	8.11123	16.8091	3.73733	8.31457	8.37255	6.75872	6.73074	-0.861171	0.182684	0.738298
ENSMUSG00000113219	Gm17890	2.14822	5.13891	2.02781	2.10113	0	0	5.23284	1.93106	0.841342	-0.860888	NA	#VALUE!
ENSMUSG00000008153	Clstn3	7.51879	9.25004	9.12514	17.8596	3.73733	2.07864	5.23284	7.72425	10.9374	-0.860638	0.28799	0.540623
ENSMUSG00000037991	Rmi2	50.4833	71.9448	40.5562	53.5789	30.833	25.983	32.4436	35.7246	24.3989	-0.86033	0.00556674	2.2544
ENSMUSG00000116164	1110013H19Rik	3.22234	2.05557	1.0139	5.25283	1.86866	4.15728	2.09314	0	0	-0.860198	NA	#VALUE!
ENSMUSG00000105349	Gm43604	8.5929	3.08335	2.02781	8.40453	3.73733	3.11796	1.04657	2.89659	4.20671	-0.859304	0.437659	0.358864
ENSMUSG00000054256	Msi1	516.648	559.114	451.187	528.435	299.921	243.201	318.157	346.626	210.336	-0.858354	2.08e-06	5.68276
ENSMUSG00000083907	Plk-ps1	31.1493	31.8613	34.4727	22.0619	12.1463	10.3932	29.3039	20.2761	10.9374	-0.857352	0.0779869	1.10798
ENSMUSG00000098022	Zfp82	8.5929	4.11113	5.06952	3.1517	1.86866	3.11796	2.09314	4.82765	2.52403	-0.856922	0.416005	0.380901
ENSMUSG00000105124	Gm5297	264.232	279.557	274.768	321.473	158.836	129.915	246.99	116.829	135.456	-0.856643	0.000575992	3.23958
ENSMUSG00000116348	Gm18722	54.7797	37.0002	52.723	59.8823	21.4896	25.983	43.9559	24.1383	26.0816	-0.856641	0.0133233	1.87539
ENSMUSG00000117503	Gm7527	7.51879	11.3056	7.09733	6.3034	0.934332	4.15728	9.41912	2.89659	5.04805	-0.856119	0.351903	0.453577
ENSMUSG00000026430	Rassf5	207.304	218.918	195.683	214.316	111.186	99.7748	124.542	146.761	95.913	-0.856114	1.23e-06	5.90901
ENSMUSG00000024256	Adcyap1	1.07411	1.02778	1.0139	1.05057	0.934332	0	0	1.93106	0	-0.856025	NA	#VALUE!
ENSMUSG00000074398	Gm15441	15.0376	5.13891	6.08342	8.40453	5.60599	5.19661	2.09314	5.79319	5.04805	-0.855789	0.304378	0.516587
ENSMUSG00000038218	Gm9765	7.51879	6.1667	7.09733	7.35397	4.67166	2.07864	8.37255	2.89659	1.68268	-0.854628	0.357634	0.446561
ENSMUSG00000105774	Gm43006	1.07411	0	0	3.1517	0	0	2.09314	0	0.841342	-0.854376	NA	#VALUE!
ENSMUSG00000022650	Retnlb	2.14822	8.22226	1.0139	2.10113	2.803	1.03932	0	1.93106	3.36537	-0.854265	0.593704	0.22643
ENSMUSG00000101845	Gm28198	2.14822	4.11113	4.05562	6.3034	2.803	1.03932	2.09314	3.86212	1.68268	-0.854243	0.47435	0.323901
ENSMUSG00000086645	Gm15743	10.7411	3.08335	3.04171	4.20227	1.86866	4.15728	5.23284	0	3.36537	-0.854067	0.496826	0.303796
ENSMUSG00000099663	Gm29201	0	2.05557	2.02781	0	0.934332	1.03932	0	0	0.841342	-0.853868	NA	#VALUE!
ENSMUSG00000109448	Gm45224	19.334	12.3334	8.11123	14.7079	8.40899	9.35389	6.27941	8.68978	5.04805	-0.853431	0.170967	0.767088
ENSMUSG00000046321	Hs3st2	2.14822	1.02778	1.0139	0	0	0	0	2.89659	0	-0.853418	NA	#VALUE!
ENSMUSG00000074476	Spc24	204.081	246.668	176.419	171.242	99.0392	94.5782	144.426	124.553	90.865	-0.853344	0.000101999	3.99141
ENSMUSG00000103033	Ighv5-12-4	4.29645	1.02778	2.02781	1.05057	3.73733	1.03932	1.04657	0	0	-0.852948	NA	#VALUE!
ENSMUSG00000019773	Fbxo5	243.824	243.584	165.266	230.074	119.595	114.325	125.588	155.45	96.7544	-0.852286	4.46e-05	4.35042
ENSMUSG00000108760	Gm31897	2.14822	2.05557	0	0	0	1.03932	1.04657	0	0.841342	-0.852158	NA	#VALUE!
ENSMUSG00000074824	Rslcan18	1.07411	2.05557	1.0139	5.25283	0.934332	0	1.04657	0.965531	3.36537	-0.851984	NA	#VALUE!
ENSMUSG00000076608	Igkj5	67.6691	42.1391	61.8481	72.4891	40.1763	25.983	54.4216	20.2761	28.6056	-0.851808	0.0277807	1.55626
ENSMUSG00000082646	Gm12732	5.37056	4.11113	6.08342	5.25283	0.934332	4.15728	1.04657	5.79319	2.52403	-0.851355	0.437869	0.358656
ENSMUSG00000000049	Apoh	6.44467	4.11113	3.04171	3.1517	3.73733	2.07864	2.09314	2.89659	0.841342	-0.851181	0.473185	0.324969
ENSMUSG00000090101	Snhg9	8.5929	8.22226	5.06952	7.35397	3.73733	6.23593	5.23284	0.965531	4.20671	-0.850268	0.33565	0.474114
ENSMUSG00000053414	Hunk	615.466	573.503	545.48	589.368	275.628	301.403	389.324	402.626	243.989	-0.85022	3.17e-06	5.49911
ENSMUSG00000045620	Odf3l1	2.14822	2.05557	0	1.05057	0	0	0	0.965531	2.52403	-0.849785	NA	#VALUE!
ENSMUSG00000081342	Gm11434	11.8152	13.3612	14.1947	8.40453	4.67166	4.15728	16.7451	2.89659	5.04805	-0.849532	0.297258	0.526867
ENSMUSG00000093606	B130034C11Rik	11.8152	15.4167	9.12514	9.4551	7.47466	5.19661	9.41912	4.82765	5.04805	-0.848644	0.199355	0.700373
ENSMUSG00000036743	Psma8	2.14822	3.08335	3.04171	0	1.86866	1.03932	1.04657	0.965531	0.841342	-0.848468	NA	#VALUE!
ENSMUSG00000037145	2210407C18Rik	3477.98	3660.96	2979.86	3405.94	1722.91	1795.95	1924.64	2257.41	1695.3	-0.847518	2.74e-12	11.5616
ENSMUSG00000032380	Dapk2	366.272	377.196	264.629	321.473	175.654	170.449	207.221	218.21	153.124	-0.847237	2.53e-06	5.59607
ENSMUSG00000103395	Ighv1-27	3.22234	1.02778	3.04171	0	0	2.07864	3.13971	0	0	-0.846997	NA	#VALUE!
ENSMUSG00000028777	Gnat3	0	1.02778	0	3.1517	0	2.07864	0	0	0.841342	-0.846951	NA	#VALUE!
ENSMUSG00000082476	Gm12242	0	2.05557	1.0139	1.05057	0.934332	0	0	1.93106	0	-0.84617	NA	#VALUE!
ENSMUSG00000110847	Gm18705	8.5929	14.389	12.1668	13.6574	3.73733	5.19661	13.6054	6.75872	5.04805	-0.845712	0.22733	0.643343
ENSMUSG00000031303	Map3k15	82.7067	57.5558	56.7786	91.3993	43.9136	36.3762	32.4436	55.0353	32.8123	-0.84462	0.00608156	2.21599
ENSMUSG00000028629	Exo5	149.302	169.584	151.072	140.776	85.0242	78.9884	107.797	104.277	50.4805	-0.844563	0.000801166	3.09628
ENSMUSG00000043668	Tox3	119.226	120.251	85.1679	101.905	62.6003	66.5166	58.6078	62.7595	47.1152	-0.844552	0.000122972	3.91019
ENSMUSG00000051220	Ercc6l	302.9	333.002	228.128	246.883	139.215	135.112	187.336	195.037	117.788	-0.844202	0.00014852	3.82822
ENSMUSG00000050288	Fzd2	88.0772	117.167	68.9455	58.8317	20.5553	29.101	73.2598	79.1735	30.2883	-0.844054	0.108678	0.96386
ENSMUSG00000009210	Prr29	1.07411	4.11113	3.04171	0	1.86866	1.03932	1.04657	0.965531	0.841342	-0.843414	NA	#VALUE!
ENSMUSG00000024409	Psors1c2	2.14822	1.02778	1.0139	0	0.934332	0	1.04657	0.965531	0	-0.843137	NA	#VALUE!
ENSMUSG00000019853	Hebp2	81.6325	115.112	73.0011	90.3487	40.1763	38.4549	64.8873	67.5872	40.3844	-0.843119	0.00493733	2.30651
ENSMUSG00000008461	Fut1	8.5929	7.19448	2.02781	7.35397	1.86866	5.19661	5.23284	2.89659	2.52403	-0.843087	0.400159	0.397767
ENSMUSG00000001138	Cnnm3	274.973	300.113	269.698	244.782	114.923	118.483	199.895	189.244	137.98	-0.842109	0.000136108	3.86612
ENSMUSG00000095677	Dynlt1f	22.5564	27.7501	33.4588	30.4664	18.6866	20.7864	13.6054	12.5519	14.3028	-0.841362	0.0331073	1.48008
ENSMUSG00000088185	Scarna2	3.22234	5.13891	1.0139	0	1.86866	0	1.04657	0.965531	2.52403	-0.841174	NA	#VALUE!
ENSMUSG00000114605	C130051F05Rik	2.14822	1.02778	4.05562	1.05057	0.934332	2.07864	1.04657	0.965531	0.841342	-0.83896	NA	#VALUE!
ENSMUSG00000083422	Gm15604	1.07411	0	2.02781	1.05057	0	0	2.09314	0	0.841342	-0.838867	NA	#VALUE!
ENSMUSG00000104291	A130071D04Rik	0	1.02778	1.0139	6.3034	0	0	4.18627	0	1.68268	-0.838646	NA	#VALUE!
ENSMUSG00000029544	Cabp1	17.1858	17.4723	22.3059	10.5057	5.60599	13.5112	9.41912	9.65531	9.25476	-0.838297	0.133668	0.873972
ENSMUSG00000084202	Gm5398	6.44467	5.13891	17.2364	4.20227	0.934332	3.11796	16.7451	0.965531	1.68268	-0.838201	0.552085	0.257994
ENSMUSG00000082198	Gm14504	1.07411	2.05557	1.0139	0	0	0	2.09314	0	0.841342	-0.836903	NA	#VALUE!
ENSMUSG00000023886	Smoc2	1484.42	1584.84	1207.56	1190.29	764.284	608.003	865.512	925.944	662.978	-0.836764	1.69e-06	5.77258
ENSMUSG00000115808	Gm18949	39.7422	28.7779	21.292	33.6181	8.40899	13.5112	53.375	5.79319	5.8894	-0.836528	0.348024	0.458391
ENSMUSG00000102272	Gm7512	7.51879	8.22226	7.09733	14.7079	4.67166	2.07864	12.5588	3.86212	3.36537	-0.836375	0.348561	0.457721
ENSMUSG00000111417	Gm47430	0	0	3.04171	5.25283	0	3.11796	1.04657	0	1.68268	-0.836057	NA	#VALUE!
ENSMUSG00000053063	Clec12a	8.5929	6.1667	13.1808	6.3034	2.803	2.07864	2.09314	14.483	2.52403	-0.835865	0.438676	0.357856
ENSMUSG00000001504	Irx2	0	1.02778	0	0	0	0	0	0	0	-0.835096	NA	#VALUE!
ENSMUSG00000020722	Cacng1	0	0	0	1.05057	0	0	0	0	0	-0.835096	NA	#VALUE!
ENSMUSG00000020872	Tac4	0	1.02778	0	0	0	0	0	0	0	-0.835096	NA	#VALUE!
ENSMUSG00000021534	1700001L19Rik	0	0	0	1.05057	0	0	0	0	0	-0.835096	NA	#VALUE!
ENSMUSG00000022212	Cpne6	0	0	1.0139	0	0	0	0	0	0	-0.835096	NA	#VALUE!
ENSMUSG00000022311	Csmd3	0	0	1.0139	0	0	0	0	0	0	-0.835096	NA	#VALUE!
ENSMUSG00000022986	Krt75	0	0	0	1.05057	0	0	0	0	0	-0.835096	NA	#VALUE!
ENSMUSG00000024210	Ip6k3	0	0	1.0139	0	0	0	0	0	0	-0.835096	NA	#VALUE!
ENSMUSG00000024471	Myot	0	0	1.0139	0	0	0	0	0	0	-0.835096	NA	#VALUE!
ENSMUSG00000027718	Il21	0	0	1.0139	0	0	0	0	0	0	-0.835096	NA	#VALUE!
ENSMUSG00000029522	Pla2g1b	0	0	1.0139	0	0	0	0	0	0	-0.835096	NA	#VALUE!
ENSMUSG00000030131	Mug2	0	1.02778	0	0	0	0	0	0	0	-0.835096	NA	#VALUE!
ENSMUSG00000030664	Sox6os	0	1.02778	0	0	0	0	0	0	0	-0.835096	NA	#VALUE!
ENSMUSG00000030781	Slc5a2	0	0	1.0139	0	0	0	0	0	0	-0.835096	NA	#VALUE!
ENSMUSG00000031224	Magee2	0	0	1.0139	0	0	0	0	0	0	-0.835096	NA	#VALUE!
ENSMUSG00000034755	Pcdh11x	0	0	1.0139	0	0	0	0	0	0	-0.835096	NA	#VALUE!
ENSMUSG00000040420	Cdh18	0	0	0	1.05057	0	0	0	0	0	-0.835096	NA	#VALUE!
ENSMUSG00000044103	Il1f9	0	1.02778	0	0	0	0	0	0	0	-0.835096	NA	#VALUE!
ENSMUSG00000046317	BC107364	0	1.02778	0	0	0	0	0	0	0	-0.835096	NA	#VALUE!
ENSMUSG00000050978	Gm5215	0	0	1.0139	0	0	0	0	0	0	-0.835096	NA	#VALUE!
ENSMUSG00000052581	Lrrtm4	0	1.02778	0	0	0	0	0	0	0	-0.835096	NA	#VALUE!
ENSMUSG00000053914	Kdm4d	0	1.02778	0	0	0	0	0	0	0	-0.835096	NA	#VALUE!
ENSMUSG00000061988	Rpl10a-ps2	0	0	0	1.05057	0	0	0	0	0	-0.835096	NA	#VALUE!
ENSMUSG00000063021	Hist1h2ak	0	1.02778	0	0	0	0	0	0	0	-0.835096	NA	#VALUE!
ENSMUSG00000065701	Rny1	0	0	0	1.05057	0	0	0	0	0	-0.835096	NA	#VALUE!
ENSMUSG00000066513	Klk1b4	0	0	1.0139	0	0	0	0	0	0	-0.835096	NA	#VALUE!
ENSMUSG00000066714	Gm8062	0	0	0	1.05057	0	0	0	0	0	-0.835096	NA	#VALUE!
ENSMUSG00000067704	Wfdc13	0	0	0	1.05057	0	0	0	0	0	-0.835096	NA	#VALUE!
ENSMUSG00000068083	Cyp2d40	0	0	0	1.05057	0	0	0	0	0	-0.835096	NA	#VALUE!
ENSMUSG00000069305	Hist1h4n	0	0	0	1.05057	0	0	0	0	0	-0.835096	NA	#VALUE!
ENSMUSG00000070166	Gm25821	0	0	0	1.05057	0	0	0	0	0	-0.835096	NA	#VALUE!
ENSMUSG00000074655	Gm1527	0	0	0	1.05057	0	0	0	0	0	-0.835096	NA	#VALUE!
ENSMUSG00000074768	Bhmt	0	1.02778	0	0	0	0	0	0	0	-0.835096	NA	#VALUE!
ENSMUSG00000076060	Mir704	0	0	0	1.05057	0	0	0	0	0	-0.835096	NA	#VALUE!
ENSMUSG00000076465	Trbv5	0	0	1.0139	0	0	0	0	0	0	-0.835096	NA	#VALUE!
ENSMUSG00000076495	Trbj2-4	0	0	0	1.05057	0	0	0	0	0	-0.835096	NA	#VALUE!
ENSMUSG00000077564	Gm23202	0	0	0	1.05057	0	0	0	0	0	-0.835096	NA	#VALUE!
ENSMUSG00000079049	Serpinb1c	0	0	1.0139	0	0	0	0	0	0	-0.835096	NA	#VALUE!
ENSMUSG00000079344	Lipo4	0	0	0	1.05057	0	0	0	0	0	-0.835096	NA	#VALUE!
ENSMUSG00000080851	Gm12094	0	0	1.0139	0	0	0	0	0	0	-0.835096	NA	#VALUE!
ENSMUSG00000081055	Gm6987	0	1.02778	0	0	0	0	0	0	0	-0.835096	NA	#VALUE!
ENSMUSG00000081473	Gm4853	0	0	1.0139	0	0	0	0	0	0	-0.835096	NA	#VALUE!
ENSMUSG00000081763	Gm9435	0	1.02778	0	0	0	0	0	0	0	-0.835096	NA	#VALUE!
ENSMUSG00000082178	Gm11307	0	0	1.0139	0	0	0	0	0	0	-0.835096	NA	#VALUE!
ENSMUSG00000082320	Gm11877	0	0	1.0139	0	0	0	0	0	0	-0.835096	NA	#VALUE!
ENSMUSG00000082634	Gm12900	0	0	1.0139	0	0	0	0	0	0	-0.835096	NA	#VALUE!
ENSMUSG00000083852	Gm13007	0	0	1.0139	0	0	0	0	0	0	-0.835096	NA	#VALUE!
ENSMUSG00000084025	Gm6276	0	1.02778	0	0	0	0	0	0	0	-0.835096	NA	#VALUE!
ENSMUSG00000084280	Gm11972	0	0	1.0139	0	0	0	0	0	0	-0.835096	NA	#VALUE!
ENSMUSG00000085001	Rapgef4os2	0	1.02778	0	0	0	0	0	0	0	-0.835096	NA	#VALUE!
ENSMUSG00000085132	Gm12265	0	0	0	1.05057	0	0	0	0	0	-0.835096	NA	#VALUE!
ENSMUSG00000085271	E130006D01Rik	0	1.02778	0	0	0	0	0	0	0	-0.835096	NA	#VALUE!
ENSMUSG00000085791	Rpl30-ps9	0	0	1.0139	0	0	0	0	0	0	-0.835096	NA	#VALUE!
ENSMUSG00000085862	Gm13483	0	1.02778	0	0	0	0	0	0	0	-0.835096	NA	#VALUE!
ENSMUSG00000085918	Gm13032	0	0	0	1.05057	0	0	0	0	0	-0.835096	NA	#VALUE!
ENSMUSG00000087149	Itih5l-ps	0	0	1.0139	0	0	0	0	0	0	-0.835096	NA	#VALUE!
ENSMUSG00000087330	Bloodlinc	0	0	0	1.05057	0	0	0	0	0	-0.835096	NA	#VALUE!
ENSMUSG00000089640	Gm6397	0	0	0	1.05057	0	0	0	0	0	-0.835096	NA	#VALUE!
ENSMUSG00000091285	Gm17430	0	0	0	1.05057	0	0	0	0	0	-0.835096	NA	#VALUE!
ENSMUSG00000093485	Gm20708	0	1.02778	0	0	0	0	0	0	0	-0.835096	NA	#VALUE!
ENSMUSG00000096014	Sox1	0	1.02778	0	0	0	0	0	0	0	-0.835096	NA	#VALUE!
ENSMUSG00000096718	Zfp781	0	0	1.0139	0	0	0	0	0	0	-0.835096	NA	#VALUE!
ENSMUSG00000096921	Gm26822	0	0	1.0139	0	0	0	0	0	0	-0.835096	NA	#VALUE!
ENSMUSG00000097886	Gsg1l2	0	1.02778	0	0	0	0	0	0	0	-0.835096	NA	#VALUE!
ENSMUSG00000098692	Gm28041	0	0	1.0139	0	0	0	0	0	0	-0.835096	NA	#VALUE!
ENSMUSG00000099133	Gm27605	0	0	0	1.05057	0	0	0	0	0	-0.835096	NA	#VALUE!
ENSMUSG00000100605	Gm29243	0	1.02778	0	0	0	0	0	0	0	-0.835096	NA	#VALUE!
ENSMUSG00000100652	Gm7634	0	0	1.0139	0	0	0	0	0	0	-0.835096	NA	#VALUE!
ENSMUSG00000103730	Gm38316	0	1.02778	0	0	0	0	0	0	0	-0.835096	NA	#VALUE!
ENSMUSG00000104476	Gm38211	0	0	0	1.05057	0	0	0	0	0	-0.835096	NA	#VALUE!
ENSMUSG00000104904	9330198I05Rik	0	0	0	1.05057	0	0	0	0	0	-0.835096	NA	#VALUE!
ENSMUSG00000105208	Gm43525	0	1.02778	0	0	0	0	0	0	0	-0.835096	NA	#VALUE!
ENSMUSG00000105356	Gm42603	0	1.02778	0	0	0	0	0	0	0	-0.835096	NA	#VALUE!
ENSMUSG00000105729	5330425B07Rik	0	1.02778	0	0	0	0	0	0	0	-0.835096	NA	#VALUE!
ENSMUSG00000106105	Gm4525	0	1.02778	0	0	0	0	0	0	0	-0.835096	NA	#VALUE!
ENSMUSG00000107194	Gm43173	0	0	0	1.05057	0	0	0	0	0	-0.835096	NA	#VALUE!
ENSMUSG00000107478	Gm45234	0	0	0	1.05057	0	0	0	0	0	-0.835096	NA	#VALUE!
ENSMUSG00000108046	Gm43924	0	0	0	1.05057	0	0	0	0	0	-0.835096	NA	#VALUE!
ENSMUSG00000108103	Gm44081	0	1.02778	0	0	0	0	0	0	0	-0.835096	NA	#VALUE!
ENSMUSG00000108121	Gm43952	0	0	0	1.05057	0	0	0	0	0	-0.835096	NA	#VALUE!
ENSMUSG00000108187	4930511E03Rik	0	0	0	1.05057	0	0	0	0	0	-0.835096	NA	#VALUE!
ENSMUSG00000109261	Gm44938	0	0	1.0139	0	0	0	0	0	0	-0.835096	NA	#VALUE!
ENSMUSG00000109559	Gm34280	0	0	0	1.05057	0	0	0	0	0	-0.835096	NA	#VALUE!
ENSMUSG00000109560	Gm8463	0	0	0	1.05057	0	0	0	0	0	-0.835096	NA	#VALUE!
ENSMUSG00000110440	Gm45894	0	1.02778	0	0	0	0	0	0	0	-0.835096	NA	#VALUE!
ENSMUSG00000110556	Gm45762	0	1.02778	0	0	0	0	0	0	0	-0.835096	NA	#VALUE!
ENSMUSG00000110714	Gm45910	0	0	1.0139	0	0	0	0	0	0	-0.835096	NA	#VALUE!
ENSMUSG00000111414	Gm18103	0	1.02778	0	0	0	0	0	0	0	-0.835096	NA	#VALUE!
ENSMUSG00000111914	Gm8796	0	0	1.0139	0	0	0	0	0	0	-0.835096	NA	#VALUE!
ENSMUSG00000112144	Gm47861	0	0	0	1.05057	0	0	0	0	0	-0.835096	NA	#VALUE!
ENSMUSG00000113724	Gm48398	0	0	0	1.05057	0	0	0	0	0	-0.835096	NA	#VALUE!
ENSMUSG00000114396	Gm31227	0	0	0	1.05057	0	0	0	0	0	-0.835096	NA	#VALUE!
ENSMUSG00000114633	Gm46416	0	0	0	1.05057	0	0	0	0	0	-0.835096	NA	#VALUE!
ENSMUSG00000115923	Gm49521	0	1.02778	0	0	0	0	0	0	0	-0.835096	NA	#VALUE!
ENSMUSG00000117393	Gm36279	0	1.02778	0	0	0	0	0	0	0	-0.835096	NA	#VALUE!
ENSMUSG00000022542	2012-09-01	1.07411	0	0	0	0	0	0	0	0	-0.835096	NA	#VALUE!
ENSMUSG00000024694	Keg1	1.07411	0	0	0	0	0	0	0	0	-0.835096	NA	#VALUE!
ENSMUSG00000036139	Hoxc9	1.07411	0	0	0	0	0	0	0	0	-0.835096	NA	#VALUE!
ENSMUSG00000040413	Timd2	1.07411	0	0	0	0	0	0	0	0	-0.835096	NA	#VALUE!
ENSMUSG00000040966	Slc22a2	1.07411	0	0	0	0	0	0	0	0	-0.835096	NA	#VALUE!
ENSMUSG00000041923	Nol4	1.07411	0	0	0	0	0	0	0	0	-0.835096	NA	#VALUE!
ENSMUSG00000043873	Chil5	1.07411	0	0	0	0	0	0	0	0	-0.835096	NA	#VALUE!
ENSMUSG00000064945	Rny3	1.07411	0	0	0	0	0	0	0	0	-0.835096	NA	#VALUE!
ENSMUSG00000074637	Sox2	1.07411	0	0	0	0	0	0	0	0	-0.835096	NA	#VALUE!
ENSMUSG00000078291	Gm3940	1.07411	0	0	0	0	0	0	0	0	-0.835096	NA	#VALUE!
ENSMUSG00000079042	Apela	1.07411	0	0	0	0	0	0	0	0	-0.835096	NA	#VALUE!
ENSMUSG00000081562	Gm11575	1.07411	0	0	0	0	0	0	0	0	-0.835096	NA	#VALUE!
ENSMUSG00000082592	Gm12950	1.07411	0	0	0	0	0	0	0	0	-0.835096	NA	#VALUE!
ENSMUSG00000082790	Gm12155	1.07411	0	0	0	0	0	0	0	0	-0.835096	NA	#VALUE!
ENSMUSG00000083500	Gm15470	1.07411	0	0	0	0	0	0	0	0	-0.835096	NA	#VALUE!
ENSMUSG00000083546	Tpt1-ps1	1.07411	0	0	0	0	0	0	0	0	-0.835096	NA	#VALUE!
ENSMUSG00000085331	Gm11274	1.07411	0	0	0	0	0	0	0	0	-0.835096	NA	#VALUE!
ENSMUSG00000085835	Gm12707	1.07411	0	0	0	0	0	0	0	0	-0.835096	NA	#VALUE!
ENSMUSG00000087405	Gm14232	1.07411	0	0	0	0	0	0	0	0	-0.835096	NA	#VALUE!
ENSMUSG00000087500	Gm12426	1.07411	0	0	0	0	0	0	0	0	-0.835096	NA	#VALUE!
ENSMUSG00000090323	Gm5263	1.07411	0	0	0	0	0	0	0	0	-0.835096	NA	#VALUE!
ENSMUSG00000092071	A230065N10Rik	1.07411	0	0	0	0	0	0	0	0	-0.835096	NA	#VALUE!
ENSMUSG00000095150	Rps19-ps13	1.07411	0	0	0	0	0	0	0	0	-0.835096	NA	#VALUE!
ENSMUSG00000097255	Rpl31-ps7	1.07411	0	0	0	0	0	0	0	0	-0.835096	NA	#VALUE!
ENSMUSG00000097817	Gm26810	1.07411	0	0	0	0	0	0	0	0	-0.835096	NA	#VALUE!
ENSMUSG00000099210	Mir7051	1.07411	0	0	0	0	0	0	0	0	-0.835096	NA	#VALUE!
ENSMUSG00000101501	Rps27a-ps1	1.07411	0	0	0	0	0	0	0	0	-0.835096	NA	#VALUE!
ENSMUSG00000103770	Pcdha9	1.07411	0	0	0	0	0	0	0	0	-0.835096	NA	#VALUE!
ENSMUSG00000104863	Gm49347	1.07411	0	0	0	0	0	0	0	0	-0.835096	NA	#VALUE!
ENSMUSG00000106358	Gm7047	1.07411	0	0	0	0	0	0	0	0	-0.835096	NA	#VALUE!
ENSMUSG00000107486	Trbv4	1.07411	0	0	0	0	0	0	0	0	-0.835096	NA	#VALUE!
ENSMUSG00000107640	Gm38804	1.07411	0	0	0	0	0	0	0	0	-0.835096	NA	#VALUE!
ENSMUSG00000108925	Gm19880	1.07411	0	0	0	0	0	0	0	0	-0.835096	NA	#VALUE!
ENSMUSG00000116041	Gm20369	1.07411	0	0	0	0	0	0	0	0	-0.835096	NA	#VALUE!
ENSMUSG00000116202	Rpl10a-ps3	1.07411	0	0	0	0	0	0	0	0	-0.835096	NA	#VALUE!
ENSMUSG00000025196	Cpn1	79.4843	98.6671	93.2792	81.9442	55.1256	42.6122	56.5147	58.8974	35.3364	-0.83489	0.000651926	3.1858
ENSMUSG00000113200	Gm48632	2.14822	1.02778	0	1.05057	0.934332	1.03932	1.04657	0	0	-0.834429	NA	#VALUE!
ENSMUSG00000020000	Moxd1	29.001	47.278	41.5701	25.2136	11.212	13.5112	19.8848	33.7936	21.8749	-0.833855	0.0821338	1.08548
ENSMUSG00000024232	Bambi	90.2254	65.7781	82.1262	50.4272	40.1763	28.0617	52.3284	50.2076	31.971	-0.833529	0.0102344	1.98994
ENSMUSG00000069272	Hist1h2ae	3.22234	0	0	6.3034	2.803	1.03932	0	1.93106	0.841342	-0.833484	NA	#VALUE!
ENSMUSG00000049154	Fam183b	6.44467	9.25004	8.11123	7.35397	6.54033	6.23593	2.09314	0.965531	5.8894	-0.832903	0.351276	0.454351
ENSMUSG00000097773	Gm10614	2.14822	2.05557	3.04171	1.05057	0	1.03932	0	4.82765	0	-0.832231	NA	#VALUE!
ENSMUSG00000027379	Bub1	320.085	336.085	255.504	324.625	163.508	125.758	187.336	229.796	161.538	-0.831937	4.61e-05	4.33615
ENSMUSG00000103290	Ighv1-23	13.9635	0	0	0	0	0	5.23284	2.89659	1.68268	-0.831514	0.783133	0.106164
ENSMUSG00000000125	Wnt3	135.338	137.723	126.738	177.546	90.6302	75.8704	94.1912	79.1735	66.466	-0.831298	4.13e-05	4.38404
ENSMUSG00000092659	Mir3100	1.07411	1.02778	1.0139	1.05057	0	0	1.04657	1.93106	0	-0.831261	NA	#VALUE!
ENSMUSG00000041012	Cmtm8	12.8893	7.19448	7.09733	8.40453	5.60599	4.15728	3.13971	8.68978	3.36537	-0.830441	0.295364	0.529643
ENSMUSG00000049176	Frmpd4	2.14822	3.08335	6.08342	1.05057	0.934332	3.11796	1.04657	2.89659	0.841342	-0.829217	NA	#VALUE!
ENSMUSG00000089648	Gm15790	25.7787	42.1391	36.5005	40.9721	19.621	17.6685	24.0711	17.3796	23.5576	-0.828263	0.0191776	1.71721
ENSMUSG00000014837	4931428F04Rik	21.4822	28.7779	23.3198	17.8596	14.015	11.4325	11.5123	18.3451	9.25476	-0.827995	0.0704821	1.15192
ENSMUSG00000083926	Gm14783	3.22234	2.05557	0	3.1517	0	2.07864	1.04657	2.89659	0	-0.827943	NA	#VALUE!
ENSMUSG00000041020	Map7d2	2.14822	6.1667	7.09733	7.35397	1.86866	0	2.09314	7.72425	4.20671	-0.827876	0.506217	0.295663
ENSMUSG00000106838	1810017P11Rik	16.1117	20.5557	5.06952	7.35397	9.34332	7.27525	4.18627	8.68978	5.04805	-0.827278	0.28799	0.540623
ENSMUSG00000114828	AI463229	23.6305	9.25004	15.2086	14.7079	6.54033	5.19661	12.5588	11.5864	8.41342	-0.825309	0.182203	0.739445
ENSMUSG00000059033	Rpl18a-ps1	155.746	188.084	152.086	131.321	74.7466	69.6345	143.38	83.0357	73.1968	-0.82394	0.00332859	2.47774
ENSMUSG00000068303	Spr-ps1	10.7411	3.08335	2.02781	11.5562	1.86866	3.11796	8.37255	0.965531	5.04805	-0.82378	0.493417	0.306786
ENSMUSG00000081816	Gm15528	21.4822	9.25004	13.1808	14.7079	5.60599	6.23593	9.41912	12.5519	7.57208	-0.823463	0.183552	0.736241
ENSMUSG00000026605	Cenpf	591.836	514.919	519.119	551.548	253.204	221.375	430.14	357.246	276.802	-0.823455	0.000142957	3.8448
ENSMUSG00000085338	2410004I01Rik	2.14822	1.02778	2.02781	0	1.86866	0	0	0	1.68268	-0.823357	NA	#VALUE!
ENSMUSG00000022322	Shcbp1	229.86	215.834	172.364	203.81	122.398	114.325	126.635	128.416	90.0236	-0.8229	4.31e-06	5.36552
ENSMUSG00000019718	L3hypdh	15.0376	14.389	24.3337	25.2136	14.9493	9.35389	8.37255	17.3796	5.8894	-0.822629	0.151587	0.819339
ENSMUSG00000084160	Gm13345	1.07411	2.05557	2.02781	4.20227	0	2.07864	0	1.93106	2.52403	-0.822373	NA	#VALUE!
ENSMUSG00000083337	Gm11539	155.746	143.89	179.461	122.916	75.6809	72.7525	158.032	43.4489	76.5621	-0.821937	0.0320002	1.49485
ENSMUSG00000111684	Gm8543	11.8152	22.6112	15.2086	5.25283	5.60599	4.15728	24.0711	2.89659	2.52403	-0.821566	0.444606	0.352025
ENSMUSG00000076589	Igkv8-18	1.07411	0	0	3.1517	0	1.03932	1.04657	0.965531	0	-0.821341	NA	#VALUE!
[truncated: 22,779 more rows]
