# Supplementary material for: Metabolic profiling stratifies colorectal cancer and reveals adenosylhomocysteinase as a therapeutic target
Source: Nat Metab. 2023 Aug 14;5(8):1303–18. doi: 10.1038/s42255-023-00857-0 (PMC10447251; doi:10.1038/s42255-023-00857-0)
Supplement: Supplementary file 14 — Statistical source data. [file 42255_2023_857_MOESM14_ESM.xlsx]

## Sheet: Extended data 10A
Data underlying graph (averages of individual measurements)
	Vehicle					DZNEP
	replicate 1	replicate 2	replicate 3	replicate 4		replicate 1	replicate 2	replicate 3	replicate 4	replicate 5
Sex	Male	Male	Male	Male		Male	Male	Male	Male	Male
	RZF99.3e	RZF101.3a	RZF101.3c	RZF101.3d		RZF100.4e	RZF95.4c	RZF95.4d	RZF97.3b	RZF97.3d
	47.6316	40.3659	36.0625	47.9737		20.8409	22.6667	24.7561	27.92	25.6538
# positive cells/half crypt (individual measurements)	Vehicle					DZNEP
	replicate 1	replicate 2	replicate 3	replicate 4		replicate 1	replicate 2	replicate 3	replicate 4	replicate 5
	Male	Male	Male	Male		Male	Male	Male	Male	Male
	RZF99.3e	RZF101.3a	RZF101.3c	RZF101.3d		RZF100.4e	RZF95.4c	RZF95.4d	RZF97.3b	RZF97.3d
1	64	44	37	77		25	28	22	42	29
2	65	40	52	54		17	33	25	23	41
3	63	64	42	53		24	41	41	35	31
4	80	49	37	45		11	30	20	29	21
5	70	45	34	55		19	19	30	35	24
6	48	40	33	62		34	19	34	39	21
7	40	37	40	38		27	20	26	27	21
8	61	48	35	47		33	29	38	21	19
9	56	39	46	48		23	20	18	17	35
10	40	34	40	54		29	15	26	37	45
11	45	50	51	46		23	29	18	34	15
12	44	41	34	38		20	12	29	29	15
13	38	37	37	43		24	28	24	34	25
14	56	44	55	55		12	23	22	24	31
15	51	30	34	41		24	29	31	25	22
16	61	34	32	74		19	28	18	41	16
17	44	39	42	40		23	35	21	20	25
18	37	41	42	42		22	21	18	16	32
19	45	49	23	41		20	20	33	21	15
20	35	42	28	38		13	15	24	18	16
21	38	40	45	74		14	34	29	28	25
22	54	46	32	35		22	23	21	16	21
23	40	42	35	54		23	37	24	30	12
24	68	48	28	37		30	18	25	25	49
25	47	32	25	42		12	18	19	32	39
26	62	60	32	67		16	6	28		22
27	25	34	18	46		15	28	24
28	46	34	27	39		23	19	33
29	60	29	38	55		17	30	45
30	43	46	31	42		18	31	14
31	41	47	33	42		16	14	25
32	36	33	36	37		20	16	28
33	31	25		45		13	17	21
34	33	33		42		22	22	22
35	37	45		38		27	17	26
36	32	48		55		6	17	25
37	33	46		48		26	21	19
38	41	27		34		23	21	17
39		23				29	17	20
40		30				22	15	15
41		40				23	17	17
42						24	20
43						15
44						19

## Sheet: Extended data 10B
BODY WEIGHT (GRAM)
ID No	Sex	Genotype	Cohort	0	1	2	3	4	5	6	7	8	9	10	11	12	13	14	15	16	17	18	19	20	21	22	23	24	25	26	27	28	29	30	31	32	33	34	35	36	37	38	39	40	41	42	43
RZM111.1b	Male	Wild type	Vehicle	22.7		23		23.3			23.3		23.7		23.4			24.6		24.1		24.7			25.3		25.3		25.8			25.7		26.2		25.9			26.6		26.2		26.8			26.8	27.3
RZM111.1d	Male	Wild type	Vehicle	23		23.4		23.2			23.6		23.4		23.5			24		23.9		24.1			24.6		24.6		24.6			24.8		25		25			25.5		25.8		26			26.2	26.1
RZM111.1e	Male	Wild type	Vehicle	25.6		25.7		26.5			26.3		26.3		26.6			27.2		27.2		27.4			27.8		27.7		27.8			28.3		28.3		28.3			28.9		29.3		30.2			30.2	30.4
RZM110.1i	Female	Wild type	Vehicle	20.3		20.8		21.4			21.5		21.9		22.3			21.9		22.5		21.5			23.1		22.6		23.4			23		23.2		23.4			23.2		23.9		23.7			25.1	24.5
RZM110.1j	Female	Wild type	Vehicle	20.4		19.7		20.5			19.6		20.7		20.4			20.9		20.5		20.9			21.3		21.4		21.2			22		21.4		22			22.3		21.6		22.4			21.8	22.8
RZM110.1l	Female	Wild type	Vehicle	20		19.5		20.4			20.3		21		20.1			20.6		20.5		20.1			20.8		20.7		20.9			20.9		21.6		21			21.7		21.3		21.6			21.4	22.2
RZM112.1i	Male	Wild type	Vehicle	24.4		24.6		24.7			25.1		25.2		25.5			25.9		25.9		26.3			27.1		26.6		26.7			27.5		27.7		27.9			28.3		29.2		28.5			29.4	29.9
RZM112.1j	Male	Wild type	Vehicle	23.2		23.6		23.5			23.2		23.4		23.5			24.6		24.6		25.2			25.9		25.9		25.8			26.2		26.5		26.4			27.4		28.1		27.8			27.8	28.5
RZM116.1c	Female	Wild type	Vehicle	19.1		19.1		20			19.7		19.5		19.6			19.9		20.8		20.1			21		21.5		21.1			22.2		21		22			22.3		21.7		22.3			22.5	23
RZM118.1c	Female	Wild type	Vehicle	20.2		19.6		20.9			20.7		20.9		21.3			21.6		21.1		21.4			21.9		22		22.9			22.5		22.7		22.3			23.2		22.4		23.5			23.1	23.6
RZM114.1a	Male	Wild type	DZNeP Reg.1	27.5		27.2		26.9			27.4		27.7		27.8			28.4		27.5		28.3			28.9		28.9		27.7			28.6		28.9		28.5			29.3		29.4		29.4			29.4	29.1
RZM114.1c	Male	Wild type	DZNeP Reg.1	25.2		25.2		25.4			26.2		26		25.4			27.4		26.4		26.3			27.4		26.7		26.5			27.7		27.8		27.5			28.6		28.1		27.8			29.4	29.2
RZM114.1e	Male	Wild type	DZNeP Reg.1	26.7		26.4		26.1			26.6		26.4		25.5			26.7		26.6		26.3			27		26.9		26.6			27.3		27.1		27			27.8		27.3		27.1			27.8	27.8
RZM114.1f	Female	Wild type	DZNeP Reg.1	20.3		19.5		19.8			20.5		19.4		19.7			20.5		20		20.7			20.4		20.4		20.1			20		20.1		20.1			20.5		20.6		20.3			21	20.7
RZM114.1i	Female	Wild type	DZNeP Reg.1	20.8		20.6		20			20.3		20.2		20.8			21		21.1		20			21.8		21.2		21.3			20.5		21.6		20.7			21.7		21.4		21.5			22	22.5
RZM115.1e	Male	Wild type	DZNeP Reg.1	24.3		24.5		24.3			25.1		24.9		24.8			25.4		25.4		25.1			26.1		26		25.8			26.6		25.8		25			26.1		25.8		25.1			26.1	25.1
RZM120.1c	Male	Wild type	DZNeP Reg.1	25.6		25.8		25.6			26.3		26.2		25.2			26.7		26.2		25.9			26.7		26		26.1			27		26.5		26.5			27.2		26.9		26.5			27.1	26.7
RZM119.1c	Female	Wild type	DZNeP Reg.1	21.2		22.1		21.7			22.7		22.2		22.2			21.9		22.1		21.4			22.6		21.5		21.8			21.8		22.3		22.1			22.4		22.6		21.8			22.6	22.3
RZM119.1e	Female	Wild type	DZNeP Reg.1	20.7		20.9		20.1			21.2		20.4		20.1			20.3		20.5		20.1			21.8		20.7		21.2			21		21.1		20.4			20.7		20.7		20.6			21	21.1
RZM119.1g	Female	Wild type	DZNeP Reg.1	20.7		21		20.1			21.6		20.9		20.9			21.2		20.7		20.3			22		20.7		20.8			21.1		21		21			21.7		22		21.1			22	21.8
BODY WEIGHT (% FROM TREATMENT)
ID No	Sex	Genotype	Cohort	0	1	2	3	4	5	6	7	8	9	10	11	12	13	14	15	16	17	18	19	20	21	22	23	24	25	26	27	28	29	30	31	32	33	34	35	36	37	38	39	40	41	42	43
RZM111.1b	Male	Wild type	Vehicle	100		101.322		102.643			102.643		104.405		103.084			108.37		106.167		108.811			111.454		111.454	0	113.656			113.216		115.419		114.097			117.181		115.419		118.062			118.062	120.264
RZM111.1d	Male	Wild type	Vehicle	100		101.739		100.87			102.609		101.739		102.174			104.348		103.913		104.783			106.957		106.957		106.957			107.826		108.696		108.696			110.87		112.174		113.043			113.913	113.478
RZM111.1e	Male	Wild type	Vehicle	100		100.391		103.516			102.734		102.734		103.906			106.25		106.25		107.031			108.594		108.203		108.594			110.547		110.547		110.547			112.891		114.453		117.969			117.969	118.75
RZM110.1i	Female	Wild type	Vehicle	100		102.463		105.419			105.911		107.882		109.852			107.882		110.837		105.911			113.793		111.33		115.271			113.3		114.286		115.271			114.286		117.734		116.749			123.645	120.69
RZM110.1j	Female	Wild type	Vehicle	100		96.5686		100.49			96.0784		101.471		100			102.451		100.49		102.451			104.412		104.902		103.922			107.843		104.902		107.843			109.314		105.882		109.804			106.863	111.765
RZM110.1l	Female	Wild type	Vehicle	100		97.5		102			101.5		105		100.5			103		102.5		100.5			104		103.5		104.5			104.5		108		105			108.5		106.5		108			107	111
RZM112.1i	Male	Wild type	Vehicle	100		100.82		101.23			102.869		103.279		104.508			106.148		106.148		107.787			111.066		109.016		109.426			112.705		113.525		114.344			115.984		119.672		116.803			120.492	122.541
RZM112.1j	Male	Wild type	Vehicle	100		101.724		101.293			100		100.862		101.293			106.034		106.034		108.621			111.638		111.638		111.207			112.931		114.224		113.793			118.103		121.121		119.828			119.828	122.845
RZM116.1c	Female	Wild type	Vehicle	100		100		104.712			103.141		102.094		102.618			104.188		108.901		105.236			109.948		112.565		110.471			116.23		109.948		115.183			116.754		113.613		116.754			117.801	120.419
RZM118.1c	Female	Wild type	Vehicle	100		97.0297		103.465			102.475		103.465		105.446			106.931		104.455		105.941			108.416		108.911		113.366			111.386		112.376		110.396			114.851		110.891		116.337			114.356	116.832
RZM114.1a	Male	Wild type	DZNeP Reg.1	100		98.9091		97.8182			99.6364		100.727		101.091			103.273		100		102.909			105.091		105.091		100.727			104		105.091		103.636			106.545		106.909		106.909			106.909	105.818
RZM114.1c	Male	Wild type	DZNeP Reg.1	100		100		100.794			103.968		103.175		100.794			108.73		104.762		104.365			108.73		105.952		105.159			109.921		110.317		109.127			113.492		111.508		110.317			116.667	115.873
RZM114.1e	Male	Wild type	DZNeP Reg.1	100		98.8764		97.7528			99.6255		98.8764		95.5056			100		99.6255		98.5019			101.124		100.749		99.6255			102.247		101.498		101.124			104.12		102.247		101.498			104.12	104.12
RZM114.1f	Female	Wild type	DZNeP Reg.1	100		96.0591		97.5369			100.985		95.5665		97.0443			100.985		98.5222		101.97			100.493		100.493		99.0148			98.5222		99.0148		99.0148			100.985		101.478		100			103.448	101.97
RZM114.1i	Female	Wild type	DZNeP Reg.1	100		99.0385		96.1538			97.5962		97.1154		100			100.962		101.442		96.1538			104.808		101.923		102.404			98.5577		103.846		99.5192			104.327		102.885		103.365			105.769	108.173
RZM115.1e	Male	Wild type	DZNeP Reg.1	100		100.823		100			103.292		102.469		102.058			104.527		104.527		103.292			107.407		106.996		106.173			109.465		106.173		102.881			107.407		106.173		103.292			107.407	103.292
RZM120.1c	Male	Wild type	DZNeP Reg.1	100		100.781		100			102.734		102.344		98.4375			104.297		102.344		101.172			104.297		101.562		101.953			105.469		103.516		103.516			106.25		105.078		103.516			105.859	104.297
RZM119.1c	Female	Wild type	DZNeP Reg.1	100		104.245		102.358			107.075		104.717		104.717			103.302		104.245		100.943			106.604		101.415		102.83			102.83		105.189		104.245			105.66		106.604		102.83			106.604	105.189
RZM119.1e	Female	Wild type	DZNeP Reg.1	100		100.966		97.1014			102.415		98.5507		97.1014			98.0676		99.0338		97.1014			105.314		100		102.415			101.449		101.932		98.5507			100		100		99.5169			101.449	101.932
RZM119.1g	Female	Wild type	DZNeP Reg.1	100		101.449		97.1014			104.348		100.966		100.966			102.415		100		98.0676			106.28		100		100.483			101.932		101.449		101.449			104.831		106.28		101.932			106.28	105.314
BLOOD ANALYSIS
ID No	Sex	Genotype	Cohort	RBC	HGB
RZM111.1d	Male	Wild type	Vehicle	10.84	15.5
RZM111.1e	Male	Wild type	Vehicle	12.46	17.6
RZM110.1i	Female	Wild type	Vehicle	9.93	14.3
RZM110.1j	Female	Wild type	Vehicle	10.73	15.4
RZM110.1l	Female	Wild type	Vehicle	10.27	14.9
RZM112.1i	Male	Wild type	Vehicle	12.16	16.9
RZM112.1j	Male	Wild type	Vehicle	11.72	16.4
RZM116.1c	Female	Wild type	Vehicle	11.12	16.3
RZM118.1c	Female	Wild type	Vehicle	11.2	15.9
RZM114.1a	Male	Wild type	DZNeP Reg.1	10.66	14.1
RZM114.1c	Male	Wild type	DZNeP Reg.1	10.36	13.9
RZM114.1e	Male	Wild type	DZNeP Reg.1	10.64	13.4
RZM114.1f	Female	Wild type	DZNeP Reg.1	10.21	13.4
RZM114.1i	Female	Wild type	DZNeP Reg.1	9.5	12.1
RZM115.1e	Male	Wild type	DZNeP Reg.1	9.85	12.7
RZM120.1c	Male	Wild type	DZNeP Reg.1	9.84	12.8
RZM119.1c	Female	Wild type	DZNeP Reg.1	10.97	13.2
RZM119.1e	Female	Wild type	DZNeP Reg.1	10.42	13.6
RZM119.1g	Female	Wild type	DZNeP Reg.1	9.75	12.4

## Sheet: Extended data 10D
BODY WEIGHT (GRAM)
ID No	Sex	Genotype	Cohort	0	1	2	3	4	5	6	7	8	9	10	11	12	13	14	15	16	17	18	19	20	21	22	23	24	25	26	27	28	29	30	31	32	33	34	35	36	37
RZM112.1g	Male	Min/+	Vehicle	22.6		22.9		23.2			23.5		24.4		24.4			24.9		25.3		25.4			26.3		26.4		26.5			26.8		26.4		26.4			27.1		27.3
RZM112.1h	Male	Min/+	Vehicle	23.3		23.2		23.6			23.4		23.7		24.3			24.5		24.9		25.1			25.8		25.3		25.5			25.6		26.2		25.7			25.6		26.1
RZM112.1k	Male	Min/+	Vehicle	24.1		24.5		24.9			25.3		25		26			26.5		26.1		26.2			27		26.7		27.6			27.8		27.1		27.3			27.4		28.1
RZM113.1h	Female	Min/+	Vehicle	19.3		18.9		19.2			19.2		20.1		19.3			19.9		19.7		20.5			20.8		20.7		20.1			21.2		20.8		20.8			21.1
RZM114.1h	Female	Min/+	Vehicle	21.1		20.8		20.8			20.4		21.6		21.9			22.3		22.3		22.9			24.3		23.9		23.4			22.8		22.1		22.4	22	21.5	21.7
RZM115.1j	Male	Min/+	Vehicle	22.8		23.3		23.3			23.7		24.1		24			24.1		24.3		24.2			25.2		24.5		24.9			25.5		25.3		25.3			25.5
RZM115.1k	Male	Min/+	Vehicle	23.3		23.8		23.9			24.3		24.3		24.6			25.2		25		24.7			25.1		24.9		25.4			25.6		25.3		25.5			26.1
RZM116.1a	Male	Min/+	Vehicle	21.7		22		22.5			23.3		23.7		23.8			24.7		24.2		24.1			24.8		24.7		25.2			24.6		24.8		25.1			25.4		25.4
RZM116.1b	Male	Min/+	Vehicle	23		23.5		23.2			23.6		24.1		24			24.8		24.9		24.4			24.8		24.8		25.3			25.4		25.3		25			25.4		25.6
RZM118.1d	Female	Min/+	Vehicle	19.3		19		19.2			19.6		20.1		20.6			20.6		21.1		20.6			21.3		20.8		21.6	21	21.9	21.4		21.7		21.5			22		22.8
RZM118.1e	Female	Min/+	Vehicle	18.7		18.7		18.6			19.7		19		19.8			19.4	19.4	19.3	19.2	19.3			19.4		19.4		19.6	19.2	19.3	19.3		20		19.4			20.4		20.5
RZM110.1a	Female	Min/+	DZNeP Reg.1	19.4		18.8		19.1			19.4		19.5		18.7			19.8		19.8		19.5			20.8		19.7		19.4			19.8		20.1		19.6			20.2
RZM110.1g	Female	Min/+	DZNeP Reg.1	18.6		18.6		18.4			19.1		18.8		19.1			20.3		19.5		19.4			19.4		19.5		19.6			19.5		19.5		19.4			19.9
RZM115.1a	Male	Min/+	DZNeP Reg.1	22.9		23.2		22.7			23.6		23.1		22.4			23.4		23.7		22.7			23.8		23		22.9			23.7		23.2		22.5			23.1
RZM115.1b	Male	Min/+	DZNeP Reg.1	22.5		22.9		22.7			23.8		23.6		23.3			24.1		23.9		23.6			24.7		23.8		23.2			24		23.6		23.6			24.1
RZM115.1c	Male	Min/+	DZNeP Reg.1	21.4		20.9		20.8			22		21.7		21			21.9		21.2		20.7			21.7		21.4		20.4			21.6		20.4		20.3			21.2		20.8
RZM115.1d	Male	Min/+	DZNeP Reg.1	24.4		24.3		23.6			24.9		24.4		24.1			24.7		24.4		24.1			24.8		24.3		24			24.6		24.1		23.4	23.8		24.1		23.8
RZM121.1f	Female	Min/+	DZNeP Reg.1	20.6		21.1		20.5			21.2		20.5		20.7			20.9		21		21.4			22.4		21.1		21.4			22.1		21.5		21.7			22.4		22.1
RZM121.1h	Female	Min/+	DZNeP Reg.1	20.9		21.1		21.2			21.3		21.3		20.8			21.3		21.3		21.9			21.7		21.6		21.3			22.3		22.1		22			22.5		22.5
RZM120.1b	Male	Min/+	DZNeP Reg.1	24.5		24.5		24.4			25.2		25.1		24.9			26		25.8		25.5			26.5		26.1		26.1			27		26.4		26.3			27.3		26.8
RZM120.1d	Male	Min/+	DZNeP Reg.1	23.7		23.4		23.2			24.1		23.8		22.9			24.3		23.3		22.7			24.9		23.6		22.7			23.9		23.6		23.3			24.3		23.3
RZM120.1e	Male	Min/+	DZNeP Reg.1	25.5		25.1		25			26		25.6		25.6			26.4		26.1		25.1			27		26.5		25.8			27.3		27.5		27.3			27.6		27.2
RZM120.1h	Male	Min/+	DZNeP Reg.1	24.6		24.6		24.2			25.2		25		24.4			25.6		24.5		25.1			25.8		25.4		24.9			25.5		25.5		25			26.2		25.8
RZM117.1b	Male	Min/+	DZNeP Reg.2	22.6		22.6		22.4			23.3		23.3		23.2			24.2		23.1		22.9			23.6		23.1		23.2			23.9		23.2		23.1			24.4		24.2
RZM117.1c	Male	Min/+	DZNeP Reg.2	25		25.4		24.9			26.1		26.3		25.9			27.3		26.6		26.1			27.4		26.9		26.2			27.7		28.2		27.2			27.4		27.2
RZM117.1d	Male	Min/+	DZNeP Reg.2	23.6		23.4		23.3			23.9		24.1		23.5			24.2		23.6		23.5			24.4		24.5		24.2			24.5		24.1		23			24.2
RZM117.1e	Male	Min/+	DZNeP Reg.2	24.5		24.6		24.1			25.7		26		25.5			26.1		26.2		26.1			27.2		26.1		25			26.6		25.9		24.9	25.5	25.7	26.3
RZM118.1f	Female	Min/+	DZNeP Reg.2	18.8		18.6		18.9			19.2		19.6		19.2			20.4		19.3	19.5	19.1			20		20.2		19.8			20.4		20		19.6			20.2		0
RZM117.1k	Female	Min/+	DZNeP Reg.2	19.8		19.8		19.5			20		21		19.6			21		20		19.9			20.7		20.6		20.3			21.5		20.4		20.5			21.4		21.1
RZM121.1a	Male	Min/+	DZNeP Reg.2	24.5		24.4		24.2			24.9		24.4		23.8			24.9		24		23.6			24.1		23.8		23.7			25.2		24		23.4			24.5		23.8
RZM121.1c	Male	Min/+	DZNeP Reg.2	23.2		23.2		22.6			23.6		22.8		22.8			23.4		22.6		22.2			23.5		23.3		22.2			23.3		22.7		23.2			23.4		23.8
RZM121.1d	Male	Min/+	DZNeP Reg.2	24.2		24.4		23.7			24.9		24.3		24.2			25		24.5		24.4			25.9		24.9		24.9			26		25.3		24.1	25.3	25.5	25.4		25.4
RZM119.1h	Female	Min/+	DZNeP Reg.2	19		18.5		18.6			19.1		19.8		19.2			19.9		19.5		19.1			19.8		19.3		18.8			19.5		19		18.6			19.1		19
BODY WEIGHT (% FROM TREATMENT)
ID No	Sex	Genotype	Cohort	0	1	2	3	4	5	6	7	8	9	10	11	12	13	14	15	16	17	18	19	20	21	22	23	24	25	26	27	28	29	30	31	32	33	34	35	36	37
RZM112.1g	Male	Min/+	Vehicle	100		101.327		102.655			103.982		107.965		107.965			110.177		111.947		112.389			116.372		116.814		117.257			118.584		116.814		116.814			119.912		120.796
RZM112.1h	Male	Min/+	Vehicle	100		99.5708		101.288			100.429		101.717		104.292			105.15		106.867		107.725			110.73		108.584		109.442			109.871		112.446		110.3			109.871		112.017
RZM112.1k	Male	Min/+	Vehicle	100		101.66		103.32			104.979		103.734		107.884			109.959		108.299		108.714			112.033		110.788		114.523			115.353		112.448		113.278			113.693		116.598
RZM113.1h	Female	Min/+	Vehicle	100		97.9275		99.4819			99.4819		104.145		100			103.109		102.073		106.218			107.772		107.254		104.145			109.845		107.772		107.772			109.326
RZM114.1h	Female	Min/+	Vehicle	100		98.5782		98.5782			96.6825		102.37		103.791			105.687		105.687		108.531			115.166		113.27		110.9			108.057		104.739		106.161	104.265	101.896	102.844
RZM115.1j	Male	Min/+	Vehicle	100		102.193		102.193			103.947		105.702		105.263			105.702		106.579		106.14			110.526		107.456		109.211			111.842		110.965		110.965			111.842
RZM115.1k	Male	Min/+	Vehicle	100		102.146		102.575			104.292		104.292		105.579			108.155		107.296		106.009			107.725		106.867		109.013			109.871		108.584		109.442			112.017
RZM116.1a	Male	Min/+	Vehicle	100		101.382		103.687			107.373		109.217		109.677			113.825		111.521		111.06			114.286		113.825		116.129			113.364		114.286		115.668			117.051		117.051
RZM116.1b	Male	Min/+	Vehicle	100		102.174		100.87			102.609		104.783		104.348			107.826		108.261		106.087			107.826		107.826		110			110.435		110		108.696			110.435		111.304
RZM118.1d	Female	Min/+	Vehicle	100		98.4456		99.4819			101.554		104.145		106.736			106.736		109.326		106.736			110.363		107.772		111.917	108.808	113.472	110.881		112.435		111.399			113.99		118.135
RZM118.1e	Female	Min/+	Vehicle	100		100		99.4652			105.348		101.604		105.882			103.743	103.743	103.209	102.674	103.209			103.743		103.743		104.813	102.674	103.209	103.209		106.952		103.743			109.091		109.626
RZM110.1a	Female	Min/+	DZNeP Reg.1	100		96.9072		98.4536			100		100.515		96.3918			102.062		102.062		100.515			107.216		101.546		100			102.062		103.608		101.031			104.124
RZM110.1g	Female	Min/+	DZNeP Reg.1	100		100		98.9247			102.688		101.075		102.688			109.14		104.839		104.301			104.301		104.839		105.376			104.839		104.839		104.301			106.989
RZM115.1a	Male	Min/+	DZNeP Reg.1	100		101.31		99.1266			103.057		100.873		97.8166			102.183		103.493		99.1266			103.93		100.437		100			103.493		101.31		98.2533			100.873
RZM115.1b	Male	Min/+	DZNeP Reg.1	100		101.778		100.889			105.778		104.889		103.556			107.111		106.222		104.889			109.778		105.778		103.111			106.667		104.889		104.889			107.111
RZM115.1c	Male	Min/+	DZNeP Reg.1	100		97.6636		97.1963			102.804		101.402		98.1308			102.336		99.0654		96.729			101.402		100		95.3271			100.935		95.3271		94.8598			99.0654		97.1963
RZM115.1d	Male	Min/+	DZNeP Reg.1	100		99.5902		96.7213			102.049		100		98.7705			101.23		100		98.7705			101.639		99.5902		98.3607			100.82		98.7705		95.9016	97.541		98.7705		97.541
RZM121.1f	Female	Min/+	DZNeP Reg.1	100		102.427		99.5146			102.913		99.5146		100.485			101.456		101.942		103.883			108.738		102.427		103.883			107.282		104.369		105.34			108.738		107.282
RZM121.1h	Female	Min/+	DZNeP Reg.1	100		100.957		101.435			101.914		101.914		99.5215			101.914		101.914		104.785			103.828		103.349		101.914			106.699		105.742		105.263			107.656		107.656
RZM120.1b	Male	Min/+	DZNeP Reg.1	100		100		99.5918			102.857		102.449		101.633			106.122		105.306		104.082			108.163		106.531		106.531			110.204		107.755		107.347			111.429		109.388
RZM120.1d	Male	Min/+	DZNeP Reg.1	100		98.7342		97.8903			101.688		100.422		96.6245			102.532		98.3122		95.7806			105.063		99.5781		95.7806			100.844		99.5781		98.3122			102.532		98.3122
RZM120.1e	Male	Min/+	DZNeP Reg.1	100		98.4314		98.0392			101.961		100.392		100.392			103.529		102.353		98.4314			105.882		103.922		101.176			107.059		107.843		107.059			108.235		106.667
RZM120.1h	Male	Min/+	DZNeP Reg.1	100		100		98.374			102.439		101.626		99.187			104.065		99.5935		102.033			104.878		103.252		101.22			103.659		103.659		101.626			106.504		104.878
RZM117.1b	Male	Min/+	DZNeP Reg.2	100		100		99.115			103.097		103.097		102.655			107.08		102.212		101.327			104.425		102.212		102.655			105.752		102.655		102.212			107.965		107.08
RZM117.1c	Male	Min/+	DZNeP Reg.2	100		101.6		99.6			104.4		105.2		103.6			109.2		106.4		104.4			109.6		107.6		104.8			110.8		112.8		108.8			109.6		108.8
RZM117.1d	Male	Min/+	DZNeP Reg.2	100		99.1525		98.7288			101.271		102.119		99.5763			102.542		100		99.5763			103.39		103.814		102.542			103.814		102.119		97.4576			102.542
RZM117.1e	Male	Min/+	DZNeP Reg.2	100		100.408		98.3673			104.898		106.122		104.082			106.531		106.939		106.531			111.02		106.531		102.041			108.571		105.714		101.633	104.082	104.898	107.347
RZM118.1f	Female	Min/+	DZNeP Reg.2	100		98.9362		100.532			102.128		104.255		102.128			108.511		102.66	103.723	101.596			106.383		107.447		105.319			108.511		106.383		104.255			107.447
RZM117.1k	Female	Min/+	DZNeP Reg.2	100		100		98.4848			101.01		106.061		98.9899			106.061		101.01		100.505			104.545		104.04		102.525			108.586		103.03		103.535			108.081		106.566
RZM121.1a	Male	Min/+	DZNeP Reg.2	100		99.5918		98.7755			101.633		99.5918		97.1429			101.633		97.9592		96.3265			98.3673		97.1429		96.7347			102.857		97.9592		95.5102			100		97.1429
RZM121.1c	Male	Min/+	DZNeP Reg.2	100		100		97.4138			101.724		98.2759		98.2759			100.862		97.4138		95.6897			101.293		100.431		95.6897			100.431		97.8448		100			100.862		102.586
RZM121.1d	Male	Min/+	DZNeP Reg.2	100		100.826		97.9339			102.893		100.413		100			103.306		101.24		100.826			107.025		102.893		102.893			107.438		104.545		99.5868	104.545	105.372	104.959		104.959
RZM119.1h	Female	Min/+	DZNeP Reg.2	100		97.3684		97.8947			100.526		104.211		101.053			104.737		102.632		100.526			104.211		101.579		98.9474			102.632		100		97.8947			100.526		100
BLOOD ANALYSIS
ID No	Sex	Genotype	Cohort	RBC	HGB
RZM112.1g	Male	Min/+	Vehicle	9.86	14.7
RZM112.1h	Male	Min/+	Vehicle	2.8	4.4
RZM112.1k	Male	Min/+	Vehicle	8.39	12.3
RZM113.1h	Female	Min/+	Vehicle	7.37	11.3
RZM114.1h	Female	Min/+	Vehicle	2.5	2.9
RZM115.1j	Male	Min/+	Vehicle	7.68	11.9
RZM115.1k	Male	Min/+	Vehicle	6.9	10.5
RZM116.1a	Male	Min/+	Vehicle	9.47	13.9
RZM116.1b	Male	Min/+	Vehicle	6.74	10.4
RZM118.1d	Female	Min/+	Vehicle	8.16	12.9
RZM118.1e	Female	Min/+	Vehicle	8.15	12.2
RZM110.1a	Female	Min/+	DZNeP Reg.1	8.57	11.7
RZM110.1g	Female	Min/+	DZNeP Reg.1	9	12.6
RZM115.1a	Male	Min/+	DZNeP Reg.1	7.93	10.8
RZM115.1b	Male	Min/+	DZNeP Reg.1	8.32	10.9
RZM115.1c	Male	Min/+	DZNeP Reg.1	9.15	12.6
RZM115.1d	Male	Min/+	DZNeP Reg.1	8.52	11.9
RZM121.1f	Female	Min/+	DZNeP Reg.1	8.84	12
RZM121.1h	Female	Min/+	DZNeP Reg.1	10.2	13.8
RZM120.1b	Male	Min/+	DZNeP Reg.1	7.66	11
RZM120.1d	Male	Min/+	DZNeP Reg.1	8.48	11.4
RZM120.1e	Male	Min/+	DZNeP Reg.1	8.76	12.5
RZM120.1h	Male	Min/+	DZNeP Reg.1	7	10
RZM117.1b	Male	Min/+	DZNeP Reg.2	8.69	13
RZM117.1c	Male	Min/+	DZNeP Reg.2	8.44	13
RZM117.1d	Male	Min/+	DZNeP Reg.2	7.87	11.4
RZM117.1e	Male	Min/+	DZNeP Reg.2	8.19	11.6
RZM118.1f	Female	Min/+	DZNeP Reg.2	9.04	12.9
RZM117.1k	Female	Min/+	DZNeP Reg.2	9.16	13.3
RZM121.1a	Male	Min/+	DZNeP Reg.2	7.92	11.6
RZM121.1c	Male	Min/+	DZNeP Reg.2	10.41	14.4
RZM121.1d	Male	Min/+	DZNeP Reg.2	8.61	12.1
RZM119.1h	Female	Min/+	DZNeP Reg.2	6.24	8.9
